# Supplementary material for: Promoter sequence and architecture determine expression variability and confer robustness to genetic variants
Source: eLife. 2022 Nov 15;11:e80943. doi: 10.7554/eLife.80943 (PMC9844987; doi:10.7554/eLife.80943)
Supplement: Supplementary file 2. — [tab-delimited] Row names: genomic coordinates of promoters provided as chromosome:start-end;strand Columns: [file elife-80943-supp2.zip › supplementary_file_2.tsv]

geneID	median	CV	mean	log10_CV2	adjusted_log10_CV2	adjusted_quartile
chr1:629079-629397;+	ENSG00000225972.1	39.1304074235042	1.11123291604254	59.5524073901979	0.0916101944798461	0.993507371416701	75-100%
chr1:629472-629557;+	ENSG00000225630.1	0.973278989986138	3.90980673608427	1.84466228451851	1.18431058101856	1.51555465480195	75-100%
chr1:629627-630904;+	ENSG00000225630.1	305.434634058077	0.728576307477653	386.607082693457	-0.275049911313153	0.53984895984242	75-100%
chr1:631043-631657;+	ENSG00000237973.1	464.158443898529	1.14291168385236	752.843337823797	0.116025344959497	0.947539358608098	75-100%
chr1:631719-633168;+	ENSG00000229344.1	802.04019589056	0.712102118605723	1034.64399839618	-0.294915444280073	0.483100157484305	75-100%
chr1:633401-633476;+	ENSG00000240409.1	4.08471283307928	0.78325928022093	4.98980249498312	-0.212188901606553	0.273131359676673	75-100%
chr1:633537-633803;+	ENSG00000248527.1	70.6705452874009	0.746077770966248	87.4258149248376	-0.254431798831987	0.658058615917248	75-100%
chr1:633888-634902;+	ENSG00000198744.5	349.403343209578	0.66387628172538	439.703024606057	-0.355825694186178	0.386184601019748	75-100%
chr1:778738-778811;+	ENSG00000237491.8	2.06611812070733	0.490393504275448	2.13708020225001	-0.618910582183249	-0.192443002951086	0-25%
chr1:827712-827736;+	ENSG00000228794.8	1.33185946509986	0.623731652302218	1.51464428388215	-0.410004432784719	-0.0626790134124653	25-50%
chr1:904784-904894;+	ENSG00000272438.1	1.46089929192197	0.903747327627337	2.05836893434805	-0.0879059478007282	0.287694249679303	75-100%
chr1:925311-925312;+	ENSG00000187634.11	0	1.8197805628107	0.241902500768917	0.520038043985451	0.419008261246371	75-100%
chr1:960534-960697;+	ENSG00000187961.13	16.5071973327638	0.390544426316346	16.3965682231917	-0.81665911175979	-0.0222859951343949	25-50%
chr1:960826-960948;+	ENSG00000187961.13	0.322058620872598	0.881709365684735	0.448108913420578	-0.10934909204912	0.00567671028202198	50-75%
chr1:961504-961824;+	ENSG00000187961.13	0.197911192699594	1.08766929590729	0.250786311536298	0.072993737793145	0.0283668733725953	50-75%
chr1:966435-966535;+	ENSG00000187583.10	3.3647773914453	0.557936748845909	3.7590590850989	-0.50683006515065	-0.0310151593493175	25-50%
chr1:1000440-1000589;+	ENSG00000187608.9	0.449239342760902	0.979350345044125	0.600769776135063	-0.0181238386589149	0.125630981109919	50-75%
chr1:1013408-1013553;+	ENSG00000187608.9	122.816587574604	0.76629190716641	130.982273060364	-0.231211522034298	0.675690135200921	75-100%
chr1:1013987-1014207;+	ENSG00000187608.9	0.100093622094644	1.34642570693877	0.187389356701959	0.25836478982602	0.0828503779730624	50-75%
chr1:1019526-1019722;+	ENSG00000188157.14	1.02806274419467	0.861617086395863	1.25591334127829	-0.129371394596887	0.127638231173417	50-75%
chr1:1019841-1020354;+	ENSG00000188157.14	126.593397865884	0.507263656631735	137.265313362604	-0.589532503986117	0.341943782912046	75-100%
chr1:1022203-1022331;+	ENSG00000188157.14	0.975347372336761	0.937338852788393	1.34248703792628	-0.0562067621026043	0.217339330800815	75-100%
chr1:1033189-1033568;+	ENSG00000188157.14	7.33020990353449	0.549398658633715	8.35515749438611	-0.520224810503237	0.141669713763946	50-75%
chr1:1033634-1034178;+	ENSG00000188157.14	0.723822522914813	0.771568169074547	0.809423437077762	-0.225251394820504	0.00646789610496437	50-75%
chr1:1046806-1046960;+	ENSG00000188157.14	0.143856159684193	1.12815793119699	0.222551301600696	0.104739801858962	0.00694639966040188	50-75%
chr1:1047331-1047468;+	ENSG00000188157.14	0.163545432508302	1.35713389163285	0.299884321887478	0.265245392487984	0.218769251899613	75-100%
chr1:1047578-1047660;+	ENSG00000188157.14	0.104010775022686	1.39492105827459	0.20956536158344	0.289099261203718	0.107004716969707	50-75%
chr1:1047777-1047873;+	ENSG00000188157.14	0.323291502166983	0.805704804802675	0.365167401617003	-0.1876480928855	-0.156070057978099	0-25%
chr1:1051565-1051818;+	ENSG00000188157.14	0.131869539752601	1.53475155562099	0.209673044389148	0.372076164505084	0.188267780562283	50-75%
chr1:1054828-1055675;+	ENSG00000242590.1	0.685395963312563	1.21585997147333	1.01713198469998	0.169767121718486	0.350225339415758	75-100%
chr1:1058974-1059089;+	ENSG00000217801.9	0.218768226865588	0.962772426824914	0.292786666665274	-0.0329527122598712	-0.0287054718839446	25-50%
chr1:1059658-1059769;+	ENSG00000217801.9	6.4966661526011	0.466093895849643	6.97486508502602	-0.663053169445603	-0.0154597795902248	25-50%
chr1:1064349-1064570;+	ENSG00000217801.9	17.1299972095498	0.492406548856833	17.7994052692407	-0.615352359436471	0.0803283958993413	50-75%
chr1:1232190-1232388;+	ENSG00000176022.5	9.51941753878946	0.553988499916215	10.0276159545773	-0.512998501137969	0.235034801899197	75-100%
chr1:1308524-1308820;+	ENSG00000169972.11	5.87674934578793	0.402887111570186	5.8035198694308	-0.789633251093078	-0.254452306133215	0-25%
chr1:1324748-1325174;+	ENSG00000224051.6	19.7637714135709	0.320958018802165	21.58132330167	-0.987103538896763	-0.111512079444871	25-50%
chr1:1399474-1399632;+	ENSG00000224870.6	9.34900988359346	0.36625230086924	9.0808132971375	-0.872439276611228	-0.236386554285893	0-25%
chr1:1435631-1435788;+	ENSG00000179403.11	7.7547514616559	0.856900957274579	9.65970256490916	-0.134138744006211	0.486589881901692	75-100%
chr1:1462438-1462644;+	ENSG00000215915.9	0.948051879134803	1.3962263079438	2.13692724497308	0.289911633602288	0.714278735647053	75-100%
chr1:1471733-1471826;+	ENSG00000160072.19	14.1256039451544	0.505574427371059	14.6029285411097	-0.592429802728683	0.0849770650501694	50-75%
chr1:1512117-1512206;+	ENSG00000197785.13	6.48451722339239	0.443816728920389	6.6547164066205	-0.705592663600157	-0.055632792750237	25-50%
chr1:1574912-1575010;+	ENSG00000215014.5	1.18599714310644	0.544225652806736	1.24071673417565	-0.528441982040723	-0.250020448675039	0-25%
chr1:1615416-1615548;+	ENSG00000197530.12	2.17232636978918	0.430205329382279	2.19560014755125	-0.732648427753089	-0.368350938675658	0-25%
chr1:1615844-1615927;+	ENSG00000197530.12	2.68856319498491	0.45092333952513	2.62517930578504	-0.691794570572723	-0.269273912776661	0-25%
chr1:1616232-1616357;+	ENSG00000197530.12	0.184121393238306	0.897239169141826	0.255088105838642	-0.0941835509386329	-0.139561087133023	25-50%
chr1:1626687-1626744;+	ENSG00000197530.12	0.17125066795517	1.59813498438459	0.332139407807138	0.40722691728704	0.325393719375346	75-100%
chr1:1628525-1628628;+	ENSG00000197530.12	0.0700034160363305	1.97091845597964	0.208548786851035	0.589337312637356	0.423815151530412	75-100%
chr1:1628899-1629533;+	ENSG00000197530.12	18.4007903249752	0.682362039365346	20.84583278152	-0.33197028300323	0.490744094962056	75-100%
chr1:1659018-1659062;+	ENSG00000272004.1	0.251537792767284	1.0402030503145	0.380739619191441	0.0342362459509089	0.0112226349342748	50-75%
chr1:1724385-1724505;+	ENSG00000227775.3	0.725069593081017	0.757235555193786	0.806326483514815	-0.24153800478378	-0.0483531180218048	25-50%
chr1:1891156-1891256;+	ENSG00000231050.1	0.809780457452741	0.669794984081513	0.959500845151538	-0.348116218202269	-0.0751779891519661	25-50%
chr1:1891524-1891621;+	ENSG00000231050.1	0.176791258059225	1.03840716167615	0.264219123232321	0.0327353494089396	-0.0297926023509615	25-50%
chr1:2104657-2104743;+	ENSG00000067606.16	1.53007203992964	1.55415012342304	2.85574171382469	0.382985934496373	0.821543532042897	75-100%
chr1:2228033-2228044;+	ENSG00000157933.9	0.258544020235192	1.0037861941406	0.310451355063446	0.00328243638845615	-0.0136297561233073	25-50%
chr1:2391740-2391936;+	ENSG00000157916.19	58.9569517350001	0.225238047783947	57.995564822141	-1.29471649099036	-0.395368324147852	0-25%
chr1:2546313-2546515;+	ENSG00000272449.2	6.49936886854546	0.638160238828414	7.4605434058851	-0.390140516848332	0.224941486866305	75-100%
chr1:2555069-2555381;+	ENSG00000157873.17	0.5366648957007	0.584438799105052	0.565347512970568	-0.466521920595617	-0.27760284073046	0-25%
chr1:2555533-2557813;+	ENSG00000157873.17	864.745420037234	0.453049793291799	938.369860146222	-0.68770812682001	0.116225650904257	50-75%
chr1:2558338-2558813;+	ENSG00000157873.17	3.80654966396403	0.952005160834587	5.13300964199991	-0.042721394584186	0.493072444874452	75-100%
chr1:2559077-2559231;+	ENSG00000157873.17	0.167040873697763	0.957213488727437	0.198926148226669	-0.0379823801702328	-0.192536691743741	0-25%
chr1:2559314-2559997;+	ENSG00000157873.17	0.883050056413169	0.678502718595744	1.03980112039653	-0.336896815776315	-0.185362863722333	0-25%
chr1:2560624-2561427;+	ENSG00000157873.17	4.22743603988719	0.494405278778133	4.7728979112615	-0.611833801841817	-0.0350160237882666	25-50%
chr1:2561597-2561939;+	ENSG00000157873.17	0.649515994557739	0.699017704624278	0.749086240598903	-0.311023648728225	-0.108920768972954	25-50%
chr1:2585588-2586022;+	ENSG00000157870.15	1.3217049589802	0.576300847985922	1.48892662778107	-0.478701482769143	-0.15630276196374	0-25%
chr1:2586457-2586540;+	ENSG00000157870.15	3.72286311062816	0.749929813031605	4.16240676443888	-0.249958761855129	0.290355255535101	75-100%
chr1:2586714-2586868;+	ENSG00000157870.15	5.57817743358235	0.822167943502745	7.05889145498469	-0.170078920913511	0.415514503485971	75-100%
chr1:2587035-2587264;+	ENSG00000157870.15	5.6967731809899	0.805595294798397	6.34562207504426	-0.187766158019751	0.408497083639282	75-100%
chr1:3624953-3625341;+	ENSG00000158109.14	25.6735590826927	0.532558119250405	25.9638635611102	-0.547265979562874	0.31258952827365	75-100%
chr1:3652132-3652619;+	ENSG00000078900.14	39.9484405273246	0.567377520453567	46.5929128545155	-0.492255749968487	0.351865198777684	75-100%
chr1:3682328-3682409;+	ENSG00000078900.14	1.58410086699249	0.686360983241914	1.76811343582786	-0.326894824573798	0.0891164877506563	50-75%
chr1:3772625-3772801;+	ENSG00000235169.8	1.07528456543703	0.646911933302911	1.25436974114538	-0.378309675088619	-0.105765731009309	25-50%
chr1:3857252-3857358;+	ENSG00000169598.15	1.06516454957202	0.701891838875735	1.08916242482467	-0.307459614482711	-0.0281485186314169	25-50%
chr1:3857434-3857515;+	ENSG00000169598.15	3.29147525501003	0.616142930275206	3.1003882919639	-0.420637060640476	-0.0203996369587516	25-50%
chr1:3900347-3900438;+	ENSG00000236423.5	0.259696216397554	0.914090999481238	0.334441397886365	-0.0780211345600863	-0.0563675751066922	25-50%
chr1:5992620-5993426;+	ENSG00000069424.14	20.9071232273522	0.312062119592725	21.3254461602464	-1.01151789202081	-0.20676556674912	0-25%
chr1:6026222-6026554;+	ENSG00000069424.14	37.0118961055478	0.341696263414769	37.5566694588323	-0.932719540718071	-0.104609763723389	25-50%
chr1:6095529-6095730;+	ENSG00000069424.14	0.497595741653122	0.700112429152954	0.555792995859798	-0.309664424428639	-0.219692025135119	0-25%
chr1:6206058-6206474;+	ENSG00000158286.12	12.2063371748186	0.542602776434227	12.7437245087978	-0.531035976670484	0.231181499775447	75-100%
chr1:6393503-6393970;+	ENSG00000271746.1	2.64703005639878	0.661001988812204	3.0570075649992	-0.359594467628217	0.0638528461861533	50-75%
chr1:6424750-6424800;+	ENSG00000187017.16	0.383808038765342	0.983114257425936	0.542882563543806	-0.0147920111597495	0.0505653373783566	50-75%
chr1:6579928-6580266;+	ENSG00000204859.12	17.9074942201637	0.352636692191972	17.4288028656673	-0.905345001841765	-0.0574239939049401	25-50%
chr1:6613663-6614064;+	ENSG00000116273.5	18.8286109501015	0.409402311755361	19.1498614119617	-0.77569941870725	0.022867409767938	50-75%
chr1:6624787-6625002;+	ENSG00000041988.15	1.12668863116973	0.791297916502255	1.44881761827598	-0.203319955548052	0.0524534619679006	50-75%
chr1:6625147-6625272;+	ENSG00000041988.15	25.1870710124518	0.41564223424835	24.7317995768951	-0.762560658663382	0.0355264473056842	50-75%
chr1:6785284-6785552;+	ENSG00000171735.18	152.39904536503	0.405927294942181	157.260173342126	-0.783103490643451	0.119470570191879	50-75%
chr1:6824826-6824993;+	ENSG00000171735.18	8.01115141824189	0.747238792547581	8.9126052093215	-0.253081180001232	0.467732707767749	75-100%
chr1:7771243-7771462;+	ENSG00000049245.12	25.3597025382681	0.291614003185486	26.766954526374	-1.07038325041891	-0.226355368354594	0-25%
chr1:7771580-7771727;+	ENSG00000049245.12	0.246642711492187	0.854246078886004	0.324930557198977	-0.136834011999177	-0.12831724535414	25-50%
chr1:7783982-7784021;+	ENSG00000049246.14	0.197911192699594	1.03212454662838	0.234251733532073	0.0274642136711386	-0.0575252306163509	25-50%
chr1:7784148-7784376;+	ENSG00000049246.14	1.16486664117469	0.736702064381067	1.3347722938478	-0.265416226333262	-0.0896606476176807	25-50%
chr1:7954265-7954626;+	ENSG00000116288.12	1.27740257724402	0.491658584891923	1.39459044640619	-0.616672746366306	-0.256149673887285	0-25%
chr1:7961603-7962112;+	ENSG00000116288.12	156.532596225781	0.257682915382928	162.10484691625	-1.17782874924575	-0.388868642182524	0-25%
chr1:7962763-7962878;+	ENSG00000116288.12	0.869066122799469	0.778514335404111	1.10506799652356	-0.217466772024527	-0.0295558383543442	25-50%
chr1:7965322-7965385;+	ENSG00000116288.12	0.363844976947356	0.702983370510938	0.393698889966683	-0.306109896705039	-0.276074250851263	0-25%
chr1:8318092-8318147;+	ENSG00000162426.14	0.236285084862185	1.09335037688215	0.347981236001834	0.0775187179745994	0.105706802402606	50-75%
chr1:8878803-8878996;+	ENSG00000230679.1	1.95972298635217	0.451758570604292	2.00601718823968	-0.690187198814226	-0.441966826908202	0-25%
chr1:9181454-9181718;+	ENSG00000234546.3	0.213935346783854	0.996196973542573	0.251899304515895	-0.00330956398614418	-0.074406426224234	25-50%
chr1:9182149-9182272;+	ENSG00000234546.3	1.53543961726405	0.468572295324549	1.66701312997313	-0.658446785909885	-0.2409166550153	0-25%
chr1:9234663-9235116;+	ENSG00000049239.12	19.3828535717683	0.430707068978654	19.7623707387832	-0.731636000643693	-0.00770914418645963	25-50%
chr1:9239715-9239918;+	ENSG00000049239.12	0.122557441531697	1.46822002212568	0.249773827519729	0.333582284504796	0.234779758907278	75-100%
chr1:9292845-9293039;+	ENSG00000171621.13	6.45684261061887	0.978165093873619	10.6136830153166	-0.01917567834445	0.646809693410246	75-100%
chr1:9539416-9539529;+	ENSG00000171612.6	3.09953618337506	0.884601312025417	3.95822306830934	-0.106504841655696	0.426753008237393	75-100%
chr1:9588683-9589020;+	ENSG00000188807.12	31.9583255520517	0.43134270580261	31.9859370453417	-0.73035508335449	0.0536271938762861	50-75%
chr1:9651490-9651890;+	ENSG00000171608.15	134.392901984419	0.321378169084153	132.400718200966	-0.985967255570359	-0.0871477669797935	25-50%
chr1:9687431-9688079;+	ENSG00000171608.15	5.54690293341287	0.474896057834322	5.81974569241151	-0.646802871060881	-0.130164841625111	25-50%
chr1:9691464-9691585;+	ENSG00000171608.15	1.03378759146015	0.526765798527324	1.045667322776	-0.556764860712249	-0.421213508201353	0-25%
chr1:9710394-9710570;+	ENSG00000171608.15	0.575424638736772	0.776653812405864	0.743386787656803	-0.219545043131664	-0.00754949136282762	25-50%
chr1:9715925-9716060;+	ENSG00000171608.15	0.60550741813181	0.722996848340069	0.683975739686949	-0.281727191722143	-0.086886052116302	25-50%
chr1:9943404-9943508;+	ENSG00000173614.13	3.08949145081615	0.368728410939564	3.15708012367427	-0.866586796450853	-0.440472443782611	0-25%
chr1:10032841-10033499;+	ENSG00000130939.18	58.5235327618425	0.328683081674563	59.6011607621338	-0.966445299621827	-0.072046437255831	25-50%
chr1:10170487-10170655;+	ENSG00000130939.18	0.113698751676534	1.31083240784001	0.206140267020837	0.235094339897489	0.0690379757323654	50-75%
chr1:10210461-10210714;+	ENSG00000054523.17	30.1160278623273	0.393763098114665	30.1781898704045	-0.809529973227231	0.0590573409144625	50-75%
chr1:10398988-10399129;+	ENSG00000142657.20	57.695776944201	0.35044518167461	63.0500868738403	-0.910759813643734	-0.0377476585773274	25-50%
chr1:10430395-10430526;+	ENSG00000175279.21	1.62752091781075	0.767335675524449	1.95719526579589	-0.230029219594286	0.118645023184872	50-75%
chr1:10430719-10430825;+	ENSG00000175279.21	1.51690973695845	0.375040250621306	1.52996261734963	-0.851844239559749	-0.476200328139096	0-25%
chr1:10474867-10475036;+	ENSG00000142655.12	112.795015267664	0.256322083986551	108.038905430827	-1.1824279492365	-0.201517394659673	0-25%
chr1:11012613-11012721;+	ENSG00000277726.4	47.185742778312	0.507873213575797	44.2247423271993	-0.588489384553463	0.248415802488878	75-100%
chr1:11023331-11023582;+	ENSG00000277726.4	0.34189754485486	0.859001116048849	0.423934017825801	-0.132012543831016	-0.0448740073225625	25-50%
chr1:11273116-11274032;+	ENSG00000120942.13	39.0257384409477	0.34495462275872	39.0781546332617	-0.92447606134113	-0.0377614143274168	25-50%
chr1:11654802-11654929;+	ENSG00000132879.13	51.4119698710766	0.256097186566574	49.8256638582578	-1.1831903851586	-0.31333592737482	0-25%
chr1:11664043-11664420;+	ENSG00000116663.10	56.0027118012891	0.304645968910255	56.4210738228566	-1.03240912821288	-0.157360397879357	0-25%
chr1:11691695-11691747;+	ENSG00000162490.6	0.0791305310999425	2.87581889646908	0.248877452939763	0.917523066105539	0.806009245810489	75-100%
chr1:11736072-11736191;+	ENSG00000177674.15	9.47349210035373	0.463666387521148	10.0821917924118	-0.667588772380012	0.083611906482305	50-75%
chr1:11806036-11806281;+	ENSG00000011021.22	55.8304256709684	0.369484047187733	58.5556411964845	-0.864808615853072	0.0371037736204856	50-75%
chr1:11806352-11806703;+	ENSG00000011021.22	3.13796727063933	0.583511197048873	3.61978964568861	-0.467901611645509	-0.0127608974259772	25-50%
chr1:11908199-11908546;+	ENSG00000199347.1	0.254844641596626	1.16578949002821	0.409241472222296	0.133240271389865	0.147223858525934	50-75%
chr1:11934611-11934798;+	ENSG00000083444.16	77.0962041276076	0.307088639313235	77.3062568063947	-1.02547249980573	-0.0871522165306557	25-50%
chr1:11980166-11980516;+	ENSG00000116688.16	47.9129556684734	0.273716927456445	48.4120928565499	-1.12539668743329	-0.267687407245008	0-25%
chr1:12019388-12019657;+	ENSG00000116691.10	132.594491181664	0.327147673363797	132.778285526316	-0.970512328012958	-0.0684454065783361	25-50%
chr1:12030173-12030250;+	ENSG00000116691.10	0.125665370519132	1.64238242771318	0.262050128491638	0.430948579510232	0.371027894601952	75-100%
chr1:12062933-12064291;+	ENSG00000120949.14	139.088937047165	0.397158190285369	150.40859032957	-0.802072953807858	0.151548854054725	50-75%
chr1:12097099-12097190;+	ENSG00000120949.14	0.31084593033069	0.848657547004603	0.362780555353765	-0.14253504459869	-0.107671322051676	25-50%
chr1:12166923-12167151;+	ENSG00000028137.18	65.0683383041339	0.50101526596992	69.2034610200025	-0.600298081896291	0.252660025912533	75-100%
chr1:12191775-12191905;+	ENSG00000263676.1	1.41657423731459	0.671257725882454	1.60169461898794	-0.346221405448662	-0.0264550588602763	25-50%
chr1:12229974-12230124;+	ENSG00000048707.15	17.0653374805716	0.404489404650038	17.0069986107919	-0.786185699956513	0.0248207595912171	50-75%
chr1:13699959-13700478;+	ENSG00000116731.22	63.2439971299839	0.219705255923621	63.6255266286415	-1.31631910699355	-0.454157322888129	0-25%
chr1:13730918-13731242;+	ENSG00000116731.22	14.2965338591176	0.333200249961227	14.887874159863	-0.954589362929415	-0.282078673995622	0-25%
chr1:13749104-13749215;+	ENSG00000116731.22	0.92105535784405	0.767624813689411	1.06409220344378	-0.229701990035172	-0.00584453611528046	25-50%
chr1:13749343-13749690;+	ENSG00000116731.22	107.282182856294	0.316847382644199	109.778615353801	-0.998299752131145	-0.00106588416817754	25-50%
chr1:13773075-13773153;+	ENSG00000116731.22	0.215637574596215	1.24713296514962	0.352905968838292	0.191825517947162	0.161960234928664	50-75%
chr1:15152545-15152616;+	ENSG00000171729.13	0.146859854600821	1.41587074534943	0.264117019432933	0.302047216956537	0.234069196291295	75-100%
chr1:15153659-15153934;+	ENSG00000171729.13	4.40369078716734	0.928621231930898	6.39501447275722	-0.0643227817553365	0.534467501659577	75-100%
chr1:15247197-15247343;+	ENSG00000142621.19	1.03848456072629	1.32189622983723	1.54087421145561	0.242394727881807	0.628337597807904	75-100%
chr1:15409585-15410223;+	ENSG00000142634.12	210.902476921233	0.359060047079343	210.310057653387	-0.889665833013186	0.0784826889632487	50-75%
chr1:15526747-15526920;+	ENSG00000116138.12	4.16036731389199	0.370986429940596	4.32558257587166	-0.861283951711701	-0.370807424256222	0-25%
chr1:15603714-15603764;+	ENSG00000235084.3	0.12913274696758	1.28999863162758	0.199234520393296	0.221178499238955	0.0709648718256367	50-75%
chr1:15617379-15617786;+	ENSG00000197312.11	11.4933134602864	0.302629733910171	12.1391588111525	-1.0381768080208	-0.271268162889487	0-25%
chr1:15684197-15684596;+	ENSG00000116786.12	123.792700485673	0.328270777059715	123.306823549302	-0.967535553618942	-0.0487549272378175	25-50%
chr1:15828239-15828264;+	ENSG00000178715.8	13.0170414229379	0.663672517698989	14.410736447761	-0.356092331745581	0.347256963181403	75-100%
chr1:15847562-15848362;+	ENSG00000065526.10	7.09502493355392	0.474415346021273	7.35064881013122	-0.647682542388074	0.031484803026399	50-75%
chr1:16352531-16352681;+	ENSG00000055070.16	0.375809976161145	0.69963416354218	0.37422344359779	-0.31025798364803	-0.215479129074707	0-25%
chr1:16367031-16367288;+	ENSG00000055070.16	143.638385819787	0.420293908234838	145.462456969259	-0.752893809278528	0.126271582870765	50-75%
chr1:16440618-16440808;+	ENSG00000157191.19	81.0354321096596	0.37672744401186	83.8453371714828	-0.847945481925459	0.0494489876328952	50-75%
chr1:16644714-16644853;+	ENSG00000186301.8	9.86809192911381	0.5115945894204	11.0909606066411	-0.582148114459048	0.251541876060122	75-100%
chr1:17308195-17308202;+	ENSG00000159339.13	0.136500106428036	1.24082242632876	0.242132645653074	0.187419268422855	0.0802515442054609	50-75%
chr1:17539683-17539850;+	ENSG00000074964.16	0.193686252199698	1.10169085832431	0.267700679411534	0.0841194914652377	0.0125131466561801	50-75%
chr1:18513090-18513100;+	ENSG00000235282.3	0.418729403219653	0.720419837606591	0.459898267132757	-0.28482867375815	-0.218354276570097	0-25%
chr1:19210331-19210670;+	ENSG00000230424.1	9.48147599031126	0.420979617417697	9.75994833514383	-0.751477861807582	-0.0835129824484713	25-50%
chr1:19251520-19251699;+	ENSG00000053372.4	5.16649109462401	0.524068100699295	5.60171633010899	-0.561224548795125	0.0518723399580808	50-75%
chr1:19251767-19252019;+	ENSG00000053372.4	26.7728603414638	0.276523777952678	28.7310024214606	-1.11653503656928	-0.227634510562498	0-25%
chr1:19312189-19312353;+	ENSG00000040487.12	13.6745248960776	0.40171261970539	13.8523884947486	-0.792169049594529	-0.0797707769095206	25-50%
chr1:19317640-19317663;+	ENSG00000040487.12	0.117716562778781	1.07007644640177	0.167428714653263	0.0588296096966026	-0.212737204806726	0-25%
chr1:19596886-19597378;+	ENSG00000158747.14	44.0028989615515	0.32920627770504	45.2157443002288	-0.965063783452568	-0.0329672704048504	25-50%
chr1:19608088-19608100;+	ENSG00000226396.1	12.6997950393853	0.329824126458248	13.3568738169245	-0.963435158241424	-0.202924298753802	0-25%
chr1:19644210-19644381;+	ENSG00000270136.6	1.58615431120477	0.784917629526541	2.1138509357124	-0.210351832800115	0.14918045051122	50-75%
chr1:19664695-19664939;+	ENSG00000158748.3	1.28887604659299	2.00910770870375	3.10541254943379	0.60600643998908	1.00199716185509	75-100%
chr1:19882355-19882509;+	ENSG00000169914.5	5.70209065357126	0.355350599234395	5.84363582903434	-0.898685895723976	-0.339824883876515	0-25%
chr1:20139306-20139386;+	ENSG00000158786.4	0.553621466895695	1.5056914016986	1.04179823977384	0.355471940711102	0.49061944352543	75-100%
chr1:20186086-20186179;+	ENSG00000162543.5	0.304368815531517	1.02018104022463	0.449706961942696	0.0173544960607197	0.125327435982858	50-75%
chr1:20589043-20589125;+	ENSG00000158825.5	0.18503699941891	1.98677043807194	0.482800393463516	0.596295378670385	0.684476819687831	75-100%
chr1:20633439-20633534;+	ENSG00000158828.7	11.2337087238229	0.572775759711538	11.6782199403184	-0.484030739941881	0.124837699296627	50-75%
chr1:20732250-20732489;+	ENSG00000233069.1	0.249013709783135	1.05694890396304	0.348010884514436	0.0481079854695892	0.0786693903391076	50-75%
chr1:21397853-21397879;+	ENSG00000236216.5	0.379975908952309	0.647605159432413	0.415646315436658	-0.377379399812309	-0.355547175798086	0-25%
chr1:21440087-21440212;+	ENSG00000142794.18	1.31111739277626	0.695252380839313	1.57789322577207	-0.315715030505152	-0.0553719949364313	25-50%
chr1:22024496-22024633;+	ENSG00000218510.8	0.240142055942272	1.01212984987375	0.285199666337768	0.0104724666400735	-0.0289893741911259	25-50%
chr1:22024895-22025289;+	ENSG00000285721.1	4.52132595922457	0.505411361864683	5.10964713881325	-0.592709998359427	-0.0484926825478885	25-50%
chr1:22025481-22025585;+	ENSG00000285721.1	4.49539001644815	0.393547389133743	4.71941215001305	-0.810005928896425	-0.265978416418837	0-25%
chr1:22052546-22052771;+	ENSG00000070831.15	922.68348508552	0.325219996371067	980.562741205753	-0.975645518735112	-0.183413926346067	0-25%
chr1:22053277-22053572;+	ENSG00000070831.15	0.889637192995966	0.561535322212108	1.02010476702114	-0.501245840303448	-0.258946922948863	0-25%
chr1:22142347-22142389;+	ENSG00000285873.1	0.160142606985376	2.76444513018436	2.23799419608205	0.883215948618497	1.2267733104341	75-100%
chr1:22428828-22428917;+	ENSG00000184677.17	0.447213118130996	1.12528107184251	0.621924304436302	0.102522027479532	0.129303883936215	50-75%
chr1:22451790-22452220;+	ENSG00000184677.17	21.8082980502584	0.290523794608378	22.3298467604879	-1.07363658407624	-0.257999674301753	0-25%
chr1:23019382-23019816;+	ENSG00000004487.16	13.1448048108584	0.47056749097526	14.271008607497	-0.65475615847525	0.0314097427710975	50-75%
chr1:23368896-23369119;+	ENSG00000249087.6	2.25065317116735	0.61054772894193	2.62466412785733	-0.428560759733448	-0.00466203676302446	25-50%
chr1:23627332-23627468;+	ENSG00000197880.8	0.341712764196748	1.15977507784429	0.566733586459849	0.128747544104625	0.27052172280686	75-100%
chr1:23691668-23691900;+	ENSG00000142676.14	36.7146496221135	0.385744611954839	38.4837671584311	-0.82740026281543	0.12069824937169	50-75%
chr1:23692608-23692762;+	ENSG00000142676.14	6.88552995251461	0.436633677807855	7.30724195348981	-0.719765539901307	-0.0782072850476005	25-50%
chr1:23743401-23743550;+	ENSG00000011007.12	8.81470036049772	0.275739948744243	9.01724903159724	-1.11900061895031	-0.430281257706663	0-25%
chr1:23778353-23778693;+	ENSG00000057757.9	27.6027505888037	0.271847779032127	29.105453518924	-1.13134842157639	-0.280758848598783	0-25%
chr1:23791095-23791249;+	ENSG00000011009.10	55.3005286663302	0.317279269712052	55.31896671279	-0.997116605523581	-0.0169693771550422	25-50%
chr1:23793161-23793219;+	ENSG00000011009.10	0.175588960961782	1.02771708729978	0.22740587902444	0.0237471547374779	-0.062031080575159	25-50%
chr1:23959115-23959379;+	ENSG00000189266.12	1.60450899313296	0.539228344823974	1.70999325039597	-0.536454573905799	-0.200587179056391	0-25%
chr1:23959774-23959855;+	ENSG00000189266.12	8.76284076508429	0.504123911284576	9.2631303350378	-0.59492540578759	0.112132760498979	50-75%
chr1:23959941-23960163;+	ENSG00000189266.12	0.163678170601199	0.923692382210706	0.228548810571696	-0.0689452760702841	-0.181400137393323	0-25%
chr1:24319289-24319358;+	ENSG00000158055.15	0.501668981931906	1.14131952979885	0.70135827401946	0.114814497602846	0.320335764581913	75-100%
chr1:24415750-24415882;+	ENSG00000001461.16	25.536518365231	0.258247644982154	26.0062998796949	-1.17592726043697	-0.324699645572169	0-25%
chr1:24502318-24502396;+	ENSG00000117602.11	0.119770621512117	1.31324951745247	0.224592948654283	0.236694499791307	0.107929183424715	50-75%
chr1:24502801-24503032;+	ENSG00000117602.11	2.40504223317761	0.678322886230776	2.78929174063484	-0.337127059674875	0.0551515235013934	50-75%
chr1:24643118-24643355;+	ENSG00000133226.16	303.085014339763	0.354862744161661	314.28587083862	-0.899879186733508	0.0663698190645681	50-75%
chr1:24643530-24643609;+	ENSG00000133226.16	0.735583564085275	0.581976654117581	0.858459799672518	-0.470188873281903	-0.268949608052524	0-25%
chr1:24645984-24646002;+	ENSG00000133226.16	0.160510642043088	1.22678295713648	0.264088482780217	0.177535467987384	0.108649102504586	50-75%
chr1:24646668-24646764;+	ENSG00000133226.16	0.318852978656883	1.28029579657606	0.524406782424301	0.214620639264066	0.374917447266171	75-100%
chr1:24651411-24651516;+	ENSG00000133226.16	0.179452759528447	1.14770345129454	0.241931212443332	0.119659375246626	0.0172656055123648	50-75%
chr1:24652434-24652605;+	ENSG00000133226.16	0.563465128641588	0.694394171629836	0.634965737491304	-0.316787866099833	-0.152168304515257	0-25%
chr1:24654854-24655126;+	ENSG00000133226.16	0.618035695386683	1.68322364937437	1.28805940344409	0.452283648750328	0.714162079603059	75-100%
chr1:24669388-24669451;+	ENSG00000133226.16	0.168049420108306	1.30031993840272	0.253393989570943	0.228100443671701	0.180212639582545	50-75%
chr1:24745175-24745657;+	ENSG00000169504.14	80.1079392096317	0.611774356394854	80.5541551815047	-0.426817462383683	0.538548761889982	75-100%
chr1:25022507-25022754;+	ENSG00000264371.1	1.42486914382975	0.68341440133004	1.71946964596236	-0.330631747438956	-0.0710430205676696	25-50%
chr1:25022968-25023370;+	ENSG00000264371.1	0.867960196117816	0.561944397986941	0.958460518201476	-0.500613307801624	-0.214648105859033	0-25%
chr1:25232558-25232695;+	ENSG00000284602.1	3.12271538663601	0.491301118262981	3.49639154057991	-0.617304494710656	-0.172532618374968	0-25%
chr1:25247113-25247233;+	ENSG00000272432.1	0.73790999837257	0.637823061507396	0.816584699589687	-0.390599564402672	-0.201562234324597	0-25%
chr1:25247607-25247728;+	ENSG00000272432.1	0.219289733759796	0.85988102195061	0.274687054868537	-0.131123272128993	-0.184714382333421	0-25%
chr1:25338300-25338701;+	ENSG00000183726.10	238.683317549724	0.210361162466852	239.943517828623	-1.35406887583558	-0.339391624434603	0-25%
chr1:25340471-25340548;+	ENSG00000183726.10	2.81286274418725	0.543313918968855	2.86923793711742	-0.529898337571301	-0.0460343512867109	25-50%
chr1:25430274-25430345;+	ENSG00000204178.10	0.298323954572576	1.12805792998699	0.42303230896136	0.104662805726705	0.206594842990403	75-100%
chr1:25430817-25431178;+	ENSG00000204178.10	13.4918264637408	0.333963087069297	13.5262547761185	-0.952603066185494	-0.264016922872253	0-25%
chr1:25543544-25543690;+	ENSG00000157978.11	7.91973689121822	0.576271397965786	8.81820859530656	-0.478745870377069	0.199130821273678	75-100%
chr1:25549864-25549947;+	ENSG00000157978.11	0.269832437974113	1.36427932489365	0.472910998454893	0.26980659524589	0.405260980927655	75-100%
chr1:25616784-25616868;+	ENSG00000117643.14	0.231666896156321	1.69386515178531	0.387179501234114	0.457757666574265	0.541093635031538	75-100%
chr1:25800174-25800304;+	ENSG00000162430.16	7.62258932745268	0.830823692728828	9.08698894495579	-0.160982254233736	0.486164462029031	75-100%
chr1:25819917-25820343;+	ENSG00000117640.17	28.3720529795213	0.244406348147198	28.0317849528668	-1.22377503606114	-0.394161529925287	0-25%
chr1:25820775-25820896;+	ENSG00000117640.17	1.40963358267159	0.502914220664784	1.46949603052363	-0.597012167736366	-0.295460645664941	0-25%
chr1:25859529-25859658;+	ENSG00000236528.1	6.36439359045447	0.640312271872357	7.38610777927915	-0.387216349294427	0.280946640319371	75-100%
chr1:26111023-26111229;+	ENSG00000175087.9	0.857311586501133	0.573276701563171	0.921291433990804	-0.483271415903497	-0.161741325221305	0-25%
chr1:26111665-26111893;+	ENSG00000175087.9	7.67535406736419	0.271323490289349	7.85694828477979	-1.13302520966505	-0.573971718537534	0-25%
chr1:26169845-26170160;+	ENSG00000142684.8	33.815627572446	0.333303464539914	35.9908083853117	-0.954320344039595	-0.115755265361745	25-50%
chr1:26177471-26177538;+	ENSG00000142675.17	0.245185984326525	1.75011048532406	0.994159632861446	0.486130933546231	0.709944704368738	75-100%
chr1:26181791-26181905;+	ENSG00000142675.17	0.335909464118814	1.22410138362276	0.536191263575222	0.175634777652595	0.251184481087994	75-100%
chr1:26234147-26234285;+	ENSG00000130695.15	9.89635005873796	0.292445463217703	10.0899455935816	-1.06791022314261	-0.316421601023457	0-25%
chr1:26279997-26280234;+	ENSG00000142669.14	556.178688293031	0.576838933262886	575.768066540022	-0.47789086991079	0.388587694040077	75-100%
chr1:26317390-26317448;+	ENSG00000169442.8	0.117728711123063	1.1989628909953	0.189170532511639	0.157611482986067	-0.00867798696852259	25-50%
chr1:26317677-26318102;+	ENSG00000169442.8	1252.08335626769	0.442662799432665	1279.03770952116	-0.707853947593957	0.0199722664280916	50-75%
chr1:26432283-26432538;+	ENSG00000117682.16	17.1660135654614	0.278258274470372	17.6157723486762	-1.11110382467192	-0.311788531224164	0-25%
chr1:26472390-26472594;+	ENSG00000198830.10	87.0481117027997	0.391973269010368	91.9092800202989	-0.813487098189349	0.145568688983842	50-75%
chr1:26473169-26473366;+	ENSG00000198830.10	2.63639049458	0.49375494833946	2.86032071540849	-0.612977077816523	-0.170530257805807	0-25%
chr1:26529723-26529850;+	ENSG00000117676.13	22.6324427837981	0.481402271552545	24.1278675599878	-0.634983729574374	0.161443668803036	50-75%
chr1:26542570-26542638;+	ENSG00000117676.13	0.178116001685472	0.963286593337542	0.232293771783553	-0.0324889680398227	-0.114018359773254	25-50%
chr1:26543071-26543229;+	ENSG00000117676.13	1.5407392681655	0.852701606165123	1.98441137330525	-0.138405837941004	0.15634987307454	50-75%
chr1:26545783-26545974;+	ENSG00000117676.13	51.5675334958877	0.386433335971837	54.6850074223404	-0.825850831779456	0.0951682354911978	50-75%
chr1:26571449-26571587;+	ENSG00000117676.13	0.167140990967133	1.02920846458223	0.236172860894201	0.0250066986954269	-0.0196032024483773	25-50%
chr1:26572177-26572264;+	ENSG00000117676.13	0.116345847674234	1.31925929054489	0.204968897090547	0.240660322534663	0.0481139531803486	50-75%
chr1:26692538-26692607;+	ENSG00000117713.19	0.668809162181313	0.658514250739582	0.77183841687804	-0.362869644287931	-0.178162532333965	0-25%
chr1:26693185-26693352;+	ENSG00000117713.19	0.152209934833958	1.04075371551372	0.20714428730993	0.0346959400049209	-0.0976592201889477	25-50%
chr1:26695471-26695890;+	ENSG00000117713.19	40.8023938884781	0.621795204880678	41.5640083863318	-0.412705262887009	0.389243518576214	75-100%
chr1:26696003-26696094;+	ENSG00000117713.19	3.89545227995587	0.644472162556848	4.59511017780777	-0.381591673794309	0.170076896389259	50-75%
chr1:26729674-26729842;+	ENSG00000117713.19	0.672539931092564	0.765139942961454	0.754881684021537	-0.232518251529	0.0145025150122708	50-75%
chr1:26774335-26774773;+	ENSG00000117713.19	0.11932958182903	1.52235584743947	0.268180537228519	0.365032359423583	0.290574142582251	75-100%
chr1:26787451-26787678;+	ENSG00000060642.10	1.47458720427485	0.665971966948557	1.64527405942141	-0.35308810278788	-0.041826551668104	25-50%
chr1:26787917-26788030;+	ENSG00000060642.10	3.81389180021913	0.346470044851778	3.80177353271206	-0.920668615425811	-0.411431194454497	0-25%
chr1:26788166-26788293;+	ENSG00000060642.10	3.28577637017246	0.442365252595407	3.57458408209152	-0.708437987632471	-0.302529073474283	0-25%
chr1:26790697-26790788;+	ENSG00000060642.10	0.828917925753932	0.667593341516895	1.0533325374421	-0.350976007127857	-0.132773174224663	25-50%
chr1:26826661-26827185;+	ENSG00000204160.11	31.3909238154442	0.300533363955359	32.7406560603328	-1.04421461486072	-0.21629150962784	0-25%
chr1:26831973-26832084;+	ENSG00000204160.11	0.186198874523476	1.04046139802736	0.27818083008786	0.0344519443289392	-0.0105361090264126	25-50%
chr1:26832464-26832571;+	ENSG00000204160.11	0.413720887630413	0.921047084901246	0.524674515721885	-0.0714363352846881	0.0866043686330266	50-75%
chr1:26850301-26850403;+	ENSG00000204160.11	0.695467112377923	0.703158214894914	0.825603255064601	-0.305893890145438	-0.0750626876595964	25-50%
chr1:26850530-26850608;+	ENSG00000204160.11	0.433668623136897	0.780992619059613	0.508491703993468	-0.214706140995281	-0.0711110926202332	25-50%
chr1:26862992-26863034;+	ENSG00000175793.11	0.109295942462238	2.27146626302613	0.222808408704419	0.712612581671402	0.612981229781769	75-100%
chr1:26863097-26863208;+	ENSG00000175793.11	0.478283076063744	1.53253222136007	0.867129196952951	0.370819228582239	0.602860427408248	75-100%
chr1:26900143-26900240;+	ENSG00000090273.13	0.18046284990789	0.980653986583808	0.229195185725907	-0.0169684036398877	-0.10398360245938	25-50%
chr1:26921646-26921933;+	ENSG00000090273.13	66.6108096766845	0.661421053766824	74.7019730784876	-0.359043970253071	0.570431107584938	75-100%
chr1:26993692-26993698;+	ENSG00000253368.3	0.123827321021899	2.30116293848576	0.359868757223284	0.723894741709235	0.698155338141341	75-100%
chr1:27234409-27234931;+	ENSG00000142784.15	22.8962792505304	0.553234040578182	24.2053665068804	-0.514182211064586	0.324152623246417	75-100%
chr1:27322111-27322455;+	ENSG00000186501.14	77.1425922223162	0.391396549186037	83.2776646443189	-0.814766015383979	0.0583960399015898	50-75%
chr1:27341928-27342100;+	ENSG00000142765.17	7.69820950684963	0.627882729433602	8.8563859410505	-0.404242924996026	0.282216033431159	75-100%
chr1:27392594-27392700;+	ENSG00000181773.6	0.499553181474257	1.03831849565288	0.697166759563229	0.0326611804121386	0.207435268935595	75-100%
chr1:27669281-27669308;+	ENSG00000225886.3	0.0567366221397271	2.32415566331927	0.225863371913383	0.732530424249511	0.59958299689378	75-100%
chr1:27725952-27726046;+	ENSG00000009780.15	4.19026717053904	0.630295127063976	5.05302595560777	-0.400912100955518	0.172077197377849	50-75%
chr1:27773061-27773400;+	ENSG00000117758.13	13.6910856145799	0.473640511751559	13.4445671037075	-0.649102316634038	0.055427484208554	50-75%
chr1:27830720-27831016;+	ENSG00000117751.17	48.2960301584323	0.194128886485881	48.6659446793212	-1.42381967308722	-0.519916802943587	0-25%
chr1:27872435-27873038;+	ENSG00000130775.15	368.760864322568	0.425086796717518	388.750378977574	-0.743044768196902	0.0687268609640201	50-75%
chr1:27876585-27876738;+	ENSG00000130775.15	1.95523180800312	1.75019222081169	4.64560907389227	0.486171498347898	1.01663367856726	75-100%
chr1:27879560-27880056;+	ENSG00000130775.15	4.75711779570052	0.992239522471534	6.87867900402317	-0.0067669566366518	0.646855455312361	75-100%
chr1:27881972-27883089;+	ENSG00000130775.15	6.45680936679464	1.02293042631676	11.0644972248314	0.0196921931442933	0.808968458668497	75-100%
chr1:27934924-27935039;+	ENSG00000130768.14	2.06588965392363	0.854212255140039	2.41243293316879	-0.136868404330413	0.258477405643864	75-100%
chr1:27959508-27959662;+	ENSG00000158156.7	0.219515525064508	0.929118396701453	0.270331466420198	-0.0638578814683954	-0.101963987781728	25-50%
chr1:27959915-27960297;+	ENSG00000158156.7	7.26031624977888	0.447351906828974	7.48526865932365	-0.698701414289572	-0.096215713011323	25-50%
chr1:28236062-28236810;+	ENSG00000130770.17	111.069139220424	0.449244537902172	104.886002063396	-0.695034389031709	0.260570914815057	75-100%
chr1:28259396-28259668;+	ENSG00000130766.4	54.3984011609506	0.468790317245376	55.9858281724715	-0.658042734297042	0.217520857298652	75-100%
chr1:28259738-28259914;+	ENSG00000130766.4	0.2220114864707	1.04954854458055	0.300456570592179	0.0420050614554889	0.00483244451606094	50-75%
chr1:28328916-28329168;+	ENSG00000130772.13	6.66041629967483	0.318690868591067	7.07895878750254	-0.99326076026512	-0.398613218889831	0-25%
chr1:28369535-28369867;+	ENSG00000204138.12	33.4230909091294	0.370806808062778	35.9060164280774	-0.861704601498694	-0.0102259084739029	25-50%
chr1:28438090-28438284;+	ENSG00000204138.12	1.31327597144694	0.965687796831677	1.72647250670303	-0.0303265132734294	0.212034706614376	75-100%
chr1:28505906-28506253;+	ENSG00000180198.16	162.592068338573	0.35653038577367	174.72741835367	-0.895806901826319	0.04758829525376	50-75%
chr1:28506469-28506740;+	ENSG00000242125.3	3.3108043651991	0.484956708716703	3.73269168037865	-0.628594056835059	-0.123504245271277	25-50%
chr1:28508770-28509291;+	ENSG00000242125.3	2.3406693179792	0.793834345837929	3.20796176781388	-0.200540229892218	0.267867817889874	75-100%
chr1:28518216-28518307;+	ENSG00000180198.16	4.50334751435362	0.532462624102332	4.48112681880047	-0.547421743725127	-0.0208786171129656	25-50%
chr1:28552902-28553290;+	ENSG00000180098.9	12.6407671737127	0.259606070875318	12.6771567717496	-1.17137031159524	-0.367225862575356	0-25%
chr1:28592193-28592294;+	ENSG00000188060.7	0.224734053846251	1.06087142782377	0.313719514111481	0.051325505653435	0.0734200028257072	50-75%
chr1:28592438-28592501;+	ENSG00000188060.7	3.31043489732269	0.853867987705314	4.2177633648772	-0.137218536474031	0.314505213182471	75-100%
chr1:28643160-28643264;+	ENSG00000229388.1	1.41601648224219	0.534523477237653	1.55688681928262	-0.544066430074688	-0.202006487291955	0-25%
chr1:28648593-28648695;+	ENSG00000270103.3	0.953517728694578	0.714557730640893	1.08404635045599	-0.2919253557588	-0.019512016766317	25-50%
chr1:28668702-28668846;+	ENSG00000162419.12	3.0094425802051	0.408313683885977	3.04465871423174	-0.778012130496459	-0.341632273075515	0-25%
chr1:28736482-28736638;+	ENSG00000198492.15	0.258300071250194	1.05076130310259	0.357242122146653	0.043008140868971	0.0842544621112638	50-75%
chr1:28736779-28737528;+	ENSG00000198492.15	97.1372054013088	0.376217738837295	101.191385277523	-0.849121462241514	0.049806492780558	50-75%
chr1:28742343-28742818;+	ENSG00000198492.15	2.30363478359908	0.599503596261754	2.65863450374286	-0.444416414681723	-0.0209317461409273	25-50%
chr1:28887056-28887181;+	ENSG00000159023.21	15.4017048462165	0.558774390433069	16.0277075610849	-0.505527013091625	0.221173164529808	75-100%
chr1:28914507-28914639;+	ENSG00000159023.21	0.128865966472517	1.40075667715245	0.311075423005634	0.292725402694778	0.292693503436691	75-100%
chr1:28987470-28987654;+	ENSG00000159023.21	0.172850605348988	1.00323448561455	0.2223094648202	0.00280490473781782	-0.0905756778805655	25-50%
chr1:30718718-30718876;+	ENSG00000186056.10	2.19038784400321	0.747769796226119	3.02905367916018	-0.252464161533543	0.191406080216736	50-75%
chr1:31296936-31297140;+	ENSG00000121766.15	14.2061320069399	0.266541346187098	15.1542218933874	-1.14847082634707	-0.433169397019139	0-25%
chr1:31413097-31413308;+	ENSG00000168528.11	56.6089228549962	0.797310320917179	75.8270205862916	-0.196745228144986	0.689980312202437	75-100%
chr1:31506070-31506525;+	ENSG00000284543.1	37.7211202905002	0.64405337882377	44.3859215582409	-0.382156274075639	0.443745911155811	75-100%
chr1:32013547-32014425;+	ENSG00000121774.17	127.283152896249	0.33690531326117	123.91219671674	-0.944984279600174	-0.0425346407859711	25-50%
chr1:32072898-32073031;+	ENSG00000121775.17	24.7618721597299	0.223943906987553	25.5240294804133	-1.29972149847861	-0.449467082615695	0-25%
chr1:32073240-32073444;+	ENSG00000121775.17	0.158574811288186	1.00046728706945	0.224047980458499	0.000405785589659796	-0.138543949453205	25-50%
chr1:32075605-32075802;+	ENSG00000121775.17	0.399781971437986	0.975432757724185	0.532207113802986	-0.0216053273843984	0.0864401017400196	50-75%
chr1:32107935-32108119;+	ENSG00000025800.13	20.3475131688458	0.246543271605539	20.4939092467974	-1.21621369054035	-0.408501609040742	0-25%
chr1:32179645-32180247;+	ENSG00000084652.15	52.9143827108519	0.241340920314078	54.4477642241129	-1.23473807097808	-0.34443570294292	0-25%
chr1:32200531-32200870;+	ENSG00000160050.14	27.9725744548114	0.328135151923594	29.0192860850397	-0.967894485471701	-0.00955389960134068	25-50%
chr1:32201623-32201901;+	ENSG00000160050.14	3.88187730137906	0.645166113115886	4.30692191150432	-0.38065690337604	0.111125144599898	50-75%
chr1:32205614-32205736;+	ENSG00000160051.11	16.6152917559247	0.334267239019746	17.3052296399093	-0.951812371613848	-0.156860449692054	0-25%
chr1:32222355-32222608;+	ENSG00000084623.11	57.7038438766237	0.240717408647229	58.6019251513063	-1.23698500095359	-0.334522624053955	0-25%
chr1:32250113-32250434;+	ENSG00000182866.16	0.874583152393769	0.616018782131986	1.02627845124044	-0.420812092385671	-0.125256738891512	25-50%
chr1:32250993-32250997;+	ENSG00000182866.16	1.15062586423481	0.728185434448689	1.45002511565081	-0.27551602460757	-0.00384221940642643	25-50%
chr1:32251208-32251349;+	ENSG00000182866.16	21.1666655532177	0.624626631269404	24.8167971443099	-0.40875900669647	0.407904633048007	75-100%
chr1:32291925-32292358;+	ENSG00000116478.11	42.7632518040488	0.325298844141547	44.2879171038947	-0.975434959718739	-0.145977534971408	25-50%
chr1:32330827-32330863;+	ENSG00000116478.11	0.20186749769761	1.0027361922295	0.263042693214503	0.002373380839016	-0.0845346504235941	25-50%
chr1:32351532-32351759;+	ENSG00000162526.6	0.805017028071248	0.596779582080297	0.815314776568468	-0.448372088033072	-0.265860553471298	0-25%
chr1:32539383-32539492;+	ENSG00000160062.14	0.32056740057238	1.01934423017773	0.498366153630192	0.0166417380254399	0.116630776467087	50-75%
chr1:32650547-32650699;+	ENSG00000162521.18	0.667409789792915	0.823395060382239	0.841954062909715	-0.168783485401309	0.000375250784056119	50-75%
chr1:32651132-32651354;+	ENSG00000162521.18	60.6953017901629	0.27518993366259	61.779994628441	-1.12073491292791	-0.303257477314049	0-25%
chr1:32651420-32651746;+	ENSG00000162521.18	1.18633522910614	0.48743178562594	1.27151758293381	-0.62417230741442	-0.365907131324037	0-25%
chr1:32753946-32754035;+	ENSG00000162522.10	0.190654380248991	1.12564451563361	0.303035187000606	0.102802519442846	0.0856247932264992	50-75%
chr1:32816474-32816587;+	ENSG00000116497.17	0.397746149841043	0.880035863049665	0.448015775661904	-0.110999258410545	0.0043077406573354	50-75%
chr1:32817467-32818126;+	ENSG00000116497.17	17.2706500867304	0.360347257475359	17.9696742168213	-0.886557557825704	-0.0441384907793498	25-50%
chr1:33081129-33081157;+	ENSG00000142920.16	0.416794226696202	1.10957988164801	0.739618260828254	0.0903171474490154	0.258440619055796	75-100%
chr1:33256484-33256585;+	ENSG00000160094.14	0.985964769919792	1.17880888590758	1.43766641145298	0.142886801838099	0.330759904410121	75-100%
chr1:33350013-33350101;+	ENSG00000233246.1	0.175681077594161	0.968110053277828	0.244856519403162	-0.0281505398986849	-0.0781654207569892	25-50%
chr1:33472563-33472669;+	ENSG00000121903.14	2.0992337613145	0.493507532122432	2.17317745114965	-0.613412429112311	-0.215765720457448	0-25%
chr1:35079345-35079594;+	ENSG00000197056.10	5.72797005286021	0.499890775160823	6.27754021448543	-0.602249755035392	0.0530204287745579	50-75%
chr1:35268635-35269127;+	ENSG00000146463.11	21.4734098389417	0.284526077796972	21.8049429304848	-1.0917558457132	-0.216527128836939	0-25%
chr1:35557752-35557972;+	ENSG00000020129.15	36.6325154753128	0.259243626469718	37.0093976997646	-1.17258382396121	-0.291923349808005	0-25%
chr1:35559102-35559226;+	ENSG00000020129.15	0.477155969838962	0.711120052043719	0.576517338796552	-0.296114150048514	-0.203936199076819	0-25%
chr1:35807980-35808253;+	ENSG00000134698.10	0.670553979289309	0.747687711355384	0.730780927825736	-0.252559514310235	-0.0428927634429457	25-50%
chr1:35883132-35883311;+	ENSG00000092847.11	28.6402033383082	0.401634686884545	29.1942554203889	-0.792337573439103	0.0178212059425054	50-75%
chr1:35930672-35930778;+	ENSG00000126070.19	3.92950603692403	0.371337818542548	4.24393344440739	-0.860461636436177	-0.36883489622652	0-25%
chr1:35930846-35930966;+	ENSG00000126070.19	0.237866530975124	0.850225292611832	0.299919228070133	-0.14093195945676	-0.185976788714523	0-25%
chr1:35931068-35931424;+	ENSG00000126070.19	22.7209022381041	0.260504362407139	23.1185890257863	-1.16836999921271	-0.377065228482766	0-25%
chr1:36084085-36084144;+	ENSG00000092850.11	0.424474474258128	1.46543622108511	0.719839593021087	0.331933843524281	0.504634617336019	75-100%
chr1:36084382-36084482;+	ENSG00000092850.11	0.291023182187063	0.819588155467261	0.326350263368433	-0.172808653134118	-0.168936807676479	0-25%
chr1:36088851-36088968;+	ENSG00000116863.10	13.3443021253554	0.304448822835356	13.3806026967743	-1.03297140164951	-0.272559786019414	0-25%
chr1:36155669-36156456;+	ENSG00000116871.15	77.711366728502	0.316288214464726	81.7891758703704	-0.999833980938047	-0.109281183503244	25-50%
chr1:36170967-36171089;+	ENSG00000116871.15	0.287461255942796	0.828658294026908	0.352844230846615	-0.163249036877025	-0.191666589519506	0-25%
chr1:36175674-36175751;+	ENSG00000116871.15	0.5690108770358	1.24556733202471	1.17589284177866	0.190734418600774	0.455419246406298	75-100%
chr1:36223494-36223618;+	ENSG00000054118.14	0.264589365251234	0.907559826901443	0.320925282879813	-0.0842494727781758	-0.0935460155319827	25-50%
chr1:36224278-36224797;+	ENSG00000054118.14	122.113952347665	0.228246078331735	122.337451047348	-1.28319335134215	-0.33661462824394	0-25%
chr1:36289300-36289473;+	ENSG00000054118.14	0.157498892512142	1.34370267126596	0.281469869180434	0.25660636107561	0.169104502282328	50-75%
chr1:36306318-36306422;+	ENSG00000214193.10	0.578051850632442	0.723924911233174	0.647969348466181	-0.280612956910371	-0.12004885267413	25-50%
chr1:36307047-36307263;+	ENSG00000214193.10	4.41885309350245	0.583950104280832	5.34600884156919	-0.467248519341137	0.10517861103528	50-75%
chr1:37474475-37474633;+	ENSG00000163874.10	81.2696339087652	0.354504076252676	83.1711980409646	-0.9007575334647	-0.0360554772999931	25-50%
chr1:37475353-37475942;+	ENSG00000163874.10	2.14838215762441	0.63325717392297	2.39626021115813	-0.39683976311427	0.0459961619543677	50-75%
chr1:37479834-37480104;+	ENSG00000283724.1	1.96316261139057	0.710638898611763	2.39856554638352	-0.296702047985301	0.136281232002702	50-75%
chr1:37480182-37480432;+	ENSG00000283724.1	0.380061998672953	0.796607354795095	0.490478608091483	-0.197511376440426	-0.132702257389371	25-50%
chr1:37481618-37481808;+	ENSG00000163874.10	0.237963084822176	1.09894219653427	0.321453844262726	0.0819496989754449	0.0579955061060678	50-75%
chr1:37556923-37556996;+	ENSG00000163879.10	0.242115965864566	0.988939075120681	0.291152790196633	-0.00966092571143121	-0.0133185900695265	25-50%
chr1:37596110-37596173;+	ENSG00000284748.1	0	1.85593511633988	0.146767813472792	0.537125578347461	0.181187131497834	50-75%
chr1:37692380-37692636;+	ENSG00000134690.10	11.8055738550278	0.506973812780057	13.3529428815603	-0.590028946259727	0.170514994513737	50-75%
chr1:37793788-37794177;+	ENSG00000185090.14	3.25898840160414	0.694492236563998	3.91780014496121	-0.316665209388401	0.214578161347564	75-100%
chr1:37807747-37807865;+	ENSG00000197982.13	1.28595805245938	0.680566141200242	1.40157562979359	-0.334259322515913	-0.0103796709145185	25-50%
chr1:37808175-37808665;+	ENSG00000197982.13	26.2001501984913	0.356327621387919	26.879230783398	-0.896301022424521	-0.072332574081222	25-50%
chr1:37859709-37859884;+	ENSG00000230955.1	0.655766769566481	0.650559897240709	0.743599274418864	-0.373425423282207	-0.16118339610852	0-25%
chr1:38012630-38012868;+	ENSG00000183520.11	176.12883433008	0.237581410754785	181.414486442522	-1.24837508632487	-0.351934529700879	0-25%
chr1:38016354-38016398;+	ENSG00000183520.11	0.167930415327161	1.23697589059553	0.251384383203595	0.184722470101633	0.117635648369344	50-75%
chr1:38047050-38047233;+	ENSG00000224592.5	0.780386491233462	1.09950510240988	1.03500396250554	0.0823944982136494	0.302283313950025	75-100%
chr1:38047298-38047602;+	ENSG00000224592.5	0.277040266700799	0.959284319204388	0.398040618040715	-0.0361053092017516	0.026994182999226	50-75%
chr1:38474918-38475123;+	ENSG00000238063.2	0.35731855933656	0.965205460720824	0.478676345987807	-0.0307604594067097	0.0434242463031409	50-75%
chr1:38859036-38859514;+	ENSG00000228436.2	4.05689091725978	0.92398572608151	5.66851960215328	-0.0686694755942402	0.511087237079464	75-100%
chr1:38859891-38860058;+	ENSG00000228436.2	7.04742948659118	0.403459955075496	7.72947544388821	-0.788399128341256	-0.165011716793819	0-25%
chr1:38873541-38873591;+	ENSG00000228436.2	0.28620280119785	1.40412311926569	0.426796606377876	0.2948103803645	0.368242772210642	75-100%
chr1:38991217-38991578;+	ENSG00000174574.15	231.801951982411	0.399776138505083	240.178493530892	-0.796366262480989	0.215674110320312	75-100%
chr1:39026208-39026524;+	ENSG00000168653.10	400.507844250366	0.29867363619149	400.027680141691	-1.0496062214263	-0.272234254206535	0-25%
chr1:39028719-39028900;+	ENSG00000168653.10	0.614513665185007	0.799203034149544	0.853374585490337	-0.194685751986813	0.0681911837804751	50-75%
chr1:39105276-39105744;+	ENSG00000127603.25	8.05347186190534	0.628998971680483	10.0260882176118	-0.402700129121725	0.340621289520653	75-100%
chr1:39204565-39204956;+	ENSG00000127603.25	6.50961218842126	0.623273479537064	7.4094931595551	-0.410642704135937	0.233958143063569	75-100%
chr1:39215073-39215118;+	ENSG00000127603.25	0.242358599365644	1.28920030346102	0.408405317041071	0.220640798135184	0.26581653613587	75-100%
chr1:39215190-39215370;+	ENSG00000127603.25	3.24941470259337	0.622007305667029	3.6827094575591	-0.412409028714039	0.0112803662841703	50-75%
chr1:39268372-39268501;+	ENSG00000127603.25	0.62961446158239	0.871751026897119	0.818659893451668	-0.119215064731067	0.09506526375677	50-75%
chr1:39408974-39409187;+	ENSG00000127603.25	0.508666267425722	0.942067942830752	0.704759648846275	-0.0518355486978724	0.175103221338588	50-75%
chr1:39434469-39434600;+	ENSG00000127603.25	0.0327059189739569	2.28149981053185	0.246082029617995	0.716440874085013	0.633674578342351	75-100%
chr1:39460631-39460767;+	ENSG00000127603.25	0.0513914912003859	1.64000105106478	0.189620881906786	0.429688252767942	0.249062881190039	75-100%
chr1:39491577-39491659;+	ENSG00000183682.7	0.49814001982815	0.785094091305601	0.549517282174691	-0.210156582341235	-0.131977346690223	25-50%
chr1:39738823-39739017;+	ENSG00000084072.16	23.1114090400031	0.438168768064007	21.6407368747483	-0.716717162910983	0.168152999936866	50-75%
chr1:39788943-39789051;+	ENSG00000261798.1	0.222601158754743	1.00515068437353	0.309846683299158	0.00446234537660503	-0.0184282857013823	25-50%
chr1:39799428-39799445;+	ENSG00000284719.1	0.951403009343923	0.72704574654986	1.06890594751648	-0.276876523951484	-0.0735139913895118	25-50%
chr1:39955083-39955452;+	ENSG00000168389.17	55.0996544898516	0.376264063027049	57.7190054832845	-0.84901451831296	0.0513935245688062	50-75%
chr1:39957150-39957223;+	ENSG00000168389.17	0.194666136860786	1.12004105057405	0.258058772440212	0.0984678805387123	0.0129374627332212	50-75%
chr1:40040015-40040143;+	ENSG00000131236.16	0.888618404731154	0.613704638798754	0.988075246983496	-0.424081188018783	-0.181631154713622	0-25%
chr1:40040589-40041071;+	ENSG00000131236.16	135.654736556614	0.268663796218972	141.685581556211	-1.14158170592533	-0.193084236802301	0-25%
chr1:40059337-40059455;+	ENSG00000131236.16	0.317947355151656	0.89581814076607	0.400075908048969	-0.0955602942429656	-0.029256960663497	25-50%
chr1:40066237-40066288;+	ENSG00000131236.16	0.408426986249443	1.02906156604241	0.565072357765209	0.0248827164687875	0.211355772493851	75-100%
chr1:40161311-40161599;+	ENSG00000117000.8	27.5806432515796	0.260842686602294	28.8997436098784	-1.16724267067442	-0.248221861024022	0-25%
chr1:40258033-40258337;+	ENSG00000084073.8	32.8986162116382	0.287830628674393	33.5065072109053	-1.08172598746657	-0.233548621345157	0-25%
chr1:40344786-40344862;+	ENSG00000084070.11	0.76965895978852	0.971056681092704	1.15152445112381	-0.025510838706456	0.289062133973425	75-100%
chr1:40373637-40374461;+	ENSG00000084070.11	192.472587512826	0.584330650137079	213.562412171398	-0.466682665728641	0.501465856247794	75-100%
chr1:40374523-40374957;+	ENSG00000084070.11	6.6336629847107	0.544397131448228	7.90129801945948	-0.528168343717302	0.0246632001418604	50-75%
chr1:40406738-40406845;+	ENSG00000084070.11	0.911470367119914	0.610988018703753	0.972555795551145	-0.427934612123285	-0.129041851227637	25-50%
chr1:40408653-40408697;+	ENSG00000084070.11	0.568202861796193	0.755022888348456	0.644837129510613	-0.244079765264103	-0.110552404762012	25-50%
chr1:40413014-40413105;+	ENSG00000084070.11	0.471460100467407	0.827826070204254	0.54277203693974	-0.164121801515439	-0.103576718339571	25-50%
chr1:40449996-40450293;+	ENSG00000187801.14	6.30802361798378	0.441292200254447	6.8576544710873	-0.71054749709469	-0.0945524808678226	25-50%
chr1:40450369-40450632;+	ENSG00000187801.14	0.858194755098565	0.76232898563454	1.00574038818373	-0.23571513393019	0.00711216614292084	50-75%
chr1:40477180-40477468;+	ENSG00000187815.9	6.08592083099323	0.466337671686926	6.39708396572173	-0.662598999908443	-0.0627978997911766	25-50%
chr1:40508707-40508826;+	ENSG00000164002.11	1.69528330455925	0.493781094919336	1.74700318681623	-0.61293108328117	-0.270366304785307	0-25%
chr1:40531540-40531758;+	ENSG00000117010.16	2.87534934191097	0.345046075125802	2.90997749424465	-0.924245816596538	-0.539372802776673	0-25%
chr1:40691571-40692022;+	ENSG00000066136.20	16.9341419963625	0.261743144955723	16.4974859642288	-1.16424936731648	-0.381526349239513	0-25%
chr1:40709233-40709445;+	ENSG00000066136.20	7.12149710963983	0.431600414564176	7.58497766043071	-0.729836293674048	-0.165045404146005	0-25%
chr1:40783782-40783878;+	ENSG00000117013.15	0.610634477813723	0.963658528316625	0.844534848821157	-0.0321536615295677	0.173417662600499	50-75%
chr1:40979298-40979390;+	ENSG00000171793.14	0.0770471213167027	1.32367533666478	0.190976710710237	0.243562953915349	0.0291876385363483	50-75%
chr1:40979640-40979804;+	ENSG00000171793.14	15.0364543322223	0.491169244183528	14.9582641904565	-0.617537670946992	0.0352133213512051	50-75%
chr1:40979997-40980105;+	ENSG00000171793.14	0.53653601409647	0.660118662730445	0.617754128646778	-0.360755977592495	-0.266303112518866	0-25%
chr1:40980533-40980626;+	ENSG00000171793.14	0.1486373933684	1.00989214771277	0.183429037774672	0.00854999082418151	-0.171223130564284	0-25%
chr1:41241274-41241501;+	ENSG00000235358.1	0.889995082990459	0.665407814762681	1.00971808799316	-0.353824205887263	-0.106939801524279	25-50%
chr1:41361426-41361506;+	ENSG00000204060.7	0.2862386807675	1.09610352280729	0.396960001721079	0.0797031470937266	0.137343850157565	50-75%
chr1:42380740-42380896;+	ENSG00000177181.14	3.74129829841059	0.637017115789915	4.0244466837386	-0.391697797202921	0.0734968850733912	50-75%
chr1:42456342-42456805;+	ENSG00000127125.8	48.6487338378534	0.315337162523072	47.6266516202125	-1.00244968915661	-0.0665788176457422	25-50%
chr1:42456893-42457053;+	ENSG00000127125.8	0.17742905962549	1.01369596916416	0.268643435507641	0.0118154391600861	-0.0506388447528059	25-50%
chr1:42463195-42463355;+	ENSG00000186409.15	0.158187173299298	1.00419290981808	0.238730481850713	0.00363430135856474	-0.0612688917940258	25-50%
chr1:42658321-42658939;+	ENSG00000171960.10	40.6195452779003	0.205286770582048	41.3156947146003	-1.37527807445259	-0.605208472444761	0-25%
chr1:42682340-42682483;+	ENSG00000065978.18	5.76473978386199	0.482319468325377	6.40477170192551	-0.633330415755478	-0.0315076822335066	25-50%
chr1:42682967-42683327;+	ENSG00000065978.18	1.53656787960192	0.578251597300879	1.78169171993114	-0.475766317813347	-0.0830433405039327	25-50%
chr1:42767190-42767313;+	ENSG00000164008.15	7.36102154567568	0.374173521477764	7.38041833677784	-0.853853897504026	-0.184304899512917	0-25%
chr1:42817020-42817141;+	ENSG00000164010.14	0.90480939904725	0.624671808213523	0.966299241003719	-0.408696187126931	-0.137666181998982	25-50%
chr1:42846564-42846730;+	ENSG00000164011.17	15.3597094149192	0.414391355573039	15.3494600024428	-0.765178625570462	-0.018901380703766	25-50%
chr1:42903309-42903317;+	ENSG00000225099.1	0.0638501771227132	1.72400308401261	0.158859274034579	0.473076076769104	0.13182359905448	50-75%
chr1:42958257-42958431;+	ENSG00000227533.5	0.199148247271165	1.13336708254117	0.279842214646518	0.108741189721365	0.116123514261198	50-75%
chr1:42959010-42959225;+	ENSG00000227533.5	1.12136020294959	0.772735544250923	1.303119669263	-0.223938221279307	0.0165485907826069	50-75%
chr1:43300950-43301018;+	ENSG00000066056.13	1.89677098509388	1.01149750252478	3.13932668575667	0.0099296295946764	0.372579759534788	75-100%
chr1:43358854-43359401;+	ENSG00000117399.13	35.5600006610448	0.634468373698667	43.5542469422249	-0.395180042553756	0.424294387662058	75-100%
chr1:43389849-43389967;+	ENSG00000198198.16	12.6238023161221	0.446514187114479	13.7663420861067	-0.700329475397909	-0.0102541207502151	25-50%
chr1:43530830-43530905;+	ENSG00000142949.16	0.226062245257666	1.50214780629948	0.376352072492783	0.353425335778426	0.369444701199102	75-100%
chr1:43650043-43650211;+	ENSG00000066135.12	36.3165905019516	0.253773675410805	38.5675440290727	-1.1911068607535	-0.242001087966914	0-25%
chr1:43650441-43650516;+	ENSG00000066135.12	2.52652275409614	0.414732661938778	2.72801381532781	-0.764463521549732	-0.307473798053299	0-25%
chr1:43707483-43707709;+	ENSG00000126091.20	14.7849602277699	0.334654241980752	15.2565790217884	-0.95080733126773	-0.215116647191581	0-25%
chr1:43933188-43933338;+	ENSG00000117407.16	0.316099585276121	1.20263502695658	0.439599688594802	0.160267697193633	0.281439087814559	75-100%
chr1:43933456-43933630;+	ENSG00000117407.16	1.55541956516864	1.13455354165434	2.58433743529606	0.109649991709167	0.559519214922394	75-100%
chr1:43933692-43933806;+	ENSG00000117407.16	0.707358588831884	1.08546906014947	1.07114558464278	0.0712348979616091	0.27814977185779	75-100%
chr1:43946663-43947261;+	ENSG00000117408.10	7.10267615709343	0.422675039370521	7.66953927124303	-0.747986796434329	-0.161233676841909	0-25%
chr1:43969955-43970292;+	ENSG00000132768.13	66.7337858788108	0.348538874097529	68.4895723814148	-0.91549755212188	0.0374876538528971	50-75%
chr1:43970560-43970761;+	ENSG00000132768.13	0.23175081581566	0.878070548924018	0.294861223161649	-0.11294117826178	-0.10862592692353	25-50%
chr1:43971497-43971799;+	ENSG00000132768.13	0.13066109372987	1.08493110762793	0.184558190763043	0.0708043233240278	-0.113861977226999	25-50%
chr1:43974855-43975327;+	ENSG00000117410.13	120.024234116168	0.318038273136697	120.374012213709	-0.995041226623038	0.0596834798002436	50-75%
chr1:43975472-43975868;+	ENSG00000117410.13	0.818646798960731	0.571906324543692	0.921531907212819	-0.485350201383878	-0.160823012448616	0-25%
chr1:43979122-43979578;+	ENSG00000117411.16	62.2625143592379	0.464644690727241	61.7291190293452	-0.665758041922181	0.155731422121293	50-75%
chr1:43979900-43979978;+	ENSG00000117411.16	0.285158735320275	0.972129839132056	0.386276428778691	-0.0245514523434219	0.050313522211242	50-75%
chr1:43981106-43981432;+	ENSG00000117411.16	2.01038905921986	0.74967996461551	2.43888092384583	-0.250248191254813	0.147631206504221	50-75%
chr1:43991597-43991656;+	ENSG00000159214.12	0.218656545951899	0.879950754223737	0.276740516963931	-0.111083264261788	-0.174326649159039	0-25%
chr1:43991767-43991846;+	ENSG00000159214.12	0.285980265391509	0.789225139288689	0.36364170484359	-0.205598179124359	-0.173967466484447	0-25%
chr1:44030383-44030458;+	ENSG00000230615.6	0.231609637549055	0.97315620219597	0.292966815859692	-0.023634890260563	-0.0157252156019837	25-50%
chr1:44213370-44213590;+	ENSG00000178028.13	25.9710176312916	0.307619438259445	26.3590390859751	-1.02397245047145	-0.21541913481912	0-25%
chr1:44213659-44213834;+	ENSG00000178028.13	2.31826140332427	0.508906031323858	2.38970738355444	-0.586724804069295	-0.140788676605282	25-50%
chr1:44631921-44632507;+	ENSG00000187147.17	53.7889324496782	0.363490659073669	54.2158267891431	-0.879013490186973	-0.00787218550854951	25-50%
chr1:44674694-44674778;+	ENSG00000198520.11	0.425981746859369	0.72860690361966	0.526262900702425	-0.275013436186231	-0.12825325269047	25-50%
chr1:44723626-44723798;+	ENSG00000198520.11	0.781373041831447	0.906834526779117	1.06512151112005	-0.0849439058422767	0.132500944693048	50-75%
chr1:44739699-44739974;+	ENSG00000142945.12	22.8115835748076	0.597246821469177	27.0134550770954	-0.447692305749958	0.405731749803945	75-100%
chr1:44746414-44746443;+	ENSG00000142945.12	0.0989771330618747	1.5736572215134	0.199753007011959	0.393820278133303	0.234874107203701	75-100%
chr1:44775363-44775687;+	ENSG00000142937.11	9.69400986913709	0.304561877521437	9.97296031669408	-1.03264891781234	-0.374141418276148	0-25%
chr1:44775866-44776057;+	ENSG00000264294.1	0.803694278473816	0.830164621239725	0.953784783947315	-0.161671557399839	0.0969883126231383	50-75%
chr1:44799854-44800043;+	ENSG00000173846.12	3.04001007200171	0.595920369813134	3.38102791433169	-0.449623538443114	0.0647729387293026	50-75%
chr1:44800241-44800682;+	ENSG00000173846.12	50.5536385690841	0.458325316237155	52.5071954792071	-0.677652306464214	0.221339998795477	75-100%
chr1:44800837-44801113;+	ENSG00000173846.12	0.530207466026857	0.62567745489359	0.553318979590069	-0.40729898744534	-0.254005001169158	0-25%
chr1:44801579-44801727;+	ENSG00000173846.12	0.329099992115114	1.00680825273035	0.435595962255269	0.00589353353922512	0.0558995539797871	50-75%
chr1:44807482-44807616;+	ENSG00000222009.8	0.105723923699752	1.29741223847172	0.201058487527279	0.226155980614755	0.0210942712659851	50-75%
chr1:44808255-44808367;+	ENSG00000222009.8	0.301741103915309	0.722794227286483	0.374741147482936	-0.281970649321374	-0.213912738430151	0-25%
chr1:44810546-44810696;+	ENSG00000222009.8	1.54625689842733	0.869803875566576	2.01301284790613	-0.121157323179424	0.149306680373929	50-75%
chr1:44812279-44812280;+	ENSG00000222009.8	0.266992742915797	0.861912799567859	0.296423664851101	-0.129073339770847	-0.148601621834772	25-50%
chr1:45012116-45012328;+	ENSG00000126088.13	92.8228889856115	0.267943177845075	94.4715654163306	-1.1439145922768	-0.148612900746747	25-50%
chr1:45012741-45012834;+	ENSG00000126088.13	1.66205216606025	0.558052282754141	1.76911717720985	-0.506650222024682	-0.0880664467224417	25-50%
chr1:45012903-45012984;+	ENSG00000126088.13	0.662658302881222	0.650688394971567	0.745785939922398	-0.37325387767953	-0.16669978340595	0-25%
chr1:45303760-45304220;+	ENSG00000281912.1	5.44262355534336	0.503632712580013	6.248054078673	-0.595772137622446	0.0313603399878295	50-75%
chr1:45326834-45326933;+	ENSG00000186603.5	1.74145720144155	0.68864030586456	2.17404366682046	-0.324015123581344	0.0757209454407175	50-75%
chr1:45339639-45340776;+	ENSG00000132773.11	24.8478715109276	0.236645494193021	24.9817752868977	-1.25180352045018	-0.41636704457288	0-25%
chr1:45500190-45500386;+	ENSG00000132763.14	7.50273046186766	0.500660912012783	8.03490504545911	-0.600912627706713	0.0170721676454998	50-75%
chr1:45508791-45508880;+	ENSG00000132763.14	0.23893121692769	0.90514086670251	0.306506096050373	-0.0865676529248155	-0.127268413516061	25-50%
chr1:45550771-45551136;+	ENSG00000117448.13	85.3827723325305	0.277291084152424	87.9980116919197	-1.1141281884725	-0.189362054107049	0-25%
chr1:45561788-45561844;+	ENSG00000117448.13	0.529557706991042	0.651311842365685	0.564027106448051	-0.372422050538637	-0.219938959871262	0-25%
chr1:45566864-45567023;+	ENSG00000117448.13	0.499840083656236	0.75762879408113	0.564566924137123	-0.241087056201457	-0.0595060478565779	25-50%
chr1:45567985-45568180;+	ENSG00000117448.13	0.868039931385438	0.677105447238437	0.931098311285091	-0.338687384674893	-0.0283519189948115	25-50%
chr1:45568485-45568648;+	ENSG00000117448.13	0.22750521434027	0.967756556155256	0.266780822364651	-0.0284677556627459	-0.0910593247363988	25-50%
chr1:45583547-45583600;+	ENSG00000132780.16	0.233386163027335	1.01112047067131	0.312060940475627	0.00960580600063759	0.0339196551014017	50-75%
chr1:45583987-45584071;+	ENSG00000132780.16	3.16301362508291	0.633427117915316	3.69882815403579	-0.396606695603994	0.0268131745734085	50-75%
chr1:45686650-45686754;+	ENSG00000159596.6	0.160781785466308	0.950500087480555	0.214915367045402	-0.044095677655318	-0.16103422439865	0-25%
chr1:45687204-45687465;+	ENSG00000159596.6	5.42798246764667	0.514309426279724	5.94004108689252	-0.577551031685437	0.0855855809420621	50-75%
chr1:45687599-45687645;+	ENSG00000159596.6	0.210323759314762	0.962057516439554	0.251366675540103	-0.0335979259334853	-0.100448862930139	25-50%
chr1:45688139-45688246;+	ENSG00000159596.6	59.5165525489731	0.464274528805423	61.9347403044247	-0.666450284197655	0.151233653616908	50-75%
chr1:45803504-45803689;+	ENSG00000086015.20	3.98167755179831	0.495731558861237	4.1583268681233	-0.609506865021991	-0.061694664722907	25-50%
chr1:45913542-45913597;+	ENSG00000086015.20	0.0336737295110581	1.80676101697846	0.19194995252062	0.513801423139148	0.329195208931042	75-100%
chr1:46203259-46203440;+	ENSG00000171357.5	1.01525320592037	0.925941748296525	1.35972067077973	-0.0668326685133118	0.22041151590065	75-100%
chr1:46247588-46248181;+	ENSG00000085999.11	17.0582707272142	0.62509665098045	19.9663017726006	-0.408105655736567	0.242958858234212	75-100%
chr1:46303603-46303745;+	ENSG00000173660.11	163.219524233375	0.29944510879654	174.416717196498	-1.04736555277031	-0.106353312661063	25-50%
chr1:46340156-46340200;+	ENSG00000117481.10	0.385440184488342	0.777875505905929	0.431232858962188	-0.218179807111634	-0.193552589265199	0-25%
chr1:46340669-46340960;+	ENSG00000117481.10	70.8580867439619	0.218005955541018	74.2970884348395	-1.32306328413692	-0.37592976999921	0-25%
chr1:47179286-47179400;+	ENSG00000224805.2	0.546198899873825	0.731022318627742	0.628276917490949	-0.272138727044866	-0.102354894527116	25-50%
chr1:47333608-47334018;+	ENSG00000162368.13	123.784647674284	0.316950805110651	122.182210334466	-0.998016281412854	-0.03406374786647	25-50%
chr1:47437996-47438106;+	ENSG00000186564.5	0.327097313588234	1.16525955528772	0.589398531741031	0.132845345786747	0.249935191422127	75-100%
chr1:50960313-50960409;+	ENSG00000123080.10	0.778488972699213	0.672857836701409	0.843772563861739	-0.344153370090015	-0.150819768994518	0-25%
chr1:50968611-50969179;+	ENSG00000123080.10	13.3065503570199	0.621772353085857	14.9179137685221	-0.412737185264945	0.250025766189206	75-100%
chr1:50969275-50969652;+	ENSG00000123080.10	6.65825069035551	0.670193319385235	7.49350758864908	-0.34759981121871	0.249655640872942	75-100%
chr1:50969731-50969871;+	ENSG00000123080.10	0.179090143124151	0.909870763226985	0.216507283067235	-0.0820405797606216	-0.188783158244982	0-25%
chr1:50970189-50970470;+	ENSG00000123080.10	10.6234035036634	0.542516161055863	11.8263318295069	-0.531174640109677	0.0854611288679431	50-75%
chr1:51235228-51235326;+	ENSG00000123091.4	0.337171102198049	0.93249489634379	0.449418091205986	-0.0607070729169303	0.0520691555203045	50-75%
chr1:51236249-51236381;+	ENSG00000123091.4	12.5589374518771	0.605561613016684	13.4012060665714	-0.435683325745893	0.311579627581264	75-100%
chr1:51236455-51236859;+	ENSG00000123091.4	2.07752146867347	0.388533939428966	2.19528014398918	-0.821142076954321	-0.454758449361601	0-25%
chr1:51518142-51518309;+	ENSG00000227070.1	3.27334385309274	0.517661660841369	3.79486179159044	-0.571907997259023	-0.0697252379274215	25-50%
chr1:51617056-51617163;+	ENSG00000117859.18	11.9949433759707	0.403077018372515	12.0348237714605	-0.789223925294127	-0.0934634820395739	25-50%
chr1:51729766-51729975;+	ENSG00000117859.18	34.2859857916496	0.307689224753012	35.6006912795126	-1.02377542487426	-0.16858535727252	0-25%
chr1:51784444-51784556;+	ENSG00000117859.18	0.175284991331771	1.07421536339188	0.237270852012745	0.0621827186978472	-0.0204635247270101	25-50%
chr1:52032810-52033297;+	ENSG00000223390.1	1.56910030147802	0.63639066410345	1.87338395049772	-0.39255240021966	-0.00587971963050671	25-50%
chr1:52055029-52055352;+	ENSG00000134717.17	1.06414501878143	0.507710843291037	1.09137049498306	-0.588767122349052	-0.306782754460427	0-25%
chr1:52055498-52055613;+	ENSG00000134717.17	0.224498428046494	0.899697866273013	0.252999753243383	-0.0918066189881706	-0.153526906913041	0-25%
chr1:52056118-52056530;+	ENSG00000134717.17	53.897365513596	0.370657851985381	54.1217776550975	-0.862053590772575	0.00110393750720961	50-75%
chr1:52142048-52142289;+	ENSG00000157077.14	0.522006053755997	0.975686829390739	0.737106555485049	-0.0213791148566892	0.178430417725628	50-75%
chr1:52404521-52404815;+	ENSG00000134748.12	23.8511202892549	0.245294199093223	24.8433086952769	-1.22062544440739	-0.399721861222783	0-25%
chr1:52602354-52602412;+	ENSG00000116157.5	2.67946197423628	0.749325115100256	3.1847528665206	-0.250659421853948	0.252242919719734	75-100%
chr1:52632815-52633016;+	ENSG00000182183.14	0.579962824032635	1.26865398847314	0.879104464610245	0.206686378330777	0.472683149824302	75-100%
chr1:52633095-52633377;+	ENSG00000182183.14	0.91552485528643	1.04210441243718	1.43466279391818	0.035822469546113	0.25451258583456	75-100%
chr1:52633441-52633572;+	ENSG00000182183.14	0.159266839912136	1.16382901274877	0.221528883666465	0.131778358781705	0.0387248808896581	50-75%
chr1:52726379-52726758;+	ENSG00000162378.12	28.6046592435412	0.255077067648513	28.8742213751828	-1.18665716856158	-0.274575142950001	0-25%
chr1:52842694-52843277;+	ENSG00000203995.9	17.5887867252779	0.632273797963196	20.2960365334608	-0.398189630793244	0.437257900901607	75-100%
chr1:52927242-52927417;+	ENSG00000116171.17	7.32222073818822	0.488866643204925	8.03915735595685	-0.621619189805557	-0.0024487160748019	25-50%
chr1:53014844-53015024;+	ENSG00000116171.17	55.5470375044817	0.218841525336153	56.3849183479165	-1.31974053366041	-0.448213124611845	0-25%
chr1:53196726-53197115;+	ENSG00000157184.6	126.147889712736	0.225425030865004	128.156383475766	-1.29399572437939	-0.3038859621254	0-25%
chr1:53220290-53220416;+	ENSG00000259818.1	0.471887683705434	0.807251575435492	0.597685659279209	-0.185982197478156	-0.0143221136304962	25-50%
chr1:53220664-53220764;+	ENSG00000259818.1	0.268060068944725	0.762705827471429	0.318790316233342	-0.23528587072325	-0.273220583606327	0-25%
chr1:53238545-53238756;+	ENSG00000226754.1	0.706775682912411	0.657890419438939	0.79925573905653	-0.363692875982337	-0.127471969066779	25-50%
chr1:53328170-53328249;+	ENSG00000225675.2	0.77551609468807	0.767808802187974	0.912152258452043	-0.229493826844747	-0.010950611723976	25-50%
chr1:53946045-53946202;+	ENSG00000116212.14	1.24389754923528	0.47943793146156	1.38356358518656	-0.638535218148456	-0.258641403515697	0-25%
chr1:53946298-53946525;+	ENSG00000116212.14	9.0974181283281	0.430830723934695	8.99006150853514	-0.731386666646374	-0.00493709610652193	25-50%
chr1:54053563-54053727;+	ENSG00000116205.13	6.94800143640133	0.516442470297114	6.95195358964709	-0.573956100366414	0.0767736705179716	50-75%
chr1:54200136-54200611;+	ENSG00000116221.15	210.768450687506	0.289085874492163	207.412525714938	-1.07794625719817	-0.109797735221733	25-50%
chr1:54209942-54210035;+	ENSG00000116221.15	0.472121166628583	0.946167533010657	0.589207753799837	-0.0480639170057502	0.0627373742379767	50-75%
chr1:54715782-54715926;+	ENSG00000243725.6	14.8801068024321	0.283850303579913	15.1716958393898	-1.09382127391458	-0.372382493354669	0-25%
chr1:54886555-54886592;+	ENSG00000242396.1	0.377156493066767	0.772248763453716	0.467095938919951	-0.224485556860813	-0.122866190463568	25-50%
chr1:54886779-54886927;+	ENSG00000242396.1	1.98252434772729	0.555845624580115	2.28267367134447	-0.5100916172038	-0.191631213733557	0-25%
chr1:58784354-58784511;+	ENSG00000234807.6	0.774776900804854	0.665742300147295	0.821261119305301	-0.353387695659767	-0.0649520558591271	25-50%
chr1:58785079-58785222;+	ENSG00000234807.6	0.730916145085123	0.602347617138171	0.851342789611266	-0.440305606738925	-0.192837597301726	0-25%
chr1:59020271-59020557;+	ENSG00000237352.3	12.0580974568008	0.526977279797069	13.686478227475	-0.556416217284459	0.156492491889422	50-75%
chr1:59296757-59297118;+	ENSG00000172456.17	3.04341172209397	0.360777651025529	3.06698792001422	-0.885520746788523	-0.476222681164286	0-25%
chr1:59673597-59673744;+	ENSG00000172456.17	0.0651910661686993	1.37767026668077	0.172986509692461	0.278290570851966	-0.00165560926211406	25-50%
chr1:59814764-59815064;+	ENSG00000134709.10	2.26919401696188	0.703868696022442	2.67960046074078	-0.305016698509619	0.164839375736054	50-75%
chr1:61742268-61742535;+	ENSG00000132849.20	17.0964344710613	0.455367688270426	17.2564339379037	-0.68327557811241	0.107539193205082	50-75%
chr1:62194308-62194418;+	ENSG00000240563.1	0	2.74140437686693	0.396044501680475	0.875946203650156	0.922639145588047	75-100%
chr1:62194803-62194893;+	ENSG00000240563.1	0.360249787418399	2.07952007969535	2.19037647560291	0.635926236474555	1.02525738773546	75-100%
chr1:62436293-62436420;+	ENSG00000162607.12	0.570242725577545	0.59036774583652	0.669199906019618	-0.457754755580945	-0.25430052790809	0-25%
chr1:62436593-62437447;+	ENSG00000162607.12	13.4175265310252	0.411837983405253	14.4443025636451	-0.770547202650265	-0.0549027828449561	25-50%
chr1:62687698-62687956;+	ENSG00000235545.1	0.2375797674113	1.1626316265544	0.296865854821973	0.130884265403887	0.106218566032304	50-75%
chr1:62783787-62783891;+	ENSG00000125703.14	0.519845914197564	0.564429681910367	0.59094469012621	-0.496780311766866	-0.354536248564873	0-25%
chr1:62784067-62784216;+	ENSG00000125703.14	28.9748699040357	0.279076751734392	28.8738515714376	-1.10855268111804	-0.198783583519402	0-25%
chr1:63322541-63322601;+	ENSG00000187140.5	0	1.664357876138	0.127579264670377	0.442493431073915	0.0169678589356376	50-75%
chr1:63367563-63367728;+	ENSG00000088035.16	8.4310779631433	0.313937508374608	8.46903551352447	-1.00631358582224	-0.325395827105992	0-25%
chr1:63522904-63523024;+	ENSG00000203965.12	0.291761138067832	0.931902289934137	0.373607772036269	-0.0612592421740268	0.0257633397570547	50-75%
chr1:63523196-63523667;+	ENSG00000203965.12	9.63313249793974	0.385694555205149	10.4103411332362	-0.827512983927494	-0.161594027295088	0-25%
chr1:63593171-63594117;+	ENSG00000079739.16	86.1080036321508	0.204541468866984	86.1648178900507	-1.37843725918292	-0.435831872707759	0-25%
chr1:63629424-63629545;+	ENSG00000079739.16	0.163459141220101	0.995886432631029	0.216096836167857	-0.00358036832086871	-0.108021089674689	25-50%
chr1:63773897-63774293;+	ENSG00000185483.11	4.28216675762161	1.47353134089304	8.79006998462707	0.33671875479626	1.01739739134393	75-100%
chr1:65147328-65147681;+	ENSG00000162433.14	8.39863706404373	0.592377841887702	9.87263384540054	-0.45480238958551	0.18706199456024	50-75%
chr1:65147777-65148017;+	ENSG00000162433.14	0.741000742117177	0.661855362912702	0.814082785371037	-0.358473815537427	-0.17497596983816	0-25%
chr1:65148083-65148213;+	ENSG00000162433.14	27.4131674960858	0.454692186826785	28.8620883066846	-0.684565016802745	0.220578224770018	75-100%
chr1:65148676-65149092;+	ENSG00000162433.14	6.74782778243153	0.534177630827529	7.54830039960784	-0.544628604817889	0.0361753253818826	50-75%
chr1:65254415-65254586;+	ENSG00000116675.15	1.05718054654843	0.880139319070722	1.53471882573676	-0.110897154075538	0.266531722697093	75-100%
chr1:65420526-65420815;+	ENSG00000116678.19	22.1319280019069	0.229962579115853	21.8519765383783	-1.27668565844922	-0.419221542461303	0-25%
chr1:66331702-66331866;+	ENSG00000184588.17	1.61023901792072	0.840753870166457	2.08293901586397	-0.150662249720219	0.206314707668511	75-100%
chr1:66332109-66332600;+	ENSG00000184588.17	30.957678813639	0.668881502516566	36.7881782524309	-0.349301628026149	0.525619842554673	75-100%
chr1:66924902-66925076;+	ENSG00000198160.14	9.21051054439243	0.506235915122045	9.12867091510726	-0.591294093756502	0.0808141088654867	50-75%
chr1:66930116-66930849;+	ENSG00000198160.14	49.3484941434537	0.24660934439863	50.5682652755747	-1.21598094271598	-0.390985103964349	0-25%
chr1:66958056-66958187;+	ENSG00000198160.14	0.187603045196196	1.01340307756656	0.250502719694925	0.0115644376992144	-0.0311142672165256	25-50%
chr1:66958849-66958950;+	ENSG00000198160.14	0.0992663688806999	1.18898442984072	0.17983061983143	0.150352334841196	-0.0887859893761436	25-50%
chr1:67166338-67166495;+	ENSG00000162594.15	15.1044380190624	0.728539995584124	17.5806244169719	-0.275093202449097	0.548140979518169	75-100%
chr1:67307277-67308024;+	ENSG00000081985.11	32.211171038695	0.869136718768133	43.6531228799694	-0.121823803751073	0.727795338540266	75-100%
chr1:67326778-67326818;+	ENSG00000081985.11	0.158866479763553	1.35870403247368	0.305136748510655	0.266249728678899	0.241148870945522	75-100%
chr1:67685041-67685527;+	ENSG00000116717.12	133.205776124877	0.508124519834394	140.574356485989	-0.588059694919272	0.374908464896934	75-100%
chr1:69055470-69055535;+	ENSG00000223883.1	0.366776339533904	1.01089090100012	0.460350249919236	0.00940857497961318	0.077091667160473	50-75%
chr1:70205616-70205829;+	ENSG00000116754.13	35.8948361457041	0.305642923753979	36.3113752730174	-1.02957130909029	-0.201910801208313	0-25%
chr1:70221337-70221819;+	ENSG00000116754.13	46.3572214948825	0.4365353569112	45.2076970989094	-0.719961150241829	0.215862475916018	75-100%
chr1:70228420-70228527;+	ENSG00000116754.13	0.0799983570558094	1.41071876377776	0.172867318296812	0.298880885746446	0.0196879597138283	50-75%
chr1:70230621-70230735;+	ENSG00000116754.13	0.222649136542621	0.931665507984009	0.261080075800779	-0.0614799652301415	-0.0954692162196571	25-50%
chr1:70237425-70237523;+	ENSG00000116754.13	0.326128144133315	0.810395922124932	0.41084345974952	-0.182605505984337	-0.120375187539394	25-50%
chr1:70353616-70353987;+	ENSG00000197568.13	2.09434411679994	0.623702842943919	2.31758047140179	-0.410044552712094	-0.030125328760949	25-50%
chr1:70354053-70354348;+	ENSG00000197568.13	0.205100157321853	0.994096553263452	0.269263206384774	-0.00514286397584159	-0.0533234441540425	25-50%
chr1:70354750-70354932;+	ENSG00000197568.13	14.3848797249863	0.597280262313869	17.3076593282561	-0.447643673368086	0.351727960677964	75-100%
chr1:70410825-70410987;+	ENSG00000116761.11	0.314520291015525	0.880551961170756	0.397129219462763	-0.110490022644064	-0.0516544290931259	25-50%
chr1:70411182-70411623;+	ENSG00000116761.11	27.6578943958681	0.486667955697751	30.8143029163744	-0.625534497247112	0.203809482626135	75-100%
chr1:71081325-71081425;+	ENSG00000229956.10	2.76113426521288	0.381117224934235	2.82324389778057	-0.837882844912561	-0.387235363808512	0-25%
chr1:74198206-74198465;+	ENSG00000254685.6	15.9349696061189	0.373775400740858	16.9614260343773	-0.85477856842934	-0.0505748364459393	25-50%
chr1:74732375-74732867;+	ENSG00000162623.15	5.15849452131774	0.556183017314536	5.77267732651912	-0.509564552335975	0.0611814228902419	50-75%
chr1:74732945-74733568;+	ENSG00000162623.15	20.7256744795506	0.361112249785991	21.9316272022561	-0.884715558044017	-0.0246979229798202	25-50%
chr1:74763894-74764034;+	ENSG00000162623.15	0.0971191587862791	1.71628245418912	0.239719776754061	0.469177525301842	0.369113318875325	75-100%
chr1:75724350-75724477;+	ENSG00000117054.13	0.349025866148548	0.744000172638283	0.421982561612951	-0.256853927360272	-0.151940043626382	0-25%
chr1:75724591-75724842;+	ENSG00000117054.13	71.2747163070036	0.507946498991905	72.3298464538858	-0.588364057385735	0.281785251656747	75-100%
chr1:75749415-75749536;+	ENSG00000117054.13	0.349950300951694	0.920235328426812	0.4350297075715	-0.0722021958127291	-0.013072829290773	25-50%
chr1:75786035-75786493;+	ENSG00000137955.15	21.608012856907	0.414613542569075	23.956018995112	-0.764713033201319	0.0902397440987475	50-75%
chr1:75786562-75786795;+	ENSG00000206620.1	0.643742489461179	0.670385381231616	0.707272088305775	-0.347350929446681	-0.0924345148598285	25-50%
chr1:75787837-75787892;+	ENSG00000207241.1	0.305149810700356	0.893964258740805	0.361348815057047	-0.0973596884527617	-0.0784826628367105	25-50%
chr1:76074691-76074808;+	ENSG00000184005.10	0.157107570224057	1.75570517824278	0.383739456085465	0.488903180074067	0.581419533389407	75-100%
chr1:76699751-76699754;+	ENSG00000226415.1	0.321032876199513	0.966699723437252	0.406303528010558	-0.0294168113084668	0.000664418224626956	50-75%
chr1:76699881-76699898;+	ENSG00000226415.1	0.557569200065616	0.666353703829949	0.650079157123889	-0.352590367949318	-0.183471765940646	0-25%
chr1:77779500-77779840;+	ENSG00000180488.15	19.1394765505868	0.25882415719315	19.1833676035364	-1.1739903830077	-0.392391413870379	0-25%
chr1:77940977-77940978;+	ENSG00000162614.18	58.8663288947217	0.718072332350498	74.7669696090443	-0.287663613023844	0.638279777554225	75-100%
chr1:77978288-77978641;+	ENSG00000162616.8	1.12465649855454	0.747185531648556	1.33569106869204	-0.253143092576351	-0.0655047794290685	25-50%
chr1:77979168-77979361;+	ENSG00000162616.8	2.65492905686315	0.362943658157907	2.60013562461704	-0.880321575548994	-0.44013589297854	0-25%
chr1:77979472-77979576;+	ENSG00000137960.5	0.504486469804148	0.719049327648935	0.567294752961865	-0.286482630942417	-0.18959937643479	0-25%
chr1:78004821-78005128;+	ENSG00000137960.5	18.1829265287929	0.714671155785142	24.4050568828658	-0.291787491446574	0.545761273114516	75-100%
chr1:78620411-78620608;+	ENSG00000137959.15	129.480629535625	0.624606244884844	159.396764178792	-0.408787355916189	0.467912814768042	75-100%
chr1:78629724-78629890;+	ENSG00000137959.15	0.316922643394069	0.893045332216845	0.42254556878417	-0.098252990326073	0.0105068165169686	50-75%
chr1:78649762-78649885;+	ENSG00000137965.10	29.8038566124433	0.40990118901656	31.5570860375291	-0.774641643813047	0.0963466582306794	50-75%
chr1:78650191-78650613;+	ENSG00000137965.10	1.06630348815028	0.785677553310357	1.30500299384953	-0.209511308811913	0.0155784612474752	50-75%
chr1:80641246-80641315;+	ENSG00000234184.5	0.764958151835324	2.29964303837447	2.41445417784443	0.723320855952081	1.10401870110078	75-100%
chr1:81501614-81501679;+	ENSG00000227288.3	0.339014310521099	0.709694182253301	0.331367333033248	-0.297857509806125	-0.366468071734887	0-25%
chr1:84077943-84078210;+	ENSG00000142875.19	10.1364489284319	0.579471931274355	10.8570755226413	-0.473935191490129	0.235645532718647	75-100%
chr1:84144249-84144378;+	ENSG00000142875.19	1.58143492589949	0.733924786016154	1.82868978401724	-0.268696890227464	0.052192393986915	50-75%
chr1:84298480-84298625;+	ENSG00000203943.8	0.525993109306782	0.85683708746862	0.643520402413021	-0.134203487400072	-0.00912755468981644	25-50%
chr1:84479233-84479618;+	ENSG00000117133.10	53.6846886274032	0.642666230863304	52.7010143919902	-0.384029039311074	0.481746058711082	75-100%
chr1:84506173-84506408;+	ENSG00000122432.17	0.933165652786774	0.552739995720043	1.01960527029618	-0.5149582183231	-0.288922533868964	0-25%
chr1:84574534-84574708;+	ENSG00000284882.1	2.10860839872932	0.628680902886428	2.55807355783131	-0.40313946357515	-0.0100395669331091	25-50%
chr1:84999036-84999144;+	ENSG00000162643.12	0.344274793864093	1.21253304071143	0.619568273231001	0.167387163337295	0.189035325994678	50-75%
chr1:85062299-85062405;+	ENSG00000162643.12	0.238990923395435	1.05756874799861	0.335663334388354	0.0486172171645781	0.0906030550792864	50-75%
chr1:85275806-85276008;+	ENSG00000223653.5	1.43583189203871	0.620497950939951	1.57712781152287	-0.414519296652635	-0.158381485010811	0-25%
chr1:85276295-85276341;+	ENSG00000223653.5	0.219910192292829	0.970550324239742	0.285959299128507	-0.0259638819670064	-0.0753022806688335	25-50%
chr1:85276767-85276903;+	ENSG00000223653.5	0.144383472070367	1.33531225506829	0.329961230567659	0.251165669672326	0.198952665316859	75-100%
chr1:85580760-85580767;+	ENSG00000142871.16	0.405067085151334	1.15226469720747	0.710128862090291	0.123104512569721	0.369654899934701	75-100%
chr1:86704510-86705028;+	ENSG00000097033.14	48.0412341666021	0.252501348451978	48.3791465082081	-1.19547259648716	-0.328830598478912	0-25%
chr1:86913524-86913819;+	ENSG00000153936.16	1.74366431770384	0.681591792101744	2.09354970072173	-0.332951296184543	-0.0311528644289877	25-50%
chr1:86914585-86915187;+	ENSG00000153936.16	20.362465284783	0.563563226622162	22.5954396263733	-0.498114706058342	0.265479545917189	75-100%
chr1:87131921-87132053;+	ENSG00000267272.5	0.329158582204497	0.912018553655373	0.418508085654634	-0.0799926530181992	0.00301045847203044	50-75%
chr1:87328415-87328678;+	ENSG00000143013.12	10.6818539313007	0.854140790734523	14.3557299436193	-0.136941074548226	0.547834796935025	75-100%
chr1:87328824-87329195;+	ENSG00000143013.12	37.3157928836959	0.425095503120506	40.602872236387	-0.743026978399227	0.0571874280081739	50-75%
chr1:87331644-87331812;+	ENSG00000143013.12	8.7103009348985	0.661294748035672	9.77333982320806	-0.359209852847545	0.312214185181245	75-100%
chr1:87332010-87332190;+	ENSG00000143013.12	0.22799797963463	0.914515983415017	0.298168233894031	-0.077617399515022	-0.0664858288944871	25-50%
chr1:88684155-88684806;+	ENSG00000065243.19	49.9477392585555	0.555329580371237	49.6090482957257	-0.510898385272229	0.395792415069726	75-100%
chr1:89524112-89524454;+	ENSG00000197147.13	1.97246297966723	0.697531197676983	2.34777713244975	-0.312872726858657	0.118034478839365	50-75%
chr1:89524802-89525096;+	ENSG00000197147.13	14.348866480301	0.348195466194177	15.4794094790722	-0.916353776142545	-0.0876628073117429	25-50%
chr1:89632953-89633359;+	ENSG00000171488.14	7.30838379145939	0.671890217885	9.2155454378035	-0.345403363599638	0.388087054435989	75-100%
chr1:89820942-89821259;+	ENSG00000171492.14	11.438162007159	0.471350393113684	11.7161085806778	-0.653312252747878	-0.0571849399261872	25-50%
chr1:89821386-89821704;+	ENSG00000171492.14	3.87139553243616	0.525691245937755	4.27953790434486	-0.558538510001887	-0.0656796539528732	25-50%
chr1:89821847-89822029;+	ENSG00000171492.14	0.89457888968013	0.809948749444765	1.1210048399872	-0.183084921594589	0.0804725356729133	50-75%
chr1:89843157-89843289;+	ENSG00000171492.14	0.84188923840022	0.676076546446273	0.961224358545654	-0.340008259545123	-0.0719551453294279	25-50%
chr1:89843361-89843761;+	ENSG00000171492.14	5.16985937695814	0.344924156400481	5.3358190086746	-0.924552778420566	-0.35105713959067	0-25%
chr1:89995059-89995259;+	ENSG00000162664.16	27.2338341954902	0.212743404006679	28.3496870067494	-1.34428779219683	-0.503037580755885	0-25%
chr1:91500810-91501181;+	ENSG00000097046.12	12.2460762939825	0.339490009853885	12.8408918346157	-0.938346002290772	-0.243660590756894	0-25%
chr1:92298721-92298858;+	ENSG00000122484.8	0.237575878891335	0.891309658560691	0.289954937542994	-0.0999427745514985	-0.0915541403839489	25-50%
chr1:92299000-92299149;+	ENSG00000122484.8	30.5004335925125	0.326670557393983	30.6430653551475	-0.971780012882855	-0.189875919425731	0-25%
chr1:92831961-92832155;+	ENSG00000122406.13	1205.28032783303	0.582626812221643	1423.56900606169	-0.469219066426768	0.215113727517982	75-100%
chr1:92832227-92832492;+	ENSG00000122406.13	0.760949597203668	0.591114435388723	0.891602355531487	-0.456656869550857	-0.257312999629461	0-25%
chr1:92832648-92832941;+	ENSG00000122406.13	0.165182692961662	0.955054248243447	0.214379835724955	-0.0399439185211794	-0.185520208663432	0-25%
chr1:92833549-92833565;+	ENSG00000122406.13	0.735132307421417	0.754855568644042	0.925704853638427	-0.244272273539989	0.0839079066056479	50-75%
chr1:93079090-93079526;+	ENSG00000143033.17	25.8256630914081	0.380265675433161	27.0352808859128	-0.839825748560155	0.0156788852042753	50-75%
chr1:93179695-93180275;+	ENSG00000122483.17	4.01874071858638	0.697047137804611	4.93734925649584	-0.313475703499197	0.203126696255148	75-100%
chr1:93180600-93180808;+	ENSG00000122483.17	4.53062924112236	0.411026851413411	4.79098650618711	-0.772259611528831	-0.182115821400085	0-25%
chr1:93345844-93346743;+	ENSG00000117505.12	222.042652542851	0.494776863722873	204.179697693172	-0.611181233253218	0.362903758400295	75-100%
chr1:93846391-93846498;+	ENSG00000211575.3	0.134075402391393	1.00336664146915	0.189432288990917	0.00291931623238376	-0.170213120616424	0-25%
chr1:94418245-94418569;+	ENSG00000117528.12	12.5342219965163	0.285491839092447	12.8078963503369	-1.08881260347216	-0.378322327341779	0-25%
chr1:94927208-94927614;+	ENSG00000235501.5	9.37912647300703	0.937406270199042	13.2921419374788	-0.0561442917239212	0.704548514835827	75-100%
chr1:95234117-95234358;+	ENSG00000122481.16	35.2735375211938	0.352177293218533	34.4632767560413	-0.906477297576758	-0.0259760882968135	25-50%
chr1:96721544-96721865;+	ENSG00000117569.18	29.792660453169	0.35724624272899	30.7033451913191	-0.894064660249059	-0.0858681565790776	25-50%
chr1:98661630-98661870;+	ENSG00000162627.16	1.20270861809922	1.40203984563077	2.81784575911216	0.293520712698756	0.736799638644347	75-100%
chr1:99849889-99850394;+	ENSG00000162688.16	46.5076549751692	0.268744342609438	48.3828642910203	-1.14132133879911	-0.276664389195294	0-25%
chr1:99969947-99970251;+	ENSG00000283761.1	7.5891576712289	0.389834193974143	8.04483310092006	-0.818240139554409	-0.198279213571293	0-25%
chr1:100037939-100038522;+	ENSG00000156875.13	185.941939901464	0.258383199279583	197.03619251789	-1.17547145733983	-0.190184559672683	0-25%
chr1:100132990-100133317;+	ENSG00000122435.9	12.4240590151869	0.361956342037192	13.360396684773	-0.882687618910262	-0.122226381351401	25-50%
chr1:100266122-100266377;+	ENSG00000137996.12	20.1582292477253	0.332391594262581	20.7551613802954	-0.956699934947551	-0.155052445958465	0-25%
chr1:100351337-100351430;+	ENSG00000079335.19	0.150035149631016	1.08368387157073	0.232591388888904	0.0698052196524358	-0.0150498601571894	25-50%
chr1:100351687-100351828;+	ENSG00000079335.19	0.214159439405057	0.977855413853897	0.318588359660275	-0.0194507108899946	-0.0694033353714573	25-50%
chr1:100352299-100353011;+	ENSG00000079335.19	26.1611725235733	0.378023259678018	27.4683662157945	-0.84496295461637	0.00457161764694791	50-75%
chr1:100719722-100719773;+	ENSG00000162692.11	0.616213593283519	1.05531655935826	0.873236111910576	0.0467655057332931	0.312765282139639	75-100%
chr1:100894861-100895016;+	ENSG00000273204.1	0.943337198864811	0.675825805839018	1.1208566663937	-0.340330458151212	-0.0764013860865254	25-50%
chr1:100896014-100896561;+	ENSG00000162695.11	32.9121005679963	0.281673467359918	33.3743848852204	-1.10050812017025	-0.218736566393657	0-25%
chr1:101025835-101025952;+	ENSG00000233184.6	10.8577204575462	0.376731193315163	11.3717062527026	-0.847936837513383	-0.19443561428452	0-25%
chr1:101235688-101235993;+	ENSG00000170989.9	6.98556774625566	0.520201414281591	8.0365995392028	-0.567656942827559	0.0511183047770157	50-75%
chr1:101236055-101236376;+	ENSG00000170989.9	5.32092161566324	0.526552498439739	5.68150536067372	-0.557116644413569	0.0119880910544022	50-75%
chr1:101236690-101237079;+	ENSG00000170989.9	47.2668197595782	0.360816933611028	49.4222406922483	-0.885426177286495	0.0785656003681753	50-75%
chr1:101238015-101238201;+	ENSG00000170989.9	0.247802635871231	0.952268257360149	0.328584739234843	-0.0424813841552324	-0.0512785987736105	25-50%
chr1:101238293-101238370;+	ENSG00000170989.9	0.25023405523661	1.00204613143082	0.319921704683929	0.00177543141509459	-0.00601022072829929	25-50%
chr1:101238746-101239865;+	ENSG00000170989.9	3.3651165917343	0.600040103753406	4.14877919756762	-0.44363944504349	0.110234036609743	50-75%
chr1:103525657-103526240;+	ENSG00000185946.15	170.688035504096	0.438721581159217	185.877954692434	-0.715622003367753	0.108826726701514	50-75%
chr1:103533736-103533827;+	ENSG00000185946.15	0.235076726112743	1.15857559709727	0.33320100507922	0.127848753560651	0.0674675956713347	50-75%
chr1:107056646-107056868;+	ENSG00000198890.8	8.08500548049511	0.498022097907502	8.17203303736259	-0.60550277316984	0.122797460460282	50-75%
chr1:107057484-107057758;+	ENSG00000198890.8	0.159577253979276	1.1475053185376	0.268381319252368	0.119509414224577	0.0505914741194474	50-75%
chr1:107141029-107141227;+	ENSG00000162631.18	2.25299841984837	1.50687455779198	6.22011203305738	0.356154200546623	0.955604997313279	75-100%
chr1:108559974-108560186;+	ENSG00000162636.15	3.49743080272338	0.688871330284308	4.00526403272968	-0.323723779017744	0.171945987156941	50-75%
chr1:108661259-108661347;+	ENSG00000285923.1	0.181093869862474	1.0647534567616	0.24534575296424	0.0544981174024444	-0.00140583548080402	25-50%
chr1:108692278-108692917;+	ENSG00000134186.11	40.9982665650405	0.294581148649053	41.8412168865182	-1.0615900974691	-0.250538448655219	0-25%
chr1:108746586-108746826;+	ENSG00000116266.10	63.9441055834506	0.237371558277633	66.4754942912473	-1.24914263835392	-0.270036672520418	0-25%
chr1:108876947-108877202;+	ENSG00000121957.13	12.9567279320839	0.424946682236843	14.0356290600188	-0.74333111431314	0.0735066533776423	50-75%
chr1:109090645-109090860;+	ENSG00000215717.5	64.693712495312	0.166780402173397	64.3326707129967	-1.55570996648523	-0.668664687636192	0-25%
chr1:109100120-109100387;+	ENSG00000270066.3	83.7043576807596	0.55192149676891	91.6326469912405	-0.516245380572855	0.424369532703745	75-100%
chr1:109113996-109114174;+	ENSG00000116299.16	0.201222874903792	1.5055141721833	0.349160732638872	0.355369696213043	0.386568781606545	75-100%
chr1:109213837-109214149;+	ENSG00000031698.12	113.168581344499	0.291118728520108	113.692833723939	-1.07185970845388	-0.0994921915262467	25-50%
chr1:109235207-109235380;+	ENSG00000031698.12	0.38949030527195	0.654485817110409	0.438596178806557	-0.368199520586805	-0.243459794153545	0-25%
chr1:109466505-109466696;+	ENSG00000143028.8	0.57883956924637	2.68059769394132	1.27347765560332	0.85646327928119	1.11642666513193	75-100%
chr1:109483808-109484341;+	ENSG00000162650.16	11.9597302260369	0.466870514042234	13.4387337264857	-0.661607107538353	0.04949702445571	50-75%
chr1:109494008-109494188;+	ENSG00000174151.14	7.11704562054631	0.360900390810195	6.95748464180656	-0.885225295306759	-0.235279619679625	0-25%
chr1:109548505-109548805;+	ENSG00000065135.10	141.981340283736	0.37532796405052	149.138775445939	-0.851178153985457	0.0900322309273369	50-75%
chr1:109616039-109616173;+	ENSG00000116337.15	0.30970702150966	0.944736143125895	0.397483005729253	-0.0493789387173051	0.0132479349674536	50-75%
chr1:109619630-109620281;+	ENSG00000116337.15	62.2236713371251	0.414894247343315	62.4909160000579	-0.764125173554273	0.0854395733170127	50-75%
chr1:109620608-109620672;+	ENSG00000116337.15	0.245253575931559	0.969786733411506	0.291685955683714	-0.0266475225725329	-0.0310481071631284	25-50%
chr1:109620913-109621236;+	ENSG00000116337.15	7.59189031984267	0.463275443546188	8.29939983512708	-0.66832143894197	0.0079826621566923	50-75%
chr1:109623982-109624063;+	ENSG00000116337.15	2.58712800888198	0.970053762076117	3.75067747031979	-0.0264083914139596	0.459180095425092	75-100%
chr1:109625307-109625406;+	ENSG00000116337.15	0.152555576912444	1.23592216553126	0.22456960402838	0.183982242242395	0.0544894673989262	50-75%
chr1:109625658-109625768;+	ENSG00000116337.15	0.251337902241907	0.738293653517649	0.282611729792246	-0.263541729643248	-0.373255768381378	0-25%
chr1:109626327-109626400;+	ENSG00000116337.15	0.531918331856804	0.798875998637038	0.66888440862861	-0.195041253104184	0.00416720304228269	50-75%
chr1:109627216-109627328;+	ENSG00000116337.15	0.122494802345403	1.1236893685653	0.201587019250997	0.101292543884512	-0.100960316598367	25-50%
chr1:109655669-109655798;+	ENSG00000168765.16	0.281134921811868	1.33681126740159	0.480072147825552	0.252140194760664	0.305579881861432	75-100%
chr1:109656010-109656400;+	ENSG00000168765.16	104.365668910769	0.536125655683468	115.946136225484	-0.541466819217887	0.359316835781144	75-100%
chr1:109657625-109657853;+	ENSG00000168765.16	0.84722799653467	0.696202811821158	0.920111072878986	-0.314528454042711	0.00200647288436495	50-75%
chr1:109658824-109658919;+	ENSG00000168765.16	0.997495933870996	0.646071404799686	1.07356802878541	-0.37943896092393	-0.155946494134777	0-25%
chr1:109667976-109668131;+	ENSG00000213366.12	104.656644917419	0.680039766155563	124.674460676561	-0.334931381302325	0.574296606240036	75-100%
chr1:109668242-109668430;+	ENSG00000213366.12	0.557850902733793	0.803468518938297	0.684949271286428	-0.190062269709734	-0.0261156966776372	25-50%
chr1:109669445-109669586;+	ENSG00000213366.12	0.451882413623272	1.13800628740974	0.672317753458739	0.11228932302814	0.338472347408277	75-100%
chr1:109687688-109687884;+	ENSG00000134184.12	93.5910336180058	0.716130503212277	104.434446300053	-0.290015654656827	0.68243251167075	75-100%
chr1:109688087-109688148;+	ENSG00000134184.12	0.0821474581011722	1.53219031623887	0.212833748718715	0.370625426361951	0.210016074034209	75-100%
chr1:109711738-109711761;+	ENSG00000134201.11	0.0847216054015512	1.44493935107423	0.39990779895524	0.319699237373276	0.384113649618477	75-100%
chr1:109713234-109713253;+	ENSG00000134201.11	0.0193407945476908	1.60126503266135	0.157957306471809	0.408926439848938	0.0433862254111438	50-75%
chr1:109910468-109911041;+	ENSG00000184371.13	49.3724452009885	0.743266194691484	55.7384158816499	-0.25771123874716	0.627947031029328	75-100%
chr1:109914258-109914359;+	ENSG00000184371.13	0.732901603056424	0.971060105944051	0.906851147924085	-0.025507775257232	0.169334048883679	50-75%
chr1:109984688-109985179;+	ENSG00000168710.17	56.2656710345858	0.275986355081234	55.3139077801046	-1.11822477832909	-0.140703232587904	25-50%
chr1:110003937-110004120;+	ENSG00000168710.17	0.404721133187087	1.01827089304212	0.625920041346138	0.0157266595436981	0.164125662856403	50-75%
chr1:110004238-110004354;+	ENSG00000168710.17	0.381240432240454	1.03434936087129	0.521103366602912	0.0293345008666781	0.149924601751439	50-75%
chr1:110034589-110034701;+	ENSG00000143093.14	11.9757082354521	0.405236544379865	12.3166654341709	-0.784582793420795	-0.0522988165290348	25-50%
chr1:110210107-110211057;+	ENSG00000116396.14	11.439107139083	0.636979221333538	12.985076369064	-0.391749468790427	0.330259198347496	75-100%
chr1:110211165-110211529;+	ENSG00000116396.14	0.301333596223868	0.957048911196985	0.387900367790721	-0.0381317329726488	0.038802404396723	50-75%
chr1:110211637-110211909;+	ENSG00000116396.14	0.239445296500098	1.77117165961596	0.47618226450878	0.496521308954037	0.609715629571308	75-100%
chr1:110339208-110339563;+	ENSG00000162775.14	13.1229998924892	0.410888259139557	12.8796137639795	-0.772552536477243	-0.0703147341415192	25-50%
chr1:110407745-110407868;+	ENSG00000224699.8	3.26453525150277	0.356000821675231	3.31872582568879	-0.897097999286795	-0.484460509159922	0-25%
chr1:110870763-110871241;+	ENSG00000143119.13	453.695743667109	0.419951808502305	516.702123617209	-0.753601088262993	0.0336213184956712	50-75%
chr1:110872507-110872709;+	ENSG00000143119.13	5.66851613208425	0.563659207822894	6.48175527008619	-0.497966788115365	0.0378169026136205	50-75%
chr1:110872917-110873300;+	ENSG00000143119.13	745.426184272671	0.328027915397162	784.079292631067	-0.968178391923754	-0.122661806066167	25-50%
chr1:110880193-110880304;+	ENSG00000143119.13	2.02842631025013	0.564666987294448	2.28748165339741	-0.496415204249818	-0.136749928695211	25-50%
chr1:110891388-110891449;+	ENSG00000143119.13	8.78248802460059	1.0456912447158	16.2045062975875	0.0388069436125349	0.802479575372535	75-100%
chr1:110894180-110894601;+	ENSG00000143119.13	0.974300489553108	0.613497886098809	0.99420772488796	-0.424373858725476	-0.201806294651234	0-25%
chr1:110963302-110963535;+	ENSG00000273010.1	0.731847864125136	0.673712374153591	0.81098966724922	-0.343050951673536	-0.129256334917092	25-50%
chr1:111139299-111140588;+	ENSG00000134255.13	62.537155298378	0.327101365548136	64.9483801162754	-0.970635285649257	-0.0924178787998174	25-50%
chr1:111147638-111147786;+	ENSG00000134255.13	0.345337459465722	0.89399029204521	0.46418996660048	-0.0973343944754742	0.0137928820536929	50-75%
chr1:111200265-111200391;+	ENSG00000064886.13	2.63514349195536	1.02096231725067	3.80332433845249	0.0180194259718443	0.530078711599045	75-100%
chr1:111226134-111226300;+	ENSG00000064886.13	0.760217756493563	1.08501399882226	1.23066546161915	0.0708706829535069	0.293580787616218	75-100%
chr1:111227612-111227715;+	ENSG00000064886.13	0.547284112070978	1.03052262974738	0.878137802940315	0.0261150662071829	0.292032369611024	75-100%
chr1:111229694-111230043;+	ENSG00000064886.13	92.8244637869881	1.00959821341569	134.252865421183	0.00829714674704163	0.922828256178744	75-100%
chr1:111230138-111230213;+	ENSG00000064886.13	0.137063216222208	1.30941267936574	0.268724213779963	0.234153083973719	0.175392317884963	50-75%
chr1:111230551-111230908;+	ENSG00000064886.13	0.485670539095647	1.22951334198099	0.820827632201682	0.179466491635086	0.444610553862849	75-100%
chr1:111238765-111238904;+	ENSG00000064886.13	0.128812680131313	1.34989662449342	0.209230255055676	0.260601022721746	0.0865043971287556	50-75%
chr1:111346220-111346325;+	ENSG00000173947.13	1.0551541910353	0.510956347981888	1.09570993825654	-0.583232401845523	-0.351005043109928	0-25%
chr1:111346610-111346688;+	ENSG00000173947.13	0.486132826729319	0.919096608506978	0.660044710432445	-0.0732776729049692	0.108942744396263	50-75%
chr1:111449288-111449887;+	ENSG00000116459.10	62.623353656055	0.195684437171616	62.9385856001675	-1.41688742501766	-0.539688135786354	0-25%
chr1:111473858-111474004;+	ENSG00000143110.11	1.36827061596195	1.78043066140409	2.61406468258647	0.501050129616773	0.934044478300208	75-100%
chr1:111619629-111620335;+	ENSG00000116473.14	102.671620430791	0.275964800231615	102.068213212871	-1.11829261876868	-0.170873597768387	0-25%
chr1:111691331-111691396;+	ENSG00000116473.14	0.53355885780915	0.844875915583734	0.61570310891401	-0.146414139815059	0.0080196351923536	50-75%
chr1:111755566-111755986;+	ENSG00000064703.11	36.2744560327456	0.534231476110999	31.9434128622026	-0.544541055172886	0.243321338682458	75-100%
chr1:112396086-112396276;+	ENSG00000143079.14	16.9775214508095	0.380961438268155	17.751582838095	-0.83823796463257	-0.169029258825147	0-25%
chr1:112396407-112396573;+	ENSG00000143079.14	2.61489679471664	0.513484918265194	2.84621841907132	-0.578944615371547	-0.136146489656436	25-50%
chr1:112618703-112618822;+	ENSG00000116489.12	0.649981936904806	0.633663146407621	0.699321505805503	-0.396283101063488	-0.202457835265357	0-25%
chr1:112618890-112619243;+	ENSG00000116489.12	0.196819223066647	0.929733680013101	0.218463727229769	-0.0632828724934218	-0.172506880700299	0-25%
chr1:112619659-112619861;+	ENSG00000116489.12	313.061991734837	0.144116961575912	314.467075547946	-1.68256980540431	-0.719521513736064	0-25%
chr1:112674400-112675023;+	ENSG00000155363.18	72.0484405355094	0.287746713847358	72.6745577879539	-1.08197925488276	-0.207736218864013	0-25%
chr1:112688935-112689088;+	ENSG00000155363.18	0.252373560647461	0.843830850869584	0.325574229973831	-0.147489201289423	-0.140408895514121	25-50%
chr1:112698615-112698792;+	ENSG00000155363.18	0.153624072800292	1.12797143103833	0.21380176069269	0.104596200182008	-0.0632270866468096	25-50%
chr1:112715567-112715629;+	ENSG00000261595.1	0.181903203186718	1.0275712212548	0.238124483852849	0.0236238653317574	-0.0474256678054135	25-50%
chr1:112956224-112956698;+	ENSG00000226419.7	14.2588317983116	0.471122133785664	15.2740367335608	-0.653732983392904	0.0770272448901415	50-75%
chr1:113073163-113073313;+	ENSG00000198799.11	21.3100975167226	0.301133170271825	21.4779112860224	-1.04248280732331	-0.201676790840956	0-25%
chr1:113390395-113390536;+	ENSG00000081026.18	0.945209339129247	0.91110968978348	1.22326223088323	-0.0808586691056205	0.152266821103979	50-75%
chr1:113449657-113449697;+	ENSG00000232499.2	6.97036077918261	0.353879243726828	7.18331789727333	-0.902289819055345	-0.178798132885265	0-25%
chr1:113812580-113812664;+	ENSG00000231128.5	0.506112092194597	0.757056555960592	0.562514680663439	-0.241743350579431	-0.164323893744107	0-25%
chr1:113904853-113904886;+	ENSG00000118655.5	0.234268878058997	1.06462577004105	0.362464935307587	0.0543939487555159	0.0914959089305231	50-75%
chr1:113904968-113905017;+	ENSG00000118655.5	0.216980992275057	0.876461000370927	0.242561544954156	-0.114534807629876	-0.209827586100419	0-25%
chr1:113905090-113905728;+	ENSG00000118655.5	45.3259069933777	0.274316286325606	47.9925708313151	-1.12349681460231	-0.212326068520223	0-25%
chr1:113929131-113929928;+	ENSG00000163349.21	27.785495530631	0.589795823089236	34.1765680137453	-0.458596614859454	0.403938097806827	75-100%
chr1:113930194-113930462;+	ENSG00000163349.21	0.533925353452526	0.927165371508431	0.641962026817319	-0.0656855942175771	0.0590545673043199	50-75%
chr1:113940379-113940905;+	ENSG00000163349.21	2.05861162554197	0.92781199057811	2.96982801181393	-0.0650800383526501	0.440466791270145	75-100%
chr1:115641848-115642058;+	ENSG00000173218.14	4.00049942081302	0.618383378282838	4.57752438333722	-0.4174843849358	0.134092795237776	50-75%
chr1:115976293-115976400;+	ENSG00000163393.12	0.230099355863281	1.17608129296529	0.361012102258998	0.140874684068741	0.146316344136622	50-75%
chr1:116111316-116111536;+	ENSG00000173212.4	1.01772568703901	0.898644567741492	1.28620520355783	-0.0928240932660226	0.166656382460163	50-75%
chr1:116278607-116278608;+	ENSG00000221040.2	0.310616350594006	1.42897858881356	0.566350126875324	0.310051443124579	0.496716546021422	75-100%
chr1:116373168-116373503;+	ENSG00000163399.15	191.897916510315	0.410637022279359	192.99319087148	-0.773083796015587	0.214277284510019	75-100%
chr1:116373980-116374088;+	ENSG00000163399.15	0.631856737056325	0.590206664215351	0.680877184169194	-0.457991782096337	-0.249282920320972	0-25%
chr1:116384011-116384127;+	ENSG00000163399.15	6.18701673190783	0.481337631847105	6.35624502541656	-0.635100366133542	-0.0388371244745098	25-50%
chr1:116387285-116387471;+	ENSG00000163399.15	1.39312710377413	0.580101260966923	1.49985944535976	-0.472992381009707	-0.140636005896027	25-50%
chr1:116388129-116388220;+	ENSG00000163399.15	0.57977802921873	0.996442003288583	0.804236270388237	-0.00309594763442598	0.212716857057395	75-100%
chr1:116388638-116388717;+	ENSG00000163399.15	0.43756983108557	0.767097080063266	0.523212120639485	-0.230299340764879	-0.0970814211823336	25-50%
chr1:116398617-116398716;+	ENSG00000163399.15	1.44470637079663	0.790282599235248	1.79031690486987	-0.204435160857244	0.128195346760426	50-75%
chr1:116399419-116399546;+	ENSG00000163399.15	0.270596595268313	2.09365022251338	0.494205450731823	0.641808255238831	0.651111228061282	75-100%
chr1:116400857-116400983;+	ENSG00000163399.15	0.374242269873012	0.972937248425662	0.522055734374444	-0.0238303390754337	0.0903632989939401	50-75%
chr1:116401129-116401240;+	ENSG00000163399.15	0.808355173243251	0.835149370345214	0.949976644714342	-0.156471683966626	0.0945969445920332	50-75%
chr1:117060266-117060386;+	ENSG00000116830.11	17.8520056813322	0.431261331671995	19.2122496787149	-0.730518960797513	0.0366629325339385	50-75%
chr1:117366780-117366956;+	ENSG00000198162.12	6.15810275114848	0.6000431933074	6.51694742927833	-0.443634972766426	0.0979589842972861	50-75%
chr1:117367394-117368093;+	ENSG00000198162.12	12.2188198709915	0.43357712622235	12.7001934651474	-0.725867274975532	0.0717137353854247	50-75%
chr1:117606019-117606080;+	ENSG00000183508.4	4.97138600667782	1.06807251741829	9.78861405789276	0.0572014807510561	0.734390783229312	75-100%
chr1:117928945-117929113;+	ENSG00000065183.15	0.617341734096851	0.720380604967923	0.757858982330433	-0.284875976682232	-0.0553788545267486	25-50%
chr1:117929707-117929997;+	ENSG00000065183.15	10.2130937377708	0.330918519752922	10.810342172687	-0.960557854006474	-0.281994408540306	0-25%
chr1:119139706-119139777;+	ENSG00000231365.5	0.1252574332333	1.310527236867	0.23385669765166	0.234892102756189	0.151993547545068	50-75%
chr1:119140374-119140451;+	ENSG00000231365.5	7.13115669449527	0.389241102963965	7.47066496404145	-0.819562610970241	-0.211846660505396	0-25%
chr1:119140700-119140882;+	ENSG00000231365.5	2.52963229634108	0.370688091245401	2.57257157936072	-0.86198273184961	-0.437626201264145	0-25%
chr1:119648344-119648446;+	ENSG00000092621.12	0.11592356627944	1.25872687053137	0.220277216586235	0.19986300669771	0.078190767845742	50-75%
chr1:119711852-119712082;+	ENSG00000092621.12	7.84520435942263	0.777285416222866	9.62317783430662	-0.218838961291332	0.401065144055139	75-100%
chr1:119712830-119712929;+	ENSG00000092621.12	0.294654736107567	0.878151736590061	0.36599322160577	-0.112860870989342	-0.0800376525422191	25-50%
chr1:120942589-120942601;+	ENSG00000277610.1	1.64370433949638	1.01708416003117	2.6173693284801	0.0147137814106632	0.445434223665845	75-100%
chr1:121184977-121184998;+	ENSG00000171943.11	0.423848213984858	0.745625621594705	0.51875284749954	-0.254958353867125	-0.109266869483459	25-50%
chr1:144412575-144412731;+	ENSG00000207205.1	10.639130242667	0.693030121193216	13.6232910835709	-0.318495778442425	0.400132842107732	75-100%
chr1:145233031-145233186;+	ENSG00000223612.3	1.97145863257464	0.709382839048356	2.49699508477575	-0.298238643841912	0.0781214120201509	50-75%
chr1:145607946-145607997;+	ENSG00000117262.18	11.3049196137165	0.345548952103092	12.3059890535322	-0.922980839431609	-0.182218567861018	0-25%
chr1:145823811-145824372;+	ENSG00000186141.8	27.9430803470957	0.260853202178769	27.8995305021735	-1.16720765520326	-0.288339002400801	0-25%
chr1:145845593-145845757;+	ENSG00000186364.11	2.47070808524486	0.532680922220118	2.72921076545356	-0.54706571408154	-0.0881338496094849	25-50%
chr1:145918981-145919095;+	ENSG00000211451.12	0.337206356509887	0.681395686879598	0.372701763383842	-0.333201239541328	-0.262400561848725	0-25%
chr1:145927567-145927717;+	ENSG00000280778.1	11.7709504835457	0.389426226051133	12.2722148592438	-0.819149608221832	-0.0444741579359192	25-50%
chr1:145960595-145960671;+	ENSG00000278431.1	0.322672708869114	0.892971533488417	0.400412647840455	-0.0983247710156315	-0.0291880554347612	25-50%
chr1:145964662-145964810;+	ENSG00000121851.12	11.9018652887298	0.478873190411626	12.0119513895952	-0.639558952276067	0.0503262943518005	50-75%
chr1:146052588-146052649;+	ENSG00000233396.7	0	1.77645769183919	0.14268712955663	0.499109737560542	0.104511776661665	50-75%
chr1:146938299-146938452;+	ENSG00000268043.7	0.624340861627161	0.70389930865644	0.685443286475747	-0.304978922688661	-0.157667885503966	0-25%
chr1:147172674-147172876;+	ENSG00000180867.11	0.620906146868981	0.71197509560395	0.716535471822159	-0.295070394835677	-0.101082938217949	25-50%
chr1:147242597-147242802;+	ENSG00000131778.18	51.2638746973707	0.29987234217525	54.4968899888349	-1.04612717648083	-0.141641144000615	25-50%
chr1:147541473-147541554;+	ENSG00000116128.10	0.139137532018047	1.37076979965309	0.276265855113406	0.273929055261654	0.214352463138908	75-100%
chr1:147600095-147600294;+	ENSG00000116128.10	4.7562251885888	0.529376774120069	5.5707894409701	-0.552470233711064	-0.0165249056691337	25-50%
chr1:147611651-147611794;+	ENSG00000116128.10	0.246939262397047	0.795399485703121	0.276536820991081	-0.198829388320315	-0.264671925586552	0-25%
chr1:148263475-148263479;+	ENSG00000199879.1	2.02925371471211	0.716050178404396	2.49905995908833	-0.290113085438592	0.0748676820000382	50-75%
chr1:148402708-148402716;+	ENSG00000201183.1	1.25099563817201	1.07489265065342	1.72593656815257	0.0627301870022133	0.303873357246085	75-100%
chr1:148952123-148952147;+	ENSG00000178104.19	1.09553259309902	0.883887732361604	1.42190637146025	-0.107205787422241	0.118215161751241	50-75%
chr1:148952383-148952403;+	ENSG00000178104.19	1.07398731515621	0.694720226866826	1.15190581668163	-0.316380112806154	-0.000741900339531254	25-50%
chr1:148952595-148952617;+	ENSG00000178104.19	0.388293574896427	0.697659436884549	0.479465938844029	-0.312713053824775	-0.249698742750584	0-25%
chr1:149636755-149636773;+	ENSG00000206828.1	1.26844988189498	1.04893647887723	2.03299962067301	0.0414983782777112	0.263425355746186	75-100%
chr1:149886845-149887139;+	ENSG00000184260.5	370.984726821088	0.47247794763321	414.794210120394	-0.651236913757941	0.087054046943617	50-75%
chr1:149899563-149899643;+	ENSG00000178096.8	3.94895572271739	0.318148567688689	3.93818154181817	-0.994740055251861	-0.473351838883668	0-25%
chr1:150067277-150067454;+	ENSG00000136631.14	0.549451102843446	0.70851574856048	0.6671245276423	-0.29930098402457	-0.096060963996744	25-50%
chr1:150067628-150067887;+	ENSG00000136631.14	16.277736804238	0.305310576381633	16.8035071972205	-1.03051630175562	-0.237259516431889	0-25%
chr1:150149451-150150291;+	ENSG00000023902.13	12.7522612299024	0.561149626928286	14.9870813351007	-0.501842642960073	0.155833926299393	50-75%
chr1:150150723-150151326;+	ENSG00000023902.13	4.30782962704492	0.507396675158452	4.53920736270408	-0.589304765852812	-0.018224833951155	25-50%
chr1:150158952-150159287;+	ENSG00000023902.13	0.473988587916538	0.733753323008987	0.531086992555138	-0.268899837829514	-0.13799839657401	25-50%
chr1:150268342-150268598;+	ENSG00000118292.8	2.86372469341864	0.540850689969444	3.44503655593322	-0.53384522384304	-0.211048305565375	0-25%
chr1:150272665-150272809;+	ENSG00000118292.8	1.37984968263556	0.810929776036149	1.61235053106799	-0.182033505388957	0.163771309747553	50-75%
chr1:150282414-150282627;+	ENSG00000159208.15	15.8316240077675	0.5655129965824	17.0288965672967	-0.495114819393373	0.317403357390874	75-100%
chr1:150293829-150294161;+	ENSG00000266472.5	183.558395862142	0.193069321606161	184.864954964325	-1.42857345881759	-0.583453233554413	0-25%
chr1:150294271-150294425;+	ENSG00000266472.5	0.182594493182236	1.09549056229274	0.26340876030667	0.0792172808873017	-0.000496607120516038	25-50%
chr1:150321454-150321817;+	ENSG00000117360.12	20.0143768819291	0.434225876733	20.6511909558974	-0.724568598578079	0.0490220578064072	50-75%
chr1:150363681-150363757;+	ENSG00000163125.15	0.337018327002461	0.818242506465616	0.378661069036296	-0.174235926615009	-0.166038673333583	0-25%
chr1:150364087-150364403;+	ENSG00000163125.15	12.8901169646826	0.719908297470675	14.9607521119597	-0.285445641689916	0.368290466000535	75-100%
chr1:150364510-150364897;+	ENSG00000163125.15	7.5858212394759	0.54405709046218	7.51675894102058	-0.528711050707428	0.0633141521976278	50-75%
chr1:150487368-150487498;+	ENSG00000143374.16	45.5897243069284	0.302837529693503	47.471489130945	-1.03758061020115	-0.114197364971596	25-50%
chr1:150487858-150488057;+	ENSG00000143374.16	0.491048370482327	1.05496485861487	0.707972131140675	0.0464759866345656	0.316209766321568	75-100%
chr1:150926203-150926488;+	ENSG00000143379.12	8.13809803892098	0.219451413468376	8.12149757362842	-1.31732323511043	-0.628095623043153	0-25%
chr1:150982249-150982344;+	ENSG00000143412.9	0.184689575324143	1.54066607831064	0.43221360636197	0.375417041146521	0.419900680335478	75-100%
chr1:151008399-151008611;+	ENSG00000143363.16	5.69794058904328	0.318030199615673	5.84968425166949	-0.995063276360013	-0.425646518909629	0-25%
chr1:151047700-151047849;+	ENSG00000143443.9	6.30962229164968	0.518182288921505	6.72618244016974	-0.571034869906516	0.00172331253353797	50-75%
chr1:151057829-151058154;+	ENSG00000213190.3	1.25343492128373	0.652389090285984	1.52398633238744	-0.370986620304027	0.00106120807852078	50-75%
chr1:151058388-151058574;+	ENSG00000213190.3	0.289717493989126	0.962230144788125	0.364394756466334	-0.0334420832475582	-0.00230875674720047	25-50%
chr1:151059647-151059866;+	ENSG00000213190.3	1.76620380106975	0.585675362946843	1.91542500949202	-0.46468608928839	-0.105671756693744	25-50%
chr1:151060209-151060520;+	ENSG00000213190.3	10.8394388047553	0.668385627497553	12.2579935799441	-0.349945794893061	0.428968802732267	75-100%
chr1:151070735-151070864;+	ENSG00000143458.11	2.04771655310272	0.375246692856682	1.96204046149745	-0.851366253228268	-0.467762688482791	0-25%
chr1:151156621-151156692;+	ENSG00000163154.5	8.12657022701542	0.579591401393739	8.29536814138976	-0.473756132374644	0.204949564862598	75-100%
chr1:151165978-151166340;+	ENSG00000163156.11	88.1840569541298	0.24129223539452	88.9964114410507	-1.23491330628247	-0.348087380078333	0-25%
chr1:151166477-151166520;+	ENSG00000163156.11	0.651508684200923	0.597103538865858	0.70540875632095	-0.44790070973706	-0.215246339337349	0-25%
chr1:151166644-151166696;+	ENSG00000163156.11	0.147081516769915	1.15296614000096	0.195384941403932	0.123633106477228	-0.0231762481036462	25-50%
chr1:151166880-151167001;+	ENSG00000163156.11	0.638269207829918	0.898525012746938	0.825798007123544	-0.0929396573731809	0.134173707982441	50-75%
chr1:151167125-151167193;+	ENSG00000163156.11	0.314075205958021	0.883083810798424	0.422315769648273	-0.107996153796197	-0.000774716196816003	25-50%
chr1:151198504-151199109;+	ENSG00000143398.19	14.9025054440083	0.422791291842066	14.9262402075843	-0.747747932719221	-0.0905766699039523	25-50%
chr1:151254647-151254904;+	ENSG00000159352.15	100.605325004903	0.456303387272495	92.9006983125692	-0.681492614642743	0.302527590475853	75-100%
chr1:151281463-151281627;+	ENSG00000143373.17	1.03225591394621	0.588804158186786	1.08647552604972	-0.460058263267749	-0.184716645743038	0-25%
chr1:151282118-151282371;+	ENSG00000143373.17	99.0541211062763	0.408093032211342	97.2919150364842	-0.778481640632329	0.103539085662208	50-75%
chr1:151286270-151286321;+	ENSG00000143373.17	0.556419820186812	0.946158719742245	0.680642285705622	-0.0480720076906064	0.152119128090492	50-75%
chr1:151286382-151286858;+	ENSG00000143373.17	0.745048538626612	0.624061783572581	0.858611022896099	-0.409544824044216	-0.208076257834847	0-25%
chr1:151287657-151288438;+	ENSG00000143373.17	0.76629479513177	0.902840854903871	1.01898044450589	-0.0887775933448343	0.0993105476749226	50-75%
chr1:151327069-151327162;+	ENSG00000273481.1	0.177294216018916	0.931083999062244	0.254164323876234	-0.0620222735182901	-0.0983830077443515	25-50%
chr1:151327785-151327839;+	ENSG00000273481.1	0.154051392431109	1.17970553848596	0.207313497341781	0.143547236697789	0.00471484008557521	50-75%
chr1:151346904-151347076;+	ENSG00000237976.1	2.75324741423517	0.428212233549023	3.07009490686315	-0.736681859104454	-0.330649004601017	0-25%
chr1:151399524-151399808;+	ENSG00000159377.10	54.8101129404138	0.46512123198989	59.8611358873431	-0.664867670469181	0.199537933613381	75-100%
chr1:151399973-151400190;+	ENSG00000159377.10	2.574760922279	0.503293407900279	2.63023133507486	-0.596357515845029	-0.179349118746411	0-25%
chr1:151400360-151400642;+	ENSG00000159377.10	0.70864927560567	0.874754959365244	0.976969964007097	-0.116227173268611	0.161771436306003	50-75%
chr1:151400732-151401062;+	ENSG00000159377.10	0.518846321195825	0.780672236504197	0.647693653286093	-0.215062530850303	-0.0567796260200437	25-50%
chr1:151511351-151511487;+	ENSG00000143375.14	0.763438754451662	0.772362077790318	0.919973128336578	-0.224358115592421	0.0911777785836322	50-75%
chr1:151540278-151540340;+	ENSG00000143367.15	1.31335378603548	0.552068280239454	1.39564926257037	-0.516014410130936	-0.16190583793358	0-25%
chr1:151611975-151612288;+	ENSG00000143376.13	2.03307125582649	0.476461458448422	2.17156443238181	-0.643944448435991	-0.249431780331928	0-25%
chr1:151790700-151790875;+	ENSG00000203288.3	0.676246449570569	0.747030409503179	0.807662648611322	-0.253323437840096	-0.0433844623113847	25-50%
chr1:152399474-152399497;+	ENSG00000183586.8	18.1685660871698	0.614858792245751	20.0278779412079	-0.422449224676591	0.259704164740411	75-100%
chr1:152786181-152786266;+	ENSG00000186226.8	0.862801073091424	1.15588101667668	1.36252925500331	0.125826262528453	0.403837477884038	75-100%
chr1:152811149-152811351;+	ENSG00000196734.8	0.382296551204569	1.12098486048903	0.556336059458101	0.0991994945022193	0.189924460766853	50-75%
chr1:152908232-152908551;+	ENSG00000163207.6	4.66789397306828	0.827770454134224	6.02094224085842	-0.164180158130649	0.420438717481246	75-100%
chr1:153357746-153357859;+	ENSG00000163220.10	0.840212712485358	1.81496760706778	2.35923523056366	0.517737756598527	0.902283715326347	75-100%
chr1:153628369-153628447;+	ENSG00000160678.11	1.4695536463897	1.11839206601377	2.26730076932289	0.097188154967269	0.439344777194044	75-100%
chr1:153633977-153634164;+	ENSG00000160679.12	12.2382771851802	0.382520263053555	12.810804361564	-0.834691108475583	-0.128986236187125	25-50%
chr1:153658640-153658832;+	ENSG00000143553.10	70.2488790227289	0.256956173941302	71.1691819878315	-1.18028188593289	-0.255571606258962	0-25%
chr1:153677873-153678138;+	ENSG00000169418.9	0.508044930135265	1.32698420464062	0.769757627755397	0.245731506801598	0.448592278938335	75-100%
chr1:153678235-153678498;+	ENSG00000169418.9	1.17712160521162	0.843126702235918	1.50585844383451	-0.14821431232316	0.171897937815249	50-75%
chr1:153678567-153680002;+	ENSG00000169418.9	9.89661963030084	0.866722208490444	12.6652735147428	-0.124240150263811	0.681362840680278	75-100%
chr1:153680105-153680159;+	ENSG00000169418.9	0.249320245288192	1.19688538997569	0.392000703070598	0.156105131415696	0.195205949428531	75-100%
chr1:153727817-153728567;+	ENSG00000143624.13	14.1532701184736	0.37630484175545	14.7151020268004	-0.848920387521063	-0.159566485624147	0-25%
chr1:153750801-153750854;+	ENSG00000143624.13	0.0945278745830422	1.25145006834996	0.175694241826839	0.19482705271839	-0.0603775739670855	25-50%
chr1:153772923-153773109;+	ENSG00000143624.13	0.274386400851179	1.13055625132574	0.413250786874489	0.106584351465551	0.163609447232992	50-75%
chr1:153773194-153773405;+	ENSG00000143554.13	0.260321022125584	0.949214415228618	0.325456917836414	-0.0452713499976676	-0.0380114866136486	25-50%
chr1:153775254-153775477;+	ENSG00000143554.13	4.49227088507788	0.527996173064761	4.8074793906348	-0.554738450473587	0.0341750388375347	50-75%
chr1:153775588-153775859;+	ENSG00000143554.13	0.390280790731902	0.977132542636004	0.552020107290752	-0.020093045272307	0.0710664890122702	50-75%
chr1:153923233-153923392;+	ENSG00000284738.1	1.14089120976177	0.634502071422055	1.21863013296164	-0.39513391150199	-0.155062133970952	0-25%
chr1:153963656-153963772;+	ENSG00000282386.1	1.78683120901461	0.507521413158551	1.95864325370835	-0.589091258867281	-0.228568446453187	0-25%
chr1:153967172-153967541;+	ENSG00000143578.15	0.991160702933453	0.498271123584833	1.01641974870169	-0.605068561725111	-0.418443694329294	0-25%
chr1:153967813-153967955;+	ENSG00000143578.15	6.85867458894198	0.501913013406124	6.97326528662685	-0.598743087905849	0.0491116670352802	50-75%
chr1:153977721-153977810;+	ENSG00000272654.1	1.35286635984011	0.52898087192892	1.47362211316524	-0.553120063740265	-0.256019502577018	0-25%
chr1:153990745-153991053;+	ENSG00000177954.12	167.20648875039	0.605338964483256	185.579029173519	-0.436002741005438	0.394352130547804	75-100%
chr1:154220087-154220430;+	ENSG00000143569.18	1.55222271907818	0.965873602910525	2.56665063583685	-0.0301594058648683	0.382123624111406	75-100%
chr1:154220711-154221414;+	ENSG00000143569.18	84.2134137259882	0.213758905420424	84.4497894305405	-1.34015156611762	-0.391732073379617	0-25%
chr1:154225080-154225216;+	ENSG00000143569.18	0.272368685510018	1.27508009478474	0.523590824945678	0.211074932097607	0.35224454399854	75-100%
chr1:154253896-154254067;+	ENSG00000143569.18	1.29279458861678	0.736248551197369	1.71864607857475	-0.265951093632386	-0.00250923759896216	25-50%
chr1:154254772-154254868;+	ENSG00000143569.18	0.106049528595318	1.33329089895906	0.208753423105427	0.249849829254815	0.0823255555165674	50-75%
chr1:154255148-154255301;+	ENSG00000143569.18	0.125843100533205	1.29034571152288	0.182854464209732	0.221412165547281	0.028267024052624	50-75%
chr1:154257078-154257212;+	ENSG00000143569.18	0.208362402716742	1.14247921860696	0.314784169800387	0.1156966182253	0.138633354796558	50-75%
chr1:154260902-154261078;+	ENSG00000143569.18	0.670412938602778	1.22840585072478	1.00784051692503	0.178683752519325	0.425924533454397	75-100%
chr1:154272475-154272825;+	ENSG00000143575.14	51.2778555895621	0.218314688941718	51.7691680905604	-1.32183408504789	-0.430285378091406	0-25%
chr1:154273390-154273561;+	ENSG00000143575.14	0.182861751516047	1.10511800402896	0.254814246705686	0.0868173085533503	0.0453846232201038	50-75%
chr1:154273805-154273913;+	ENSG00000143575.14	0.475103122669801	0.998566727047688	0.612660087016211	-0.00124581808060385	0.169863934176396	50-75%
chr1:154325511-154325681;+	ENSG00000143515.16	2.88104789658	0.490450846771279	3.05720308238974	-0.618809022625834	-0.196450112518398	0-25%
chr1:154405142-154405636;+	ENSG00000160712.12	8.10755871585369	0.67785613664489	9.58004229170307	-0.337724935837728	0.2942397888094	75-100%
chr1:154936553-154936743;+	ENSG00000270361.1	0.234279944486892	0.994363133553845	0.298665449531754	-0.00490997144990762	-0.0054270604101718	25-50%
chr1:154937290-154937432;+	ENSG00000270361.1	0.35401921301798	0.951587024649683	0.529366878517528	-0.043102976820325	0.0840660118633746	50-75%
chr1:154961774-154961888;+	ENSG00000271380.1	0.906546923794839	0.544154672848066	0.923847361611562	-0.528555274071801	-0.196035823128354	0-25%
chr1:154974504-154974701;+	ENSG00000173207.12	17.1113116427637	0.644597007941143	18.7166364862858	-0.381423429411771	0.402623414262906	75-100%
chr1:154974926-154975149;+	ENSG00000173207.12	1.60893086495322	1.39194892047724	2.66971975049211	0.287246597040614	0.749607023582257	75-100%
chr1:154975495-154975631;+	ENSG00000264349.1	0.66339485095439	0.677520674913744	0.752562380520754	-0.338154895035669	-0.12730688823357	25-50%
chr1:154983304-154983441;+	ENSG00000160688.18	30.3061830448013	0.35732078994919	31.015619621046	-0.893883429125813	-0.0495436795445106	25-50%
chr1:154988104-154988827;+	ENSG00000160688.18	1.54329846619582	0.673645860397601	1.73202066497588	-0.343136709288638	-0.0844339842049524	25-50%
chr1:154989575-154989663;+	ENSG00000160688.18	1.17757269206278	0.730569827170074	1.38390441070214	-0.27267653658364	0.111443542302333	50-75%
chr1:155002264-155002358;+	ENSG00000160685.13	0.608398938935817	0.680325710506918	0.685683503409032	-0.334566232207073	-0.194384710385549	0-25%
chr1:155002552-155002924;+	ENSG00000160685.13	4.72502770557026	0.546137046297005	4.95792681798842	-0.525396725644655	-0.0245195286794737	25-50%
chr1:155051222-155051432;+	ENSG00000143537.13	8.90420563792151	0.497952300574533	9.05594963796781	-0.605624513634878	0.0372916665829793	50-75%
chr1:155063688-155063892;+	ENSG00000243364.7	15.4120305239099	0.414516994281634	16.1342048555729	-0.764915319267497	-0.0487434821354453	25-50%
chr1:155078820-155078909;+	ENSG00000143590.13	0.817472988430048	0.708865498367652	0.978760558807509	-0.298872321899362	-0.0540993978254085	25-50%
chr1:155084932-155085101;+	ENSG00000143590.13	2.39935999205646	0.624411619624743	2.77971352838274	-0.409058047567883	-0.00695498495009211	25-50%
chr1:155085187-155085321;+	ENSG00000143590.13	1.43302256028639	0.645406255646611	1.67826866884798	-0.380333658962345	0.00411210700927445	50-75%
chr1:155085457-155085581;+	ENSG00000143590.13	3.46209974858861	0.693491208555906	4.44893543529633	-0.317918080284086	0.191241137474471	50-75%
chr1:155127830-155127940;+	ENSG00000169242.11	11.8476695116738	0.762406470106393	14.8885727188982	-0.235626853491872	0.435124224589253	75-100%
chr1:155135299-155135399;+	ENSG00000169241.18	0.425885345858768	0.871481659199307	0.485720084374158	-0.119483496837984	-0.0394227383507521	25-50%
chr1:155135766-155136038;+	ENSG00000169241.18	52.3231251566084	0.300905469195661	54.4573256199291	-1.04313983708275	-0.149643958488138	0-25%
chr1:155136193-155136356;+	ENSG00000169241.18	9.52040697009495	0.327864276446673	9.58633731556982	-0.96861180153332	-0.349990283726855	0-25%
chr1:155137564-155137698;+	ENSG00000169241.18	0.117716562778781	1.27362533328025	0.20402994293538	0.210083377788445	0.0346526216824364	50-75%
chr1:155172728-155172863;+	ENSG00000163462.17	0.16267910883259	0.979940593939766	0.202433787300175	-0.0176005027091987	-0.192202891432799	0-25%
chr1:155173345-155173442;+	ENSG00000163462.17	0.333518620114209	0.812260412951807	0.399127428365455	-0.180609424826476	-0.115864187997845	25-50%
chr1:155173843-155173998;+	ENSG00000163462.17	1.2129222947108	0.630546047481975	1.3107422490611	-0.400566384598621	-0.163735053176594	0-25%
chr1:155174576-155174595;+	ENSG00000163462.17	0.155103218937614	1.00393914149338	0.202357786151228	0.00341477359670123	-0.172852175836827	0-25%
chr1:155194959-155195068;+	ENSG00000231064.7	0.249773123454838	1.37255848706728	0.387139983266337	0.275061719095832	0.358888765332809	75-100%
chr1:155208696-155208979;+	ENSG00000173171.14	4.15885866421803	0.705787785087155	4.89167038948602	-0.302651724298798	0.245104309312177	75-100%
chr1:155209185-155209384;+	ENSG00000173171.14	92.5065911754447	0.329389068560485	92.970672060366	-0.964581635728017	0.0291664913137156	50-75%
chr1:155277321-155277517;+	ENSG00000143630.9	1.08744691462604	0.677783068777458	1.311631022751	-0.3378185683368	-0.0986155330672014	25-50%
chr1:155308702-155309173;+	ENSG00000160752.14	181.101724957738	0.312563825966165	185.912586007305	-1.01012257145864	-0.188626912131357	0-25%
chr1:155310003-155310073;+	ENSG00000160752.14	0.234542487635487	1.15600217503344	0.279643673345031	0.125917302432223	0.126676405080791	50-75%
chr1:155312276-155312367;+	ENSG00000160752.14	0.488807555587355	0.791126508842502	0.567684587479243	-0.203508126053729	-0.117847602594753	25-50%
chr1:155320890-155320958;+	ENSG00000160753.15	0.15301581259543	1.02602948672602	0.25651468571885	0.0223196840045867	0.00124836311798471	50-75%
chr1:155322703-155322852;+	ENSG00000160753.15	0.165186743495493	1.17937889610514	0.243796785992428	0.143306704426251	0.0827428623194007	50-75%
chr1:155322980-155323060;+	ENSG00000160753.15	1.20168659477988	0.58119836148154	1.24474627710799	-0.471351237476624	-0.173935406520367	0-25%
chr1:155323201-155323630;+	ENSG00000160753.15	3.44984049578566	0.406911794492139	3.36218541186245	-0.780999443549185	-0.352542224055799	0-25%
chr1:155323876-155323970;+	ENSG00000160753.15	1.02270002780556	0.636410831222812	1.18937643570831	-0.392524875209081	-0.0889917436536433	25-50%
chr1:155324238-155324292;+	ENSG00000160753.15	0.613715895191623	0.817798941728263	0.760327849735504	-0.174706911559142	0.0477639220578225	50-75%
chr1:155324418-155324577;+	ENSG00000160753.15	6.09067288378639	0.41372858248701	6.29885431629832	-0.766568949566997	-0.089793756759928	25-50%
chr1:155562030-155562052;+	ENSG00000235919.4	0.257884542867578	0.834794363835742	0.288056626571935	-0.156840983523899	-0.140493511331112	25-50%
chr1:155687946-155687971;+	ENSG00000132676.15	0.434591209784793	0.684430850070189	0.479360310380347	-0.329340846557335	-0.264730764820907	0-25%
chr1:155689049-155689130;+	ENSG00000132676.15	62.956857009175	0.261269234285423	64.4771103373063	-1.16582345507061	-0.280924183023619	0-25%
chr1:155859395-155859771;+	ENSG00000132718.8	96.9701704291954	0.35135844051406	101.979958519181	-0.908499218309872	0.026559216181662	50-75%
chr1:155978544-155978835;+	ENSG00000273002.1	1.07762779164685	0.586568333087308	1.19298951300682	-0.463362773732645	-0.157588363492887	0-25%
chr1:156054715-156055163;+	ENSG00000116586.11	73.2327114185799	0.200543218160989	73.010249332906	-1.39558404023987	-0.482839364321147	0-25%
chr1:156106451-156106898;+	ENSG00000160789.19	14.9436418705174	0.42991316917649	16.9162948542497	-0.733238502587189	0.0681689624030599	50-75%
chr1:156114231-156115359;+	ENSG00000160789.19	236.010264490491	0.518388899878644	264.01288128584	-0.570688612936443	0.438027683399735	75-100%
chr1:156126171-156126255;+	ENSG00000160789.19	0.218544097795409	0.955830489640527	0.264673836115497	-0.0392382404292746	-0.089957709560938	25-50%
chr1:156126324-156126661;+	ENSG00000160789.19	4.07977803998302	0.919876851871347	6.29598062700533	-0.0725406195100815	0.607589237928155	75-100%
chr1:156134368-156134502;+	ENSG00000160789.19	1.10130751180148	0.672013082673366	1.3282732834747	-0.34524454413775	-0.147425461879423	25-50%
chr1:156134801-156134955;+	ENSG00000160789.19	0.789741157989217	0.617858586306141	0.912689814172008	-0.418221827216019	-0.194927108063215	0-25%
chr1:156135183-156135275;+	ENSG00000160789.19	0.248826367663708	0.948741097334521	0.339793000499171	-0.0457045726996606	-0.0697567469692479	25-50%
chr1:156135896-156136077;+	ENSG00000160789.19	0.42684880456232	0.735092785533786	0.522117348782749	-0.26731567910491	-0.154543477216733	0-25%
chr1:156136285-156136439;+	ENSG00000160789.19	0.180048438842959	1.00775372550463	0.287697514252469	0.00670882469083927	-0.00389183870487853	25-50%
chr1:156137082-156137235;+	ENSG00000160789.19	0.139437100546623	1.26208247651656	0.233230594572051	0.202175473565234	0.113535531388011	50-75%
chr1:156149597-156149793;+	ENSG00000196189.12	24.3901550829816	0.370667386107657	24.7312262683038	-0.862031249071624	-0.0664683048263487	25-50%
chr1:156149875-156150068;+	ENSG00000196189.12	2.14511061917139	0.685504140318124	2.36511749545312	-0.327979835616525	0.0676736128498932	50-75%
chr1:156153274-156153370;+	ENSG00000196189.12	0.258035832362716	1.06482393570198	0.38296374889944	0.0545556097763145	0.145440431605838	50-75%
chr1:156154346-156154747;+	ENSG00000196189.12	176.507419273802	0.37931925703231	189.879812636163	-0.841990217517819	0.0828018642323977	50-75%
chr1:156155942-156156099;+	ENSG00000196189.12	0.470577942946369	1.04780874809967	0.740378548496097	0.0405640400573194	0.209302296748283	75-100%
chr1:156156388-156156548;+	ENSG00000196189.12	1.23692932691846	0.714698639844971	1.39557631640004	-0.291754088822392	0.0634235667552417	50-75%
chr1:156160444-156160537;+	ENSG00000196189.12	0.238659163658061	1.03026276647636	0.320524227237801	0.0258960095592503	0.0203829647918836	50-75%
chr1:156161278-156161471;+	ENSG00000196189.12	0.341992024324142	0.851292961868354	0.482192665711999	-0.139841914313277	-0.052313750582525	25-50%
chr1:156193918-156194225;+	ENSG00000160785.13	41.2388343059786	0.244609192839997	42.6825341633772	-1.22305445089822	-0.399027611287552	0-25%
chr1:156199143-156199339;+	ENSG00000160785.13	0.212954551690463	0.983245179823395	0.296888087423756	-0.0146763479218267	-0.0404836955839999	25-50%
chr1:156200170-156200363;+	ENSG00000160785.13	0.179699783670139	0.992386712691275	0.22552025724261	-0.00663811847214908	-0.139167948838374	25-50%
chr1:156212906-156213143;+	ENSG00000160783.19	80.4540366071329	0.585036030459974	87.9032174283748	-0.465634772628502	0.454747176159731	75-100%
chr1:156281904-156282025;+	ENSG00000163472.18	0.523829008196746	0.8683147186835	0.683923126381823	-0.122645674497662	0.0745719702292359	50-75%
chr1:156282556-156282625;+	ENSG00000163472.18	0.31187912274551	0.816849167878367	0.343678517182566	-0.17571625806267	-0.161060829945033	0-25%
chr1:156282904-156283055;+	ENSG00000163472.18	6.46495389576681	0.403975775042356	7.2078750778958	-0.787289354337547	-0.134962231456674	25-50%
chr1:156338460-156338578;+	ENSG00000163467.11	0.599916427970672	0.68097454101747	0.624541684811728	-0.333738248721591	-0.211749019252583	0-25%
chr1:156581884-156582241;+	ENSG00000187862.11	4.86042862735055	1.16560899782624	7.07582020204394	0.133105782553382	0.72212332868753	75-100%
chr1:156591716-156591965;+	ENSG00000163382.11	89.6225199314705	0.351087650289054	92.4674269170159	-0.909168893650592	0.0622063179648084	50-75%
chr1:156592367-156592442;+	ENSG00000163382.11	0.152150755382643	1.15169481171985	0.247477835038046	0.12267482076884	0.0637471502270343	50-75%
chr1:156642066-156642204;+	ENSG00000132692.18	0.724756564785926	0.948289028175897	0.919368456710939	-0.0461185485076468	0.265421214664313	75-100%
chr1:156728443-156728572;+	ENSG00000143303.11	18.1775974235201	0.391500434398969	17.9571313954059	-0.81453550344722	0.0232879269442983	50-75%
chr1:156728633-156729042;+	ENSG00000143303.11	7.6592232917563	0.337547496403663	7.96042189945183	-0.943330217667646	-0.35400855288542	0-25%
chr1:156767334-156768228;+	ENSG00000143294.14	59.5131379826835	0.39621613035814	61.850572970105	-0.804135695742686	0.0134335186270409	50-75%
chr1:156786607-156786799;+	ENSG00000143294.14	2.83992057849103	0.645138905581851	3.30906256370236	-0.380693533728486	0.0626267865176751	50-75%
chr1:158289739-158290040;+	ENSG00000158481.12	0.353149688336342	1.41196936375518	0.770388041696995	0.299650547402654	0.498648690614757	75-100%
chr1:158831222-158831481;+	ENSG00000163563.7	27.5982263952131	0.593786329057766	31.7864884691362	-0.452739611065403	0.404698434586118	75-100%
chr1:158931525-158931629;+	ENSG00000163564.14	2.08306048337473	2.16238771153761	5.9370292565099	0.669867129359721	1.32659008796399	75-100%
chr1:159008926-159009084;+	ENSG00000163565.18	12.4757018944316	0.442488721241589	13.682328991001	-0.708195589434989	0.00797502752834656	50-75%
chr1:159009343-159009490;+	ENSG00000163565.18	0.0939890110013767	1.21071223902477	0.164526858600692	0.166081865387331	-0.0945552916792153	25-50%
chr1:159009786-159010139;+	ENSG00000163565.18	116.881788991125	0.390994272291849	124.666549942465	-0.815659209148234	0.0930473669534996	50-75%
chr1:159014657-159014963;+	ENSG00000163565.18	0.870435842099368	0.761847252940415	1.09635711275423	-0.236264188173347	-0.021768187171427	25-50%
chr1:159015642-159016007;+	ENSG00000163565.18	1.95159215530972	0.619534594929147	2.12798289961707	-0.415868875049313	-0.0167074992533304	25-50%
chr1:159016529-159016703;+	ENSG00000163565.18	0.175848555563023	1.08014626129945	0.317566134868954	0.0669651335191887	0.0172596838061271	50-75%
chr1:159018234-159018654;+	ENSG00000163565.18	0.31921956640077	0.752601666120453	0.351118498053922	-0.246869649135371	-0.212849133544278	0-25%
chr1:159020339-159020510;+	ENSG00000163565.18	0.733996845142906	0.945351149510288	0.97918466440366	-0.0488136867534538	0.188291771435732	50-75%
chr1:159032520-159032694;+	ENSG00000163565.18	0.169447036412866	1.20286311758784	0.260201515483019	0.160432417342017	0.121015150228662	50-75%
chr1:159204635-159204911;+	ENSG00000213088.10	0.804591958335406	1.0237481183901	1.11582500176379	0.0203862331051134	0.292926173538816	75-100%
chr1:159780848-159781039;+	ENSG00000158716.8	8.16061507810382	0.520196088733004	8.71271289639081	-0.567665835030232	0.13415418156983	50-75%
chr1:160177344-160177481;+	ENSG00000132681.16	2.38946493158701	0.938067380565134	3.39156539151861	-0.0555319310102464	0.476016411929356	75-100%
chr1:160204615-160204861;+	ENSG00000162734.12	1.05923308645274	0.699339543076036	1.24176897228471	-0.310623829107422	-0.0277330492498386	25-50%
chr1:160205313-160205591;+	ENSG00000162734.12	159.148839020158	0.450159467140083	169.364037210108	-0.693267223868153	0.213148110423488	75-100%
chr1:160211540-160211719;+	ENSG00000162734.12	1.55199666699256	1.13432542479194	2.66821871761795	0.109475332952365	0.570836339800137	75-100%
chr1:160261676-160261804;+	ENSG00000228606.2	6.29614597627881	0.377317796680781	6.72334932764256	-0.846585420512494	-0.27382723807244	0-25%
chr1:160317277-160317316;+	ENSG00000235082.2	1.13892823863492	0.457408327015754	1.22291980446383	-0.679391866847806	-0.446266376638207	0-25%
chr1:160343145-160343550;+	ENSG00000162736.16	146.203827863381	0.208156332272411	150.787289050343	-1.36322074602199	-0.403393226684514	0-25%
chr1:160343625-160343807;+	ENSG00000162736.16	0.798719744701091	0.576183762823593	0.93936414537751	-0.478877969082662	-0.187399773725507	0-25%
chr1:160349014-160349078;+	ENSG00000162736.16	0.269989175169776	1.36665190629981	0.508410563728691	0.271315822955518	0.412393633022002	75-100%
chr1:160351245-160351420;+	ENSG00000162736.16	1.46573387311233	1.12577544501831	2.16192507049971	0.102903543526054	0.503925384508301	75-100%
chr1:160670202-160670213;+	ENSG00000235101.1	0.306194611452019	0.854340464794491	0.421225320223706	-0.136738046642506	-0.0341317167741077	25-50%
chr1:160673192-160673601;+	ENSG00000228863.8	2.54509873319244	0.726053597580611	3.00222293484503	-0.278062636631995	0.178732197928836	50-75%
chr1:160739025-160739722;+	ENSG00000026751.16	202.180354071023	0.494742164750955	206.430452201224	-0.611242150008144	0.356906371968292	75-100%
chr1:160749819-160750910;+	ENSG00000026751.16	17.06042207198	0.712881313804552	20.0822311560518	-0.293965537912862	0.422057401896543	75-100%
chr1:160795965-160796335;+	ENSG00000122224.17	217.102384512851	0.601967377432113	244.410181651016	-0.440854087866781	0.539543741738365	75-100%
chr1:160813653-160813794;+	ENSG00000122224.17	0.080595198855123	1.59388727562181	0.168871189367743	0.404915207135839	0.137244254475433	50-75%
chr1:161098268-161098455;+	ENSG00000162755.13	0.390714077574845	0.715670719685596	0.482823393635788	-0.290573501520422	-0.202326732774307	0-25%
chr1:161117573-161117688;+	ENSG00000158793.13	0.22287046558331	1.19796424246376	0.34624536079053	0.156887710342917	0.167676718286727	50-75%
chr1:161118064-161118160;+	ENSG00000158793.13	42.2207836118063	0.342605134726331	42.684057509003	-0.930412264839086	-0.104406644817293	25-50%
chr1:161153740-161154096;+	ENSG00000143222.11	73.3637258787371	0.290519840070278	76.4493319691919	-1.07364840717504	-0.160000113916268	0-25%
chr1:161158411-161158642;+	ENSG00000143258.15	0.749503011889385	0.715854575159938	0.868973147841898	-0.290350390077821	-0.0483771417489926	25-50%
chr1:161159433-161159762;+	ENSG00000143258.15	13.3820349193984	0.390774874913324	13.5971785057725	-0.816146734519015	-0.104577865682859	25-50%
chr1:161166366-161166698;+	ENSG00000143224.17	5.86183872280109	0.482390098606188	6.05411455119536	-0.633203229948193	-0.0721949459245159	25-50%
chr1:161202236-161202477;+	ENSG00000158864.12	36.007141779192	0.38709336196644	33.2613998412667	-0.824368552149296	0.0588892135404626	50-75%
chr1:161215176-161215305;+	ENSG00000158869.10	0.871738006200713	1.96946157320895	2.99879441534688	0.588695023140163	1.04479680942845	75-100%
chr1:161225985-161226091;+	ENSG00000158882.14	1.02077367871588	0.550322799979097	1.04657608381393	-0.518764987824943	-0.37721709997968	0-25%
chr1:161258717-161258748;+	ENSG00000248485.1	0.426257816988054	1.07360276923448	0.676774121723367	0.0616872460777418	0.227396992296229	75-100%
chr1:161314363-161314651;+	ENSG00000143252.14	29.9045087572009	0.26445313073646	31.3940687574896	-1.15530257441217	-0.30750843172968	0-25%
chr1:161399360-161399506;+	ENSG00000283696.1	0.400249451677977	0.71766580362286	0.445009240844647	-0.288155494331287	-0.180893127496564	0-25%
chr1:161505389-161505531;+	ENSG00000143226.13	1.96353347493343	0.595442669037061	2.1897844415078	-0.450320094624236	-0.0589028048480462	25-50%
chr1:161524279-161524554;+	ENSG00000173110.7	67.3679116816814	1.22264781773131	162.008858954315	0.174602754068559	0.968694878499244	75-100%
chr1:161606138-161606179;+	ENSG00000225217.1	0.400036580972578	2.50834300862931	4.43722572504117	0.798773849460185	1.31620318727528	75-100%
chr1:161706913-161707081;+	ENSG00000132185.16	0.863175308491842	0.714399338374895	0.987735938039801	-0.292117912663055	-0.0488961049828932	25-50%
chr1:161707144-161707399;+	ENSG00000132185.16	94.2855705212822	0.76729178444268	114.543232345898	-0.23007890371664	0.67449731981836	75-100%
chr1:161725818-161725902;+	ENSG00000162746.14	0.46926385910423	0.777313260492788	0.606461646914797	-0.218807846861706	-0.12327321573482	25-50%
chr1:161749660-161750125;+	ENSG00000081721.11	11.3216289890764	0.52328028902179	11.1557569617146	-0.562531248006984	0.278929991823275	75-100%
chr1:161766198-161766414;+	ENSG00000118217.5	29.8493175805515	0.297556436319753	30.8244780602649	-1.05286130250786	-0.222089154090991	0-25%
chr1:162497802-162498243;+	ENSG00000152332.15	126.28862895812	0.323031404104977	122.192729346157	-0.981510509724625	-0.0210327382678765	25-50%
chr1:162561463-162561725;+	ENSG00000117143.13	8.37124282673952	0.309420233808869	8.6378676589571	-1.0189025800825	-0.214864660904214	0-25%
chr1:162631146-162631419;+	ENSG00000162733.17	2.092663020499	0.877745088230507	2.86823963244016	-0.113263184244403	0.364061249470628	75-100%
chr1:162790740-162790812;+	ENSG00000132196.14	8.53168162314225	0.785307890587412	13.5790428384059	-0.209920077675627	0.492235788875195	75-100%
chr1:163321826-163322312;+	ENSG00000143228.12	16.9821670015799	0.596661709892147	20.2035261764361	-0.448543663263104	0.343116517132489	75-100%
chr1:163923671-163923672;+	ENSG00000212538.2	0.238590082425635	1.44955951237287	0.407422295300345	0.322472100457683	0.358386363538576	75-100%
chr1:164559043-164559045;+	ENSG00000185630.18	0.369653200443017	0.735120722491579	0.418587731013589	-0.267282669296345	-0.183933022722226	0-25%
chr1:165631120-165631364;+	ENSG00000143198.12	43.8683268120795	0.322044382160213	43.1826032032726	-0.984168544813065	-0.158905326526416	0-25%
chr1:165768904-165769073;+	ENSG00000224358.1	1.01218487318837	0.493049527077851	1.10569669272907	-0.61421890685622	-0.418410195460061	0-25%
chr1:165827455-165827910;+	ENSG00000143179.15	19.6017383670224	0.417338044814497	20.3797502303199	-0.759024045818038	0.0831660307087769	50-75%
chr1:166839170-166839561;+	ENSG00000143157.11	9.17018969888307	0.342415690854265	9.32463606835927	-0.930892684863083	-0.265208388377998	0-25%
chr1:167220821-167220933;+	ENSG00000143190.22	48.192231392727	0.581241284893683	47.5559759834734	-0.471287091691146	0.457091204050934	75-100%
chr1:167328396-167328442;+	ENSG00000143190.22	0.233539084940802	1.06951291465102	0.425621470953119	0.0583720663196486	0.128224999569196	50-75%
chr1:167328916-167329279;+	ENSG00000143190.22	8.17809542758498	0.549029458315165	9.02448403484801	-0.520808705487814	0.138564937414338	50-75%
chr1:167371921-167372007;+	ENSG00000143190.22	0.14563264975044	1.5284756280471	0.271140415982929	0.368517036351179	0.296863890663574	75-100%
chr1:167630214-167630432;+	ENSG00000198771.10	45.8706510626344	0.334016686354632	45.0676576164886	-0.952463673498283	0.0094497444304672	50-75%
chr1:167721920-167722181;+	ENSG00000197965.11	44.9857577402209	0.232884832936912	45.6268885810985	-1.26571758957981	-0.331800530682679	0-25%
chr1:167936248-167936387;+	ENSG00000143164.15	0.438411178568392	0.870549792583505	0.51246893999299	-0.120412767241916	-0.024158458484334	25-50%
chr1:167936560-167936981;+	ENSG00000143164.15	163.310182081139	0.353876459517284	167.550005754861	-0.902296652864444	-0.0319032282864502	25-50%
chr1:167937061-167937303;+	ENSG00000143164.15	0.19270729936348	0.875526951348289	0.248261924855412	-0.115460960973326	-0.207418671448281	0-25%
chr1:168178806-168179149;+	ENSG00000143155.12	86.2506268490731	0.237522408399952	89.716101851518	-1.24859082356984	-0.391710854805482	0-25%
chr1:168225917-168226121;+	ENSG00000213064.9	198.786257696136	0.244520588721316	203.382498315684	-1.22336913449909	-0.247964927361779	0-25%
chr1:168368978-168369068;+	ENSG00000227722.2	0.239667963099281	0.952029114864578	0.311354641564837	-0.0426995397191175	-0.0330276996002888	25-50%
chr1:169105821-169105962;+	ENSG00000143153.12	0.111077590291686	1.27907266257717	0.220049281418968	0.213790433851654	0.0923274038612048	50-75%
chr1:169106263-169106918;+	ENSG00000143153.12	69.1812399247972	0.612490941884471	82.4019337524613	-0.42580065937561	0.436457667572651	75-100%
chr1:169367852-169368072;+	ENSG00000117475.13	5.68320526457759	0.371043316221738	5.90735384555942	-0.861150774311886	-0.237749000413127	0-25%
chr1:169368175-169368366;+	ENSG00000117475.13	12.6594595057705	0.469743588883682	13.1070533010187	-0.656278276979365	0.0707357416205844	50-75%
chr1:169486076-169486223;+	ENSG00000213062.4	1.04894433919019	0.738895478047795	1.28265029749324	-0.262833982527073	-0.0119396574953038	25-50%
chr1:169794679-169794812;+	ENSG00000000460.16	0.460974706699063	0.62837441949645	0.504421354886349	-0.403563005945416	-0.352520900135517	0-25%
chr1:169794976-169795231;+	ENSG00000000460.16	13.413308383134	0.346144216841139	14.574490550336	-0.921485839819447	-0.244078972040594	0-25%
chr1:170532117-170532259;+	ENSG00000120370.12	8.41818589295005	0.374796953228569	8.59290857557613	-0.852407896408425	-0.0674548534302678	25-50%
chr1:170662747-170663025;+	ENSG00000116132.11	1.27816145227565	2.4307670397309	3.46771763186684	0.771486677697076	1.08814327366108	75-100%
chr1:170663117-170663449;+	ENSG00000116132.11	0.981672856465001	3.01167151482605	3.57940818096167	0.957615202601732	1.36166212560603	75-100%
chr1:170663513-170664026;+	ENSG00000116132.11	1.04635782924468	2.46671845776107	2.49783447031845	0.784239167063479	1.15490957871382	75-100%
chr1:170664195-170664423;+	ENSG00000116132.11	0.599265913777457	1.47602355843996	1.09252178839951	0.338186578414191	0.622844218340147	75-100%
chr1:171314126-171314209;+	ENSG00000076258.9	3.29506133185795	0.431482355320884	3.66488239408157	-0.730073918523057	-0.285738643088974	0-25%
chr1:171485408-171486044;+	ENSG00000117523.16	93.4376280871132	0.185729300714502	95.8831462765879	-1.46223915283482	-0.539003402732343	0-25%
chr1:171512033-171512203;+	ENSG00000117523.16	2.47923195506607	0.564053906362202	2.82228350056597	-0.497358777434352	-0.0465083104481124	25-50%
chr1:171513006-171513147;+	ENSG00000117523.16	0.23542170156995	1.18319722354623	0.410104625263444	0.146114283776243	0.187964686212085	50-75%
chr1:171514532-171514648;+	ENSG00000117523.16	0.169353464294258	1.52181845060775	0.287335077299314	0.364725690411648	0.338964023641252	75-100%
chr1:171515731-171515832;+	ENSG00000117523.16	0.326173416814859	1.32990564052269	0.515847665853659	0.247641655988195	0.310733125254757	75-100%
chr1:171540916-171541187;+	ENSG00000117523.16	0.115822902966956	1.4894047763341	0.264074054245384	0.346025484474909	0.276230774174554	75-100%
chr1:171541786-171542196;+	ENSG00000117523.16	0.136456567621312	1.68122627244417	0.327829177360232	0.451252336171887	0.448759208402499	75-100%
chr1:171557250-171557680;+	ENSG00000117523.16	0.230915044296692	1.22693911867594	0.376672605092075	0.177646026710614	0.190549076380125	50-75%
chr1:171557810-171558103;+	ENSG00000117523.16	0.30441929766648	1.34841035210427	0.548603965661263	0.259644156111547	0.367080459578416	75-100%
chr1:171587003-171587174;+	ENSG00000117523.16	0.128053850080171	1.51630389537272	0.20278182416182	0.361572501347926	0.189189526904229	50-75%
chr1:171781618-171781755;+	ENSG00000010165.19	5.72500010077343	0.592771423142359	5.8559975794656	-0.454225482765735	0.122228438419931	50-75%
chr1:171841473-171841581;+	ENSG00000197959.13	0.895560234571299	0.946845747183048	1.23167069923629	-0.0474415342928512	0.172375407717946	50-75%
chr1:172532952-172533427;+	ENSG00000094975.13	13.6868391037294	0.461755651503224	14.4685046393483	-0.671175560907464	0.0553978587896895	50-75%
chr1:173477227-173477711;+	ENSG00000117592.8	54.0777239754438	0.351984574076589	57.1859746750118	-0.906952738613147	-0.000274265655274664	25-50%
chr1:173714880-173715368;+	ENSG00000076321.10	36.213987121338	0.308806488043805	38.1847922085735	-1.02062716737194	-0.0903584420332841	25-50%
chr1:173824535-173825095;+	ENSG00000117593.10	17.9438493415631	0.470907729385223	18.0632962117237	-0.654128362152137	0.191338407393909	50-75%
chr1:173868162-173868510;+	ENSG00000185278.15	1.53849023008491	0.505774959376109	1.55446689634779	-0.592085352252831	-0.240801793098658	0-25%
chr1:173868744-173868821;+	ENSG00000185278.15	0.165974244347593	1.02859177022807	0.245537827011974	0.0244860904098918	-0.036881397999231	25-50%
chr1:174022483-174022565;+	ENSG00000224977.1	0.571986378882644	0.982580960992327	0.848154202234249	-0.0152633104778681	0.206112832217624	75-100%
chr1:174158931-174158986;+	ENSG00000152061.23	0.219760450899848	1.07725502744142	0.290360611791434	0.0646370591480515	0.06563958480347	50-75%
chr1:174159366-174160102;+	ENSG00000152061.23	43.9162525459148	0.476110104697572	49.143428873922	-0.644585202403519	0.34379179648522	75-100%
chr1:174219121-174219275;+	ENSG00000152061.23	0.649013589836239	0.735900573513916	0.709833794106243	-0.266361717224866	-0.0143068371510581	25-50%
chr1:174799540-174800037;+	ENSG00000152061.23	9.47028092917609	0.607890630923747	11.0034225429609	-0.432349100200926	0.30023636801501	75-100%
chr1:174800110-174800218;+	ENSG00000152061.23	0.507449572357995	0.776297420571298	0.590389892866146	-0.219943713757188	-0.0855603435447612	25-50%
chr1:174874384-174874523;+	ENSG00000152061.23	12.3319491998272	0.646271512531858	15.2665947253007	-0.379169974470265	0.354877224341516	75-100%
chr1:174964662-174964847;+	ENSG00000152061.23	0.775181149957762	1.36295640028928	1.22493506371012	0.268963926758657	0.501510784437875	75-100%
chr1:174999377-174999601;+	ENSG00000116161.17	2.6288832752368	0.473571037853668	2.99317075199439	-0.649229731172246	-0.19437543177455	0-25%
chr1:174999693-174999804;+	ENSG00000116161.17	0.218288565524732	0.898180083686735	0.257003881859173	-0.0932731584906028	-0.12998427922163	25-50%
chr1:174999868-175000573;+	ENSG00000116161.17	199.64299490723	0.313038795542427	212.4302685948	-1.00880367221759	-0.0406551502411543	25-50%
chr1:175004651-175004737;+	ENSG00000116161.17	0.29338748548341	0.830687340903795	0.373492289946956	-0.161124815659194	-0.0798957709561406	25-50%
chr1:176207632-176207775;+	ENSG00000236021.1	0.643691096211057	0.591129752267077	0.723932881567536	-0.456634363081148	-0.263829256894564	0-25%
chr1:178542701-178542834;+	ENSG00000213057.5	0.430347534369087	0.8292697459274	0.561453558346002	-0.162608357204631	-0.0706906218198498	25-50%
chr1:178724982-178725341;+	ENSG00000116191.17	6.64825595619202	0.672630052538011	8.16339348737159	-0.34444746536048	0.376496874823599	75-100%
chr1:179025818-179026166;+	ENSG00000116199.11	2.86441245397464	0.368529654534713	2.92071990507909	-0.867055119910455	-0.496729497105674	0-25%
chr1:179081438-179081702;+	ENSG00000186283.13	0.862485410222099	0.782465915415802	1.13901217007822	-0.213069142883763	0.0211937658754979	50-75%
chr1:179081768-179082715;+	ENSG00000186283.13	164.219488485702	0.524694546320991	176.569709704342	-0.560186899676541	0.396314560743131	75-100%
chr1:179293681-179293907;+	ENSG00000057252.12	78.5494221928751	0.313176613520643	81.1291071288592	-1.00842135273106	-0.0463260981570921	25-50%
chr1:179365951-179366091;+	ENSG00000162779.21	0.345622247415292	0.781179182083269	0.383696423898687	-0.21449867779046	-0.120739415094086	25-50%
chr1:179881855-179882117;+	ENSG00000143337.18	0.741913111806077	0.800316182040227	0.984744609191443	-0.193476803548764	0.0612525716733038	50-75%
chr1:179882183-179882397;+	ENSG00000143337.18	0.341565824465249	1.02621827011621	0.493832307658177	0.0224794845639344	0.0307083397272812	50-75%
chr1:179882584-179883027;+	ENSG00000143337.18	96.1469389142503	0.573648235446945	96.3800165483558	-0.482708675950774	0.421458687260952	75-100%
chr1:179883104-179883221;+	ENSG00000143337.18	0.211580027036842	1.00913429275732	0.28350730894981	0.00789792954535557	-0.0436148604965461	25-50%
chr1:179883291-179883421;+	ENSG00000143337.18	0.198591598512657	0.94400963773633	0.248924313798329	-0.0500471436192438	-0.162813395549927	0-25%
chr1:179883958-179884097;+	ENSG00000143337.18	0.773279967184696	1.22510223242189	1.10491055820994	0.17634466250174	0.363723176669161	75-100%
chr1:179954565-179955357;+	ENSG00000135837.15	33.8770219585383	0.352322714895437	34.6449682432498	-0.906118712299265	-0.0421668009807846	25-50%
chr1:180154334-180154335;+	ENSG00000116260.16	0.897533421486693	0.712833695599424	1.05827705392871	-0.29402355883176	-0.0509478936375157	25-50%
chr1:180154797-180155120;+	ENSG00000116260.16	64.3039569451415	0.373340177165512	63.6426931810947	-0.855790541538386	0.00783001798441985	50-75%
chr1:180631947-180632248;+	ENSG00000143324.13	77.6723022238233	0.290233382788701	79.9849696479939	-1.07450527251393	-0.146167090711544	25-50%
chr1:180863811-180863853;+	ENSG00000143324.13	0.112121250828475	1.4127190382207	0.173668466922676	0.300111595766096	0.0162298137688081	50-75%
chr1:180913168-180913240;+	ENSG00000135835.11	0.35652539904429	1.07713787544891	0.44596850257124	0.0645425945517852	0.178572795112489	50-75%
chr1:181033922-181034053;+	ENSG00000153029.14	99.2145517849584	0.216757767804788	100.672475992005	-1.32805066009743	-0.454397950594102	0-25%
chr1:181088555-181088557;+	ENSG00000162783.10	0.141625202430456	1.55104772529371	0.668851278054459	0.381250322271728	0.579914668999582	75-100%
chr1:181088662-181090407;+	ENSG00000162783.10	70.3226408015415	0.624040688946211	76.5413769978552	-0.409574184709811	0.510804796776802	75-100%
chr1:181482521-181483757;+	ENSG00000198216.11	135.21223327589	0.641447021506643	170.168797446048	-0.385678414252149	0.530736927514097	75-100%
chr1:182336009-182336026;+	ENSG00000231684.3	0.185102609585878	1.17810105012586	0.282056615356466	0.142365086216068	0.0206064431610726	50-75%
chr1:182789711-182789780;+	ENSG00000135838.13	4.21701717496451	0.582325456994311	4.74871130498329	-0.469668447637315	0.0642115760301901	50-75%
chr1:182839284-182839464;+	ENSG00000135829.16	39.1043360239238	0.275376423139698	40.7780373408706	-1.12014649082083	-0.295023245637344	0-25%
chr1:182839575-182839745;+	ENSG00000135829.16	0.432107208079216	0.619350819930086	0.473736238130398	-0.416126566253462	-0.297467114066677	0-25%
chr1:183022468-183022876;+	ENSG00000135862.5	3.09526852330863	0.707809509891553	3.84069799301179	-0.300167213248154	0.215166321841743	75-100%
chr1:183023177-183023339;+	ENSG00000135862.5	5.2128936842096	0.659146005127432	5.43130791615611	-0.362036751395054	0.130506844679649	50-75%
chr1:183023413-183023685;+	ENSG00000135862.5	2.19240547109034	0.630281408296363	2.5713264648839	-0.400931006543257	0.0199759524395818	50-75%
chr1:183186220-183186282;+	ENSG00000058085.14	0.0342904765637042	2.25218892400194	0.212651980436457	0.705209636666021	0.56210458887059	75-100%
chr1:183239385-183239475;+	ENSG00000058085.14	0.0631687917786298	1.65079827820157	0.211886627743264	0.435388014464613	0.298812373501769	75-100%
chr1:183471184-183471513;+	ENSG00000116698.21	1.60731056042953	0.52335150324079	1.67998318123259	-0.562413048110434	-0.186264941830567	0-25%
chr1:183471865-183472622;+	ENSG00000116698.21	27.9778455336509	0.283962931997013	28.4814877798166	-1.09347669652449	-0.22493764478645	0-25%
chr1:183635981-183636177;+	ENSG00000143344.15	1.03601237839717	0.814120027257559	1.43371354332808	-0.178623123064735	0.0547383004746451	50-75%
chr1:183805038-183805328;+	ENSG00000143344.15	12.6404739119835	0.569888877231407	13.4760030486028	-0.488419638514746	0.196387168873431	75-100%
chr1:184051603-184051843;+	ENSG00000198860.12	15.9177884749303	0.327056580720122	16.1703194160571	-0.970754215970725	-0.232991108553242	0-25%
chr1:184386941-184387148;+	ENSG00000116667.13	0.19308849269563	1.6414362025354	0.485131649688934	0.430448015464536	0.501620822781788	75-100%
chr1:185045302-185045626;+	ENSG00000121481.10	7.89674677360727	0.285241952959567	7.71249241889094	-1.0895731974798	-0.462353656683045	0-25%
chr1:185156103-185156260;+	ENSG00000116668.12	0.248757379085693	1.02491597863762	0.35785505036057	0.0213765278377807	0.0567375419756161	50-75%
chr1:185157112-185157307;+	ENSG00000116668.12	2.9340556870084	0.35444178514871	3.04114574706791	-0.90091016956439	-0.463833220978074	0-25%
chr1:185157427-185157593;+	ENSG00000116668.12	1.24816390553747	0.616148624175931	1.4161997053134	-0.420629033872276	-0.191346174551356	0-25%
chr1:185316977-185317238;+	ENSG00000273004.1	0.218744460635597	0.887249660408154	0.270642123707471	-0.103908316410202	-0.160462175597583	0-25%
chr1:186375396-186375572;+	ENSG00000157181.15	0.47012389429712	0.652393299844465	0.515670683158907	-0.370981015728021	-0.307889546461458	0-25%
chr1:186375744-186375968;+	ENSG00000157181.15	13.5479255985493	0.291806631181451	13.4153455608602	-1.06980968634647	-0.335695395322261	0-25%
chr1:186828928-186829013;+	ENSG00000116711.9	3.50480764634143	0.683930671626025	4.15432928322619	-0.329975838829473	0.219351681808148	75-100%
chr1:192517170-192517311;+	ENSG00000236069.2	1.04941516269261	0.726550694048092	1.30071438529249	-0.277468156049852	-0.0215843019854124	25-50%
chr1:192575638-192576525;+	ENSG00000090104.11	2579.84076302813	0.656881088812123	2846.63929624649	-0.365026482027199	0.365615178515325	75-100%
chr1:192636115-192636282;+	ENSG00000127074.14	0.813884457887076	1.98764156399572	3.31414636954139	0.59667613958556	1.03181437179991	75-100%
chr1:192808979-192809184;+	ENSG00000116741.7	105.867310130009	0.980799173703482	145.82385673741	-0.0168398174134924	0.857970543263575	75-100%
chr1:193058582-193058954;+	ENSG00000116747.12	3.62953114598406	0.699627079863946	4.371017055864	-0.310266778009721	0.165206855001148	50-75%
chr1:193059334-193059760;+	ENSG00000116747.12	46.0829153344605	0.252829660839323	46.9086564958883	-1.19434395584881	-0.337499200162617	0-25%
chr1:193059966-193060195;+	ENSG00000116747.12	0.232896356156654	0.908613706967134	0.262028816739493	-0.0832414317733851	-0.140763259438862	25-50%
chr1:193121766-193122287;+	ENSG00000134371.12	70.8655321756821	0.228355486505798	71.6352705294347	-1.28277709900454	-0.386921815021819	0-25%
chr1:193122425-193122536;+	ENSG00000134371.12	0.209145752420609	0.783006865116629	0.25509544671297	-0.212468860381688	-0.25897349682212	0-25%
chr1:198156957-198157143;+	ENSG00000151414.14	9.02745848536246	0.357916542101027	8.95115109666263	-0.89243645805556	-0.148771276442575	25-50%
chr1:198638411-198638786;+	ENSG00000081237.19	2.70113748143014	0.888132553133109	3.92241866386402	-0.103044422501061	0.425327427408115	75-100%
chr1:198638931-198639344;+	ENSG00000081237.19	487.402584496257	0.38368602700876	523.81925656038	-0.832048033104481	-0.0472765686880353	25-50%
chr1:198696708-198696886;+	ENSG00000081237.19	1.30007087136942	1.26248145966226	2.45294124366071	0.202450017897445	0.691373316180447	75-100%
chr1:200411656-200411698;+	ENSG00000230623.5	0.0963802919370612	1.64661975044617	0.318785960525017	0.4331866405384	0.393535083141267	75-100%
chr1:200411801-200411883;+	ENSG00000230623.5	0	2.21710522836889	0.227218884487082	0.691572612223945	0.622020310194121	75-100%
chr1:200669446-200669682;+	ENSG00000260088.1	1.96855378983848	0.650128277832699	2.23243266775109	-0.374001887150038	-0.0139002501566317	25-50%
chr1:200738856-200739234;+	ENSG00000118200.14	9.56464447983656	0.476020338914031	9.91153368576225	-0.644748981578244	-0.00893125674120065	25-50%
chr1:200739478-200739710;+	ENSG00000118200.14	2.07728504010785	0.485612898228557	2.21333621625226	-0.627419573210341	-0.216519907730799	0-25%
chr1:200872910-200873010;+	ENSG00000170128.4	0	3.2807331926047	0.266533116421541	1.03194182517862	0.972510649640057	75-100%
chr1:200890969-200891255;+	ENSG00000163362.10	0.70150185913785	0.911459542823419	0.954802171790372	-0.0805252074321317	0.186107377845459	50-75%
chr1:200891497-200891672;+	ENSG00000163362.10	1.45009117717636	0.751709933567904	1.7323061679231	-0.247899421351041	0.0118893319124619	50-75%
chr1:200907678-200907867;+	ENSG00000163362.10	3.3461197937288	1.07350471441383	4.19505397793787	0.0616079120567212	0.547884889790822	75-100%
chr1:200911455-200911498;+	ENSG00000163362.10	0.225850608125886	1.20368652559687	0.372257705706805	0.161026797881219	0.223688064477344	75-100%
chr1:201399382-201399531;+	ENSG00000282221.1	0.0554099602783217	1.78688819563174	0.205126723028943	0.504194759695994	0.307682451328394	75-100%
chr1:201507178-201507317;+	ENSG00000224536.2	3.60251072952486	0.367909114290404	3.77737740470364	-0.868518906332859	-0.381478433246507	0-25%
chr1:201829108-201829326;+	ENSG00000198700.9	73.7478713522928	0.304723085935987	72.348497890188	-1.03218928443415	-0.161410171241472	0-25%
chr1:201888859-201889019;+	ENSG00000198892.6	4.20852245412543	1.07872998548282	5.51048637844789	0.065825501988818	0.513876837722892	75-100%
chr1:201955460-201955556;+	ENSG00000134375.10	21.971668074672	0.216373226018217	22.3890960010155	-1.32959295951474	-0.516444489226299	0-25%
chr1:201982561-201983155;+	ENSG00000176393.10	88.0687097452809	0.312929828861781	86.0272435365207	-1.00910607477739	-0.0647655661337715	25-50%
chr1:201983313-201983406;+	ENSG00000176393.10	1.55090949811868	0.752848468706728	1.65682165392809	-0.246584857232087	0.156739307603557	50-75%
chr1:201996149-201996237;+	ENSG00000176393.10	0.699112555653031	0.709235235540208	0.754515556313597	-0.298419392671996	-0.0617337003419171	25-50%
chr1:202001378-202001467;+	ENSG00000176393.10	0.335412742828314	1.06804481713494	0.384402702456542	0.057178953748416	0.129216909988645	50-75%
chr1:202010499-202010675;+	ENSG00000249007.1	8.75771116704658	0.830311039992702	10.4235092564606	-0.161518375132577	0.500756084527854	75-100%
chr1:202348637-202349028;+	ENSG00000077157.21	9.60540291134936	0.496434182267314	10.0422885101358	-0.608276645084024	0.141340345865718	50-75%
chr1:202438353-202438365;+	ENSG00000232626.3	0.221578839779692	1.0303811550924	0.276267451332347	0.0259958143284018	-0.0342769939213983	25-50%
chr1:202438776-202438788;+	ENSG00000232626.3	0.155303953920919	1.25021835609732	0.236713252016805	0.193971742122291	0.117341752319473	50-75%
chr1:202439326-202439345;+	ENSG00000232626.3	0.172307715185427	1.05433803119208	0.279123815140749	0.0459597446094804	0.0321477590972668	50-75%
chr1:202439459-202439478;+	ENSG00000232626.3	0.472779667350928	0.843309602518983	0.565762162455565	-0.148025908921832	0.0474159011835707	50-75%
chr1:202810850-202811238;+	ENSG00000228288.6	3.91865175560307	0.66806743948098	4.75452637746046	-0.350359389072553	0.200235012175382	75-100%
chr1:202861729-202861787;+	ENSG00000234996.4	0.286330598507451	1.02544505125825	0.392233552357884	0.0218247870885413	0.0560976288417953	50-75%
chr1:203007325-203007455;+	ENSG00000163444.11	13.9298566743928	0.462918586312285	14.8191057529597	-0.668990763641477	0.0263948663769872	50-75%
chr1:203007645-203007866;+	ENSG00000163444.11	0.291312902499141	1.02566189196567	0.408354795871027	0.0220084395759888	0.0666393849343333	50-75%
chr1:203026422-203026633;+	ENSG00000143847.15	14.1506113394882	0.512181070903782	16.1551420974146	-0.581152952297241	0.147973647006069	50-75%
chr1:203287555-203287803;+	ENSG00000231507.1	2.23755169102317	0.575139007391071	2.47431484221246	-0.480454352892875	-0.0266120854057786	25-50%
chr1:203305429-203305785;+	ENSG00000159388.5	121.29097675104	0.42387699091002	119.317646711163	-0.74552031473816	0.303372823493738	75-100%
chr1:203626586-203626621;+	ENSG00000058668.14	0	1.7508829090162	0.141847192969546	0.486514206880222	0.08031839176657	50-75%
chr1:203626766-203626861;+	ENSG00000058668.14	1.14074450224322	0.99163633632167	1.84351990180448	-0.00729513570260997	0.309564833319754	75-100%
chr1:203765113-203765198;+	ENSG00000122188.12	0.999690762175601	0.703587177143292	1.19569119229035	-0.305364168294578	-0.0110907246853668	25-50%
chr1:203795437-203795641;+	ENSG00000058673.16	91.3737568944565	0.345469126827801	96.1670789820346	-0.923181515377934	-0.0165534147309652	25-50%
chr1:203795753-203795760;+	ENSG00000257315.2	0.200071251809332	0.844967888262412	0.24972186942695	-0.14631959089454	-0.251724918925209	0-25%
chr1:203795850-203796431;+	ENSG00000257315.2	0.823102042651789	0.58310784235275	0.880792876706036	-0.468502235224723	-0.202293548825374	0-25%
chr1:203849709-203849810;+	ENSG00000257315.2	0.467321299448645	0.94348404257057	0.602461029565102	-0.0505308815802995	0.0545590761926544	50-75%
chr1:203849897-203850000;+	ENSG00000257315.2	0.129378958173871	1.15751958053304	0.181975793033765	0.127056692504003	-0.0825765121238352	25-50%
chr1:203861563-203861667;+	ENSG00000182004.12	62.0443080941911	0.362637478230617	64.5990965853039	-0.881054628017508	8.91321259020028e-05	50-75%
chr1:203861814-203861884;+	ENSG00000182004.12	0.650629672026637	0.726464831726214	0.732035575091735	-0.277570810238955	-0.0621490730125009	25-50%
chr1:204073107-204073154;+	ENSG00000143842.14	0.0811005940098898	1.63636939600513	0.180647844790665	0.427762697127638	0.187182174929834	50-75%
chr1:204516335-204516822;+	ENSG00000198625.12	84.6784850304312	0.426196315034346	81.5501355197305	-0.740780619178726	0.179959252455902	50-75%
chr1:204525127-204525387;+	ENSG00000198625.12	0.90102316460051	0.874947206746889	1.1094930669791	-0.116036301978716	0.162699075540196	50-75%
chr1:204525480-204525574;+	ENSG00000198625.12	0.68334353682786	1.13315451553121	0.993146474178968	0.108578267506447	0.334884451825484	75-100%
chr1:204542786-204542921;+	ENSG00000198625.12	0.309640580209675	0.78164562956064	0.342019753269127	-0.21398019210985	-0.245251849082176	0-25%
chr1:205227899-205227995;+	ENSG00000133069.16	0.223636898312858	1.6199272150977	0.45339557361195	0.418991003416669	0.505435294827298	75-100%
chr1:205504550-205504765;+	ENSG00000117266.15	0.339517968937175	1.29763021018449	0.590708302547281	0.226301895626417	0.366973820230497	75-100%
chr1:205592016-205592312;+	ENSG00000174514.12	3.01562369306901	0.600751662297053	3.17052996653375	-0.442610037634263	0.0324309221422958	50-75%
chr1:205625555-205625573;+	ENSG00000236942.1	2.31627991840758	0.4934649033343	2.48171521779463	-0.613487460376822	-0.171360488696589	0-25%
chr1:206035169-206035257;+	ENSG00000285417.1	1.47302702995093	1.29748710221161	2.51060203117904	0.226206098796418	0.617795948946429	75-100%
chr1:206050971-206051092;+	ENSG00000285417.1	0.110748850524491	1.41838122011967	0.232069644081669	0.303585944829838	0.228707929248796	75-100%
chr1:206051189-206051351;+	ENSG00000285417.1	0.8812556712417	1.21051834648126	1.56809688001858	0.165942751892874	0.420816601044281	75-100%
chr1:206470419-206470556;+	ENSG00000263528.7	16.395232249577	0.389181852054946	16.3072953381924	-0.819694839048659	-0.0415974448651401	25-50%
chr1:206506949-206507109;+	ENSG00000266094.7	0.776274471000205	0.811954115381514	0.9872750995414	-0.180937025260668	0.0646001055444956	50-75%
chr1:206507494-206507593;+	ENSG00000266094.7	0.583822095181529	0.849945272469721	0.785552458214682	-0.14121807475869	0.105524439374981	50-75%
chr1:206557111-206557666;+	ENSG00000266094.7	33.8728650720342	0.441294473720792	36.0463499751491	-0.710543022275762	0.121565249228617	50-75%
chr1:206583266-206583356;+	ENSG00000266094.7	0.554623460952579	0.72125632500267	0.688984744001901	-0.283820730613948	-0.109160308424456	25-50%
chr1:206584390-206584687;+	ENSG00000266094.7	0.340650461252391	0.771838627073757	0.393493239387916	-0.224946981445783	-0.195485666849478	0-25%
chr1:206635494-206635627;+	ENSG00000143479.16	1.93107613514568	0.660849069259418	2.24185037291417	-0.359795434651969	-0.0261583316269816	25-50%
chr1:206684870-206685487;+	ENSG00000162889.10	29.9093743279642	0.537504611511265	33.861612092998	-0.539235610749163	0.338966416278455	75-100%
chr1:206728707-206728825;+	ENSG00000162889.10	0.647476712878192	0.761187229802447	0.738995712575136	-0.237017012690297	-0.0692288784021613	25-50%
chr1:206729032-206729075;+	ENSG00000162889.10	0.78939227599066	0.838624417020687	1.09872141116006	-0.152864994041447	0.0238651300707474	50-75%
chr1:206731147-206731264;+	ENSG00000162889.10	0.240077191840865	0.892456074220147	0.297236234126532	-0.098826300444455	-0.124694937715527	25-50%
chr1:206904851-206905071;+	ENSG00000271680.1	0.841971200221707	0.645214598277135	0.919041299844293	-0.380591630118904	-0.0700508996979672	25-50%
chr1:206907592-206907595;+	ENSG00000226945.1	0.818542665457372	0.640252579308018	0.953475432857046	-0.387297326532863	-0.131743543689858	25-50%
chr1:207053010-207053096;+	ENSG00000123836.14	0.52118636988687	0.632014511288297	0.564941569648328	-0.39854590008054	-0.212888185335506	0-25%
chr1:207053232-207053344;+	ENSG00000123836.14	3.33438462403296	0.532723214635391	3.49683108134331	-0.546996754850188	-0.101289027714487	25-50%
chr1:207089314-207089654;+	ENSG00000123843.12	4.77539277442865	1.00460945616164	6.82666314062667	0.00399452351704621	0.589449870020938	75-100%
chr1:207321142-207321274;+	ENSG00000196352.15	0.163088164476704	1.1630491620021	0.282257195649324	0.131196145424183	0.0130508836642474	50-75%
chr1:207321390-207322226;+	ENSG00000196352.15	318.472728302491	0.358980171521411	333.699614086521	-0.889859078535056	0.00439063516736804	50-75%
chr1:207324566-207324721;+	ENSG00000196352.15	0.157093114104294	1.32628632841776	0.232107854938904	0.245274585736292	0.169288007463185	50-75%
chr1:207325619-207325695;+	ENSG00000196352.15	0.316021909156621	0.891247381997598	0.427032753713232	-0.100003465720642	-0.0249177555412043	25-50%
chr1:207326749-207326876;+	ENSG00000196352.15	0.388446382525574	0.962615521831766	0.480482384958752	-0.0330942795173281	0.0171026747048097	50-75%
chr1:207336019-207336055;+	ENSG00000196352.15	0.149935063296498	1.2118464366328	0.238033251072948	0.166895180339813	0.0903628823456555	50-75%
chr1:207336197-207336413;+	ENSG00000196352.15	0.417842829454776	0.944034879533439	0.568751717678201	-0.050023918799917	0.00757977703742864	50-75%
chr1:207336690-207336989;+	ENSG00000196352.15	0.24672290241503	1.15577515710694	0.362434547376316	0.125746710512806	0.161417943064069	50-75%
chr1:207454217-207454454;+	ENSG00000117322.17	62.502384905797	0.599759603707247	73.6504003630761	-0.444045578246166	0.515870298066529	75-100%
chr1:207496137-207496286;+	ENSG00000203710.11	17.3504399450677	0.618320695947134	19.9598625979281	-0.417572433784671	0.236272755132288	75-100%
chr1:207496413-207496521;+	ENSG00000203710.11	0.197734624067814	0.921782267659188	0.248264517767661	-0.0707433013226235	-0.164728048313213	0-25%
chr1:207645089-207645286;+	ENSG00000197721.16	8.55416929070484	0.904259666049871	11.7903133309708	-0.087413680333827	0.507263948063806	75-100%
chr1:207669061-207669114;+	ENSG00000197721.16	0.0418327623956841	1.67705900518139	0.186162879756658	0.44909668594428	0.250227943549395	75-100%
chr1:207752007-207752287;+	ENSG00000117335.19	297.111154020773	0.24423049931151	306.075077445812	-1.22440020530642	-0.259672636620701	0-25%
chr1:209607568-209607835;+	ENSG00000008118.9	1.6242050150585	1.26350201696952	2.15331752344552	0.203151879069896	0.616464250716362	75-100%
chr1:209675221-209676119;+	ENSG00000123689.5	37.5872290840624	0.875299307286271	44.7905454821805	-0.115686830467896	0.827710177499316	75-100%
chr1:209755964-209756185;+	ENSG00000009790.14	28.7815572233426	0.447695390301913	31.3327682068564	-0.698034754618184	0.147317747758543	50-75%
chr1:209758607-209758612;+	ENSG00000009790.14	0	1.8243348636239	0.338730208027793	0.522209115436737	0.48550939571718	75-100%
chr1:209768422-209768640;+	ENSG00000009790.14	18.0056493384773	0.523599130405059	19.0690611806238	-0.562002166796413	0.284074667824798	75-100%
chr1:209827913-209828206;+	ENSG00000117597.17	33.710530441495	0.38944514272066	38.1525929242471	-0.81910741688949	0.109284488780907	50-75%
chr1:210328824-210329067;+	ENSG00000054392.12	3.81690519442627	0.658240502918492	4.73108892049187	-0.363230796338501	0.166862145968048	50-75%
chr1:210329226-210329439;+	ENSG00000054392.12	1.50672275933769	0.742369415704927	2.05683436159775	-0.258759857156484	0.104726385601437	50-75%
chr1:211259227-211259697;+	ENSG00000117625.13	10.3722676639857	0.410582820181776	10.9199167651402	-0.773198453118132	-0.0229683166908973	25-50%
chr1:211259827-211259984;+	ENSG00000117625.13	0.485859723552327	0.751669020943304	0.567079154738838	-0.247946696529544	-0.123006614400287	25-50%
chr1:211304065-211304121;+	ENSG00000117625.13	0.130843660795776	4.4727176023058	0.933299443487424	1.30114295725211	1.59864516008079	75-100%
chr1:211326298-211326424;+	ENSG00000082512.14	0.488920623244993	0.867631746153881	0.64108815513245	-0.123329131556314	0.00672001696593923	50-75%
chr1:211326521-211326711;+	ENSG00000082512.14	0.597409118641276	0.882578034235644	0.804090013217183	-0.108493771110445	0.11173782027347	50-75%
chr1:211326772-211327016;+	ENSG00000082512.14	13.1808525610627	0.436112703420542	14.6275120939913	-0.720802525368627	-0.0433956575897738	25-50%
chr1:211382756-211383046;+	ENSG00000153363.12	10.0801112943824	0.29663400874211	10.7164476501292	-1.05555811819766	-0.351494000218509	0-25%
chr1:212035271-212035394;+	ENSG00000143476.17	0.23902751885841	0.785132558044518	0.254727104928266	-0.210114025701507	-0.248728960419651	0-25%
chr1:212035581-212035901;+	ENSG00000143476.17	44.7694351678989	0.398537808778553	51.3182291918033	-0.799060942688866	0.0223509133313761	50-75%
chr1:212285325-212285782;+	ENSG00000066027.11	46.750459044184	0.520637414307729	47.7068896112907	-0.56692925123368	0.376434196045968	75-100%
chr1:212285867-212286609;+	ENSG00000066027.11	2.30133800535069	0.532398334317335	2.45249019789334	-0.547526623892552	-0.0577216992567285	25-50%
chr1:212432829-212433097;+	ENSG00000117691.9	15.0617188191581	0.362196463212008	15.7218659713308	-0.882111589628726	-0.166277372666122	0-25%
chr1:212565331-212565413;+	ENSG00000162772.16	0.458937694881013	1.1919593167718	0.77731172690299	0.152522865165757	0.32125597806691	75-100%
chr1:212607611-212607827;+	ENSG00000162772.16	0.154059138404977	1.1664245038092	0.219438745755134	0.13371326913117	0.0144003070657534	50-75%
chr1:212608569-212609015;+	ENSG00000162772.16	83.6293472433552	0.660212245604294	106.102806973824	-0.360632849290266	0.584668562417822	75-100%
chr1:212614995-212615155;+	ENSG00000162772.16	0.06477372886767	1.54673048646684	0.173205717773116	0.378829291345311	0.0951168408239219	50-75%
chr1:212791815-212792076;+	ENSG00000203705.10	23.1540695354053	0.246497861087411	23.5693155578879	-1.21637368966571	-0.353215222208285	0-25%
chr1:212794656-212794813;+	ENSG00000203705.10	1.20466787369369	0.728140108333523	1.36164509718558	-0.275570091864184	0.00449289439326239	50-75%
chr1:212858204-212858731;+	ENSG00000162769.12	9.62812319013482	0.61141583976905	10.9191389492393	-0.427326628651379	0.324064598147145	75-100%
chr1:212950465-212950900;+	ENSG00000143494.15	13.8996227291979	0.66994276487561	16.1931094638295	-0.347924597465396	0.398475018066259	75-100%
chr1:212951280-212951870;+	ENSG00000143494.15	1.37884908171778	0.71149182129469	1.59315935651639	-0.295660175662557	0.0591466099993443	50-75%
chr1:213051230-213051488;+	ENSG00000136643.11	15.7632797563005	0.322806246382445	16.6015044850846	-0.982116140321364	-0.259673505671852	0-25%
chr1:213987912-213988050;+	ENSG00000117707.15	0.76965895978852	1.12384316139281	1.04314835834028	0.101411414469134	0.222571082177554	75-100%
chr1:214280918-214281402;+	ENSG00000143499.13	9.97035234882199	0.375680014572233	10.390072695624	-0.850363815845344	-0.180800362240964	0-25%
chr1:214603124-214603314;+	ENSG00000117724.12	18.2887929957726	0.583096511913689	22.8906564736123	-0.468519113045987	0.336166614647256	75-100%
chr1:215567144-215567429;+	ENSG00000136636.12	2.36701166110768	0.537486403053742	2.27340504131073	-0.539265035488607	-0.21832590370311	0-25%
chr1:215567542-215567968;+	ENSG00000136636.12	0.880449091442708	0.584494609901172	0.934382585231929	-0.466438978930617	-0.171538358723943	0-25%
chr1:217631345-217631429;+	ENSG00000162814.10	0.644321208987959	0.664797135922144	0.742345306385766	-0.354621720493282	-0.15341254771736	0-25%
chr1:218285246-218285385;+	ENSG00000067533.5	23.1950040792081	0.333240107717846	25.2723610257042	-0.954485467638069	-0.0512029180150484	25-50%
chr1:218345335-218345340;+	ENSG00000092969.11	0.289688114773734	1.58750632322045	0.575516420910181	0.401430927624756	0.524582589047823	75-100%
chr1:218346078-218346123;+	ENSG00000092969.11	0.115965347964529	1.78891253029299	0.238946200726846	0.505178212113187	0.427124445224909	75-100%
chr1:218346903-218346995;+	ENSG00000092969.11	0.35931186453635	1.34172468350068	0.538310797141061	0.255326818993707	0.381335406090762	75-100%
chr1:219173743-219174022;+	ENSG00000143353.11	42.4056613296172	0.310913653827907	42.4648271522362	-1.0147204108386	-0.222354057805869	0-25%
chr1:219174087-219174275;+	ENSG00000143353.11	3.03455006247991	0.439065182418866	3.12974507895376	-0.714942001595778	-0.347998849061583	0-25%
chr1:219174848-219175030;+	ENSG00000143353.11	6.45323883800208	0.645465955162515	7.34226869043074	-0.380253318956167	0.298875975904754	75-100%
chr1:220094040-220094402;+	ENSG00000067704.9	35.9950651406441	0.279721422971554	36.2906682267076	-1.10654854225126	-0.278934486340771	0-25%
chr1:220220097-220220460;+	ENSG00000270708.1	5.66769332663789	0.539729611392412	6.08395732992603	-0.535647508833269	0.0460745087142813	50-75%
chr1:220528079-220528277;+	ENSG00000116141.15	0.181291607947575	1.78097093402703	0.571260624819168	0.501313663413091	0.590768129203156	75-100%
chr1:220625766-220625768;+	ENSG00000233012.2	0.152584889145255	1.43997071766092	0.26326742524582	0.316707321291081	0.233995873593766	75-100%
chr1:220690287-220690662;+	ENSG00000162817.6	7.43687542297699	0.823669053221392	8.89335546783388	-0.168494501922791	0.535186927066092	75-100%
chr1:220748223-220748352;+	ENSG00000117791.15	0.692562840961189	1.10299245081171	1.08138971889825	0.0851450800353471	0.356227383331363	75-100%
chr1:220786827-220786926;+	ENSG00000186205.12	0.111818449156429	1.38586251298521	0.263608512865305	0.283440294875426	0.206723966557105	75-100%
chr1:222589851-222590043;+	ENSG00000225265.1	1.39043459394077	0.42018347195823	1.408381082691	-0.753122069393263	-0.486868354897413	0-25%
chr1:222618050-222618140;+	ENSG00000154305.16	9.07890489021103	0.30440999164458	9.30957768308782	-1.03308219365253	-0.35339891265935	0-25%
chr1:222643805-222643930;+	ENSG00000154305.16	0.185722324199292	0.992281968274424	0.252081272032531	-0.00672980112472883	-0.0786552708351824	25-50%
chr1:222644248-222644563;+	ENSG00000154305.16	71.4266659517692	0.228437771118308	74.4316469850754	-1.2824641718503	-0.347691563122385	0-25%
chr1:222663994-222664125;+	ENSG00000154305.16	0.39964937452773	0.719789974038137	0.472189736689459	-0.285588413866459	-0.146436308854326	25-50%
chr1:222711467-222711656;+	ENSG00000162819.11	2.90040645334449	0.481672655265687	3.09434127156302	-0.634496016087379	-0.229481052862975	0-25%
chr1:222711771-222711899;+	ENSG00000162819.11	0.196396797354778	1.16207871652274	0.359219058232767	0.130471094307569	0.116646487811889	50-75%
chr1:222712517-222712897;+	ENSG00000162819.11	20.761345449075	0.277158184275221	22.011588277127	-1.1145445849777	-0.269402310274283	0-25%
chr1:222713281-222713539;+	ENSG00000162819.11	18.7396801905116	0.29982559024799	18.7987470587695	-1.04626260535574	-0.271406576798868	0-25%
chr1:222814997-222815129;+	ENSG00000228106.5	1.97306759538646	0.572617293697721	2.16874221431721	-0.484271079851763	-0.0921558168800027	25-50%
chr1:223712372-223712856;+	ENSG00000162909.17	10.3977422424586	0.940531275718068	14.459320731615	-0.0532535163443028	0.667855403406929	75-100%
chr1:223992669-223992754;+	ENSG00000185495.10	1.87594498683984	0.502125978299613	2.0209893088217	-0.598374618233923	-0.360875900653742	0-25%
chr1:224114059-224114376;+	ENSG00000143756.11	42.8163158181611	0.267676212998003	44.3053485980472	-1.14478044121005	-0.319046897610221	0-25%
chr1:224182846-224183093;+	ENSG00000143753.12	1.15660423700433	0.752460422834381	1.35907200702658	-0.247032675446052	0.0422632798697714	50-75%
chr1:224183175-224183468;+	ENSG00000143753.12	31.3859656826591	0.306321660539649	32.7182498858017	-1.02764458477247	-0.20087758341668	0-25%
chr1:224183634-224183806;+	ENSG00000143753.12	0.73546940000925	0.562229927189306	0.811263638030964	-0.500172081714534	-0.292257489871799	0-25%
chr1:224356795-224356988;+	ENSG00000143771.11	22.3037499370702	0.213858223673711	22.1364291252285	-1.33974808957568	-0.524322794904936	0-25%
chr1:224434449-224434716;+	ENSG00000143786.7	1.14885569473186	0.869533987449956	1.42309941052021	-0.121426876147164	0.114058691174451	50-75%
chr1:224434840-224435207;+	ENSG00000143786.7	3.5395448708391	0.352514488554314	3.64072917457026	-0.905646057090533	-0.42653022072401	0-25%
chr1:224929627-224929808;+	ENSG00000185842.15	0.648132273994279	1.06143975961143	0.925659374454977	0.051790702965932	0.380604616741554	75-100%
chr1:225777752-225777846;+	ENSG00000143742.12	58.3080503311904	0.282061278009974	58.9879199699471	-1.0993130613005	-0.19452129042879	0-25%
chr1:225778009-225778259;+	ENSG00000143742.12	0.445263600825546	1.02852666113201	0.644567776958549	0.0244311076325903	0.153217635863749	50-75%
chr1:225809998-225810130;+	ENSG00000143819.12	8.58153195850494	0.605923228976524	10.4301795945576	-0.435164795706895	0.235892153253946	75-100%
chr1:226061791-226061869;+	ENSG00000163041.9	0.163413863973692	1.01674662326269	0.203757292563036	0.0144254774700626	-0.155836830812334	0-25%
chr1:226062642-226062726;+	ENSG00000163041.9	16.6804511276722	0.323028869957454	17.2293710557293	-0.981517323740779	-0.189278313804954	0-25%
chr1:226062795-226063045;+	ENSG00000163041.9	1.13243314375953	0.681977050885716	1.20382529357945	-0.332460478960912	-0.115022518483778	25-50%
chr1:226063433-226063545;+	ENSG00000163041.9	1.2051106057273	0.51404843703422	1.2800485141568	-0.577991913972181	-0.324660502759633	0-25%
chr1:226083573-226083633;+	ENSG00000225518.2	0.155797798608133	1.00986869605987	0.213945619191724	0.00852982027087112	-0.153429242255473	0-25%
chr1:226223445-226224039;+	ENSG00000185155.11	4.03186817629972	0.700109108655085	4.89245049604986	-0.309668543987903	0.237765069774834	75-100%
chr1:226870547-226870907;+	ENSG00000143801.16	8.2267251290822	0.460428042962539	8.9461877090165	-0.673676465944641	0.0667242451192004	50-75%
chr1:226939382-226939552;+	ENSG00000163050.16	0.273456507017276	0.710437687147222	0.300362003349438	-0.296948016514248	-0.335551944784282	0-25%
chr1:226940232-226940400;+	ENSG00000163050.16	14.033062759058	0.305636355471886	14.722611352736	-1.0295899753122	-0.338742694150527	0-25%
chr1:227563501-227563613;+	ENSG00000181450.17	20.1254287472919	0.298282691682973	20.7856126318206	-1.05074389303894	-0.238562959561758	0-25%
chr1:227728569-227728712;+	ENSG00000143740.14	3.04201901921783	0.5441113676495	3.5183144302423	-0.528624401318577	-0.0743665502621098	25-50%
chr1:227735351-227735499;+	ENSG00000143740.14	21.1811370058776	0.255871870260773	21.7923861463256	-1.1839549128839	-0.29808422100713	0-25%
chr1:228081788-228081915;+	ENSG00000143761.15	0.0873268081424254	1.4371864555948	0.217576967672037	0.315026231303802	0.200183464247373	75-100%
chr1:228082600-228082824;+	ENSG00000143761.15	237.584871418121	0.486101120623086	253.972806360567	-0.626546755465146	0.327076231141739	75-100%
chr1:228083067-228083198;+	ENSG00000143761.15	0.23328542167028	0.942340947930671	0.279218250232958	-0.0515838737883835	-0.0614219261658383	25-50%
chr1:228097080-228097240;+	ENSG00000284163.1	2.99101291478508	0.513909003154936	3.23013802314551	-0.578227547714852	-0.179286618100654	0-25%
chr1:228097340-228097429;+	ENSG00000284163.1	2.26395364636568	0.640270787519133	2.53159976820184	-0.387272624990297	-0.001781145741792	25-50%
chr1:228139914-228140766;+	ENSG00000143774.16	259.845235012737	0.258457922344294	262.107713853981	-1.17522030228623	-0.179054716851392	0-25%
chr1:228145478-228145744;+	ENSG00000143774.16	1.23070919972038	0.515723767568111	1.2978090656446	-0.575165706603583	-0.3154452487479	0-25%
chr1:228145939-228146438;+	ENSG00000143774.16	2.6069014656706	0.451535913655057	2.73633103370406	-0.690615403294841	-0.220008059482854	0-25%
chr1:228147405-228147514;+	ENSG00000143774.16	0.226719782209994	0.963688224555985	0.30459929074481	-0.0321268953799496	-0.0595540469693546	25-50%
chr1:228147576-228147669;+	ENSG00000143774.16	0.176410471500567	1.0733889766	0.238928846456154	0.061514261785811	-0.0139093903553292	25-50%
chr1:228165717-228165859;+	ENSG00000181873.12	6.84555499981216	0.60182042275833	7.4803027797709	-0.441066157150821	0.162291252325193	50-75%
chr1:228407130-228407208;+	ENSG00000231563.1	0.908226702433322	0.545889430185943	0.997607107781506	-0.525790629326749	-0.309501078414027	0-25%
chr1:228458053-228458177;+	ENSG00000196890.4	14.9975664149989	0.707755225279976	17.9886479073317	-0.300233831204044	0.558269964134235	75-100%
chr1:228486736-228486864;+	ENSG00000168159.11	0.19290903598984	0.966695134342602	0.254774561902843	-0.0294209346637672	-0.0697265197509725	25-50%
chr1:228487118-228488248;+	ENSG00000168159.11	105.931731922091	0.466822691793466	108.148905609922	-0.661696082968999	0.321343599440801	75-100%
chr1:228735423-228735533;+	ENSG00000116574.5	0.300738171109165	1.35474942303984	0.578464385389077	0.263717949454603	0.3644726176561	75-100%
chr1:229271063-229271328;+	ENSG00000168118.11	3.80073000822258	0.440962399970247	3.86411263828	-0.711196880844882	-0.227080943523668	0-25%
chr1:229508416-229508520;+	ENSG00000223635.1	1.19697867512392	0.819068719250703	1.31849041027202	-0.173359319459908	0.091208322279397	50-75%
chr1:229626162-229626321;+	ENSG00000135763.9	16.2344685922136	0.476896347207215	15.7339543827556	-0.643152008073451	0.0707759154315145	50-75%
chr1:230066827-230066962;+	ENSG00000143641.9	0.19328910490991	0.862528621739476	0.226235741338428	-0.12845296918816	-0.249726248159226	0-25%
chr1:230067032-230067462;+	ENSG00000143641.9	60.8646398288568	0.354282687119141	61.657003172975	-0.901300139998247	-0.0634872259686963	25-50%
chr1:230642421-230642568;+	ENSG00000135775.13	6.92818327927681	0.365420054877689	7.47148112526782	-0.8744152430107	-0.267571000743622	0-25%
chr1:230979017-230979230;+	ENSG00000173409.13	51.6049389535102	0.362511420283643	51.6254634537892	-0.881356614389878	-0.0299450178618861	25-50%
chr1:230995803-230995911;+	ENSG00000173409.13	0.266673677777367	0.902599229429536	0.292451563194808	-0.0890100831665191	-0.0914773056421225	25-50%
chr1:231241185-231241371;+	ENSG00000116906.12	19.1961565914956	0.405826258511403	18.1341351532638	-0.783319711758334	0.0405557036153498	50-75%
chr1:231337393-231337586;+	ENSG00000010072.15	0.261490655858954	0.893317609799437	0.324335054705175	-0.0979882095252616	-0.0950942709051037	25-50%
chr1:231337954-231338106;+	ENSG00000010072.15	4.18924907696921	0.337403966786667	4.38457223179557	-0.943699631618072	-0.443950003454231	0-25%
chr1:231338173-231338360;+	ENSG00000010072.15	4.62823524711685	0.287558562970915	4.81406485264196	-1.08254739074808	-0.498417805474637	0-25%
chr1:231528611-231528778;+	ENSG00000116918.13	14.6382415200213	0.344319346046792	14.459438322999	-0.926077150377302	-0.20360210563959	0-25%
chr1:232950556-232950723;+	ENSG00000135778.11	6.33176432629611	0.401436287902529	6.64916392672793	-0.792766743898813	-0.135454331295573	25-50%
chr1:233613506-233614506;+	ENSG00000135750.14	23.3906605445013	0.86719085283211	32.4266796056529	-0.123770623478284	0.67987430033577	75-100%
chr1:233655695-233655723;+	ENSG00000135750.14	0.0796542736313746	2.19429338956199	0.383346905958412	0.682589389548687	0.781320289769202	75-100%
chr1:234214177-234214345;+	ENSG00000183780.12	1.06540837124436	1.52414589724	1.76683212675766	0.36605308273881	0.776919469107692	75-100%
chr1:234356976-234357042;+	ENSG00000236358.1	0.0642882288803621	1.40472430870592	0.176489653124182	0.295182195875523	0.0653880711108097	50-75%
chr1:234373403-234373870;+	ENSG00000168275.14	72.2609968213406	0.207451709868709	74.3983539401874	-1.36616596251374	-0.429627510155849	0-25%
chr1:234629221-234629395;+	ENSG00000224939.1	0.361789813260598	1.29828423204766	0.658118030811607	0.226739565046653	0.376592653227173	75-100%
chr1:234724603-234724748;+	ENSG00000227630.3	0.338950941349472	1.21955312622547	0.542727820586598	0.172401447633269	0.231342442355057	75-100%
chr1:235326801-235326947;+	ENSG00000152904.11	0.251196272683255	0.994173259976266	0.342332016599217	-0.00507584429492192	-0.0317188808809511	25-50%
chr1:235327217-235327351;+	ENSG00000152904.11	0.230877974808216	1.04232006162086	0.306432019196075	0.0360021934977329	-0.00648710918807803	25-50%
chr1:235328535-235328779;+	ENSG00000285053.1	12.3596916562254	0.27235773542753	12.5655504278805	-1.12972057101277	-0.316417255549995	0-25%
chr1:235328849-235329034;+	ENSG00000285053.1	0.30023414191561	0.847811938107219	0.358268037138756	-0.143400944779316	-0.113627119796402	25-50%
chr1:235367346-235367482;+	ENSG00000284770.1	31.3358083845067	0.295788025902615	33.0821785804679	-1.05803882220413	-0.181563710373715	0-25%
chr1:236142308-236143020;+	ENSG00000077585.13	78.5618807299646	0.500362675595327	87.683203136298	-0.601430187675687	0.314567575535325	75-100%
chr1:236394287-236394450;+	ENSG00000186197.14	0.920895089127189	1.05882645836318	1.332072523204	0.0496495701652337	0.215898961335453	75-100%
chr1:236395254-236395504;+	ENSG00000186197.14	1.67021563931965	0.880331058168633	2.24772855313542	-0.110707951840513	0.229574751332296	75-100%
chr1:236483138-236483152;+	ENSG00000244457.2	1.88271465077578	0.470537906549893	1.91111133737621	-0.654810768098041	-0.310235647768717	0-25%
chr1:236483230-236483247;+	ENSG00000244457.2	1.15416984003506	0.633050707317831	1.33580754312125	-0.397123003262839	-0.207108143229217	0-25%
chr1:236523770-236524054;+	ENSG00000116977.18	107.676949766171	0.356270780677113	112.749628827628	-0.896439589151761	0.11208328425195	50-75%
chr1:236524571-236524635;+	ENSG00000116977.18	0.893151493513797	0.56303005743675	0.908422130574024	-0.498936839318708	-0.296515060398666	0-25%
chr1:236524701-236524764;+	ENSG00000116977.18	0.113843828549912	1.34921170389987	0.293435726813354	0.260160199746875	0.262113283490902	75-100%
chr1:236686499-236686501;+	ENSG00000077522.12	0.0320998579906595	1.75575253083298	0.158989583046922	0.488926606206843	0.155770040733276	50-75%
chr1:236795241-236795740;+	ENSG00000116984.12	21.7471678830424	0.431845599453679	21.7666859928646	-0.729343003088694	0.162608817359793	50-75%
chr1:241532100-241532156;+	ENSG00000117009.11	0.324590367422258	0.925848938633927	0.49255337988973	-0.0669197339136338	-0.058235102946049	25-50%
chr1:241532240-241532464;+	ENSG00000117009.11	1.9959144528996	1.00316710290575	2.52865923841023	0.00274656359856325	0.392721784280014	75-100%
chr1:241847862-241848032;+	ENSG00000174371.16	0.632199170552243	0.72880250324708	0.70949788652117	-0.274780288687771	-0.0153860850021923	25-50%
chr1:241848155-241848331;+	ENSG00000174371.16	12.4834781106325	0.451561042098515	13.8600869554873	-0.690567066760138	0.0246493085051106	50-75%
chr1:243256005-243256218;+	ENSG00000054282.15	12.7556653505076	0.451979963183576	12.7843024229406	-0.689761635119215	0.0422629582998267	50-75%
chr1:243293140-243293143;+	ENSG00000054282.15	0.132249364237873	1.13652876345736	0.185177979578747	0.111160862792876	-0.0797049805266353	25-50%
chr1:244048486-244048562;+	ENSG00000179456.10	0.691298904649375	0.588377342636437	0.70950201761509	-0.460688119059059	-0.203128746276423	0-25%
chr1:244048643-244048710;+	ENSG00000179456.10	1.24450054959441	0.680023099112341	1.3466777239089	-0.334952669744458	-0.0187888860660951	25-50%
chr1:244048813-244048970;+	ENSG00000179456.10	0.164231299296328	0.941105448061976	0.218964654495241	-0.0527234248867773	-0.167271449931217	0-25%
chr1:244461274-244461323;+	ENSG00000179397.17	0.240839297699093	0.84246119840623	0.268391064673892	-0.148900184963388	-0.216894745612483	0-25%
chr1:244653049-244653502;+	ENSG00000121644.18	6.74122860840237	0.412687388956485	7.01725222621628	-0.768757604480648	-0.131232180584289	25-50%
chr1:244834962-244835081;+	ENSG00000203667.9	0.25040599032917	0.8641053662871	0.282726430273589	-0.126866595581478	-0.235978404103764	0-25%
chr1:244835294-244835503;+	ENSG00000203667.9	2.18230627407299	0.468899893417612	2.35821255423212	-0.657839731955223	-0.268413641967382	0-25%
chr1:244835572-244835733;+	ENSG00000203667.9	12.4581954488511	0.363960055412049	12.7624981951615	-0.877892555042818	-0.124333644335117	25-50%
chr1:244863494-244864048;+	ENSG00000273175.1	2.36871927814802	0.567768879953467	2.68042792282297	-0.491656830646997	-0.0208013367074524	25-50%
chr1:244864658-244864729;+	ENSG00000273175.1	0.479846856001272	0.624291966787658	0.487930060030506	-0.409224506822472	-0.29407268810196	0-25%
chr1:244969655-244969792;+	ENSG00000203666.12	0.383152919052372	1.3157247613644	0.713195120996191	0.238330095998735	0.405199064926881	75-100%
chr1:244970311-244970465;+	ENSG00000203666.12	4.67191881505906	0.427230729590568	4.90281465249694	-0.738675034376402	-0.193820779399574	0-25%
chr1:245645965-245646241;+	ENSG00000162849.15	4.04636021792511	0.743035587000039	4.92609488848198	-0.257980771220084	0.26593199968233	75-100%
chr1:246566306-246566995;+	ENSG00000162852.13	27.672413326247	0.414441192608663	28.026577171769	-0.765074170456388	0.0659800077636619	50-75%
chr1:246724220-246724593;+	ENSG00000143653.9	12.5775894332629	0.396252627501758	13.0273152911265	-0.804055690024189	-0.0768624859990319	25-50%
chr1:248449282-248449306;+	ENSG00000196240.4	2.44371900584891	1.02585654405498	3.41759093389071	0.0221732664223875	0.455370189168853	75-100%
chr1:248826301-248826364;+	ENSG00000264500.1	0.511109597810962	0.666572503603297	0.586738238965549	-0.35230521027283	-0.218126396124012	0-25%
chr1:248838156-248838527;+	ENSG00000171161.12	15.4139210778077	0.442497741604129	15.7469424445563	-0.708177882978041	0.00384374706928725	50-75%
chr1:248838760-248838946;+	ENSG00000171161.12	0.241303888657864	0.968072885205069	0.289365322312338	-0.028183887757678	0.00118983308422305	50-75%
chr1:248839026-248839179;+	ENSG00000171161.12	0.54285371568393	0.75633441505316	0.590458788004125	-0.242572275400747	-0.106616766590407	25-50%
chr1:248844479-248844603;+	ENSG00000171161.12	0.183049219284702	0.950893251191269	0.227721104490277	-0.0437364698491084	-0.151149282872162	0-25%
chr1:248845562-248845641;+	ENSG00000171161.12	0.308202427731153	0.969452920459118	0.393243274666721	-0.0269465534310497	0.000983211145331897	50-75%
chr1:248847061-248847630;+	ENSG00000171161.12	1.72024375750312	0.582381138051822	1.77390879061019	-0.469585398477484	-0.0402513791419739	25-50%
chr1:248859101-248859228;+	ENSG00000227237.1	0.359471322944946	0.885885044941698	0.458734401367248	-0.105245259581458	-0.0515179586148747	25-50%
chr1:248906194-248906290;+	ENSG00000185220.11	0.923896409728782	0.468156942521991	0.987122572678188	-0.659217063743554	-0.412136384188389	0-25%
chr1:631067-631681;-	ENSG00000230021.10	20.3931282662703	0.689887250520134	23.4864230889358	-0.322443761940167	0.580470054994358	75-100%
chr1:631744-633191;-	ENSG00000278791.1	44.5628871901044	0.65424143205247	50.9849826429702	-0.368523912345055	0.418147545242096	75-100%
chr1:633350-633496;-	ENSG00000278791.1	0.673436291180995	1.32157531209637	1.04402465395068	0.242183834286056	0.370539344395715	75-100%
chr1:633585-633825;-	ENSG00000230021.10	1.69102876649283	0.702038354229427	1.95077911319994	-0.307278321110246	-0.00536781668583042	25-50%
chr1:633912-634926;-	ENSG00000230021.10	30.7711836284114	0.700950312229336	37.3387115257767	-0.3086255329381	0.579576423286493	75-100%
chr1:778555-778667;-	ENSG00000228327.3	10.552253596429	0.389489977428944	11.1789722193986	-0.819007426705848	0.0236195005210741	50-75%
chr1:827441-827520;-	ENSG00000225880.5	16.9380213516362	0.407248559918458	18.61484307289	-0.780280885472045	-0.0154468257914646	25-50%
chr1:959215-959316;-	ENSG00000188976.10	56.5445330167519	0.324756105608539	55.7318684570683	-0.97688535036563	-0.0873424949403646	25-50%
chr1:976469-976686;-	ENSG00000187642.9	0.162034073959912	1.24261791937847	0.27399441414502	0.188675224276191	0.11804488893062	50-75%
chr1:999750-1000205;-	ENSG00000188290.10	13.1894004728392	0.677368393680194	15.7145087902382	-0.33835014319654	0.378754936071155	75-100%
chr1:1000670-1000882;-	ENSG00000188290.10	0.8452922511445	0.86911816598889	1.14702470828225	-0.121842345035715	0.156849984628295	50-75%
chr1:1014191-1014436;-	ENSG00000224969.1	0.119767838605248	1.21392148817538	0.218836573096631	0.168381198264618	0.0562399447498041	50-75%
chr1:1064143-1064392;-	ENSG00000273443.1	9.73666347826529	0.441140081613653	10.1109140555002	-0.710846961601161	0.0404510432458718	50-75%
chr1:1074282-1074307;-	ENSG00000237330.2	0.269128366268199	1.44909870419012	0.515411752652469	0.322195936194473	0.385287405461035	75-100%
chr1:1116077-1116185;-	ENSG00000131591.17	26.3669577841268	0.28917485282725	27.1570951187171	-1.07767895355179	-0.22626094076224	0-25%
chr1:1206427-1206813;-	ENSG00000186891.13	24.7996102947888	0.593978704213002	29.7137076776368	-0.452458250807221	0.359029283351798	75-100%
chr1:1213177-1213465;-	ENSG00000186827.10	0.133444105379758	1.12662702426537	0.170764840491962	0.103560328786356	-0.164813001285465	0-25%
chr1:1213547-1213670;-	ENSG00000186827.10	0.496932177292071	0.960505356287079	0.614074861623834	-0.0350004178785242	0.138121892216815	50-75%
chr1:1214027-1214187;-	ENSG00000186827.10	8.29489485889036	0.885635745688852	10.8332663935938	-0.105489725897949	0.568503033257985	75-100%
chr1:1228465-1228692;-	ENSG00000078808.16	0.702042055675278	0.614435743731984	0.794807110405863	-0.423047055829281	-0.21101901992615	0-25%
chr1:1228861-1228950;-	ENSG00000078808.16	0.338325366670844	0.988152819878206	0.50119748358782	-0.0103517713560659	0.055915728964647	50-75%
chr1:1231888-1232099;-	ENSG00000078808.16	100.954374275091	0.300751577683232	97.9160604500946	-1.04358417151855	-0.127029284802172	25-50%
chr1:1273688-1273929;-	ENSG00000160087.20	27.593844817323	0.341645271100351	26.9559290819183	-0.932849172415802	-0.0960739383287623	25-50%
chr1:1307836-1308085;-	ENSG00000131584.18	0.810334245195964	0.601642414027449	0.839412691530566	-0.441323109697267	-0.302959020445602	0-25%
chr1:1319458-1319500;-	ENSG00000240731.1	0.591159406918815	1.05905400639751	0.931763648102711	0.0498362149881189	0.354334583657162	75-100%
chr1:1320337-1320594;-	ENSG00000127054.20	0.138531585318325	1.08587473848565	0.201996544754164	0.0715594598573239	-0.120964860489785	25-50%
chr1:1321040-1321095;-	ENSG00000127054.20	2.42914309104003	0.650143478755423	2.82496288448354	-0.373981578543546	0.0765305786390432	50-75%
chr1:1324577-1324708;-	ENSG00000127054.20	77.5461287946246	0.215843842328114	78.5172214691359	-1.33172067308485	-0.391357943617055	0-25%
chr1:1349258-1349451;-	ENSG00000107404.19	0.866336437789411	0.666176269357935	0.845322218399981	-0.352821683759397	-0.142734697182065	25-50%
chr1:1358505-1358646;-	ENSG00000162576.16	2.17008415748164	1.02342866326439	3.23009989876797	0.0201151522669895	0.420270493257115	75-100%
chr1:1374640-1374779;-	ENSG00000175756.13	0.116704455227133	1.10104554790651	0.187084381909427	0.0836105703600377	-0.098751109844052	25-50%
chr1:1375127-1375534;-	ENSG00000175756.13	99.6375312491106	0.388898144081642	97.0125364745648	-0.820328258817062	0.0653835736303404	50-75%
chr1:1398513-1398671;-	ENSG00000221978.11	0.263771830512569	0.888181142371378	0.321702080600227	-0.102996903781549	-0.13387454692445	25-50%
chr1:1398952-1399517;-	ENSG00000221978.11	133.648521000167	0.279720833184251	132.137477234842	-1.10655037365651	-0.214225750754053	0-25%
chr1:1406600-1407356;-	ENSG00000242485.5	130.320730545072	0.234587743521128	133.663363341865	-1.25938936432326	-0.34714087513932	0-25%
chr1:1407787-1407843;-	ENSG00000242485.5	0.621535252606154	0.866576976965419	0.781806886992627	-0.124385706785372	0.118770242519367	50-75%
chr1:1435558-1435624;-	ENSG00000225285.1	0.165664575720306	1.51537185637953	0.33363421684023	0.36103843446537	0.329692675717156	75-100%
chr1:1574475-1574927;-	ENSG00000160075.11	211.907878030848	0.209112748264949	215.653310472846	-1.35923898044447	-0.401804460253148	0-25%
chr1:1600014-1600180;-	ENSG00000228594.3	0.760610497546829	1.03910754553545	1.19001821136874	0.0333209969728863	0.337654585201296	75-100%
chr1:1615696-1615831;-	ENSG00000272106.1	8.7068463955653	0.434727175809737	9.16535299826673	-0.72356642039906	-0.0180093790124009	25-50%
chr1:1615995-1616196;-	ENSG00000272106.1	0.607319467029066	1.02031719109304	0.839426252096807	0.0174704080865952	0.158041091346116	50-75%
chr1:1658890-1659087;-	ENSG00000248333.8	12.2936674815576	0.379078989433951	13.2833896568908	-0.842540571615418	-0.0817816024839882	25-50%
chr1:1659149-1659255;-	ENSG00000248333.8	0.416258207138769	0.917293977095064	0.474217343051121	-0.0749829160764145	0.0340794312560953	50-75%
chr1:1692790-1692866;-	ENSG00000189339.11	0.955948872336843	0.637922579116302	0.972393646889432	-0.390464051657462	-0.0915215601364446	25-50%
chr1:1692984-1692999;-	ENSG00000189339.11	0.10826898254405	1.25480949354499	0.167529811598728	0.197155591582504	-0.0744175787365631	25-50%
chr1:1721619-1721672;-	ENSG00000008128.22	0.15773853550797	1.10148840794075	0.236475631961374	0.0839598619951678	0.0242816838353571	50-75%
chr1:1724228-1724550;-	ENSG00000008128.22	21.5604288842396	0.351427366693877	23.1775203977934	-0.90832884344264	-0.100341915449575	25-50%
chr1:1738318-1738319;-	ENSG00000268575.1	0.12483907024842	1.27235870775832	0.220639029246991	0.209219132747898	0.0951276238473744	50-75%
chr1:1746063-1746086;-	ENSG00000215790.7	1.12208408237821	0.932904191571155	1.30904586452985	-0.0603259112390498	0.169390308640263	50-75%
chr1:1765269-1765450;-	ENSG00000008130.15	0.826084758494293	0.783167464680638	1.08439655482292	-0.212290725666127	0.0606550276049433	50-75%
chr1:1778295-1778565;-	ENSG00000008130.15	65.3042112919701	0.288962523383198	66.0205202305199	-1.07831695769294	-0.126928691152202	25-50%
chr1:1778703-1779040;-	ENSG00000008130.15	9.10258282624927	0.45818700510182	10.5270989105383	-0.677914464481817	0.00210765454374773	50-75%
chr1:1779924-1780208;-	ENSG00000008130.15	54.8619269598121	0.434950519572584	61.8173207342702	-0.723120292062462	0.0944030329293295	50-75%
chr1:1780296-1780561;-	ENSG00000008130.15	1.48812124957511	0.482293846385889	1.56283393983228	-0.633376558460615	-0.335321287392079	0-25%
chr1:1804430-1804586;-	ENSG00000078369.17	0.92404562619701	0.715632023528824	1.18420166733458	-0.290620467202395	-0.00151577802675629	25-50%
chr1:1806507-1806545;-	ENSG00000078369.17	0.309001087754213	0.81731376815754	0.341616975265681	-0.175222370119131	-0.207610857443288	0-25%
chr1:1825418-1825504;-	ENSG00000078369.17	0.782930890187743	0.656745243871393	0.932475266215112	-0.365206127355237	-0.0632093716909257	25-50%
chr1:1839212-1839242;-	ENSG00000078369.17	0.327097313588234	0.829452830353763	0.387022155966272	-0.162416613129879	-0.0771163335537915	25-50%
chr1:1890389-1890495;-	ENSG00000078369.17	1.84074994620377	0.616502970388615	2.01165956367736	-0.420129653155877	-0.158933829455578	0-25%
chr1:1890840-1891182;-	ENSG00000078369.17	157.131919226012	0.33178714608129	153.63154550976	-0.958280886376783	-0.0171792254979628	25-50%
chr1:1891627-1891766;-	ENSG00000078369.17	0.542428241855934	0.63804483514952	0.627365790151977	-0.390297605021992	-0.216545689103031	0-25%
chr1:1919250-1919330;-	ENSG00000178821.12	0.61992055914875	0.772610214545426	0.737956713938199	-0.22407910884269	-0.0450703348686189	25-50%
chr1:2194025-2194137;-	ENSG00000162585.16	0.337196684827093	0.771206471812084	0.385055348219234	-0.225658669153182	-0.16249841759115	0-25%
chr1:2194586-2194800;-	ENSG00000162585.16	42.5455677736377	0.563556254785456	45.4153173514689	-0.49812545143276	0.423403739351983	75-100%
chr1:2195055-2195096;-	ENSG00000162585.16	0.484647860209783	0.765389837941036	0.571076938163461	-0.232234616377286	-0.149150304577765	0-25%
chr1:2388266-2388341;-	ENSG00000116151.13	0.79274460638944	1.11500594352383	1.30375589103179	0.0945543647822106	0.32990882950995	75-100%
chr1:2391506-2391742;-	ENSG00000116151.13	2.80772187127823	0.451883260366186	2.96506944694653	-0.689947492886378	-0.169457372200709	0-25%
chr1:2412410-2412643;-	ENSG00000157911.10	9.37875044718501	0.474421086928061	8.98898118688354	-0.647672031644377	0.0829697843728309	50-75%
chr1:2521142-2521173;-	ENSG00000157881.13	0.411170897030618	0.901969945974568	0.488540177470831	-0.0896158661907411	0.0249155228751132	50-75%
chr1:2521684-2521796;-	ENSG00000157881.13	0.218544097795409	1.12735151363151	0.310197072061909	0.104118704546294	0.0745462920942735	50-75%
chr1:2526492-2526646;-	ENSG00000157881.13	46.1935428957491	0.268184741327399	47.3464325869072	-1.14313187090938	-0.225992438820477	0-25%
chr1:2526837-2527052;-	ENSG00000157881.13	1.15744376393643	0.668986419684194	1.38659130644291	-0.349165396500465	0.0353257418042154	50-75%
chr1:2529959-2530442;-	ENSG00000197921.5	3.80899389559529	0.842853069729312	5.1902084943209	-0.148496254231855	0.336079188071713	75-100%
chr1:2555225-2557132;-	ENSG00000238164.6	25.1117304792549	0.382933738931943	25.4622593588268	-0.833752735643861	0.0570410325922123	50-75%
chr1:2557751-2557838;-	ENSG00000238164.6	0.288929717692268	1.11864211048745	0.40547779396851	0.0973823280143185	0.126480174946236	50-75%
chr1:3611436-3611610;-	ENSG00000162591.15	2.82718613243085	1.04664864953442	3.85246281810521	0.0396018348438043	0.535460420781836	75-100%
chr1:3649962-3650122;-	ENSG00000116213.15	24.6471101945056	0.382699373923724	26.0269187195615	-0.834284496516218	0.0137076584841807	50-75%
chr1:3746961-3747115;-	ENSG00000227372.12	0.0779390884828206	1.30507465113824	0.16497683900437	0.231270708636181	-0.0295629682494089	25-50%
chr1:3747263-3747447;-	ENSG00000227372.12	10.2419959341795	0.491314747088629	10.995952499385	-0.617280400152517	0.112242236433518	50-75%
chr1:3795920-3796558;-	ENSG00000130764.9	77.9606432405669	0.400988770822975	74.3146263292644	-0.793735578140689	0.14456871784717	50-75%
chr1:3857058-3857263;-	ENSG00000116198.12	20.2345015552216	0.448169159947944	19.5725035710539	-0.697116064121554	0.0974048677885173	50-75%
chr1:3900032-3900323;-	ENSG00000198912.10	27.0129515382367	0.3136943927246	27.8528824158739	-1.00698648846061	-0.114100573576276	25-50%
chr1:3901263-3901357;-	ENSG00000198912.10	0.179699783670139	0.917627150474967	0.220716820217622	-0.0746674902854637	-0.186988908980119	0-25%
chr1:5992345-5992476;-	ENSG00000131697.17	2.0544157365277	0.513576908948114	2.24822480200698	-0.578789021832669	-0.228566803296796	0-25%
chr1:6199249-6199806;-	ENSG00000116251.10	209.896410907545	0.350378731277639	220.320766474665	-0.910924528575848	0.0232963210810764	50-75%
chr1:6205928-6206047;-	ENSG00000226944.1	1.07541910276461	0.559462308164317	1.17375727189424	-0.504458334473771	-0.244409226606821	0-25%
chr1:6235770-6236060;-	ENSG00000116237.15	39.1495817576463	0.385273702116987	38.2516000739859	-0.828461267804549	0.107437916538886	50-75%
chr1:6254669-6254977;-	ENSG00000158292.6	0.29322021216161	1.08771735036162	0.436209320361352	0.0730321121839882	0.125734562382384	50-75%
chr1:6260852-6261154;-	ENSG00000158292.6	23.8217519327881	0.715190693347468	28.7978143211244	-0.291156291148375	0.60489307149847	75-100%
chr1:6358883-6359040;-	ENSG00000097021.19	4.33075667740937	0.553454161647577	4.52795532499037	-0.513836685136479	0.0611559824454598	50-75%
chr1:6359836-6359872;-	ENSG00000097021.19	0.0967647032674695	1.30864589868124	0.181201534044261	0.233644296840502	0.00158055756183129	50-75%
chr1:6393305-6393449;-	ENSG00000097021.19	5.85693369195683	0.450875675365436	6.55168362929817	-0.691886388289162	-0.0701383148784346	25-50%
chr1:6393730-6393837;-	ENSG00000097021.19	3.44754329999181	0.517672129617871	3.73669320255484	-0.571890431786286	-0.0738920110314966	25-50%
chr1:6419875-6419961;-	ENSG00000069812.11	1.90017780713821	0.778440801699099	2.38581040209374	-0.217548817503124	0.220721807203156	75-100%
chr1:6466106-6466186;-	ENSG00000215788.10	0.0785301215333332	2.1047971700617	0.240085137736182	0.646420502322326	0.552814829846827	75-100%
chr1:6554248-6554657;-	ENSG00000162408.10	87.9759708102246	0.268304310607726	92.941162324756	-1.14274469969443	-0.15386053361427	0-25%
chr1:6599355-6599452;-	ENSG00000162413.16	0.146836111204565	1.01615326044219	0.222015129354685	0.0139184299600629	-0.066956698392215	25-50%
chr1:6601692-6603060;-	ENSG00000162413.16	25.7534162500738	0.639867497145059	29.1019783888844	-0.387819899583855	0.474742008159611	75-100%
chr1:6603669-6603717;-	ENSG00000162413.16	0.139010595471867	1.51473546615374	0.243525209214162	0.360673588289256	0.293305920792868	75-100%
chr1:6680941-6681041;-	ENSG00000007923.15	0.333610263449394	0.831020713870681	0.424188563336826	-0.160776301871924	-0.0770516501531425	25-50%
chr1:6701760-6701891;-	ENSG00000007923.15	68.2255905106464	0.29882615730281	70.8051774976374	-1.04916277974361	-0.122230896870527	25-50%
chr1:6784949-6785052;-	ENSG00000237436.1	2.32270798979728	0.562797776316482	2.41663644041397	-0.499295254370068	-0.136907365253339	25-50%
chr1:7827313-7827396;-	ENSG00000236266.1	0.529950730462275	1.35632836335344	1.36127118019729	0.264729687511583	0.545818559219961	75-100%
chr1:7935051-7935147;-	ENSG00000049249.8	0.163813449748591	1.12559511869241	0.242299319794801	0.102764402098676	0.000791966645529316	50-75%
chr1:7938243-7938333;-	ENSG00000049249.8	0.234026664634795	1.07672403028053	0.351144155824804	0.0642088114532106	0.0987340758333018	50-75%
chr1:7940813-7940891;-	ENSG00000049249.8	13.8075260970642	0.49451797602498	15.6678754322454	-0.611635833830019	0.111823556963133	50-75%
chr1:8026177-8026374;-	ENSG00000116285.12	2.26802994332882	0.868709713657832	2.9798320720752	-0.122250644612083	0.347859378885285	75-100%
chr1:8365809-8365978;-	ENSG00000142599.17	0.0477158927489061	1.75344211059651	0.156302434738461	0.487782864685396	0.138039409619718	50-75%
chr1:8422696-8422880;-	ENSG00000142599.17	0.453894939251184	1.02806468333067	0.628508836334653	0.0240408805438703	0.191840671361014	50-75%
chr1:8423189-8423521;-	ENSG00000142599.17	0.554789736879978	0.81677059617874	0.690304163008981	-0.175799810567015	0.0186206535337769	50-75%
chr1:8423593-8423890;-	ENSG00000142599.17	8.94901388120153	0.687008911342048	11.7140554197821	-0.326075259151416	0.271644694472377	75-100%
chr1:8423952-8424284;-	ENSG00000142599.17	3.95257390770612	0.66825552992052	4.7779518360625	-0.350114877401644	0.231144904676971	75-100%
chr1:8424360-8424452;-	ENSG00000142599.17	0.62766889376493	0.818873533300779	0.818909245235411	-0.173566330864043	0.0475984517355472	50-75%
chr1:8525828-8526082;-	ENSG00000142599.17	0.915407107978161	0.608339234660383	1.09243286704052	-0.431708345877322	-0.147432601956699	25-50%
chr1:8590808-8590882;-	ENSG00000142599.17	0.0574997701244611	2.05515443873359	0.455937261771201	0.62568892674982	0.667725133664094	75-100%
chr1:8656237-8656331;-	ENSG00000142599.17	0.158543919374169	1.1622279652482	0.216571391805329	0.130582642234524	0.0232429627127044	50-75%
chr1:8703051-8703611;-	ENSG00000142599.17	6.7034571441288	0.610654032518153	7.99905931395218	-0.428409541292289	0.18184248841378	50-75%
chr1:8817185-8817367;-	ENSG00000142599.17	0.275345263103696	0.784338150323449	0.380715168535126	-0.210993320656846	-0.235948824352301	0-25%
chr1:8817538-8817770;-	ENSG00000142599.17	18.8957342910628	0.412811197536029	20.2229864821162	-0.768497061898546	0.0397631411168389	50-75%
chr1:8866276-8866562;-	ENSG00000274258.1	17.0701255071131	0.449211494606625	17.9444446865754	-0.695098278728733	0.135831696680532	50-75%
chr1:8867137-8867288;-	ENSG00000274258.1	8.79718101153178	0.682042224047041	11.418658175782	-0.332377476191455	0.364413335384027	75-100%
chr1:8871888-8872041;-	ENSG00000074800.15	0.900485390127666	0.545678740820016	0.991058428411957	-0.526125931262385	-0.291096299705494	0-25%
chr1:8874821-8874919;-	ENSG00000074800.15	15.8700545740497	0.475251893035195	16.7390804593655	-0.646152289132921	0.118278762077954	50-75%
chr1:8877949-8878092;-	ENSG00000074800.15	1.75063339569877	2.78003695868319	6.61490742424956	0.888101139206996	1.56044014289129	75-100%
chr1:8878262-8878392;-	ENSG00000074800.15	0.550934292626629	0.822621768553191	0.623335990724088	-0.169599604393679	-0.0904166370877867	25-50%
chr1:8878576-8878808;-	ENSG00000074800.15	4949.09641675064	0.313123911185496	5205.17114306314	-1.00856753388524	-0.277925873342719	0-25%
chr1:8879043-8879305;-	ENSG00000074800.15	1.1796334299926	0.511918417474714	1.21999304865409	-0.58159849079694	-0.34847300058734	0-25%
chr1:9069528-9069931;-	ENSG00000142583.17	62.8153124528019	0.650593470613492	71.5086275889333	-0.373380599264064	0.527721047571603	75-100%
chr1:9085087-9085162;-	ENSG00000142583.17	0.0895435555162153	2.10218099673068	0.259764565914469	0.645340211678754	0.595777849754467	75-100%
chr1:9128563-9129287;-	ENSG00000180758.11	44.2191097622213	0.446442398924363	43.7463884968652	-0.700469133766022	0.169518473052605	50-75%
chr1:9181954-9182666;-	ENSG00000228526.7	17.1539638941171	0.433122177628301	17.7108221179473	-0.72677915609146	-0.0103009499101051	25-50%
chr1:9182749-9183178;-	ENSG00000228526.7	1.871697224121	0.509130247497458	2.16690211492102	-0.586342201403563	-0.192445622829705	0-25%
chr1:9428842-9429061;-	ENSG00000284693.1	0.687691131337893	0.803053037964293	0.852346415641493	-0.190511541237011	0.0698353835807281	50-75%
chr1:9654508-9654635;-	ENSG00000179840.5	0.404390354950902	0.756924380057181	0.451113140422851	-0.241895012371921	-0.18438398726482	0-25%
chr1:9655209-9655433;-	ENSG00000179840.5	3.19507757519364	0.68829632262658	3.81295844112694	-0.324449101506366	0.19607577808849	75-100%
chr1:9687299-9687590;-	ENSG00000231789.2	9.62805089984997	0.508270891387879	10.0503563178599	-0.587809523154528	0.16195143942363	50-75%
chr1:9734001-9734138;-	ENSG00000171603.17	0.234830964781383	1.00821115831735	0.334365022288564	0.00710299931443401	0.0159138694314485	50-75%
chr1:9823662-9824162;-	ENSG00000171603.17	184.915416994247	0.382215233333827	180.713906708862	-0.835384015927874	0.077685442317769	50-75%
chr1:9910135-9910386;-	ENSG00000178585.14	16.9678839508228	0.356018407258551	16.7312274917442	-0.897055094143292	-0.138389189754988	25-50%
chr1:9943026-9943426;-	ENSG00000162441.11	7.00007674021087	0.306969438859233	7.18454863580655	-1.02580971937439	-0.309809039866329	0-25%
chr1:10430620-10430697;-	ENSG00000271989.1	0.217487979976526	0.919022440609047	0.272129091628533	-0.0733477678399819	-0.164841169799663	0-25%
chr1:10472360-10472606;-	ENSG00000160049.11	80.3135179286947	0.272326581253612	81.2432476567681	-1.12981993194842	-0.174617241197682	0-25%
chr1:10694372-10694557;-	ENSG00000130940.14	1.08682841920949	0.54954232701343	1.17854985887235	-0.519997703185539	-0.245114291515155	0-25%
chr1:11055735-11056100;-	ENSG00000116649.9	1.66174115309879	1.08691234932438	2.77399265626005	0.0723890463334346	0.490322429498968	75-100%
chr1:11056626-11056761;-	ENSG00000116649.9	3.17866932341426	0.808287012247121	4.46891821304186	-0.184868798990115	0.319814088638435	75-100%
chr1:11058823-11058895;-	ENSG00000116649.9	13.1664447521648	0.701061999802252	15.7524429135004	-0.308487145289714	0.401628191299977	75-100%
chr1:11059245-11059551;-	ENSG00000116649.9	3.42092540393255	0.495798166702416	3.83430929665492	-0.60939016688507	-0.0895624127601273	25-50%
chr1:11059755-11060097;-	ENSG00000116649.9	124.548849116422	0.398585196399977	133.234588934406	-0.798957670383911	0.106356683894767	50-75%
chr1:11099766-11099933;-	ENSG00000171824.13	71.1229443588716	0.492959369126372	73.4147179783237	-0.614377749645922	0.346438779770665	75-100%
chr1:11262470-11262654;-	ENSG00000198793.12	11.0062635161336	0.449828140025022	10.9656759974994	-0.693906759537893	0.0365848405774198	50-75%
chr1:11654653-11654822;-	ENSG00000116661.10	0.320312204827019	1.13561510231447	0.408888786378348	0.110462318972567	0.141601589084175	50-75%
chr1:11680600-11680611;-	ENSG00000116670.14	0.424343856865677	0.771337240571225	0.455643157506575	-0.225511400326555	-0.176232833270106	0-25%
chr1:11680930-11681279;-	ENSG00000116670.14	88.376539599293	0.222186362286555	87.5532631025558	-1.30656520281065	-0.392321113830526	0-25%
chr1:11802943-11803173;-	ENSG00000177000.12	0.353609309072232	0.918920570201177	0.514284916200597	-0.0734440532107296	-0.0103525839441672	25-50%
chr1:11803517-11803598;-	ENSG00000177000.12	1.2506992202661	0.697735006810362	1.43641167100705	-0.312618974041216	-0.118582468725909	25-50%
chr1:11805473-11805567;-	ENSG00000177000.12	0.586630576388427	0.72403857201085	0.707335528249467	-0.280476593668545	-0.0243253986566798	25-50%
chr1:11805673-11806067;-	ENSG00000177000.12	7.2544694351793	0.414553997778812	7.21458396364096	-0.764837784702665	-0.123747171814825	25-50%
chr1:11926234-11926527;-	ENSG00000116685.15	88.2219559930312	0.490646935825125	83.4854016910236	-0.618461818109866	0.25977623664822	75-100%
chr1:12078833-12078900;-	ENSG00000201135.1	0.0923883859077594	1.49475723280487	0.317128878668319	0.349141327107467	0.341063873906129	75-100%
chr1:12617589-12617695;-	ENSG00000162496.8	1.03641879227646	1.07354042280073	1.43420943373727	0.0616368037742205	0.290031253365333	75-100%
chr1:12618118-12618453;-	ENSG00000162496.8	0.365069105775968	1.06144941457444	0.600557781721566	0.0517986037027388	0.206098385834086	75-100%
chr1:15192990-15193008;-	ENSG00000215720.4	0.324480875126152	1.201843019059	0.489634359588348	0.15969549039382	0.273340551381593	75-100%
chr1:15524147-15524388;-	ENSG00000132906.17	23.4007314738322	0.414627639279113	26.286852096499	-0.764683501993669	0.0453207382554214	50-75%
chr1:15584747-15585189;-	ENSG00000116771.5	6.11963995910931	0.513289358207271	6.38798480846563	-0.579275479348216	0.0169877623108168	50-75%
chr1:15603531-15603625;-	ENSG00000237301.1	0.631407388334948	0.842436248849717	0.749875628802757	-0.148925908676693	0.0536716584312988	50-75%
chr1:15684116-15684298;-	ENSG00000271742.1	0.303984432596769	0.865602118347475	0.349071386323303	-0.125363378815369	-0.0935446854001441	25-50%
chr1:15848572-15848670;-	ENSG00000179743.4	1.7750239164294	0.768802098419174	2.1463494461352	-0.228370879891758	0.199854059007917	75-100%
chr1:15944747-15944828;-	ENSG00000116809.11	0.187104496277833	1.01220697028594	0.213701813171308	0.0105386472660281	-0.160317576757637	0-25%
chr1:15948356-15948498;-	ENSG00000116809.11	0.135596567213192	1.30722271209409	0.263512195995605	0.232699169642667	0.154184305510648	50-75%
chr1:15976003-15976131;-	ENSG00000116809.11	13.0375597050959	0.479050352681488	14.2210875022634	-0.639237671532382	0.0632342778222956	50-75%
chr1:16073570-16073737;-	ENSG00000185519.8	0.839162953260705	1.26092018397578	1.49565435600656	0.201375193358746	0.543768071846313	75-100%
chr1:16206484-16206550;-	ENSG00000142632.16	0.398481880031477	1.11784990532364	0.604854839267873	0.0967669887363111	0.186137897842914	50-75%
chr1:16206974-16207072;-	ENSG00000142632.16	1.01224623185352	0.598018140641154	1.0975045827323	-0.446571283324662	-0.267537997790094	0-25%
chr1:16217194-16217465;-	ENSG00000237276.8	9.66660223165019	0.555917980116308	11.0149127154349	-0.50997855860028	0.224444608593596	75-100%
chr1:16237042-16237220;-	ENSG00000132881.11	3.00087763952922	0.431847434636269	2.96082325337765	-0.729339311917683	-0.200310167767514	0-25%
chr1:16352417-16352517;-	ENSG00000037637.10	10.9707524059022	0.230720380275777	11.4535933639427	-1.27382808230261	-0.542405600049834	0-25%
chr1:16499026-16499283;-	ENSG00000080947.14	0.463340480782369	0.918848377016434	0.663213632954378	-0.0735122948726172	0.13159323439572	50-75%
chr1:16613525-16613609;-	ENSG00000219481.10	0.632602725016583	0.800342256559587	0.779409157413086	-0.193448505144548	0.00132909062452524	50-75%
chr1:16644436-16644755;-	ENSG00000215908.10	24.1667532478173	0.451484688593263	26.3028299561761	-0.69071394705626	0.114109112878787	50-75%
chr1:16686250-16686258;-	ENSG00000236698.1	0.704845535984444	1.10211137278406	0.988406227574501	0.0844509678728207	0.326129226802981	75-100%
chr1:16889449-16889513;-	ENSG00000238142.1	0.154577902894316	1.16059450320475	0.250644785075171	0.129361018665023	0.0908419842001589	50-75%
chr1:16889633-16889686;-	ENSG00000238142.1	0.260334446638841	0.860721955052381	0.328221756848975	-0.130274238064286	-0.13352333848459	25-50%
chr1:16904789-16904876;-	ENSG00000272426.1	0.214162499543967	0.957117225435963	0.263093627384	-0.0380697352254972	-0.124378254550208	25-50%
chr1:17011867-17011985;-	ENSG00000159363.17	2.63960949860883	0.541151288179593	2.79355801356245	-0.533362606805611	-0.132075261970013	25-50%
chr1:17023118-17023193;-	ENSG00000117118.9	0.121521909336584	1.4510629516161	0.283124630463219	0.323372507778922	0.242122262990303	75-100%
chr1:17044798-17044892;-	ENSG00000117118.9	0.191356219418349	1.06014540662543	0.26166249905212	0.0507308719713623	0.00164176795020834	50-75%
chr1:17053922-17054237;-	ENSG00000117118.9	49.1853775178544	0.32853989258344	49.9304649907605	-0.966823778375997	-0.106856267561764	25-50%
chr1:17119151-17119519;-	ENSG00000117115.12	13.2876081194727	1.14241294163277	19.9512286859434	0.115646228583846	0.773662429920076	75-100%
chr1:17408878-17409160;-	ENSG00000179051.13	0.0494694095139847	1.59947285209849	0.173529176897647	0.407953746378383	0.123215062517217	50-75%
chr1:17438396-17438669;-	ENSG00000179051.13	1.78833882482325	0.778351158831428	1.99436298713714	-0.217648847317772	0.0242950246547838	50-75%
chr1:17439588-17439774;-	ENSG00000179051.13	4.22999783366626	0.477622127024971	4.36250557274434	-0.641831123295703	-0.162539320895558	0-25%
chr1:18902517-18902613;-	ENSG00000159423.16	12.4858389124925	0.564932865451338	13.2181054444572	-0.496006318153569	0.251857235018594	75-100%
chr1:18902737-18902857;-	ENSG00000159423.16	1.0575325809758	0.79340475587781	1.26583858097264	-0.201010401156307	0.0503684580497091	50-75%
chr1:18955665-18955874;-	ENSG00000169991.10	0.455276279223561	0.922340189079543	0.649676307876262	-0.0702177349195836	0.0989008670890882	50-75%
chr1:18956089-18956307;-	ENSG00000169991.10	0.398475654708199	0.770536879238525	0.460589386455804	-0.22641314071398	-0.156917006043911	0-25%
chr1:18956434-18956718;-	ENSG00000169991.10	39.5767091795768	0.746306005948763	47.7998069649145	-0.254166126701831	0.688803993629594	75-100%
chr1:19128261-19128315;-	ENSG00000127481.14	0.0332494006356716	1.96877365433345	0.205863662637078	0.588391578213791	0.404572065684963	75-100%
chr1:19168050-19168181;-	ENSG00000127481.14	0.148069076456644	1.21364985290456	0.236410152759478	0.168186815182722	0.112275706276913	50-75%
chr1:19210030-19210490;-	ENSG00000127481.14	345.364700959133	0.265440785066118	353.413461056532	-1.15206469370198	-0.31060051887169	0-25%
chr1:19251445-19251565;-	ENSG00000127463.14	41.1276042758451	0.25941882542997	43.0961799497117	-1.17199702270512	-0.342894430965724	0-25%
chr1:19311979-19312190;-	ENSG00000053371.12	18.7029797984863	0.357860510916009	18.7026006345854	-0.892572444725794	-0.103512429168676	25-50%
chr1:19312716-19312844;-	ENSG00000053371.12	0.567639290012918	0.911294639189571	0.744648979862219	-0.0806823690266641	0.128457149292419	50-75%
chr1:19419684-19419752;-	ENSG00000077549.17	1.17034277364449	0.99175170967651	1.68129368230731	-0.00719408434955096	0.36342224880248	75-100%
chr1:19485063-19485333;-	ENSG00000077549.17	0.650840243071573	0.742484173974082	0.806687410935898	-0.258625597769586	-0.0620898932542631	25-50%
chr1:19485400-19485724;-	ENSG00000077549.17	481.847953661984	0.19640776551437	501.054540558388	-1.41368269039582	-0.622958937433981	0-25%
chr1:19485836-19486034;-	ENSG00000077549.17	0.2773404418389	0.970231272461191	0.349823868203426	-0.0262494626389377	0.00288426268215471	50-75%
chr1:19596461-19596922;-	ENSG00000235185.1	2.575379960051	0.618252421779312	2.89327253015642	-0.417668347544873	0.0683380860995141	50-75%
chr1:19597331-19597732;-	ENSG00000235185.1	2.67593184820466	0.872580595322644	3.64318115812008	-0.118388898394026	0.362441826097568	75-100%
chr1:19799234-19799409;-	ENSG00000162542.13	0.428236695358981	0.788304955201853	0.500694157513577	-0.206611486998404	-0.116864353015243	25-50%
chr1:19799557-19800121;-	ENSG00000162542.13	13.5340341714875	0.450237551613216	14.2445144795396	-0.693116571854951	-0.000156483896799009	50-75%
chr1:19800184-19800503;-	ENSG00000162542.13	1.02720786826385	0.63321892079235	1.06569417876992	-0.396892233503938	-0.185859986353181	0-25%
chr1:20119513-20119631;-	ENSG00000117215.14	1.77427703554643	1.07424614723832	2.89014412439721	0.0622076095410405	0.55261114839519	75-100%
chr1:20175071-20175135;-	ENSG00000187980.6	0.0791305310999425	1.42016055014529	0.224536447863609	0.30467488890799	0.174454655587645	50-75%
chr1:20486199-20486324;-	ENSG00000162545.5	0.673269894489692	1.22591862258077	0.996077854910596	0.176923284676205	0.395028183899154	75-100%
chr1:20507903-20508180;-	ENSG00000090432.6	26.4642039418965	0.385067324590909	26.9506414629418	-0.82892666491986	0.0065678905928056	50-75%
chr1:20661175-20661606;-	ENSG00000244038.9	300.463055479218	0.237472921906907	306.116906606169	-1.24877180817803	-0.282983911445072	0-25%
chr1:20732051-20732221;-	ENSG00000189410.11	0.468063107988804	0.794759237186776	0.545081823518274	-0.199528831485876	-0.0788228405581597	25-50%
chr1:20733103-20733262;-	ENSG00000189410.11	0.484670119032733	1.0270943479369	0.589244309814629	0.0232206786383037	0.135594108479944	50-75%
chr1:20749794-20749924;-	ENSG00000127483.17	0.729287484800089	0.614461632313003	0.80111503421863	-0.423010459550041	-0.183129237983727	0-25%
chr1:20779844-20779916;-	ENSG00000127483.17	0.468635321913562	0.712093914547472	0.517575859719556	-0.294925451265473	-0.139911785775215	25-50%
chr1:20780336-20780544;-	ENSG00000127483.17	0.243884423940304	0.843497897612781	0.295123916166378	-0.147831991072785	-0.140106541948822	25-50%
chr1:20786558-20786820;-	ENSG00000127483.17	19.5364754851785	0.500056516365661	18.4127452368066	-0.601961817893288	0.156796625779443	50-75%
chr1:20787215-20787349;-	ENSG00000127483.17	68.8553505332876	0.454671643666021	68.8296918070068	-0.684604260859142	0.222914082312929	75-100%
chr1:20787458-20787566;-	ENSG00000127483.17	0.119192128776825	1.20835805818239	0.206016408534088	0.164391285211646	-0.00650957396176027	25-50%
chr1:21050889-21050982;-	ENSG00000075151.20	1.47733787535744	0.775494024701483	1.72455619122906	-0.220843088284044	0.0172549578499914	50-75%
chr1:21176198-21176302;-	ENSG00000075151.20	0.465613499356175	1.0247458567029	0.699824275523667	0.0212323420674348	0.220672195859993	75-100%
chr1:21176621-21177362;-	ENSG00000075151.20	75.4212124107159	0.43345027878699	81.0900604887741	-0.726121426764945	0.239420109720632	75-100%
chr1:21290091-21290333;-	ENSG00000117298.15	2.2559276730802	0.684094789306349	2.50912257964476	-0.329767435096283	0.0504228643749879	50-75%
chr1:21290400-21290589;-	ENSG00000117298.15	4.22801659370756	0.755687392959098	5.02101702615973	-0.24331564600766	0.290745888396796	75-100%
chr1:21290658-21290868;-	ENSG00000117298.15	1.83326774133931	1.03594458035117	2.63841866829525	0.030673045390903	0.437345953681814	75-100%
chr1:21294229-21294526;-	ENSG00000117298.15	0.822862494467895	0.64042320807919	0.923534933692563	-0.387065876434588	-0.0555454582421649	25-50%
chr1:21345410-21345560;-	ENSG00000117298.15	21.3320891958016	0.617643955816731	24.7560491546241	-0.418523608345424	0.384611821071221	75-100%
chr1:21669274-21669465;-	ENSG00000076864.19	0.987949471227876	1.51948554983484	2.13668829151606	0.363393148671566	0.785659773528932	75-100%
chr1:21729727-21729829;-	ENSG00000090686.15	0.160242267119748	1.10597111274877	0.205765927948835	0.0874875672508409	-0.104406103625126	25-50%
chr1:21782247-21782327;-	ENSG00000090686.15	0.327507417649431	0.84067373823751	0.407777583835498	-0.150745038546614	-0.112651604896358	25-50%
chr1:21782457-21782729;-	ENSG00000090686.15	0.581467317052988	0.734060398242524	0.668905244341242	-0.268536410019925	-0.068478799568181	25-50%
chr1:21782835-21783409;-	ENSG00000090686.15	34.0094925935605	0.325995243817298	35.6476721601112	-0.973577472250445	-0.11556225843127	25-50%
chr1:21783493-21783685;-	ENSG00000090686.15	1.09500282351251	0.686556330008428	1.25549500619741	-0.326647648658662	-0.0639891798669009	25-50%
chr1:21937237-21937346;-	ENSG00000142798.19	4.00218088030202	0.705823298095675	4.73673081851354	-0.302608020749505	0.219743493684244	75-100%
chr1:22025380-22025485;-	ENSG00000228397.2	0.683009185730488	0.664934959923803	0.70791620139297	-0.354441665567044	-0.0896470075800912	25-50%
chr1:22025806-22025908;-	ENSG00000228397.2	0.716599895782385	0.585526688240221	0.774219242420061	-0.464906610094226	-0.307075217752727	0-25%
chr1:22053174-22053257;-	ENSG00000285752.1	0.234108594007229	0.964364165309555	0.297874219232912	-0.0315178717809259	-0.0321590945804476	25-50%
chr1:22143043-22143135;-	ENSG00000162552.14	0.220357678282293	1.31256619755971	0.269445236013871	0.236242431409202	0.204027602542423	75-100%
chr1:23168786-23168881;-	ENSG00000169641.13	11.721265915767	0.490165267517174	12.9866224125697	-0.619314931088495	0.103212189738152	50-75%
chr1:23344163-23344433;-	ENSG00000125944.19	56.6574313478442	0.485801170657075	52.5547756300125	-0.627082885981105	0.262850180941076	75-100%
chr1:23368049-23368389;-	ENSG00000125945.14	5.57361194397255	0.296672871571319	5.58417533818448	-1.0554443294461	-0.468881969224643	0-25%
chr1:23369385-23369696;-	ENSG00000125945.14	0.23758622842859	1.30710616510394	0.549186152769648	0.232621726111855	0.325429495670795	75-100%
chr1:23369772-23369863;-	ENSG00000125945.14	0.0841056161764459	1.46704918113615	0.197987723785047	0.332889346620473	0.177112478487176	50-75%
chr1:23424718-23424784;-	ENSG00000204219.10	0.169190844478969	1.08714741817326	0.255126609251726	0.0725768776081013	0.0249451409216286	50-75%
chr1:23531185-23531347;-	ENSG00000007968.6	1.42790389717469	0.849744613872585	1.9304142625	-0.141423159045153	0.143892499409664	50-75%
chr1:23559148-23559675;-	ENSG00000117318.8	437.97789936529	0.590211476085603	528.332576114216	-0.457984700644005	0.326086494531806	75-100%
chr1:23778248-23778340;-	ENSG00000236810.5	16.9977026035646	0.325559880758542	17.1039556440601	-0.974738238515953	-0.168456842930653	0-25%
chr1:23799539-23799617;-	ENSG00000117308.14	0.303499457945713	1.18537016075311	0.398362613499277	0.147707981147023	0.212855486918283	75-100%
chr1:23800531-23800624;-	ENSG00000117308.14	1.70702615333918	0.604383666889675	2.02795203657832	-0.437374561450713	-0.232421732090847	0-25%
chr1:23800712-23800822;-	ENSG00000117308.14	25.6591648454573	0.314319260251226	26.9949123614781	-1.00525801260978	-0.1607987070765	0-25%
chr1:23825374-23825511;-	ENSG00000117305.14	33.5862378417967	0.377437104614231	37.2361388623653	-0.84631081598863	0.0715962378269974	50-75%
chr1:23838418-23838468;-	ENSG00000117305.14	0.134660343169921	3.64376322347514	0.366301156612811	1.12310029638284	1.1562792815556	75-100%
chr1:23838576-23838679;-	ENSG00000117305.14	0.25013758489292	1.660815871811	0.419687889294152	0.440642973164035	0.526591632867332	75-100%
chr1:23868213-23868368;-	ENSG00000179163.11	42.8745937673173	0.554036238203787	47.1460972121498	-0.512923656329302	0.384127813197899	75-100%
chr1:23875348-23875695;-	ENSG00000188822.7	0.815729514806117	1.25099849527466	1.30237136868855	0.194513574631759	0.441843516472573	75-100%
chr1:23913269-23913598;-	ENSG00000188822.7	52.9610852426034	0.540442560153648	55.6106393514502	-0.534500914740204	0.390003211524048	75-100%
chr1:23977908-23978235;-	ENSG00000188529.14	0.40302163637803	0.690435343907886	0.472293609437857	-0.321753969721046	-0.182719904992258	0-25%
chr1:23978675-23978726;-	ENSG00000188529.14	0.0818732347665036	1.37119571308973	0.205885383300892	0.274198893603425	0.0919942127440242	50-75%
chr1:23979876-23980017;-	ENSG00000188529.14	0.711302823648116	0.555999414117354	0.800381342141992	-0.50985133210831	-0.271342728536029	0-25%
chr1:23980091-23980496;-	ENSG00000188529.14	149.348660609162	0.199181075794288	153.219008371961	-1.40150385259303	-0.451574525780114	0-25%
chr1:24169445-24169576;-	ENSG00000185436.11	0.106618084963353	1.34075357093014	0.190076051479958	0.254697924651809	0.0489938775471077	50-75%
chr1:24187212-24187409;-	ENSG00000185436.11	41.2049980383802	0.51876848817704	44.3647041526009	-0.570052824722823	0.24078519428698	75-100%
chr1:24392038-24392122;-	ENSG00000001460.17	0.288529980373062	0.911809337185072	0.374212741534257	-0.0801919296263263	0.0172590193152061	50-75%
chr1:24413663-24413807;-	ENSG00000001460.17	4.62879098311763	0.413986256661542	4.78811003081216	-0.766028152324032	-0.177661163805312	0-25%
chr1:24919237-24919348;-	ENSG00000278034.1	1.24630498204468	0.853768797611881	1.59947627218405	-0.137319442499612	0.191462852517908	50-75%
chr1:24928601-24928893;-	ENSG00000020633.18	2.25975866832206	0.606414720893049	2.5329310020127	-0.434460529247319	-0.0545737267899971	25-50%
chr1:24929251-24929278;-	ENSG00000020633.18	0.14027739300533	1.05931217284838	0.212259542604666	0.0500479258182406	-0.0849400398349112	25-50%
chr1:24929583-24930406;-	ENSG00000020633.18	74.5453268273838	0.608163997349758	86.5184481525826	-0.431958586388162	0.496093557556156	75-100%
chr1:24930474-24930597;-	ENSG00000020633.18	0.242954809009147	1.0046807725262	0.301373700180894	0.00405618171488998	-0.0171840263640262	25-50%
chr1:24964447-24965262;-	ENSG00000020633.18	64.1875428477256	0.686706251342866	77.8434860805634	-0.326457998086633	0.61851696287286	75-100%
chr1:25232130-25232587;-	ENSG00000117614.9	179.263871753989	0.353635921261217	194.163316668979	-0.902887254211697	0.0836960077419859	50-75%
chr1:25233094-25233261;-	ENSG00000117614.9	0.219930148624351	0.900795005824095	0.273729193370093	-0.0907480605916961	-0.165572589062242	0-25%
chr1:25246473-25246708;-	ENSG00000117616.17	0.139683101157296	1.09099403403767	0.21883673866436	0.0756447514212239	-0.0366788299253364	25-50%
chr1:25247006-25247109;-	ENSG00000117616.17	0.266239914900364	0.85354600788597	0.346176226123681	-0.137546129104392	-0.128530033266308	25-50%
chr1:25247335-25247546;-	ENSG00000117616.17	20.1391286431943	0.440595461561726	22.7500404600361	-0.711919961392065	0.0843353598851999	50-75%
chr1:25430146-25430225;-	ENSG00000188672.18	0.89226022849264	0.53149896683607	0.934484371760723	-0.548995150702178	-0.254744926151004	0-25%
chr1:25819778-25819935;-	ENSG00000228172.5	0.961400805691462	0.797246858163644	1.14279837054077	-0.196814367148699	0.0464969329160694	50-75%
chr1:25820637-25820845;-	ENSG00000228172.5	2.29413330007057	0.607424342814335	2.56067933270798	-0.433015615029452	-0.0296847139424862	25-50%
chr1:25859309-25859476;-	ENSG00000127423.10	3.3456605896912	0.482821337702589	3.56339554474198	-0.63242709006686	-0.210691251100616	0-25%
chr1:25903663-25903805;-	ENSG00000117632.22	2.97519482601153	0.886332992805811	4.4898140291711	-0.104806168486426	0.433507856039987	75-100%
chr1:25904689-25904743;-	ENSG00000117632.22	0.372914067942482	1.0126156266728	0.510491046023797	0.0108892502600498	0.156474170533486	50-75%
chr1:25905075-25905141;-	ENSG00000117632.22	0.573255490618716	0.766430416708333	0.718809028178569	-0.231054536182459	-0.0432420432152643	25-50%
chr1:25905438-25905510;-	ENSG00000117632.22	0.523225836174195	0.67420473576837	0.58463381928803	-0.34241640244099	-0.181021668911595	0-25%
chr1:25906363-25906543;-	ENSG00000283938.1	565.87453641766	0.370182910259673	578.452974259268	-0.863167269228028	0.00298317515019231	50-75%
chr1:25997913-25998189;-	ENSG00000158006.13	6.19111171045878	0.245492417344737	6.42127293088493	-1.21992383523841	-0.616584876662912	0-25%
chr1:26306551-26306786;-	ENSG00000158062.20	23.4902214009109	0.382267848794173	25.0964604903672	-0.83526445485629	0.0122212452176131	50-75%
chr1:26318738-26318836;-	ENSG00000158062.20	0.869948040027496	0.760891598455862	1.07394935006981	-0.23735442245313	-0.0114937281078377	25-50%
chr1:26889589-26890331;-	ENSG00000142751.14	35.9347469937298	0.302315746283999	37.1579570048258	-1.03907846352625	-0.136212567605594	25-50%
chr1:26900188-26900524;-	ENSG00000198746.12	22.3922759062336	0.26717153271666	22.4006703599836	-1.14641963612575	-0.333893275708822	0-25%
chr1:27099290-27099765;-	ENSG00000090020.10	1.7735483418093	0.625530899279853	1.7928993430256	-0.407502465289511	-0.0992424181410215	25-50%
chr1:27099834-27100074;-	ENSG00000090020.10	0.139525737012768	2.03378116681783	0.438300516527201	0.616608442742479	0.734805146898995	75-100%
chr1:27154232-27155251;-	ENSG00000090020.10	54.2282838568253	0.530963900352544	62.4081824896016	-0.549870010231177	0.282467903130938	75-100%
chr1:27155346-27155541;-	ENSG00000090020.10	1.29132067309831	0.738354218781058	1.69026657572459	-0.263470478642379	0.0849045426807618	50-75%
chr1:27201398-27201412;-	ENSG00000214973.3	0.239377311015492	0.926953545455868	0.273323400916887	-0.0658840602065916	-0.130319604037528	25-50%
chr1:27357560-27357666;-	ENSG00000142733.15	0.59400237645559	1.2830173486217	1.0398285425135	0.216465057659808	0.364357576549422	75-100%
chr1:27366894-27367013;-	ENSG00000142733.15	0.869209570298371	0.950509882403966	1.12646010945544	-0.0440867268738793	0.227313177072578	75-100%
chr1:27490009-27490235;-	ENSG00000158195.10	94.5157269398624	0.379576025196424	101.302045823644	-0.841402452624981	0.0621210015823163	50-75%
chr1:27603833-27604226;-	ENSG00000126705.14	12.7617789992882	0.478847280323365	14.2676300564246	-0.639605949740167	0.0492776261909027	50-75%
chr1:27624720-27625412;-	ENSG00000000938.12	23.116835979497	0.504113786190143	24.5723652252421	-0.594942851168385	0.172979593175969	50-75%
chr1:27626013-27626284;-	ENSG00000000938.12	5.81082480678517	0.535368401090352	5.95411182104457	-0.542694531285388	0.128599550914527	50-75%
chr1:27626484-27626640;-	ENSG00000000938.12	26.1075413716203	0.527569005688119	28.466614007478	-0.555441453749504	0.310829781680623	75-100%
chr1:27635065-27635585;-	ENSG00000000938.12	17.3512389058767	0.719003538229789	21.1604527929236	-0.286537944881266	0.512341790383205	75-100%
chr1:27669248-27669349;-	ENSG00000126709.14	0.489636973677408	0.832914094482057	0.6495717137524	-0.158799577537691	0.00974872461948503	50-75%
chr1:27672145-27672355;-	ENSG00000126709.14	304.574852560705	0.781897702377581	403.390081995126	-0.213700126102985	0.554653147304887	75-100%
chr1:27914456-27914783;-	ENSG00000117748.9	25.6100170793142	0.26213129181471	25.4866335170411	-1.16296226446862	-0.29796626592456	0-25%
chr1:28088258-28088737;-	ENSG00000158161.15	102.558702787299	0.325927710063523	108.97386486014	-0.973757429323818	0.0192181829731991	50-75%
chr1:28176615-28177366;-	ENSG00000169403.11	29.7808401398503	0.716305645007692	35.7261514287056	-0.289803252545158	0.573862253708895	75-100%
chr1:28232906-28233071;-	ENSG00000126698.10	67.6549457675637	0.192614180694712	67.635249819739	-1.43062348457092	-0.446535867503193	0-25%
chr1:28581839-28581940;-	ENSG00000274582.1	5.49867499591812	0.626104686375916	6.21508327443769	-0.406706091041544	0.191014600672386	50-75%
chr1:28642917-28643209;-	ENSG00000120656.11	45.6315339551112	0.267506435724576	47.961861188646	-1.14533153034308	-0.228379079852029	0-25%
chr1:28982578-28982645;-	ENSG00000225616.2	347.334443117667	0.812473157182974	439.606447403146	-0.180381957017898	0.555943465366322	75-100%
chr1:29181610-29182010;-	ENSG00000116350.16	15.9454868961409	0.343961604563198	16.7531868837992	-0.926980067513834	-0.154862153872862	0-25%
chr1:29230770-29230982;-	ENSG00000116353.15	29.9493754146702	0.303286403042734	29.8528677501091	-1.03629411914707	-0.231986483068831	0-25%
chr1:30738962-30739185;-	ENSG00000264773.1	2.22261812425127	1.03937070845309	3.34510529909691	0.0335409467430831	0.43491049354093	75-100%
chr1:30739806-30740245;-	ENSG00000264773.1	18.626097038269	1.31771158626076	42.6783408441591	0.239640729162118	1.06168878836167	75-100%
chr1:30745825-30746613;-	ENSG00000162511.7	106.08750942537	0.536116763253324	117.55224696522	-0.541481226158982	0.44801884395936	75-100%
chr1:30746762-30747193;-	ENSG00000162511.7	24.269436975042	0.48937893751267	25.8911484727992	-0.620709452554755	0.233422111265664	75-100%
chr1:30757678-30758269;-	ENSG00000162511.7	7279.94556140359	0.28648353809206	7268.82796483788	-1.08580065679062	-0.355158996248096	0-25%
chr1:30758776-30759017;-	ENSG00000162511.7	14.6971391534387	0.59899671620098	15.9156407662988	-0.445151116956614	0.354895589970759	75-100%
chr1:30881400-30881586;-	ENSG00000162512.15	0.436310199256	1.05857145936718	0.691712719509273	0.0494403611989644	0.257324871883222	75-100%
chr1:30908686-30908815;-	ENSG00000162512.15	0.924176423610282	0.929338963988182	1.15961306262739	-0.0636517079871176	0.169595325230548	50-75%
chr1:30974683-30974798;-	ENSG00000134644.15	0.225631991550954	1.40877355982871	0.443505092167233	0.297682384203153	0.393775941132446	75-100%
chr1:30980084-30980162;-	ENSG00000134644.15	0.412078367824297	1.14065101784877	0.55102530605617	0.114305584708046	0.194521317446171	75-100%
chr1:30995102-30995217;-	ENSG00000134644.15	0.10815814218484	1.45615951948475	0.20660724927071	0.326417907422697	0.187112102933853	50-75%
chr1:31065613-31065998;-	ENSG00000134644.15	68.6197129668304	0.325632556225155	72.086293217885	-0.974544363080931	-0.107544074789422	25-50%
chr1:31296590-31296884;-	ENSG00000060688.12	58.6992371942354	0.465671465974748	51.6787761565345	-0.663840745304264	0.206095671421495	75-100%
chr1:31369424-31369556;-	ENSG00000121769.7	0.766081626705166	1.24997595529788	1.41827728689097	0.193803317885096	0.409541897964388	75-100%
chr1:31372971-31373212;-	ENSG00000121769.7	40.9327196624636	1.02691371996865	63.7686345907792	0.0230679124806266	0.893982349090359	75-100%
chr1:31644382-31644690;-	ENSG00000162517.12	0.29416303353983	0.873586928746834	0.356214710890873	-0.117387745651367	-0.0679459834622545	25-50%
chr1:31644791-31644929;-	ENSG00000162517.12	20.7220414655019	0.330051188903202	20.2352361456239	-0.962837397006916	-0.142127177026687	25-50%
chr1:31703897-31704198;-	ENSG00000084636.17	0.206226491248495	2.25081883502233	0.640935774388177	0.704681081412495	0.840194188252808	75-100%
chr1:31764311-31764508;-	ENSG00000121753.12	0.39964937452773	1.52566108376487	0.63374295881664	0.36691613696492	0.52305809049009	75-100%
chr1:31919333-31919372;-	ENSG00000269967.1	0.877659383609054	0.621940132192737	0.921035092559494	-0.412502836758836	-0.0919717788276671	25-50%
chr1:31919499-31919627;-	ENSG00000269967.1	0.545099789970049	0.944547144655331	0.724078419561972	-0.049552721005348	0.147357014793779	50-75%
chr1:31937774-31937929;-	ENSG00000184007.20	6.10391204439459	0.444076420413296	6.32055264776011	-0.705084572798161	-0.0819840140897825	25-50%
chr1:31938024-31938598;-	ENSG00000184007.20	59.5257122379293	0.409894654416408	61.8509201268746	-0.774655490874167	0.042936668184527	50-75%
chr1:31938703-31938864;-	ENSG00000184007.20	0.254159652210886	0.911837843780355	0.295439514557468	-0.0801647746872358	-0.0796992097314411	25-50%
chr1:31942588-31942615;-	ENSG00000184007.20	0.150140433141966	1.23264930650446	0.283736965053126	0.181679071417786	0.142459112083893	50-75%
chr1:32221981-32222063;-	ENSG00000160055.19	0.739062696224644	0.91629840889126	0.914925411582767	-0.0759261351322161	0.171126104180751	50-75%
chr1:32222147-32222376;-	ENSG00000160055.19	15.8260739398365	0.423485781714533	16.8597191927488	-0.746322332539413	0.0578917187023298	50-75%
chr1:32241451-32241519;-	ENSG00000220785.7	0.736451326708962	0.707644387937647	0.875370403077618	-0.30036986641505	-0.0344145289350124	25-50%
chr1:32241593-32241752;-	ENSG00000220785.7	2.4970045352136	0.8512842144186	2.81820861788167	-0.13985083953373	0.304509735131954	75-100%
chr1:32335971-32336270;-	ENSG00000175130.6	90.1171790055346	0.563727840868157	93.3793130945793	-0.497861032233549	0.510478977692889	75-100%
chr1:32362052-32362140;-	ENSG00000225828.1	0.255974954540789	0.838073627484829	0.304538060426835	-0.153435651031241	-0.182068875329905	0-25%
chr1:32394366-32394476;-	ENSG00000160058.18	13.4002415095538	0.453773502903613	13.6717257699445	-0.686321734745795	0.0314798361122685	50-75%
chr1:32650416-32650603;-	ENSG00000176261.15	72.1246091000893	0.332155819198664	71.7351379287392	-0.957316269080837	-0.0719537108040117	25-50%
chr1:32650909-32651043;-	ENSG00000176261.15	2.16358585431934	0.340281191263386	2.18973581433269	-0.936324110954857	-0.542820682663377	0-25%
chr1:32782401-32782543;-	ENSG00000134684.10	0.159371881902466	1.0039072871798	0.221795989595486	0.00338721341597088	-0.0791980118373227	25-50%
chr1:32786965-32787078;-	ENSG00000134684.10	0.731179981801688	0.674105017658777	0.804500485955976	-0.34254488041042	-0.131150862410693	25-50%
chr1:32806467-32806612;-	ENSG00000134684.10	0.361654258276803	0.85095473575507	0.426408474980859	-0.140187080852255	-0.068171819006081	25-50%
chr1:32817001-32817492;-	ENSG00000134684.10	134.703908465224	0.222703900608679	138.028567499219	-1.30454435265855	-0.366589156455119	0-25%
chr1:32817965-32818181;-	ENSG00000134684.10	0.445155702507507	0.886313410806909	0.524305261905186	-0.104825358673596	0.05423556094371	50-75%
chr1:32818927-32819063;-	ENSG00000134684.10	0.491972052165296	0.982809930878143	0.666136321774751	-0.0150609276159288	0.190924496391881	50-75%
chr1:32901254-32901459;-	ENSG00000121900.18	3.82507475964458	0.810640094189381	4.81348207512783	-0.182343839790718	0.404975014841179	75-100%
chr1:32964782-32964952;-	ENSG00000116514.16	8.47618138433249	0.653608635722884	8.64726325261199	-0.369364436751712	0.430965881734355	75-100%
chr1:33013350-33013394;-	ENSG00000004455.16	0.244280017374387	1.22170762047177	0.392355750868503	0.173934565644773	0.20217243707355	75-100%
chr1:33036864-33037034;-	ENSG00000004455.16	184.695452625493	0.229581582906142	185.450725029476	-1.27812590818441	-0.441864895147194	0-25%
chr1:33080945-33081025;-	ENSG00000004455.16	0.316050821396147	1.40600272074225	0.676244942196771	0.295972322167329	0.469467751746246	75-100%
chr1:33181491-33182115;-	ENSG00000116525.13	4.17957365377112	0.445468319849967	4.58340996950089	-0.702366352069308	-0.150743476890735	0-25%
chr1:33334201-33334284;-	ENSG00000134686.18	0.124985239735274	1.14560267301562	0.197666783387273	0.118068036594073	-0.0362696957236541	25-50%
chr1:33349267-33349953;-	ENSG00000134686.18	6.85667926155883	0.467275598659403	7.07768486512197	-0.660853794870984	-0.0690212511162651	25-50%
chr1:34855480-34855986;-	ENSG00000163866.8	0.661831476271348	0.594312075266588	0.701523940883934	-0.451970891264263	-0.243970376491384	0-25%
chr1:34859577-34859840;-	ENSG00000163866.8	41.3788656097843	0.286316553375951	40.6807692591802	-1.08630708508142	-0.273638259285976	0-25%
chr1:34929624-34929660;-	ENSG00000116544.11	0.257676878001455	1.0306630831624	0.364376318111126	0.0262334410684477	0.0573667675688055	50-75%
chr1:34985194-34985378;-	ENSG00000243749.1	86.9645856631458	0.35085035147557	95.7737262047226	-0.909756168133098	0.0222442129081382	50-75%
chr1:35030569-35030711;-	ENSG00000271741.1	0.318942277796746	1.12123122719427	0.368740591481276	0.099390369416778	0.110502862465445	50-75%
chr1:35031122-35031306;-	ENSG00000271741.1	0.465077594697776	0.740605483699801	0.5795528460701	-0.260826153215478	-0.141807492110965	25-50%
chr1:35031610-35031767;-	ENSG00000271741.1	28.868555091538	0.667475585231113	33.5066981143248	-0.351129230393659	0.494948498999304	75-100%
chr1:35031846-35032032;-	ENSG00000163867.16	10.0469887653141	0.739354831572504	11.0355891741447	-0.262294169462542	0.476416962013194	75-100%
chr1:35178364-35179178;-	ENSG00000116560.10	0.671741736621025	0.799647546451275	0.86406973446901	-0.194202781915448	0.0191227181719108	50-75%
chr1:35190905-35190993;-	ENSG00000116560.10	0.406904315049175	0.851586234188967	0.497925924927339	-0.139542735012499	-0.0553122430508399	25-50%
chr1:35191362-35191662;-	ENSG00000116560.10	1.14700170085785	0.955858064399301	1.39935866230383	-0.0392131828631752	0.296708831823631	75-100%
chr1:35192219-35193230;-	ENSG00000116560.10	383.142552367541	0.594877648495799	435.386635770303	-0.451144697272944	0.257083950722298	75-100%
chr1:35454439-35454751;-	ENSG00000142687.17	0.218916710823897	1.35890531601083	0.329101904418256	0.266378395191896	0.249627341719362	75-100%
chr1:35506636-35506818;-	ENSG00000142687.17	0.535365738485055	0.720291444028815	0.613351898475266	-0.284983487906407	-0.110082039092534	25-50%
chr1:35506885-35507250;-	ENSG00000142687.17	1.42162875619801	0.975251373746047	2.06872279298193	-0.0217668585308657	0.385452078100553	75-100%
chr1:35507559-35507668;-	ENSG00000142687.17	0.163573018259515	1.28824846690098	0.302349847055872	0.219999268589779	0.211379971744262	75-100%
chr1:35557231-35557448;-	ENSG00000142687.17	42.6530920481459	0.354153302237946	42.9115165776072	-0.901617408693874	-0.0664815158144563	25-50%
chr1:35557590-35557694;-	ENSG00000142687.17	4.42467823122684	0.315724168320556	4.47376536835769	-1.00138434418827	-0.48324900180057	0-25%
chr1:35577610-35577861;-	ENSG00000239636.1	1.68378197989149	0.689677449456406	1.86761167864017	-0.322707948012711	0.0456418744430216	50-75%
chr1:35609243-35609408;-	ENSG00000126067.11	0.569579487406298	0.814455401066045	0.648911920923944	-0.178265384653788	-0.0119982819025933	25-50%
chr1:35631300-35631343;-	ENSG00000126067.11	0.160879983643106	1.26383492371117	0.228530979838712	0.20338070421686	0.089082228514885	50-75%
chr1:35641303-35641648;-	ENSG00000126067.11	127.872723014606	0.425142165809711	128.826002758262	-0.742931638711545	0.239848063693028	75-100%
chr1:35718734-35719247;-	ENSG00000142686.7	4.61358521035165	0.470993423330948	4.71215771304392	-0.653970314111717	-0.10220137376133	25-50%
chr1:35769877-35770047;-	ENSG00000092853.13	15.6617094722001	0.527681783353445	17.2981987788081	-0.555255796582779	0.233066557152631	75-100%
chr1:35930978-35931188;-	ENSG00000271914.1	0.923972092612847	0.608860220809973	0.934930760303225	-0.430964798309286	-0.137690167241364	25-50%
chr1:36149145-36149588;-	ENSG00000054116.11	13.9600775867143	0.219891685243666	14.1674684898068	-1.31558238458052	-0.595183418991277	0-25%
chr1:36155556-36155909;-	ENSG00000054116.11	3.49561854728652	0.418573746457975	3.73824107619283	-0.756456029424153	-0.263776151776108	0-25%
chr1:36156337-36156455;-	ENSG00000054116.11	0.145632044658203	1.18603749143422	0.244564927982008	0.148196835165507	0.0958757230433355	50-75%
chr1:36323483-36323786;-	ENSG00000142694.6	4.20174768082463	0.552936875170766	4.33210222109381	-0.514648892290499	-0.0244910361628696	25-50%
chr1:36385745-36385958;-	ENSG00000196182.10	43.0621720351595	0.36910215279956	44.8521079722135	-0.865706843522298	0.0858851466292121	50-75%
chr1:36386483-36386605;-	ENSG00000196182.10	0.745641950587212	1.02656932638517	1.06505392349429	0.0227765670330451	0.241824568414511	75-100%
chr1:36393782-36394143;-	ENSG00000181817.5	0.351177921923564	0.931822012606438	0.452818914648318	-0.0613340686929831	0.0309261970097147	50-75%
chr1:36397766-36397962;-	ENSG00000181817.5	111.336408094723	0.272674229694136	114.007509046615	-1.12871181014892	-0.187980230137844	0-25%
chr1:36450248-36450487;-	ENSG00000116885.18	6.56320780387079	0.458400949576687	7.40942534199616	-0.677508982799097	-0.0315221272222797	25-50%
chr1:36450805-36450848;-	ENSG00000116885.18	0.0756789129012782	1.48074184894788	0.191440105244845	0.340958701310141	0.140243071203889	50-75%
chr1:36464116-36464459;-	ENSG00000116898.11	140.6596053233	0.213416605232357	139.200851895744	-1.34154358519121	-0.392223234004106	0-25%
chr1:37474338-37474445;-	ENSG00000233621.1	0.479785921635473	0.749230177654791	0.615509984505172	-0.250769476675271	-0.092937786197327	25-50%
chr1:37501825-37501992;-	ENSG00000263675.1	0.586032963034357	0.942933271164125	0.684500882807304	-0.0510380800409257	0.1224145134754	50-75%
chr1:37514666-37514822;-	ENSG00000163875.15	16.0103977109003	0.465610746556309	15.7889549852797	-0.663954008966149	0.0827542530612564	50-75%
chr1:37554210-37554336;-	ENSG00000163877.10	6.06602610758503	0.373689317172838	6.32000266923358	-0.854978634695174	-0.228523411355628	0-25%
chr1:37568875-37569244;-	ENSG00000134697.12	0.221369748453096	1.10831082392414	0.318929181875454	0.0893231492768624	0.0593644660063609	50-75%
chr1:37595795-37595985;-	ENSG00000134697.12	28.6281384290265	0.22154902063534	30.0602487694966	-1.30906033088205	-0.473871303246843	0-25%
chr1:37690397-37690568;-	ENSG00000116922.14	3.79007116652756	0.414258680480205	3.80934122224329	-0.76545676499574	-0.249164682384712	0-25%
chr1:37692178-37692307;-	ENSG00000116922.14	0.885214992201158	0.757824529592441	0.953942608732093	-0.240862682803426	0.0191259730953201	50-75%
chr1:37753165-37753252;-	ENSG00000183317.16	0.137837789419598	1.17119352600392	0.248279359010372	0.137257326150379	0.0412455426441555	50-75%
chr1:37808120-37808241;-	ENSG00000196449.3	51.8282031019909	0.45082469313482	56.3341727540253	-0.691984608506115	0.176021479257482	50-75%
chr1:37859479-37859648;-	ENSG00000188786.9	56.0025060017953	0.270734410803365	58.8517974693026	-1.13491308231013	-0.230250755706188	0-25%
chr1:37872952-37873126;-	ENSG00000204084.12	0.0827825684690626	1.44541796591822	0.175106794693878	0.319986897015054	0.052386250431445	50-75%
chr1:37931702-37931812;-	ENSG00000204084.12	30.8695779740443	0.338618799585268	31.3192743607816	-0.940577868416967	-0.0958357761166795	25-50%
chr1:37946811-37947108;-	ENSG00000204084.12	10.573391388383	0.390273432012978	11.6358410817009	-0.817262024892731	-0.186096614424793	0-25%
chr1:37989897-37990143;-	ENSG00000183431.11	28.9873757710252	0.459800858748341	29.4132137027404	-0.674860443909392	0.181526325712712	50-75%
chr1:37999284-37999436;-	ENSG00000183386.9	0.158574811288186	1.68219604100009	0.329963694909244	0.451753213082345	0.397323836796694	75-100%
chr1:38005382-38005714;-	ENSG00000183386.9	16.1883285870592	0.481913220948859	17.2001417664806	-0.63406231794594	0.1599569902628	50-75%
chr1:38046782-38046820;-	ENSG00000185668.7	1.23210394644584	1.04537816247113	1.99531816491083	0.0385468472392756	0.275358538941559	75-100%
chr1:38859429-38859898;-	ENSG00000116954.7	16.6072069843088	0.434754052221788	18.6008950204027	-0.723512722736248	0.0185797931317933	50-75%
chr1:38873058-38873205;-	ENSG00000214114.8	0.242353561640319	0.81587350832922	0.235944466561674	-0.176754336641527	-0.216351830462281	0-25%
chr1:38873267-38873465;-	ENSG00000214114.8	50.879021652774	0.336573480741499	51.8510594977489	-0.945840211784853	-0.0450290947294807	25-50%
chr1:39525851-39525950;-	ENSG00000243970.3	0.305410732656952	1.4554311775122	1.3258350061434	0.325983347844606	0.546377040288757	75-100%
chr1:39559515-39559699;-	ENSG00000243970.3	9.50430122598704	0.687883087283476	10.1531883519824	-0.32497073650058	0.42549079609512	75-100%
chr1:39562350-39562407;-	ENSG00000090621.13	0.53088299543748	0.758107541623917	0.566598631411355	-0.240538365989121	-0.0875414562382334	25-50%
chr1:39564721-39564777;-	ENSG00000090621.13	0.299231520035508	0.871926694353532	0.388596993191907	-0.119040052098175	-0.0358377332790618	25-50%
chr1:39565130-39565382;-	ENSG00000090621.13	0.447644271881587	0.77515721980025	0.524733351488848	-0.221220407201891	-0.0639317379789736	25-50%
chr1:39567788-39567849;-	ENSG00000201457.1	0.206603680171922	1.04357832676973	0.280693266495032	0.0370501020252968	0.0248733654304956	50-75%
chr1:39568799-39568941;-	ENSG00000090621.13	0.121762763290337	1.2030634449841	0.192701964894456	0.160577061961392	0.000671245097879136	50-75%
chr1:39575751-39576002;-	ENSG00000090621.13	0.643999512860129	0.702141323032904	0.68678081295397	-0.307150933471862	-0.152603203163684	0-25%
chr1:39576132-39576906;-	ENSG00000090621.13	54.8675958634043	0.356082480484204	57.860705264562	-0.896898786805988	0.00277679947181164	50-75%
chr1:39672009-39672174;-	ENSG00000116981.3	0.13589345782714	1.46762571310725	0.280766276991054	0.333230624160143	0.314646871613697	75-100%
chr1:39691395-39691443;-	ENSG00000116983.12	0.314997785024284	1.14190305689806	0.4551619291062	0.115258471144835	0.180470230514071	50-75%
chr1:39771284-39771307;-	ENSG00000198754.5	0.360808029013651	1.01341918999686	0.447804971067541	0.0115782475722906	0.127307041745278	50-75%
chr1:39788807-39788912;-	ENSG00000116985.11	2.83066755671067	0.878917652634656	3.95395919140397	-0.112103625692423	0.418415078002613	75-100%
chr1:39883342-39883561;-	ENSG00000043514.16	38.2426860425456	0.23678744889958	37.7518809634821	-1.25128264290259	-0.441609398788211	0-25%
chr1:39901594-39902055;-	ENSG00000116990.10	3.80096111362559	0.639168620365745	4.0662542404206	-0.388769109242089	0.0551954922901913	50-75%
chr1:40097144-40097276;-	ENSG00000131238.17	25.525910324501	0.200058778360628	25.3455674774476	-1.39768477499898	-0.47307126646847	0-25%
chr1:40257857-40258030;-	ENSG00000259943.1	3.21942100525895	0.487809921263913	3.37115144605261	-0.623498742171866	-0.145852841792672	25-50%
chr1:40315194-40315613;-	ENSG00000049089.14	4.74714422359633	0.625330128685981	5.49565171567075	-0.407781292624751	0.0505650490723578	50-75%
chr1:40315875-40315937;-	ENSG00000049089.14	0.234987628238029	0.989477844733293	0.302898317351929	-0.00918785115730583	-0.0208004179992674	25-50%
chr1:40316068-40316185;-	ENSG00000049089.14	0.26833116510168	1.04708005719036	0.416301207421922	0.0399597760927808	0.0954657442885667	50-75%
chr1:40316578-40316744;-	ENSG00000049089.14	0.431277012181498	0.738612043656243	0.62203885534984	-0.263167230221409	-0.235781409788338	0-25%
chr1:40317211-40317354;-	ENSG00000049089.14	0.284667837618086	1.08841577134292	0.451914503228733	0.0735896523190361	0.150054808660099	50-75%
chr1:40450948-40451161;-	ENSG00000284677.1	0.863799765737742	0.726415268343609	1.052722898338	-0.277630072124578	-0.0711169985372839	25-50%
chr1:40508584-40508716;-	ENSG00000238287.1	1.28315095904803	0.499124382644842	1.41586014738089	-0.603582427931718	-0.368494877507243	0-25%
chr1:40665594-40665749;-	ENSG00000117016.9	3.48610959785077	0.948456187889436	4.57616526676032	-0.0459654514216289	0.505604112917781	75-100%
chr1:40691999-40692136;-	ENSG00000272145.1	1.49533140163376	0.622367475095051	1.64973447759914	-0.411906223282986	-0.0590754924752739	25-50%
chr1:40862177-40862419;-	ENSG00000179862.6	11.0578925933862	0.773380410172487	12.7562895489031	-0.223213665719961	0.533808671283033	75-100%
chr1:41242082-41242325;-	ENSG00000010803.16	14.2103682038518	0.259579777637669	14.498723403181	-1.17145828786089	-0.457831269805169	0-25%
chr1:41484682-41484685;-	ENSG00000127129.9	0	1.50332548885281	0.173220588726556	0.354106041957179	0.0700169643950592	50-75%
chr1:41585108-41585261;-	ENSG00000127124.15	0.186501016001957	1.10884443583736	0.282459523744675	0.089741243071322	-0.0247906373935541	25-50%
chr1:41662155-41662404;-	ENSG00000127124.15	5.48528570004756	0.49739507221703	6.2371002927202	-0.606597043357551	0.0153451190945464	50-75%
chr1:41662913-41662943;-	ENSG00000127124.15	0.103042539341242	1.53773536797294	0.203520860965928	0.373763206538577	0.20763565651507	75-100%
chr1:42035810-42035998;-	ENSG00000127124.15	3.84617236727496	0.598259031364761	4.41068396423517	-0.446221473043679	0.0981268726924867	50-75%
chr1:42334943-42335015;-	ENSG00000198815.8	0.572209906761831	0.72575990150047	0.663875326825814	-0.278414060802613	-0.0728057345402916	25-50%
chr1:42335083-42335314;-	ENSG00000198815.8	23.9416762972	0.264910903003657	24.9818831992826	-1.15380033393871	-0.317610781549128	0-25%
chr1:42455960-42456519;-	ENSG00000066185.12	4.14623058185749	0.371627319125917	4.23416109619578	-0.859784735161251	-0.38662864918596	0-25%
chr1:42456825-42457004;-	ENSG00000066185.12	0.202172208052657	0.919159478006234	0.271954501734428	-0.0732182603414681	-0.16788578313761	0-25%
chr1:42500415-42500418;-	ENSG00000236876.3	0.114835353756486	1.34808109317755	0.204971782880871	0.259432035526553	0.0662246763366912	50-75%
chr1:42682054-42682258;-	ENSG00000285728.1	1.22609072683558	0.435651896711926	1.22736961731556	-0.72172078164737	-0.495538881802363	0-25%
chr1:42766958-42767123;-	ENSG00000117385.15	46.8722013359123	0.321831218836985	47.0056668148455	-0.98474365999532	-0.11282138661875	25-50%
chr1:42816883-42817034;-	ENSG00000177868.11	0.248609539737025	0.78164919820765	0.269404547258789	-0.213976226527218	-0.249384205656281	0-25%
chr1:42817231-42817419;-	ENSG00000177868.11	5.55639099078588	0.497879290163761	6.22524424042604	-0.605751876610191	-0.00111076468535654	25-50%
chr1:42846382-42846446;-	ENSG00000228192.7	9.26200690951057	0.453850694405779	10.0396229180249	-0.686173991467814	0.0628671129682639	50-75%
chr1:42943246-42943325;-	ENSG00000117394.21	1.5117616468696	0.722994169648134	1.7209484260913	-0.281730409836533	-0.0375541996137925	25-50%
chr1:42958514-42958974;-	ENSG00000117394.21	93.2902482837039	0.531405854110495	92.8656232916417	-0.549147331188026	0.431630233289524	75-100%
chr1:43172057-43172339;-	ENSG00000284410.1	33.2844099518048	0.462168298473893	36.6097518399732	-0.670399694823437	0.185860670957801	50-75%
chr1:43270934-43270961;-	ENSG00000117395.12	0.276131873000398	1.74955976834393	0.514259379908589	0.485857566822859	0.548949036089421	75-100%
chr1:43358663-43358851;-	ENSG00000234694.1	0.634362801652756	0.535013536228556	0.674302683179603	-0.543270459751939	-0.315564471999334	0-25%
chr1:43364315-43364646;-	ENSG00000283836.1	0.246668858691992	0.906240621459097	0.280779432297919	-0.0855129496852388	-0.105698456219597	25-50%
chr1:43367597-43367774;-	ENSG00000066322.14	0.563383539527779	0.593958866322652	0.607320312207503	-0.452487260703116	-0.342404132214519	0-25%
chr1:43367935-43368111;-	ENSG00000066322.14	49.1157739011908	0.259843785422765	49.421144368807	-1.17057533111981	-0.202490626514228	0-25%
chr1:43368251-43368609;-	ENSG00000066322.14	0.219227515384804	0.930618013995512	0.261641820515803	-0.0624570901450925	-0.110609224872433	25-50%
chr1:43389684-43389861;-	ENSG00000159479.16	101.32920760938	0.202083974950489	103.5358692782	-1.38893624844205	-0.401850316278079	0-25%
chr1:43453795-43454029;-	ENSG00000178922.16	5.36091125075822	0.682485992615526	5.7062379312411	-0.331812515364772	0.254121732435544	75-100%
chr1:43707234-43707396;-	ENSG00000236200.5	3.24764178724921	0.406694481849254	3.40823359505634	-0.781463440382255	-0.290949107459171	0-25%
chr1:43946433-43946654;-	ENSG00000237950.1	0.350348039516077	0.628491807821586	0.402923174441273	-0.403400757645998	-0.329408377182729	0-25%
chr1:43974709-43974891;-	ENSG00000285649.1	0.650628622723	0.707441965104037	0.75059776599556	-0.300618363250762	-0.0974024369518711	25-50%
chr1:43975321-43975468;-	ENSG00000285649.1	0.262986444578262	0.819574022163789	0.342456337834782	-0.172823631556127	-0.194838047755859	0-25%
chr1:44031341-44031472;-	ENSG00000196517.11	1.75000474308226	0.817499671694104	2.02859701286941	-0.175024826158515	0.0325394106026748	50-75%
chr1:44355149-44355372;-	ENSG00000117419.15	30.0930534339402	0.318260945975157	29.1617692371282	-0.994433301382486	-0.179760732702468	0-25%
chr1:44674370-44674615;-	ENSG00000126106.13	36.6218288129154	0.293092838051649	37.3709299315028	-1.0659895875015	-0.184723012028138	0-25%
chr1:44721828-44721909;-	ENSG00000199377.1	54.0000083464165	0.731589704311383	66.1246078305752	-0.271464829989427	0.713346829033461	75-100%
chr1:44776039-44776081;-	ENSG00000225721.5	0.436713159282521	0.722114302338822	0.508428621760956	-0.282788106395282	-0.140451677174516	25-50%
chr1:44807283-44807385;-	ENSG00000188396.3	0.190437747976443	1.20191749313194	0.286961960136134	0.159749312193076	0.125817438421189	50-75%
chr1:44819994-44820002;-	ENSG00000202444.1	0.59804079542847	0.832438752735168	0.834107009241884	-0.159295420334353	-0.0352314535995852	25-50%
chr1:44986513-44986731;-	ENSG00000070785.16	15.7787560118066	0.279325160576412	16.4337428805599	-1.10777988579565	-0.309597450380791	0-25%
chr1:45008588-45008694;-	ENSG00000126107.14	0.118355808257584	1.24136860981631	0.180051301212857	0.187801518580272	-0.0517922365782665	25-50%
chr1:45009403-45009465;-	ENSG00000126107.14	0.122597820584759	1.01973012650226	0.179494117164398	0.0169705002322336	-0.220891155426893	0-25%
chr1:45010830-45011415;-	ENSG00000126107.14	33.0503463937907	0.403894084665256	31.9381826764911	-0.787465014710036	0.0016907513534975	50-75%
chr1:45339861-45340147;-	ENSG00000132781.17	5.49921374382203	0.337072281352784	5.73214634268054	-0.944553919167397	-0.354655307656621	0-25%
chr1:45340245-45340494;-	ENSG00000132781.17	2.27005436958548	0.360158733136678	2.35746020765452	-0.887012099955423	-0.49026581307755	0-25%
chr1:45490863-45491269;-	ENSG00000070759.16	7.24883171022869	0.436889648501002	7.36418132549108	-0.719256490357254	-0.0400130438356767	25-50%
chr1:45499835-45500187;-	ENSG00000280670.2	4.78177154622403	0.64308905235	6.53112030736181	-0.383457767164596	0.171833703498922	50-75%
chr1:45521588-45522081;-	ENSG00000117450.13	436.671262347391	0.382292350098146	470.426542277919	-0.835208784780163	-0.00529454347113234	25-50%
chr1:45660486-45660491;-	ENSG00000159592.10	0.152843560146036	1.06393860355665	0.187680747668338	0.0538331339145023	-0.114708402729428	25-50%
chr1:45660556-45660792;-	ENSG00000159592.10	0.216437490320329	1.09813713336102	0.297870727765044	0.0813131548058898	0.0789901043749314	50-75%
chr1:45660864-45661227;-	ENSG00000159592.10	1.04978439751626	0.528472872606771	1.2249327934462	-0.553954601687789	-0.320829111478189	0-25%
chr1:45686381-45686729;-	ENSG00000159592.10	128.098473528722	0.321587795149029	135.419121323468	-0.985400883777581	-0.0640219136026037	25-50%
chr1:45686989-45687245;-	ENSG00000159592.10	44.0639840220314	0.339954311608444	48.0074520098513	-0.937158892678045	-0.0317698510049312	25-50%
chr1:45687406-45687570;-	ENSG00000159592.10	0.286185705566708	0.984390386943196	0.345994147292424	-0.0136652720959453	-0.00549913886047528	25-50%
chr1:45688003-45688161;-	ENSG00000159592.10	33.6382299787515	0.70792945718391	37.9261336030588	-0.300020032310068	0.541545629807456	75-100%
chr1:45688248-45688472;-	ENSG00000159592.10	0.293803274554677	0.757621220189997	0.359878025190641	-0.24109573938666	-0.265779915980821	0-25%
chr1:45688539-45688602;-	ENSG00000159592.10	0.216593986124899	0.877516992811676	0.26335971374964	-0.113488929637922	-0.194401841521539	0-25%
chr1:45750400-45750857;-	ENSG00000197429.10	14.2090783267954	0.233454212616763	14.4882486917154	-1.26359656987708	-0.54144716352092	0-25%
chr1:46131839-46132150;-	ENSG00000117461.14	0.112552970043601	1.09321028609455	0.199115599780814	0.0774074186959968	-0.0759630699247326	25-50%
chr1:46132458-46132714;-	ENSG00000117461.14	12.6847479936725	0.419072510481351	13.4417145801683	-0.755421652504642	-0.0476046860863141	25-50%
chr1:46132851-46133078;-	ENSG00000117461.14	0.48503478721152	0.673109039479572	0.502873386755089	-0.343829154142082	-0.299388371265654	0-25%
chr1:46133314-46133411;-	ENSG00000117461.14	0.240583464638794	1.29361482386607	0.291123035970693	0.223609967238785	0.219843667272302	75-100%
chr1:46194871-46194912;-	ENSG00000085998.13	0.139328593201993	1.11495367649662	0.178647488375193	0.0945136478449099	-0.137390221209224	25-50%
chr1:46198287-46198471;-	ENSG00000085998.13	58.0048877966405	0.30376786686493	57.0500955020113	-1.0349163370579	-0.125371087919801	25-50%
chr1:46281147-46281388;-	ENSG00000132128.16	0.188707172229006	0.980212881750649	0.233164497914393	-0.0173591887590755	-0.10587882459683	25-50%
chr1:46285384-46286193;-	ENSG00000132128.16	1.20423040387079	0.602083274850333	1.31926387990411	-0.440686873607946	-0.183958479264932	0-25%
chr1:46286290-46286496;-	ENSG00000132128.16	0.317826691288617	1.04916095067022	0.435644274548357	0.0416842359219442	0.090549838102332	50-75%
chr1:46298281-46298403;-	ENSG00000132128.16	0.559006855509603	0.768414955730637	0.661357633265672	-0.228808382029642	-0.0371223343246136	25-50%
chr1:46303030-46303420;-	ENSG00000132128.16	58.5593986372224	0.27666748384381	57.8509766210805	-1.11608375918115	-0.216326788836246	0-25%
chr1:46303522-46303682;-	ENSG00000132128.16	2.02660722635199	0.505688507667756	2.20745473293848	-0.592233832158249	-0.195168132490825	0-25%
chr1:46583255-46583323;-	ENSG00000079277.20	0.154283514702845	1.05774211383829	0.226342282162053	0.0487595921299774	-0.0582675097976017	25-50%
chr1:46604197-46604300;-	ENSG00000079277.20	13.6015441547863	0.230302712703398	13.9771457938898	-1.27540189302353	-0.412277798743254	0-25%
chr1:46616790-46616906;-	ENSG00000079277.20	4.94363577445375	0.351455273155597	5.01148119144042	-0.908259872484168	-0.386841213291842	0-25%
chr1:46668091-46668611;-	ENSG00000123472.12	82.1491087841147	0.322882470220558	80.2333472577177	-0.981911065698969	-0.0404790838590118	25-50%
chr1:46718012-46718242;-	ENSG00000159658.10	0.162110706941748	0.966078750401042	0.23468913096759	-0.0299749408115975	-0.122367412912795	25-50%
chr1:46718329-46719196;-	ENSG00000159658.10	196.451768319809	0.269573866597434	194.64594596724	-1.13864442414468	-0.152579707905613	0-25%
chr1:47179180-47179299;-	ENSG00000225506.2	0.216980992275057	0.996749102759054	0.28567553715456	-0.00282829320616416	-0.0538305910541495	25-50%
chr1:47280890-47281016;-	ENSG00000123473.15	0.150397546972418	1.29195644559596	0.270780451902532	0.222495745961825	0.163892136455106	50-75%
chr1:47313920-47314269;-	ENSG00000123473.15	8.15972889476815	0.481564441312739	8.88670563008859	-0.634691177685679	0.0621012630785247	50-75%
chr1:48776690-48777009;-	ENSG00000162373.12	0.596966256146009	2.12458667800364	1.63058247719695	0.654548907905231	0.955990668503251	75-100%
chr1:50959788-50960326;-	ENSG00000185104.19	82.4037961413175	0.354448400563535	82.1158614730432	-0.90089395809349	-0.0244883959019582	25-50%
chr1:51158488-51158489;-	ENSG00000213478.2	9.56009951004213	0.691001422982678	12.4425230805796	-0.321042116560175	0.376686029027773	75-100%
chr1:51303775-51304036;-	ENSG00000085831.15	0.564138429366809	0.815205484795089	0.653172449196654	-0.177465814018401	-0.00834721200972938	25-50%
chr1:51305550-51305615;-	ENSG00000085831.15	0.139328593201993	1.13851785703754	0.265909242432096	0.112679693357829	0.0480922768675713	50-75%
chr1:51330474-51330585;-	ENSG00000085831.15	0.875965395315675	0.952575441635252	1.19906314965057	-0.042201238468042	0.204787607942229	75-100%
chr1:51330661-51330727;-	ENSG00000085831.15	0.25863465701068	1.06921660049217	0.345536836255998	0.0581313858520859	0.07644996362179	50-75%
chr1:51331211-51331513;-	ENSG00000085831.15	0.398296494542331	0.886691191102114	0.481811054320287	-0.104455212087658	-0.0187329383796636	25-50%
chr1:51345023-51345125;-	ENSG00000085831.15	0.302442853447191	0.990109604927366	0.396704303469429	-0.00863345286480498	0.0475136370901574	50-75%
chr1:51519098-51519458;-	ENSG00000085832.16	138.673137412203	0.239116486169597	143.468788553368	-1.24278095980813	-0.334995822713681	0-25%
chr1:51878304-51878820;-	ENSG00000078618.21	138.390105295408	0.283035782093219	141.006014095308	-1.09631731281507	-0.135877750862807	25-50%
chr1:51990583-51990765;-	ENSG00000169213.6	0.66356190330195	1.43136670202076	1.30444328597264	0.311501819947764	0.543434719786053	75-100%
chr1:52024534-52024536;-	ENSG00000285839.1	0.171965061960299	1.18573935607735	0.252324672576737	0.147978469696321	0.0786931542223848	50-75%
chr1:52033294-52033508;-	ENSG00000285839.1	0.54640220958798	0.642004586261592	0.626966665363329	-0.384923738937098	-0.208526434083996	0-25%
chr1:52033590-52033844;-	ENSG00000198841.3	7.60907926241687	0.376358358928194	7.66946398348004	-0.848796867663428	-0.266040887221186	0-25%
chr1:52055070-52055285;-	ENSG00000117862.12	158.682842286047	0.277304440142032	162.736486139822	-1.11408635306393	-0.340522298103096	0-25%
chr1:52055358-52055509;-	ENSG00000117862.12	0.476449015333526	0.754187475499346	0.574588535458085	-0.245041368063096	-0.107810747343951	25-50%
chr1:52055690-52055819;-	ENSG00000117862.12	0.168134982773141	1.25621845758103	0.270783524251729	0.198130340382091	0.137476980556032	50-75%
chr1:52056041-52056200;-	ENSG00000117862.12	1.15535054675756	0.531375318125876	1.29591457269353	-0.549197244039211	-0.287558484287906	0-25%
chr1:52361475-52361620;-	ENSG00000154222.14	0.362949656786356	0.860091546901608	0.441927055871622	-0.130910641237935	-0.0332416304611434	25-50%
chr1:52365958-52366475;-	ENSG00000154222.14	33.8330115679492	0.336054405766974	34.430420267206	-0.947180813008221	-0.0785883974269385	25-50%
chr1:52404358-52404491;-	ENSG00000085840.12	10.4065644317437	0.412365617743153	10.875744980167	-0.769435105045269	-0.056619111286235	25-50%
chr1:52552942-52553104;-	ENSG00000134744.13	8.51448205744071	0.544409022462674	8.86864879041229	-0.528149371737984	0.160031833745371	50-75%
chr1:52553232-52553596;-	ENSG00000134744.13	3.39055233854821	0.680415136826049	3.97404954866699	-0.33445206687701	0.208849319075606	75-100%
chr1:52698076-52698126;-	ENSG00000162377.5	0.278589719767403	1.0176695213403	0.375009497927815	0.0152135356478757	0.0458621253841601	50-75%
chr1:52698259-52698448;-	ENSG00000162377.5	14.6192260823352	0.377420022294045	14.8035391726593	-0.846350128102838	-0.140406832968372	25-50%
chr1:52772514-52772676;-	ENSG00000228929.1	2.72336194107966	0.986206134840457	4.29806157634642	-0.0120646004074283	0.480419890179527	75-100%
chr1:52921508-52921839;-	ENSG00000121310.16	40.4169057594972	0.423969412116959	39.4069347707681	-0.745330950154197	0.00175227233746311	50-75%
chr1:53218439-53218493;-	ENSG00000162384.13	0.450272963093722	0.900268483416295	0.552737727254607	-0.0912559067263524	0.0363470688288376	50-75%
chr1:53220083-53220363;-	ENSG00000162384.13	1.43684345863711	0.477924683723012	1.51159193855485	-0.641281077155273	-0.317230575477971	0-25%
chr1:53220512-53220675;-	ENSG00000162384.13	64.9663618229024	0.270685658753477	65.3557770619455	-1.13506950611113	-0.2550961578071	0-25%
chr1:53238286-53238621;-	ENSG00000162385.10	67.1729451877157	0.273600241825002	68.388093981195	-1.12576704619026	-0.165768570964968	0-25%
chr1:53327172-53327551;-	ENSG00000157193.16	0.86750643449285	0.609456165225523	0.979083598951101	-0.430115050592508	-0.190453770441733	0-25%
chr1:53327811-53328192;-	ENSG00000157193.16	46.5643065894378	0.501446404359752	50.4139284059934	-0.59955095693091	0.223339895559973	75-100%
chr1:53368094-53368190;-	ENSG00000230138.1	1.28407572626286	0.622253508253768	1.45188497488748	-0.412065292336425	-0.12449109945009	25-50%
chr1:53838227-53838617;-	ENSG00000058804.11	24.0764378664069	0.580230918456752	27.5526300688284	-0.47279826579476	0.401907941307059	75-100%
chr1:53889669-53890178;-	ENSG00000058799.14	19.4648619481413	0.491708972237573	19.0137558544395	-0.616583734089934	0.209975127389364	75-100%
chr1:53945561-53945843;-	ENSG00000081870.11	25.0376696302205	0.259194504392197	26.1648589268894	-1.17274842178688	-0.342019460281617	0-25%
chr1:53946257-53946318;-	ENSG00000081870.11	3.62734477401936	0.357442823360075	3.75891252216667	-0.893586836313962	-0.418635435688401	0-25%
chr1:54052977-54053506;-	ENSG00000116209.11	194.84600325532	0.278959540481894	204.309691843155	-1.10891756205239	-0.136811393624566	25-50%
chr1:54199908-54200072;-	ENSG00000215883.10	12.0940154028845	0.314872014541434	12.413716093172	-1.00373187447366	-0.326267504555472	0-25%
chr1:54356799-54356887;-	ENSG00000157216.15	0.729006119359434	0.776159815526757	0.86631540256985	-0.220097691877275	0.00609485109290522	50-75%
chr1:54406393-54406463;-	ENSG00000157216.15	0.624117144593959	0.645424625789169	0.683709867297731	-0.380308936741456	-0.180009489376634	0-25%
chr1:54407047-54407095;-	ENSG00000157216.15	0.128326783694909	1.02849168855003	0.19640147709166	0.0244015728462299	-0.125232797905728	25-50%
chr1:54764381-54764578;-	ENSG00000162396.5	9.63862243126731	0.330510483972746	10.3262616377756	-0.961629519804201	-0.260941522712409	0-25%
chr1:54883615-54883777;-	ENSG00000116133.12	0.843958918515878	0.762510621519896	1.13559924975797	-0.235508204722085	0.033751209004165	50-75%
chr1:54886670-54886787;-	ENSG00000116133.12	1.42727390340928	0.60134754687543	1.68044147779564	-0.441748912683968	-0.0683666929680192	25-50%
chr1:54886895-54887270;-	ENSG00000116133.12	142.407275221839	0.331097756747825	147.067991544858	-0.960087523336343	-0.0515342868555647	25-50%
chr1:55215042-55215486;-	ENSG00000162402.13	34.1913370437186	0.505299394501874	37.6163940944922	-0.592902444349395	0.230598199425211	75-100%
chr1:55215575-55215803;-	ENSG00000162402.13	3.45568930938025	0.554046223111778	3.44859783411409	-0.512908002655161	-0.19751095015881	0-25%
chr1:56516986-56517038;-	ENSG00000284686.1	0.34992813250542	1.07890570117589	0.522042270474541	0.0659669760226833	0.180871332182656	50-75%
chr1:56524327-56524495;-	ENSG00000284686.1	0.24689483750759	1.63140742095917	0.517041615944673	0.425124866995721	0.550723429694397	75-100%
chr1:56579251-56579464;-	ENSG00000162407.8	0.239915860909474	1.53672847230691	0.461674630190235	0.373194275798182	0.442390194089131	75-100%
chr1:56819642-56819747;-	ENSG00000187889.12	0.223660468337206	2.67911914571045	0.834480484600066	0.855984055939068	0.965779295317192	75-100%
chr1:58228988-58228988;-	ENSG00000233216.1	0.225019404767783	1.07924742747981	0.30554128222379	0.0662420442694848	0.0422229504452582	50-75%
chr1:58546614-58546807;-	ENSG00000162600.11	12.8049810809447	0.337193463222877	12.9228495391655	-0.944241706254441	-0.23067531771595	0-25%
chr1:58577250-58577348;-	ENSG00000184292.6	0.175284991331771	2.7443969423927	0.735776811325795	0.87689385359069	1.10161017006909	75-100%
chr1:58631449-58631464;-	ENSG00000185839.3	1.01310328925651	0.534293860516361	1.18954622114482	-0.544439632391011	-0.240746409500979	0-25%
chr1:58700007-58700130;-	ENSG00000162601.9	25.5045284101732	0.252637012356145	25.9103949972885	-1.19500604640139	-0.332744573417706	0-25%
chr1:58782895-58784109;-	ENSG00000177606.6	467.670326975584	0.579103003022997	512.38692774354	-0.474488365926949	0.313434310072349	75-100%
[truncated: 27,002 more rows]
