# Supplementary material for: Promoter sequence and architecture determine expression variability and confer robustness to genetic variants
Source: eLife. 2022 Nov 15;11:e80943. doi: 10.7554/eLife.80943 (PMC9844987; doi:10.7554/eLife.80943)
Supplement: Supplementary file 3. — [tab-delimited] Row names: Ensembl IDs Columns: [file elife-80943-supp3.zip › supplementary_file_3.tsv]

median	CV	mean	log10_CV2	adjusted_log10_CV2
FO538757.2	0	3.06124060257643	0.139029697452934	0.971794929867525	-0.0042561543467482
AP006222.2	0	3.69019366607001	0.090039716152261	1.13409831817094	-0.0398215111297149
RP4-669L17.10	0	14.1278936738307	0.00604620224466523	2.30015483551309	-0.035201239244286
RP11-206L10.9	0	5.93590335642119	0.0379501685198607	1.54697364299388	0.00840850749820277
LINC00115	0	10.7517331369399	0.016598779107237	2.06295695290151	0.149155679167113
FAM41C	0	8.2225889603817	0.0175693309108781	1.83001716164447	-0.0565633575604794
NOC2L	0	1.4815814532646	0.564271546617386	0.341451065571967	-0.0427148206647974
KLHL17	0	8.47472489865595	0.0182709644396896	1.85625121860338	-0.00614688923087758
PLEKHN1	0	9.07129796216116	0.0202126859934298	1.91533886463269	0.10662409047287
HES4	0	12.8892930592814	0.0113182744964936	2.2204581964023	0.154127493128929
ISG15	24.3125348940653	0.930522748605473	32.7360650714862	-0.0625460103043368	0.583390679121514
AGRN	0	6.5903293125992	0.0330850506549551	1.63781423285155	0.0470738996839402
C1orf159	0	5.84591141863962	0.0351325104290751	1.53370446067182	-0.0424474457743425
RP11-465B22.8	0	23.2921976572494	0.00437825435759846	2.73442093373652	0.24563526497671
TNFRSF18	0	6.90031433219529	0.0851342158054393	1.67773774948279	0.49316405615198
TNFRSF4	0	7.33121318472539	0.0334336318203879	1.73035169712258	0.142859392528314
SDF4	0.814237687935492	1.17372413437484	1.05164300864609	0.139132069467094	-0.00194117693855131
B3GALT6	0	6.81165306463701	0.0338386259723229	1.66650504019278	0.0896768659718361
FAM132A	0	17.6310041283023	0.00498230454313931	2.49255409424839	0.0530385050826419
RP5-902P8.12	0	27.7610740891071	0.00316728277018736	2.88687253033424	0.316542243799811
UBE2J2	0.600994225886727	1.20625597008817	0.840449537886529	0.162878951596852	-0.0559157415225437
SCNN1D	0	23.1703649480093	0.00260141885685608	2.72986574851723	0.0450995214132504
ACAP3	0	3.16103589686749	0.167106609177092	0.999658855470965	0.107279667517872
PUSL1	0	2.49837871004516	0.205325043100675	0.795316540787783	-0.0191987819907041
CPSF3L	0	1.80288988485202	0.383622228469046	0.511938404236222	-0.0323938085727755
CPTP	0	2.45895898777803	0.220657516392691	0.781502570669606	0.00635813068472346
TAS1R3	0	27.1071428206867	0.00335823491706277	2.86616748793836	0.27325506654096
DVL1	0	9.79521964864112	0.0131917814255179	1.98202835817519	-0.00579115551042286
AURKAIP1	4.31063020519209	0.567419516380225	4.42039140522249	-0.492191461470628	-0.102787322580242
CCNL2	0	2.10652600877065	0.305926936700959	0.647133651251243	0.0119422934118122
MRPL20	2.84255293694886	0.654647165796255	3.02653622873056	-0.367985415999433	-0.155432278535388
RP4-758J18.13	0	16.2590077378121	0.0068903462307744	2.42218807548754	0.133758476202678
ANKRD65	0	14.3382460806075	0.00563750432615499	2.31299205941386	-0.0712328689075026
VWA1	0	13.3721905688116	0.00896707165047504	2.25240511430256	0.0760248277099498
ATAD3C	0	4.82356841622435	0.0518328322037273	1.3667368856451	-0.0420729066267544
ATAD3B	0	2.55560370640951	0.176465992808614	0.814987018641624	-0.0516028519114479
ATAD3A	0	2.265027675457	0.231556006878012	0.71014702569976	-0.0441653904406987
SSU72	2.26280831068699	0.739846086568697	2.62536999904147	-0.261717238122706	-0.0596771035180596
RP5-832C2.5	0	7.8089171530499	0.0306627192037722	1.78518163060744	0.154822357239428
C1orf233	0	22.5881656184468	0.00262700421907807	2.70776192672485	0.0225269663222547
RP11-345P4.9	0	5.80337478386174	0.0421683042805726	1.52736123670279	0.034203734272287
MIB2	0	2.7015566012981	0.228359406357165	0.863228142065382	0.0964487094064616
MMP23B	0	13.7119242551375	0.00795356225340759	2.27419681107384	0.0810730064711191
CDK11B	0	1.98402585938111	0.320361108417302	0.595094656718308	-0.0210319609899485
RP11-345P4.10	0	15.4034758185662	0.00556157939139165	2.37523746225693	0.00204322699983006
SLC35E2B	0	2.75778360175412	0.190175476952163	0.881120369762894	0.0432122212140239
RP11-345P4.7	0	22.8087715804107	0.00282761526395515	2.71620379192856	0.066809747486094
CDK11A	0	2.3356383467576	0.232915876631441	0.736811193861114	-0.0127948680595112
SLC35E2	0	5.63530968193402	0.0492303425985062	1.501835574379	0.0791754147231112
NADK	0	1.85318730011411	0.358735849958131	0.535838630645592	-0.022777883683609
GNB1	0	1.43011340968025	0.580499498859948	0.310740957790764	-0.0611419720956535
RP1-140A9.1	0	16.5715564567016	0.00443575826109962	2.43872660148702	-0.0456794536656644
TMEM52	0	26.6823588687063	0.00227636966082362	2.85244844197164	0.0928955144169836
PRKCZ	0	4.9141534860459	0.0591079029795573	1.38289743375568	0.0392881544343506
FAAP20	1.21551381439788	0.990371921277482	1.38890585234328	-0.00840336226809476	-0.0161475553532748
SKI	0	8.79074035391137	0.0204918405935968	1.88805090556923	0.0832850547504376
MORN1	0	5.70260120370586	0.0416162825072235	1.51214600282801	0.00701474827356208
RER1	2.13877635015111	0.761035314233974	2.41234348577326	-0.237190380490111	-0.06034687474652
PEX10	0	2.67867448944819	0.185300047910624	0.855839883337705	0.00836074444686752
PLCH2	0	16.4888475745411	0.00573516375341747	2.43438060667931	0.0660217884863967
PANK4	0	5.07211141875481	0.0506344921905563	1.41037757019645	-0.00139869551855143
RP3-395M20.12	0	4.84662566119485	0.0784377798498996	1.37087895483417	0.160905628498425
RP3-395M20.8	0	3.97973902256243	0.0869050237031704	1.1997091869729	0.0244596501916754
TNFRSF14	1.12076821066431	1.13428408465049	1.51156716023508	0.109443676917707	0.109203908213116
RP3-395M20.9	0	5.38295722125133	0.0512765538574301	1.46204185691976	0.0381516887878022
FAM213B	0	5.25191754975185	0.0485526520181519	1.44063579889852	0.00776936839162334
TTC34	0	18.9067592478419	0.00400879560571772	2.55323418816123	0.0566478960869934
TPRG1L	0	3.50653384279191	0.104864276904005	1.08975606956777	-0.00746590591374829
WRAP73	0	2.30284571257218	0.238853106554151	0.724529683637417	-0.0221895196239612
TP73	0	3.82006629707141	0.079654445983088	1.16414180027495	-0.0424678708538351
RP5-1092A11.5	0	18.379432232501	0.00468242323223383	2.52866418253323	0.0865006553680177
TP73-AS1	0	5.84431970079578	0.0357550136415748	1.53346793009393	-0.0191481694501068
SMIM1	0	5.12892850274008	0.0577295082946257	1.42005329008632	0.0700286286192167
LRRC47	0	2.38250777121759	0.219296905530332	0.754068651771966	-0.0222178707333603
CEP104	0	2.32762965645831	0.243783071515091	0.733827763853322	-0.000654940015532013
DFFB	0	8.23837864265308	0.0378077613053252	1.83168349722085	0.292357523694076
C1orf174	0	2.11942616403501	0.27396856167091	0.652436582680651	-0.0367315762075554
LINC01134	0	14.8858091053808	0.00675327978058353	2.34554489065642	0.0614849170514034
NPHP4	0	10.2894095202149	0.0127273777119269	2.02478090511856	0.016925425822691
KCNAB2	0	2.29348957709112	0.22005584975119	0.720993541587324	-0.0519153114706811
RPL22	23.0010363542712	0.402727809389923	23.9409804118883	-0.789976760414692	-0.196894182143488
RP1-120G22.11	0	21.7635379267678	0.00223079352220733	2.67545899318991	-0.0682799673748984
RNF207	0	5.17091171210599	0.0454841563561653	1.4271342454252	-0.0273587831151787
ICMT	0	2.46013726716505	0.183765204755649	0.781918679823959	-0.0724823228554867
LINC00337	0	16.0323332421677	0.00459918735429758	2.4099934627319	-0.0655523826888178
GPR153	0	20.2731169080121	0.00215415239274517	2.61384104961941	-0.139802252928834
ACOT7	0	1.89281160263173	0.358773258558576	0.554214778895152	-0.00455203378691993
RP1-202O8.3	0	14.1721164902969	0.00602410290812453	2.30286942687707	-0.0330290613079756
HES2	0	19.3268897703054	0.00248001174240948	2.57232393937889	-0.131499283873993
TNFRSF25	0	21.9360959323524	0.00212557693817139	2.68231867346857	-0.077249297285952
PLEKHG5	0	23.1652706992916	0.00195767792793539	2.72967475909101	-0.0305882541519606
NOL9	0	3.22441574820635	0.123497515784849	1.0169020672035	-0.00372051690675712
ZBTB48	0	3.85968243370485	0.0898830917317876	1.17310314666826	-0.000448898918594232
KLHL21	0	7.00179889542164	0.0308078601197146	1.69041926573923	0.0625615486064905
PHF13	0	5.84501688532797	0.037276848235796	1.53357154021528	-0.0060541274858823
THAP3	0	2.71436356382468	0.171729347337748	0.867336033875294	-0.0144272676582449
DNAJC11	0	3.97086856127547	0.0737245819844279	1.19777102365811	-0.0428428346635032
RP11-312B8.1	0	23.7178007310717	0.00216095017079577	2.75014883189361	-0.000546583456966232
CAMTA1	1.08784724236393	1.02164818726699	1.21768410451317	0.0186027375213046	-0.050062160095789
VAMP3	0	3.2098810065125	0.134790559751702	1.01297786594814	0.0237000241146638
PER3	0	16.36460339961	0.0039749027267897	2.42781096906525	-0.0728115285508943
TNFRSF9	0	17.9865564322891	0.0159724314291188	2.50989604924737	0.597201696416286
PARK7	5.98339117763054	0.542244081461925	6.20529229960093	-0.531610359134517	-0.189406056246262
ERRFI1	0	10.8093059006837	0.0102008422504335	2.06759561488514	-0.0517289714672384
RERE	0	2.39371399865637	0.233427273769675	0.758144519187315	0.00993684271686046
ENO1	5.06236678262957	0.972764305038253	7.26176734279014	-0.0239847478723992	0.348748337241593
ENO1-AS1	0	7.70601470649338	0.0245117633146274	1.77365966700847	0.052267948448051
SLC2A5	0	2.81757743035617	0.201125008053039	0.899751719615062	0.0864476165474742
GPR157	0	6.85789124169175	0.0279011247407374	1.67238118683996	0.00673425096980296
MIR34AHG	0	7.06224812033501	0.0227755770964168	1.69788594341802	-0.0577152328290107
RP3-510D11.2	0	6.17716031774973	0.0332262266569509	1.58157774572559	-0.0083145944534746
H6PD	0	4.74122078377173	0.0646686060312988	1.3517803590417	0.0550091525940573
SPSB1	0	5.90788052486262	0.0473330426035489	1.5428634079726	0.104240606722771
SLC25A33	0	1.96962892485352	0.322665329201294	0.588768826873137	-0.0276806797736574
TMEM201	0	7.30885206575479	0.0206299490145015	1.72769834333928	-0.0748276560921892
PIK3CD	0	3.93324451578478	0.079350056872319	1.18950189157628	-0.0198408197654631
PIK3CD-AS1	0	7.74101648274184	0.0199923909920686	1.77759598437886	-0.0353416370708663
PIK3CD-AS2	0	2.2242420298257	0.322974787698019	0.694364086052668	0.0778338571712391
CLSTN1	0	2.60845413456186	0.194826871571656	0.83276640952195	-0.00156219089367182
CTNNBIP1	0	1.82025209082467	0.383615003041079	0.520263077148791	-0.0242357128485713
LZIC	0	2.25686823056719	0.247139935559558	0.707012406229836	-0.0313459348586052
NMNAT1	0	3.50861871652597	0.0976069443569365	1.09027235153151	-0.0279281306121033
UBE4B	0	3.01981940207809	0.130777216705846	0.959961942188352	-0.0417998228283641
KIF1B	0	5.4203413228952	0.0409921812059158	1.46805327048733	-0.036007476567669
PGD	0	1.50504846093314	0.547103546401754	0.355100967935488	-0.0490348441337522
APITD1-CORT	0	8.36850643952672	0.0122285623791781	1.84529590930752	-0.183536702314768
APITD1	0	2.53401750060676	0.171624071814295	0.807619219824679	-0.0763626577746476
CORT	0	20.6041441235639	0.00180089855923933	2.62790915811594	-0.141744835440859
DFFA	0	1.52411908542554	0.530843666463686	0.366037802934543	-0.0438435269350756
PEX14	0	3.09433344492268	0.150587348942735	0.981134222790774	0.0433969066684922
CASZ1	0	7.30494021708866	0.022168356249736	1.72723333212318	-0.03965706215985
C1orf127	0	14.6208170807697	0.00525589773541572	2.32994328748088	-0.0386234203129234
TARDBP	0	1.72474509498543	0.416612948088498	0.473449837054584	-0.0259442053959649
RP4-635E18.8	0	10.2983793874971	0.0137373516689259	2.02553777398447	0.041119355510479
SRM	1.65168888353113	1.06077578047496	2.19709216640183	0.0512471908126577	0.183686549344882
EXOSC10	0	2.90461740502843	0.138553510861934	0.926177870817474	-0.054232715982934
RP4-635E18.7	0	25.4762442501474	0.00461876271196257	2.81227080794983	0.337887264262843
RP4-635E18.6	0	6.78303156118887	0.0228402234158352	1.66284767565099	-0.0921031228205562
MTOR	0	3.6949729695116	0.0892685740136699	1.13522253134267	-0.0370967588429423
UBIAD1	0	2.5563664564027	0.199909769177614	0.815246220557928	-0.011926625499282
FBXO2	0	10.190703354471	0.014631811377399	2.01640831942089	0.0634541990857869
FBXO44	0	3.54888041125186	0.112628587762721	1.10018272982594	0.031150568708725
FBXO6	0	1.8990024256758	0.382221113524164	0.557051038960021	0.00980107543646258
MAD2L2	0	1.63084709373151	0.465385762682603	0.424826488038068	-0.0332816679993738
DRAXIN	0	22.1560196637207	0.00247173061035098	2.69098348383227	-0.00962000051650458
AGTRAP	0	3.81136950903783	0.0877948778767099	1.16216211058915	-0.0053393166761051
MTHFR	0	3.9640764066563	0.0933556062152078	1.1962840336393	0.0531831176398689
CLCN6	0	6.52049444093711	0.0309933484404434	1.62856105797579	0.00821761666614695
NPPA-AS1	0	15.168939614617	0.00467823010525401	2.36191044494637	-0.0845653662885204
KIAA2013	0	2.51784168100732	0.301788485527061	0.802056837384402	0.153734334428756
PLOD1	0	3.12684695329216	0.128475486726218	0.990213249555059	-0.0237276246650249
MFN2	0	3.94922531060582	0.0804666370861466	1.19302382349308	-0.00662994022697516
MIIP	0	1.70935984698861	0.495835183812172	0.465666996255611	0.0144248997267871
TNFRSF8	0	3.33419242577868	0.104853574846404	1.04598132118331	-0.052112817893383
TNFRSF1B	0	2.12599309912932	0.348518307447004	0.655123700981402	0.0763440381959555
VPS13D	0	5.73689763942713	0.0383606971867657	1.51735420210807	-0.0146581893980866
DHRS3	0	13.9377331218237	0.00476252499119499	2.28838428888132	-0.145696188949045
PRDM2	0	1.79859023586187	0.421965884722188	0.509864462795358	0.010010498613141
KAZN	0	21.3527057769044	0.0119161730929632	2.65890583174524	0.614638925627263
TMEM51	0	5.67872357823345	0.0428854995190088	1.5085014583144	0.00961981861887318
EFHD2	0	1.35007986101219	0.709791286472209	0.260718917984216	-0.03833263473307
CASP9	0	4.30593201361084	0.0679369867446532	1.26813433692628	-0.0168694643211098
DNAJC16	0	4.60403441432559	0.0691564270348197	1.32627712248538	0.0459265472604589
AGMAT	0	4.21866941194369	0.0766658840102482	1.25035098809778	0.014801134566359
DDI2	0	3.66933761363494	0.0999440998977838	1.12917534555773	0.0109390935458604
PLEKHM2	0	3.91327638846154	0.0799812897368161	1.1850810450192	-0.018522281875339
UQCRHL	0	4.11106375464439	0.0755687915804152	1.22790842379936	-0.00880825062079094
FLJ37453	0	4.71184654972222	0.055357111666288	1.34638227676096	-0.0409182313943055
SPEN	0	2.18002413830388	0.285356801952604	0.676922604708421	0.00777414516548935
ZBTB17	0	2.95805155269027	0.137465956884552	0.942011477153941	-0.0449313582929094
ARHGEF19	0	6.07108391575531	0.0378395234284129	1.566532471642	0.0272910356742337
RSG1	0	8.34267374174143	0.0147550994874854	1.84261051978614	-0.104998244709846
FBXO42	0	3.53633378481508	0.106724407886227	1.09710650027363	0.010629316475772
SZRD1	0.798778177074416	1.11979743290673	0.984632059371792	0.098278935112861	-0.0491190956779632
SPATA21	0	25.0189420165135	0.00216477902281568	2.79653788121001	0.0461372545791963
NECAP2	0	1.55524789972457	0.618572300254596	0.383599247049318	0.0273356932278961
RP4-798A10.2	0	12.6690966379192	0.00769136797694946	2.20549129777733	-0.0244484386879456
RP4-798A10.7	0	9.94849795360044	0.0150926611470297	1.99551502989234	0.0713045171199345
NBPF1	0	10.0921883070334	0.011366636217884	2.00797069057624	-0.056743925464084
CROCC	0	13.1754602485599	0.0075083285208583	2.23953159007181	0.0125948157261222
RP11-108M9.4	0	14.9745714994161	0.00678988539252026	2.35070880761831	0.0715887636283723
RP11-108M9.6	0	25.805772919984	0.0016533595997033	2.82343374268925	0.0404993735530117
ATP13A2	0	3.73116365175737	0.0916450309143933	1.14368859590878	-0.00944741015757566
SDHB	1.06006590998452	1.03553388705319	1.18616363224016	0.0303286308324893	-0.0601694051709906
PADI2	0	19.4475002236483	0.00968646768889672	2.57772757031097	0.463340208049014
PADI4	0	21.4036242235417	0.00340093200096576	2.6609746352048	0.0641945666587591
RCC2	0	2.27329361388792	0.253471546992609	0.713311063844309	-0.00271333439287458
ALDH4A1	0	4.51928661737725	0.0531004456853162	1.31013977113245	-0.0842420322256108
IFFO2	0	6.90016911007804	0.0233352797931035	1.67771946920603	-0.0635332815770751
UBR4	0	2.74785155398839	0.157131551191334	0.877986534631597	-0.0522991600410092
RP1-43E13.2	0	6.76547072094254	0.0318764085464897	1.66059603775666	0.0540236237320764
EMC1	0	3.89973425297868	0.077952912713784	1.18207002615698	-0.0276187227517382
MRTO4	0	1.70115641692263	0.496807929802069	0.46148849540061	0.0109801325000588
AKR7A2	0.549730477592259	1.241779484006	0.836740326546033	0.188088960791891	-0.0330205214203125
PQLC2	0	4.0579007038794	0.0739815601937635	1.21660283143464	-0.0262291239027386
CAPZB	3.1254689474413	0.707208024060788	3.43760341036545	-0.300905640827204	-0.0488124011593242
MINOS1	2.36055452906502	0.776954618383462	2.64958764169121	-0.219208694859506	-0.0067171847286242
NBL1	0	11.4168449033335	0.00789319856284532	2.11509220249727	-0.0831998507831027
TMCO4	0	4.12465995243158	0.0701466307242758	1.23077630001675	-0.0413693850284487
OTUD3	0	7.14621980675804	0.0207418606910574	1.70815274060773	-0.0918937996356564
PLA2G2D	0	19.9742729124504	0.00368422994831275	2.60094195886489	0.0640468867089514
UBXN10-AS1	0	20.8316969100562	0.0022284792559071	2.63744929636763	-0.104925133301589
MUL1	0	2.73573071462152	0.167026712738896	0.87414669274122	-0.0190143626402286
PINK1	0	4.13514322837864	0.0852911801959077	1.23298111349283	0.0476123892079237
PINK1-AS	0	10.284154006121	0.0118957122944651	2.02433714323603	-0.0197068368138864
DDOST	2.21303090270021	0.945471177470145	2.99355757490981	-0.0487034120227905	0.169411498204797
HP1BP3	0.540363912995911	1.27070236558045	0.847828258127608	0.208087676838716	-0.0159102708929931
EIF4G3	0	2.90936405763722	0.139836798542649	0.927596138492912	-0.0429094393911401
ECE1	0	3.67811992730503	0.102796903700914	1.13125177112967	0.0244945925747544
RP5-1071N3.1	0	11.3011576350712	0.00910348801167443	2.10624586551069	-0.0324913531690352
USP48	0.625891766463518	1.2241933691793	0.899000163544767	0.175700045643051	-0.0383097917105689
HSPG2	0	17.7236412866081	0.0029346076580117	2.4971059032988	-0.156884074506172
RP1-224A6.3	0	9.4392313955334	0.0130680627630304	1.9498732652342	-0.0363069173458106
LINC00339	0	5.06130002941521	0.05866970965311	1.40852416533375	0.0698423708721667
CDC42	2.71136777163403	0.85258820086712	3.40351134065277	-0.138521363865127	0.110872911040718
ZBTB40	0	5.90071239860824	0.0328627858455856	1.54180889518503	-0.0517938836979328
EPHB2	0	12.0535873065843	0.006920523520487	2.16223263582984	-0.123943629204795
KDM1A	0	2.17997531096591	0.242463700594821	0.676903150170692	-0.0697273300764052
LUZP1	0	2.4640295477522	0.202521350479469	0.783291822852303	-0.0266581515889744
LINC01355	0	5.97404369745797	0.0386701578851489	1.55253678989928	0.0274267443893785
HNRNPR	1.27057355536753	1.00366280108659	1.46137859397649	0.0031756562457828	-0.0265182517453675
ZNF436	0	14.2424303132196	0.00635379107346312	2.30716820634931	-0.00202050158727296
ZNF436-AS1	0	8.76726915687902	0.019743067718671	1.88572867936919	0.0684852024581561
E2F2	0	4.99547636153767	0.0460760968401509	1.39715381648454	-0.0483472041917712
RP1-150O5.3	0	22.6748895978768	0.00205672642904378	2.71109036238822	-0.0581963357053743
ID3	2.15768287243032	1.57872940925763	5.81872221362769	0.396615398538836	0.697716186392758
MDS2	0	9.6479663270578	0.0176580166043473	1.96887155808334	0.0888513987516284
RPL11	90.3642012130488	0.402187661642216	94.2857743076498	-0.791142513738596	-0.0464331175825752
TCEB3	0	1.61391477222678	0.485230046624271	0.415761193450028	-0.042002281920311
TCEB3-AS1	0	3.53044419589806	0.11420423261601	1.09565870238525	0.0302897871004206
PITHD1	0	1.69070454074779	0.433293636569163	0.456135438100069	-0.0449783394552053
LYPLA2	0	1.55474423473689	0.494472403272238	0.383317910097542	-0.0696831462586934
GALE	0	2.51575111581038	0.195112821539808	0.801335347968836	-0.0328416866231166
HMGCL	0	1.92127860791093	0.368000428190299	0.567180694434322	-0.00809147840825664
FUCA1	0	1.96394293088174	0.489825956925337	0.586257727428086	0.1301422904923
CNR2	0	3.59430237239684	0.114430372292267	1.11122921907938	0.0470553248803378
PNRC2	0.721551992495439	1.19215989004135	1.01400574135693	0.152669011992882	-0.00239915789120249
SRSF10	0.771427065547289	1.16852494766632	1.00837577613126	0.135275977775121	-0.0206612641387888
IFNLR1	0	4.27847187792472	0.0788303914970671	1.26257736349917	0.0523983536568449
STPG1	0	5.64863541674204	0.0383185115125095	1.50388708942421	-0.0296818570999644
NIPAL3	0	2.54804961888542	0.220133055202239	0.812415761768004	0.038897203184487
RCAN3	0	9.86222107486745	0.0147614898100185	1.98794946719107	0.0413297058315214
RP4-594I10.3	0	22.1839052190421	0.00228569469434145	2.69207600209246	-0.057578184654671
SRRM1	1.41107350712621	0.933388286183114	1.55615537867251	-0.0598753074330254	-0.0293149233873219
CLIC4	0	2.02320607921637	0.358293288577566	0.612080242564114	0.0510082520585672
RUNX3	0	1.52964786832792	0.73347801519828	0.36918293164411	0.0910262924107325
SYF2	1.55912277096156	0.942657617332633	1.8987993928262	-0.0512920374386107	0.0301882254207406
RSRP1	0.651323021051335	1.28958216865089	1.06192086951677	0.220898038825781	0.0845412997255744
RP3-465N24.6	0	11.8738043343756	0.0080665802569059	2.1491797760251	-0.0469923929271232
TMEM50A	1.66065390290878	0.862239674469736	1.82981146168931	-0.128743995423415	-0.0488836409835894
RHCE	0	15.68732387973	0.00571096373185651	2.39109772612949	0.0210260100101842
TMEM57	0	2.74626899598091	0.177046459171627	0.877486147919877	0.00616694994391231
LDLRAP1	0	2.24609475935244	0.332635137621795	0.702856149083076	0.0951643199545502
RP11-70P17.1	0	10.5516538969194	0.014535014735917	2.04664107509876	0.0938187807395077
MAN1C1	0	19.9155891971359	0.00441893021854587	2.59838631883236	0.113104340958254
RP1-187B23.1	0	21.6500598193395	0.00408332151071498	2.67091820130239	0.173525525630424
SEPN1	0	18.8602475391229	0.00292912868356086	2.5510947770327	-0.103060864082121
RP1-317E23.3	0	12.2149790274881	0.00875372348884953	2.17378545129611	-0.00298751292776878
MTFR1L	0	2.36194925367198	0.22674710044956	0.746541125177356	-0.0154841960619322
AUNIP	0	5.98223156165569	0.0244102200818799	1.5537264395915	-0.170041952032028
PAQR7	0	7.58658999828214	0.0306101173881255	1.76009322828497	0.128795871328739
STMN1	0	1.64836067929983	2.3850573195853	0.434104492259841	0.610947998003432
PAFAH2	0	5.75370990585125	0.0374822184241598	1.51989592315032	-0.019804455775525
PDIK1L	0	5.92949758894317	0.0445696151570586	1.54603579361107	0.0774058170739771
ZNF593	1.11495607121404	1.0584439907349	1.30165300199687	0.049335763145737	-0.0180561129210081
CNKSR1	0	6.4111166108123	0.0860846413073942	1.61386735254199	0.428671152144297
CEP85	0	6.81145313015021	0.0305192985641564	1.66647954514249	0.0317425483627609
SH3BGRL3	6.55647221408129	0.591634659696654	7.19462715545677	-0.455892783366238	-0.0850660664212733
UBXN11	0	4.12953228892702	0.0666383163867876	1.23180173244567	-0.0657786719110416
CD52	5.66159610887288	1.25160871326515	10.1946347373091	0.194937155784044	0.647024088089574
DHDDS	0	2.61906858030502	0.188354301161535	0.836293741148355	-0.00395986838657192
HMGN2	4.59552878032583	1.00649513315323	7.15941744867194	0.00562335844973361	0.375496891310185
RPS6KA1	0	1.65410692508271	0.474603592397552	0.437127159734715	-0.0197813691315023
RP5-968P14.2	0	21.9966968330507	0.00271800738371528	2.68471493847314	0.0106119783135386
ARID1A	0	1.72613937248719	0.450184589728315	0.474151717472677	0.00471098662101344
PIGV	0	3.32591485410368	0.119051213200375	1.04382225352752	0.0134287197088683
ZDHHC18	0	4.08045038341027	0.0730839125553739	1.2214162027654	-0.0183169914488506
SFN	0	19.0887146242504	0.136525959966552	2.56155337062813	1.57301696105166
GPN2	0	2.03324676951981	0.302755167259416	0.616380181906662	-0.0294415674441721
GPATCH3	0	3.76772983584037	0.0875489151828215	1.15215950851226	-0.0142004944196668
NUDC	1.20170746310945	1.01278034956203	1.36453078425159	0.0110305327407752	-0.00422926474362783
KDF1	0	24.2162506263968	0.00211466747120194	2.76821380541619	0.00566905365304615
SLC9A1	0	5.4167436879742	0.0406133762322515	1.46747657184561	-0.0319680264657101
WDTC1	0	3.50017676712583	0.105369335405713	1.08817995558557	-0.0047139381596959
TMEM222	0	2.27099855786322	0.243193066987599	0.7124337168655	-0.0268024647165799
SYTL1	0	2.05738881302556	0.642682963268082	0.626632748090132	0.296328305126686
MAP3K6	0	16.0522281139086	0.00736799267564704	2.41107064549612	0.170648533615416
WASF2	1.06310824956528	1.0569437807102	1.24896401575546	0.0481037752266468	-0.0150419591868487
AHDC1	0	9.90493962879254	0.0129458996962045	1.99170366566288	0.00117393293162893
FGR	0	1.88945218493042	0.56037358104991	0.552671811999455	0.159534061786846
RP11-288L9.1	0	14.1197561576798	0.00714021846518326	2.2996543933907	0.0375316154502956
IFI6	2.0986476973132	1.3228222859393	3.95155881401364	0.243003005956165	0.577495981263895
FAM76A	0	3.67606395667414	0.0959328848206235	1.13076611739171	-0.00279374375786068
STX12	0	2.11221782097525	0.289818468077159	0.649477404967609	-0.0149028274587123
PPP1R8	0	1.84891698294034	0.37219948256103	0.533834823226599	-0.0367765135993933
THEMIS2	0	1.53090298770583	0.735316999928072	0.369895341241144	0.0934552351938229
RPA2	0	1.41245475499907	0.707066361447723	0.299949090018065	-0.00572804376454011
SMPDL3B	0	15.8148286552851	0.0053044939894842	2.39812898188479	0.0307325092929749
XKR8	0	3.99890193438548	0.0781623867152368	1.20388150800325	-0.00590210004780989
EYA3	0	2.95931763528319	0.143620729076051	0.942383164418779	-0.015244339064737
PTAFR	0	4.63943577880475	0.0789672985845803	1.33293033479462	0.122847888438296
DNAJC8	1.30667389535178	0.965747543566684	1.44831288364299	-0.0302727756684663	-0.0667817789800281
ATPIF1	5.2667704406774	0.640525036816748	5.93150448869095	-0.38692777980472	-0.0715067516074126
RP5-1092A3.4	0	3.3481639534823	0.134974390617316	1.04961343290126	0.0597763115940282
SESN2	0	3.2293969419835	0.168778919385877	1.01824285938581	0.129556497908181
MED18	0	2.93724668764132	0.152559999177478	0.935880845433975	0.0169094435306147
PHACTR4	0	2.62807792292194	0.196434209340447	0.839276475956085	0.00719505661461772
RCC1	0	2.15640834491269	0.254973731630118	0.667462007602867	-0.0494100287152063
TRNAU1AP	0	1.96169029048715	0.35533255058534	0.585260885038289	0.00555809572745258
SNHG12	0	3.06804723174889	0.136593366329078	0.9737240823466	-0.0144006764289981
TAF12	0.623284210905988	1.23711483447217	0.906787897634505	0.184820029270942	-0.0128577838355413
RAB42	0	15.9450948443366	0.00394964533625422	2.40525421369913	-0.0972501790379354
RP11-442N24__B.1	0	11.2315033729333	0.0124852712132991	2.10087578373759	0.0864842468677023
GMEB1	0	3.18225110406591	0.131259432996544	1.00546889166923	0.00690720291656222
YTHDF2	0.779561385480778	1.19732546883354	1.00934367809713	0.156424441339496	0.000574106628568605
EPB41	0	2.84553825520546	0.178992487325814	0.908328857212853	0.0345286915741535
SRSF4	0.760594396080381	1.15534626130951	0.985464208290742	0.12542432661936	-0.0220312935367347
MECR	0	2.48223791112457	0.187229061916084	0.789686808585603	-0.0479777833492002
PTPRU	0	22.6624117189348	0.00223775644058113	2.7106122506392	-0.0399493644035656
MATN1	0	24.309630839343	0.00485026906910226	2.77155672758765	0.337709174130776
MATN1-AS1	0	9.60931881415535	0.0152028884271874	1.96538520494399	0.0403236582250386
LAPTM5	7.31125734119494	0.737942349894898	8.83941203962559	-0.263955130284773	0.172161243347532
PUM1	0	2.43347916152174	0.243356322508688	0.772455263250797	0.0337472458590754
SNRNP40	0	1.29693425318208	0.759553620259351	0.225835921013254	-0.0354846824428358
ZCCHC17	0	1.39751099953931	0.633282533471617	0.290710469639894	-0.0431780968135058
FABP3	0	13.5347595220132	0.0121292257027952	2.26290108775048	0.223739558322422
SERINC2	0	8.43077976017049	0.0236648684619874	1.85173548848511	0.117827063520364
PEF1	0	1.58910421644551	0.490645931027155	0.40230475998183	-0.0534282092428279
SPOCD1	0	21.719445063681	0.00260890449408522	2.67369744948924	-0.0113031442640543
RP11-84A19.2	0	24.8490292590603	0.00155697172528143	2.79061885489781	0.0025088805888096
PTP4A2	1.86085199485153	0.845498308642263	2.13000327125515	-0.145774513679651	-0.0350634368184393
KHDRBS1	1.33706994828037	0.937704527530032	1.46189531511777	-0.0558679741553055	-0.0840891751821277
TMEM39B	0	2.66112499681079	0.190725403677095	0.850130548915052	0.0153667514527953
KPNA6	0	2.01993829703436	0.304382756807721	0.610676206549901	-0.0291370606423138
TXLNA	0	2.13133263305104	0.286513396791564	0.657302469043724	-0.00929531995775745
CCDC28B	0	1.67185048721698	1.01409515333335	0.446394872186857	0.291413609505755
RP4-622L5.7	0	20.6639486858477	0.00308677956238724	2.63042662939277	0.0119082892867777
IQCC	0	8.5690264163004	0.0149863011474917	1.86586296332194	-0.0690922645168726
TMEM234	0	3.58855312806735	0.107683496243359	1.10983876057972	0.0336382085788232
EIF3I	3.248327047002	0.644917200971834	3.46161358327866	-0.380992079161359	-0.127549357112462
FAM167B	0	11.1961988898184	0.00911306252763528	2.09814120938165	-0.0372712325387807
LCK	0	1.78460709182142	0.7533022192155	0.503085228978525	0.238007959431774
HDAC1	0.741990006287145	1.16794270229733	0.997963074322253	0.134843074788248	-0.01797764110029
MARCKSL1	0.994893585493552	2.26576445730268	3.3647550941898	0.710429519606688	0.954425864988463
TSSK3	0	24.7420374935752	0.00216964803113427	2.78687092136884	0.0373546608973334
FAM229A	0	10.6638829149374	0.0115859476288081	2.05583073611323	-0.00311413967527363
BSDC1	0	2.01230994459582	0.362520562766149	0.607389746863941	0.042743684706732
ZBTB8A	0	5.24356458532848	0.0542077367429144	1.43925324321377	0.0552690414657033
ZBTB8OS	1.01742185694145	1.1028559954464	1.24813641340182	0.0850376169639705	0.0219742703567187
RBBP4	0.73136078255522	1.18289106467912	0.968221238624121	0.145889502464444	-0.00530744682255321
SYNC	0	3.43173538571654	0.120878878156917	1.07102758576961	0.0330360062440644
YARS	0	1.79167479327467	0.415183180110945	0.506518367456527	0.0106248641698073
S100PBP	0	2.22264392919703	0.293389379641983	0.693739787322426	0.0475767126208743
TMEM54	0	14.4718828030826	0.00465502955508254	2.32105007368187	-0.141237445808515
RNF19B	0	6.25238287210719	0.0302356022131564	1.59209112940197	-0.0377379909368616
AK2	0.516835889673137	1.25709461764886	0.849033608709881	0.198735933854529	-0.0268389098459574
TRIM62	0	8.73890443639239	0.0168068735936575	1.88291398035975	-0.0328181340332443
ZNF362	0	6.7584277320734	0.0290905437885399	1.65969134847964	0.00312634680999269
PHC2	0	6.39530789568269	0.029154737984375	1.61172291598028	-0.0434489350130143
ZSCAN20	0	10.5473880382527	0.00973419903363724	2.04628984798418	-0.0660066218571593
SMIM12	0	1.30262121549542	0.732189066440732	0.229636294302198	-0.0507273161703959
DLGAP3	0	15.1043414937238	0.00549354027727914	2.35820359203872	-0.0121549720260168
RP11-244H3.4	0	15.2078260248116	0.00593166589847288	2.36413427124759	0.0069174812899746
ZMYM6NB	0	24.3034064768699	0.00182457631287519	2.7713343011408	0.00838846819798889
ZMYM6	0	3.78556406741292	0.0959651196351449	1.15626120128539	0.0229108020255238
ZMYM1	0	10.3522366892243	0.0152831257337501	2.03006838593227	0.102723176591245
SFPQ	1.48335425639518	0.983961671356701	1.73785655187249	-0.0140436369635096	0.0492367173667794
ZMYM4	0	3.3530312724773	0.110865119040716	1.05087520790207	-0.0186972840336501
KIAA0319L	0	2.67515836055403	0.197461175233814	0.854698991839053	0.0246730439469953
NCDN	0	4.55362102481555	0.0563686356114039	1.31671376723543	-0.0540190372905898
RP4-728D4.2	0	5.09712287604547	0.0585792282655262	1.41465020645357	0.0759422145814659
TFAP2E	0	14.4076056847245	0.00665597626698032	2.31718362792783	0.0163208648814681
PSMB2	2.15864059847904	0.798096285355939	2.4588027996935	-0.195889421117491	-0.0190459153739
C1orf216	0	3.61687808792223	0.0892995756365595	1.11666774097641	-0.055510792105584
CLSPN	0	2.90656966707925	0.213425347992253	0.926761473897035	0.138463747232587
AGO4	0	7.21812536967036	0.0255661851835521	1.71684884186515	0.010420835309179
AGO1	0	3.90449545318343	0.0770221251838245	1.18312984285154	-0.0524200106798798
RP4-789D17.5	0	23.9613381898915	0.00221501806364287	2.75902213763962	0.0221058315527718
AGO3	0	2.52882752192162	0.212102726561673	0.805838418805762	0.00947202412263226
RP4-665N4.8	0	15.4056616648293	0.00592611709009151	2.37536071153288	0.0173385277195335
ADPRHL2	0	1.81958553235631	0.359878804807977	0.519944950135577	-0.039723652663724
TRAPPC3	1.19881954584471	0.980530964608703	1.36092896169022	-0.0170773740151268	-0.0335897722327336
MAP7D1	0	1.85237296398068	0.487386626011888	0.535456867382116	0.0784808780962899
THRAP3	2.0913625890663	0.807519250531184	2.3738700128735	-0.185694231368792	-0.0118508085326875
SH3D21	0	9.37155087032996	0.0171116944701418	1.94362293389781	0.0444039770547444
EVA1B	0	2.53113039052408	0.238482850993231	0.806629036603737	0.0605005395273183
RP11-268J15.5	0	27.5389799561793	0.00168426560098938	2.87989569990231	0.100914847930759
STK40	0	2.31339853009238	0.24002195739823	0.728500910600389	-0.0250380588862499
LSM10	1.48354487276867	0.943764619478486	1.75485343480715	-0.0502726156586846	0.0208433519717973
OSCP1	0	8.96729977448857	0.0149970096585422	1.90532337670537	-0.0281992224579262
MRPS15	1.69275409114715	0.82996823398043	1.81899555996694	-0.161877058792471	-0.0834014934997942
LINC01137	0	11.0307882299915	0.0096460202748304	2.08521309409248	-0.0448453518683185
ZC3H12A	0	3.7091950629518	0.117210038945843	1.13855934610506	0.0926615369563184
MEAF6	0.829711039849764	1.15633591954807	1.04536354823554	0.126168032898351	-0.0149052135072936
SNIP1	0	4.76164068908524	0.0617858060769975	1.35551324134183	0.0334430513299018
GNL2	0	1.88933849040761	0.346873433895635	0.552619544585738	-0.027210822605449
C1orf109	0	3.69020771299922	0.0876077800997378	1.13410162449726	-0.0325696759801175
CDCA8	0	3.74885136371799	0.14482682762463	1.14779644328815	0.186760427331195
MANEAL	0	11.6541664077485	0.00938844431696753	2.13296243002258	-0.0216934994534852
YRDC	0	2.37276861516388	0.205626267819775	0.750510778535771	-0.0624133987806128
C1orf122	0.622823825578835	1.22590620416398	0.934507007829217	0.17691448592382	-0.00270876732383787
MTF1	0	2.96253306315916	0.144527014441865	0.94332641192152	-0.0173529851000142
INPP5B	0	3.42243632359917	0.105805809014475	1.06867075316398	-0.0200126818584785
SF3A3	0	1.60839165784207	0.470407357273124	0.412783623810079	-0.0427926645018668
FHL3	0	3.2413277577154	0.12498311850619	1.02144589678839	0.006931162845073
UTP11L	0	1.52380404351574	0.525385737699906	0.365858243335834	-0.0419970939864597
POU3F1	0	16.2211657248247	0.00525045951791282	2.42016412264387	0.0512782597949748
RP11-329N22.1	0	11.8286158801066	0.0101665287292006	2.14586785767509	0.0254612174839171
RRAGC	0	2.03060722891266	0.322748151358033	0.615251855857462	-0.00125146561242218
RP5-864K19.4	0	6.34320736845516	0.0308618067833611	1.60461781866556	-0.0206577668202359
MYCBP	0	1.59013959688712	0.495714748552805	0.402870504611386	-0.048665085368748
AKIRIN1	0	1.47850065988886	0.581726519373581	0.339643045395598	-0.0304215799535831
NDUFS5	5.21288413506044	0.58682405890934	5.49089461090042	-0.462984178078182	-0.168383611209641
MACF1	0	1.88269962641285	0.447932587784319	0.549562072856306	0.0804611053661732
RP11-69E11.4	0	14.0667430280154	0.00670731670306387	2.29638710763412	0.00385436214978263
PABPC4	3.36790985596889	1.01758119701796	4.81926822458367	0.0151381468704899	0.341440411746738
PPIE	0	1.46246941582774	0.607396684892111	0.330173585165007	-0.0313175120267407
BMP8B	0	11.8889292736121	0.0112242415615203	2.1502854869496	0.075073024298173
OXCT2	0	10.8788748233007	0.00906784778859215	2.07316795923514	-0.076485727198198
RP1-118J21.25	0	16.0734641624483	0.00465159251285974	2.41221897250644	-0.0572556871000827
TRIT1	0	3.71016132969543	0.0909040350077077	1.13878558908085	-0.0186175113813249
MYCL	0	18.4432332275621	0.00581040638085577	2.53167411649391	0.173453473975758
MFSD2A	0	5.00848773559154	0.0522356805403467	1.39941322928731	-0.0019845285439124
CAP1	1.98786731872724	0.839891502714876	2.34768825692855	-0.151553625056162	0.010289466149998
PPT1	0	1.62923063861215	0.459793721158111	0.423965137292781	-0.0425290986398397
RLF	0	4.71844924151055	0.0733698611205287	1.34759857501562	0.107721522423485
RP1-39G22.7	0	3.65717227805298	0.0970173358374854	1.1262908381743	0.00149705298928393
ZMPSTE24	0	2.6066977318756	0.169925869066021	0.832181348113948	-0.0575461593801375
COL9A2	0	2.90412607316872	0.159025523224194	0.92603093183367	0.00652874901793188
SMAP2	0.689536604401227	1.23204522713088	0.993604570730605	0.181253301262094	0.0316224233435504
ZFP69B	0	9.27145897513763	0.0147099172947237	1.93429616192323	-0.0152906088456495
ZFP69	0	7.32601993705129	0.021271302747532	1.72973619244072	-0.071535920799948
RP11-656D10.3	0	14.4306401413358	0.00559240924228425	2.31857119353605	-0.0579317515118483
EXO5	0	6.02333663082499	0.0315774913936336	1.55967427119401	-0.0558840106160405
ZNF684	0	6.01500192829546	0.0303051878037235	1.55847154180491	-0.0729191755832979
RIMS3	0	18.2708595178039	0.00315666021857654	2.5235179567805	-0.06065781838045
NFYC-AS1	0	7.49141811881477	0.0232568638394832	1.74912807408502	0.00410421357579849
NFYC	0	1.66000623788845	0.451374310209996	0.440219440026424	-0.029815876707918
CTPS1	0	2.84513577951132	0.13680750379364	0.908205994457201	-0.0795071135175245
SCMH1	0	4.07895442014849	0.0706624759076282	1.22109770473147	-0.0449535118236384
HIVEP3	0	5.50785629366836	0.0428022915482375	1.48196520097623	-0.0175691819892014
FOXJ3	0	3.69634864576667	0.0885302020540241	1.13554585571926	-0.0398700907459415
RIMKLA	0	7.19170590257238	0.0213032477636396	1.71366383812289	-0.0868758172567614
ZMYND12	0	9.55643881882909	0.016590274551365	1.96059216750948	0.0487336779620338
PPCS	0.651962910872626	1.22377858032526	0.951044229894947	0.175405695028086	0.00787736461042615
CCDC30	0	9.11975973930619	0.0198320586367622	1.91996679392262	0.103964355207775
PPIH	0	1.56900428312171	0.507841357820876	0.391248258281058	-0.0477313081203251
RP5-994D16.3	0	24.7864389780043	0.00160323995338571	2.78842827392362	-0.000918591724379247
YBX1	14.7662435123658	0.591697768605257	16.9254027483039	-0.455800137039187	0.111028502163751
P3H1	0	3.24756096146549	0.127831520627392	1.02311462432744	0.0128807535851563
C1orf50	0	1.65678871376647	0.465853406220697	0.438534254863936	-0.0189047557037593
SVBP	0	1.51410400780615	0.559253960109733	0.360311418049145	-0.0377200761502883
ERMAP	0	6.38568402206192	0.0333179292096907	1.61041484974415	0.0215118347183885
RP11-342M1.3	0	9.74889415195234	0.0124467648417128	1.97791071017804	-0.0333707448524423
ZNF691	0	4.3062881484668	0.0694666430717185	1.26820617317753	-0.00937367452043403
SLC2A1	0	3.3037194557939	0.114833411826923	1.03800632186471	-0.0241758705246975
SLC2A1-AS1	0	9.77952654339348	0.014693201126946	1.98063565956112	0.0290708825193562
EBNA1BP2	0.644599249123013	1.23413770833573	0.971503870063241	0.182727244246218	0.0333220215988876
CFAP57	0	4.8621511713917	0.0502247979520464	1.37365691513582	-0.0379804411775839
TIE1	0	15.7181944105939	0.00572323725266202	2.3928053120896	0.0235900449334867
RP1-92O14.3	0	9.72283927586343	0.0136244612280699	1.97558621334627	-0.0149498547815907
CDC20	0	3.00818414781313	0.431159217951181	0.956608836665811	0.457667924990511
ELOVL1	0	1.69220993872486	0.445020317365332	0.456908482859706	-0.0148062834807489
MED8	0	1.44208677951653	0.699740392345128	0.317982790851688	0.0116725865218956
SZT2	0	4.22475416409094	0.0705594457090299	1.25160288537142	-0.01622376371562
HYI	0	3.29770749961607	0.15768945027979	1.03642426384426	0.110878779287895
KDM4A	0	4.50891545603783	0.0618231186243632	1.30814418437651	-0.0142492735051793
KDM4A-AS1	0	8.67284828716568	0.0123337335610227	1.87632349881706	-0.142270220030573
ST3GAL3	0	5.55082203480758	0.0418596293403284	1.48871460723442	-0.0053857095884231
RP11-7O11.3	0	10.9319991133233	0.00922219973493465	2.07739917559141	-0.0496281798408931
IPO13	0	4.25147650322007	0.0692445190712269	1.25707956637821	-0.022347433004396
DPH2	0	2.24915326487435	0.228734651976259	0.704038101463764	-0.0630659044215133
ATP6V0B	2.51720233309887	0.793790700890491	2.92360921365213	-0.200587986155271	0.0259841076587433
B4GALT2	0	4.97568934572491	0.0470913327078847	1.39370651521076	-0.0506832496403185
CCDC24	0	9.35332377715811	0.0139255254334305	1.94193193651921	-0.0290011470389968
SLC6A9	0	9.10381840429792	0.0199123977647565	1.91844717235552	0.104189911127704
RP5-1198O20.4	0	10.9348146313031	0.0134549365893785	2.07762285041543	0.083239122905346
DMAP1	0	1.90005392927919	0.358171602457181	0.557531855438269	-0.0044087265770173
ERI3	0	1.71815524998845	0.396772143122152	0.470124806961381	-0.0620579495102938
RNF220	0	2.40263995622398	0.214156403402278	0.761377390346459	-0.0257444016025108
TMEM53	0	3.0881280972283	0.127309173317118	0.979390613615972	-0.0308432571263116
C1orf228	0	5.38451664107618	0.0454545030461828	1.4622934470098	0.00738884492678382
KIF2C	0	3.62909873052155	0.0968801825035487	1.11959756689846	-0.00675935160855845
RP11-269F19.2	0	15.60300584343	0.00505039999344427	2.38641654228142	-0.0313250016621156
RPS8	73.6528589000502	0.412077011034214	78.2273448726515	-0.770043226468773	-0.0253338303127525
BEST4	0	9.78345350481687	0.013888849338813	1.98098437078927	0.00443150187025521
PLK3	0	6.1894344463298	0.0832530108796907	1.58330193517777	0.370635044180741
TCTEX1D4	0	25.2418489293504	0.00191032071933081	2.80424232637438	0.0507196997703745
BTBD19	0	16.9596901852108	0.00355576276579261	2.45883582885055	-0.0883335923249207
PTCH2	0	10.2858963000819	0.0124787210355513	2.02448428311048	0.0111294401870619
EIF2B3	0	2.44151121651015	0.195800682878118	0.775317447621014	-0.0575861603002168
HECTD3	0	4.31515309925687	0.0723772430698038	1.26999241770751	0.0152219665683506
UROD	0	1.93186439245799	0.352307857538603	0.571953275552144	-0.00542707047060331
LINC01144	0	19.8543660002361	0.00285668321488564	2.59571204701586	-0.0535069557503913
HPDL	0	5.35276869653992	0.0347151658628818	1.45715695417328	-0.112607322194288
MUTYH	0	3.02104179014378	0.131196811932162	0.960313465841704	-0.0384168278097672
TOE1	0	2.89912392559681	0.141282597128076	0.924533560101197	-0.0330341533427473
TESK2	0	4.70718527164515	0.065406412461114	1.34552258436321	0.0418731079549621
CCDC163P	0	5.86965995618714	0.0446342198165563	1.53722588446144	0.0692693677275744
MMACHC	0	7.1231119365738	0.0255514364257014	1.70533953829025	-0.00113071929158592
PRDX1	4.20085387093792	0.769438696501613	4.90526186260986	-0.227651952007152	0.0842981482697731
AKR1A1	1.64928845390741	0.869265383809427	1.84765212039339	-0.12169522931489	-0.0397576911543416
NASP	0	1.65203699357504	0.629655451841831	0.436039536241877	0.0886813044745335
CCDC17	0	19.8326948226757	0.00292774812528803	2.59476345837552	-0.0594253154012701
GPBP1L1	0	1.74451518002387	0.438483736343719	0.483349505690262	0.00191473828668409
TMEM69	0	2.16582728115915	0.287595893175091	0.671247639730609	0.00761082744346964
IPP	0	4.58625213402495	0.0665143805560636	1.32291585369047	0.0238614846523002
MAST2	0	5.31084322826452	0.036094948289534	1.45032696318302	-0.097198670123658
PIK3R3	0	3.76264714516517	0.094615365684126	1.15098698562039	0.00986992127136599
RP4-533D7.5	0	11.854060617214	0.00848439355376934	2.1477342874551	-0.0299199220437267
TSPAN1	0	15.0324817070021	0.00706795130488531	2.35406136805149	0.0798753620624231
POMGNT1	0	2.77455291292628	0.168919733113459	0.886386023139282	-0.00210340099834005
RAD54L	0	4.99273618423401	0.0371428619797134	1.39667723715393	-0.146491059492
LRRC41	0	1.7745425234506	0.458660167781306	0.498172821657079	0.0309014729078236
UQCRH	14.3084080766542	0.490447996307346	15.2501610950937	-0.618814070815117	-0.067737795053139
NSUN4	0	3.08002817328941	0.147003802551268	0.9771093780971	0.0353609727384318
FAAH	0	19.2728418837703	0.0032886882085171	2.56989151685002	-0.0263400669369678
MKNK1	0	2.47003098973165	0.213501203353177	0.785404804159026	-0.00259893882655271
MOB3C	0	4.65821919735563	0.0627105352051952	1.33643984171728	0.019717685124393
ATPAF1	0	1.52118491131729	0.542971326417086	0.364364017959582	-0.0556049464290409
EFCAB14	0	1.80746042225629	0.391768801120816	0.514137592753183	-0.0202603747677793
STIL	0	6.04890026289135	0.0236141928355209	1.56335284742997	-0.171640778129924
CMPK1	1.46106317227597	0.910405726263298	1.6562962227315	-0.0815300386362964	-0.0681111025260358
FOXD2-AS1	0	16.3566328278587	0.0038551182023	2.42738780957658	-0.108046420506753
FAF1	0	2.98744965284045	0.158413635457628	0.950601189801714	0.0289340589768171
CDKN2C	0	1.72649908272033	1.25506010844372	0.474332703894427	0.410775030449712
LINC01562	0	19.0613840660864	0.00513880904268122	2.56030886400445	0.161744686186631
RNF11	0	2.03519532630097	0.302226205374034	0.617212193278591	-0.0306373981567784
EPS15	0	1.85217872991628	0.415430788906248	0.535365785071041	0.0388735576077606
RP11-191G24.1	0	11.1511109819556	0.0122012151858521	2.09463627634624	0.061941573675679
OSBPL9	0	1.41163647102513	0.689463322146979	0.299445740521164	-0.000725045756005072
NRDC	0	1.46274088679724	0.651839745168546	0.330334802078927	-0.0150411935313454
RP4-657D16.3	0	19.88999610098	0.00312169733799907	2.59726939598009	-0.0120377772243989
RAB3B	0	12.8442005759506	0.00745609036417365	2.21741415784193	-0.0181786256681273
TXNDC12	0	1.35257599771102	0.781573974301484	0.262323352672591	-0.00434237254638459
KTI12	0	2.05268357368659	0.355833220730869	0.624644013896286	0.0453316016862154
BTF3L4	0.460507214538086	1.26149769979866	0.764388561080141	0.201772925932858	-0.0597644949851585
ZFYVE9	0	9.20496061872188	0.015411829854515	1.92804386963262	0.00186732834374403
CC2D1B	0	4.68782003242646	0.0591618680811546	1.34194186112913	-0.00265815464625696
ORC1	0	4.63576787343506	0.0408297955571331	1.33224336286173	-0.169316970290446
PRPF38A	0.537313942913116	1.24219287031206	0.793785150493963	0.188378064481736	-0.0603570310348812
ZCCHC11	0	1.73607433757214	0.517943919739102	0.479136634890818	0.0549672546448663
GPX7	0	2.43054295298126	0.27627948344565	0.77140660081323	0.0954916681584177
FAM159A	0	5.36688778179225	0.0570993094332658	1.45944502912152	0.0937724370229573
COA7	0	3.03833224199193	0.124650619990264	0.965270524553439	-0.0507967266439512
ZYG11B	0	4.55730092383669	0.0599438713891692	1.31741541298972	-0.013276977097495
ZYG11A	0	12.1727739088202	0.00675246285981881	2.17077911143497	-0.114128139357978
ECHDC2	0	3.53532695262782	0.101210824075042	1.09685916846159	-0.01649447852511
SCP2	1.24393620375001	0.971527276293406	1.37983112823886	-0.025090003556251	-0.0370095324187771
CPT2	0	2.47655690675066	0.208660189090488	0.787696623452898	-0.0155602433664027
RP5-1024G6.2	0	20.7069594051288	0.00360449672856049	2.63223266417791	0.0999668826100768
C1orf123	0	1.71888224739668	0.408300515366811	0.470492252434643	-0.0364909027604735
RP5-1024G6.7	0	15.185371822253	0.00722914445819058	2.36285086065157	0.113536788325254
MAGOH	1.08250945063125	1.02300477162305	1.21136452839876	0.0197553188118582	-0.051349210061403
RP5-1024G6.5	0	7.33624092882024	0.0274297768975031	1.7309471710434	0.0570750058764269
LRP8	0	6.73071230507344	0.020900223810606	1.65612205528098	-0.141983610073711
RP4-784A16.5	0	17.6708656339298	0.00347178397441021	2.49451564919247	-0.0932435778545782
RP11-117D22.2	0	5.15556092240283	0.0468740124300191	1.42455184641725	-0.0218794910546789
GLIS1	0	23.3662090955875	0.00222414343965301	2.73717651743204	-0.00383338134158517
NDC1	0	3.11056602239752	0.115002475226991	0.985678847530741	-0.0759058343157786
YIPF1	0	2.32060170102496	0.272365267340031	0.731201212500909	0.0345783133727292
HSPB11	1.37323142741786	0.937091712092827	1.53280513770406	-0.0564358062570711	-0.036864452745143
LRRC42	0	2.76187815243943	0.158102350180658	0.882409029230718	-0.0414127425561058
TMEM59	2.88456515338748	0.852929915219834	3.6505685811889	-0.138173306208379	0.119992604174079
TCEANC2	0	3.94555663571607	0.0774852938417474	1.19221656351502	-0.0329698763388533
CYB5RL	0	6.4803237875485	0.0288720792814829	1.62319341162778	-0.0404022784181159
MRPL37	0.808855408710686	1.10356448210479	0.969875515434382	0.0855954287862385	-0.0644070360743142
SSBP3	0	2.98296754209577	0.152656888865659	0.949297055590774	0.0302811923801338
ACOT11	0	22.9457968357617	0.00387427329910162	2.72140628796333	0.196195912280384
TTC4	0	7.39788699400423	0.0201740051921444	1.73821538597951	-0.0712911720471703
PARS2	0	5.70132541639317	0.0382295772871309	1.51195166015614	-0.0252492480767457
TTC22	0	11.3757592275381	0.0115433969747615	2.11196078293556	0.0527804212815761
LEXM	0	13.5437026256088	0.00432069082668388	2.26347481910386	-0.228672779797097
DHCR24	0	2.43861120870693	0.217152403630174	0.774285131277344	-0.00924294475722309
RP11-67L3.4	0	13.5002399406884	0.0045370692073517	2.2606829746183	-0.211965523103537
USP24	0	4.73879405601019	0.0561851845524867	1.35133567007581	-0.024992320738447
RP4-710M16.2	0	24.090937913226	0.00553624844900586	2.7637074167347	0.391311062058445
PLPP3	0	22.4881778769945	0.0020058870030703	2.70390853559112	-0.0637974167442672
OMA1	0	2.37010863084168	0.250058904245909	0.749536503576262	0.0271681411587232
TACSTD2	0	12.3344497620243	0.0141550913292298	2.18223956089081	0.224055019014677
MYSM1	0	4.17466141974018	0.0912347686383393	1.24124251676439	0.0864124074040671
JUN	0	3.10901750752647	0.459009283226678	0.985246335305894	0.518493061767728
RP4-794H19.1	0	11.8787101110657	0.0111800358117037	2.14953856781216	0.0681088735960933
LINC01358	0	4.14506296986095	0.113802376550247	1.23506226507073	0.16758667564742
FGGY	0	3.97400064779503	0.0881196239967925	1.1984558671348	0.0274150751350233
HOOK1	0	4.96920309557818	0.0597579150151529	1.39257349418996	0.0573218142636203
TM2D1	0	1.49363757363997	0.608234156000977	0.348490460202418	-0.0123887172948008
RP11-430G17.3	0	15.9848227505223	0.00497164595811978	2.40741564982387	-0.0314627193258974
INADL	0	6.957113932056	0.0287605064971274	1.68485823113907	0.0187740224138606
USP1	0	1.76033221075097	0.492874258976294	0.491189271629526	0.0368700673029702
DOCK7	0	5.25070565030392	0.0421101116572419	1.44043534564597	-0.0524176657890933
ATG4C	0	2.68378414133166	0.191906194967562	0.857495164574782	0.0263927810042789
ALG6	0	3.72459256609615	0.0931382846108011	1.14215754424974	-0.00143513119015948
ITGB3BP	0	1.54191939185674	0.557125083878899	0.376123340702428	-0.0194248068856109
EFCAB7	0	5.81434553181991	0.0415009150952657	1.52900167444353	0.0191428751469669
PGM1	0	1.89651000939494	0.394755544294181	0.55591027832599	0.0220714893683427
JAK1	0.796233766600311	1.28332680247371	1.16962653627425	0.216674529333237	0.121394703212178
AK4	0	3.13965022743193	0.139210792086608	0.993762536428363	0.0193462656838909
DNAJC6	0	15.8893977156253	0.00522380927592455	2.40221487135148	0.032797083410776
LEPROT	0	1.66103741740483	0.507093182145503	0.440758831416232	0.00104923594782025
LEPR	0	13.1941087720387	0.00748439046522948	2.24076012015303	0.0111599583721538
PDE4B	0	4.69594690141347	0.0639783862535923	1.34344635511902	0.0256650777894618
WDR78	0	21.9365819010299	0.00273125759396622	2.68233791583311	0.0100136254110446
MIER1	0	1.94881996501577	0.394679375318116	0.579543440357701	0.045577264285748
SLC35D1	0	3.98290325583091	0.075574079303082	1.20039951516911	-0.0359762314383059
IL23R	0	18.3330660973972	0.00357933397829522	2.52647020846498	-0.00982495270856143
IL12RB2	0	16.8904923318425	0.004360601248991	2.4552846175418	-0.0343567224044961
SERBP1	3.8490577628215	0.675909496856239	4.25047992399843	-0.340222902931079	0.0407449003728706
GADD45A	0	2.8414685905241	0.250647367869126	0.907085719468197	0.189885295191362
DEPDC1	0	4.66725216699492	0.0576539544362831	1.33812253203638	-0.0156372396308257
DEPDC1-AS1	0	15.5396779322742	0.00307067105570011	2.38288402716846	-0.237547899473857
LRRC40	0	3.6573839144717	0.0909397695105902	1.12634110097982	-0.0308280912003656
SRSF11	1.39351234163338	0.938145433562846	1.56045238257323	-0.05545966205234	-0.0244501633703576
ANKRD13C	0	3.44497762260197	0.103436370112149	1.07437281044836	-0.0324063775280252
HHLA3	0	2.42516753224315	0.218591416938108	0.769483490672925	-0.0107094732387558
CTH	0	4.84344807387416	0.0636353825798879	1.37030929613957	0.0551904475089431
RP11-42O15.3	0	18.0222416622202	0.00392322392000959	2.51161761779041	0.00557696910818706
ZRANB2	0.561261134520869	1.26381530963652	0.862922084031632	0.203367224053705	-0.0205095667997046
LRRIQ3	0	3.5620884560456	0.104761982477743	1.10340939987573	0.00350037325623553
FPGT	0	4.28086710709507	0.071752702830322	1.26306349208482	0.000563140593581535
FPGT-TNNI3K	0	19.8209682689805	0.00253521894409509	2.59424973254915	-0.103690581470438
ERICH3	0	21.8734627875782	0.00187687716532497	2.67983508326706	-0.072150499423127
RP11-17E13.2	0	18.4398587756822	0.00315031034930204	2.53151518124685	-0.0589539978352449
CRYZ	0	2.21489769948825	0.31826752577504	0.690707344121559	0.0692135411347197
TYW3	0	1.58349721510337	0.798400309411987	0.39923460782975	0.160469502791704
ACADM	1.30939691943156	1.0281923894033	1.60700978069478	0.0241487698607409	0.0562664957368403
RABGGTB	0	1.60144887025825	0.51413571542813	0.409026154848666	-0.0228767809111821
PIGK	0	3.39951834379165	0.133948183317993	1.06283477793657	0.077993597846553
ZZZ3	0	3.19462801596494	0.116188299479083	1.00884059195664	-0.0456833239878858
USP33	0	2.77067425288557	0.169955697261562	0.885170937894119	-0.00463394980974507
FAM73A	0	4.36836170214616	0.0651510018190331	1.28063718189457	-0.0211503013222132
NEXN	0	7.71057547854422	0.0215615665568093	1.77417358562962	-0.0154155641058973
FUBP1	0	1.73247286299479	0.427302504990431	0.47733288132218	-0.0196162366298105
DNAJB4	0	5.69037412491071	0.0429643780660414	1.5102816417683	0.0140237976165221
RP11-386I14.4	0	6.36418792038507	0.0273434416124324	1.60748598983763	-0.0661307407736631
IFI44L	2.23949970942011	1.15197259608957	3.57846968463862	0.122884295832996	0.381050206215454
IFI44	0	1.4457062715615	0.860558632641685	0.320160130041526	0.0941461949788042
RP5-887A10.1	0	2.70940797843961	0.938201283544024	0.865748810689766	0.688181941130232
TTLL7	0	5.24876372284951	0.0576642316039867	1.44011404621365	0.0871012965864635
RP11-486G15.2	0	5.66609699526502	0.0407026754667075	1.50656800946443	0.00596937396718578
PRKACB	0	4.8743400287809	0.0666135695043596	1.37583164365407	0.0782916301773882
SAMD13	0	11.3967672348153	0.00920363402915714	2.11356335685102	-0.0152292799472007
RPF1	0	1.64260143168958	0.488937005114454	0.431064394044093	-0.0253378936750406
GNG5	4.09511434962617	0.590644289488721	4.31789522590761	-0.457347981117149	-0.0623198159605771
CTBS	0	2.01031876288826	0.398302908615905	0.606529852141787	0.0753661925845571
SSX2IP	0	4.94312937638941	0.0472642753055575	1.38800395477416	-0.0525904253364089
MCOLN2	0	2.46592893998456	0.232031452673598	0.783961114983949	0.0324905391297625
WDR63	0	14.8424490297907	0.00595970314111298	2.34301113239429	-0.00534632515017552
MCOLN3	0	9.19604458150657	0.013126120618112	1.92720213603732	-0.0575547649008603
SYDE2	0	11.8503533061237	0.00832774408163046	2.14746259716695	-0.0428277007327629
C1orf52	0	2.01944522433324	0.308773145833635	0.610464155623614	-0.0189499531424122
BCL10	0	2.21103654447949	0.25849314080809	0.689191841498112	-0.0310122870088428
RP11-131L23.1	0	16.5452675957282	0.00422955815071561	2.4373475912732	-0.0799232341874356
ZNHIT6	0	3.06977315433599	0.128413744546927	0.974212567592747	-0.0394966189099741
COL24A1	0	3.78674692831758	0.117562264584458	1.15653256360435	0.113934610826712
ODF2L	0	1.8755086870982	0.434807947478729	0.546238160167376	0.0522608816925395
RP4-612B15.3	0	7.57434605312927	0.0224675108778505	1.75869028615669	-0.0112957616014773
SH3GLB1	1.34549754809344	0.989152852499058	1.55088292736354	-0.00947318451528186	0.0206380848941427
SEP15	1.69810145591307	0.900503376590986	2.04756612702518	-0.0910293087603372	0.022579052050774
HS2ST1	0	2.13656188153456	0.352210521833331	0.659430951731936	0.0820129692373841
LINC01140	0	23.1481958044107	0.0016046748471552	2.72903429457633	-0.06040092045302
LMO4	0	1.54394846366125	0.799949067170581	0.377265599355548	0.141103842700523
PKN2-AS1	0	18.6289342795878	0.00398028292654552	2.54037602114697	0.0399417130429254
PKN2	0	2.95683633149951	0.156710114274401	0.941654571748327	0.0119084879014397
GTF2B	0	1.55472513019593	0.549833342556462	0.383307236898042	-0.0118758930167018
CCBL2	0	2.37812227533949	0.242774082427837	0.752468361742791	0.00953503082820273
RBMXL1	0	3.5926253036854	0.0932164580168661	1.11082384881092	-0.0324878212344253
GBP3	0	4.85817034959089	0.0595651868621547	1.3729454781594	0.0332518728075977
GBP1	0	2.99073409031738	0.175870703348356	0.951555602230097	0.0897545829703958
GBP2	0	3.9881064447389	0.130841637659151	1.2015334827024	0.200360980628194
GBP4	0	6.31341954494171	0.0417217850307341	1.60052930081498	0.0993376668789585
GBP5	0	9.12374891330623	0.0192934529154635	1.92034664986287	0.106234825325358
LRRC8B	0	6.19359173639353	0.0338613836707182	1.58388514906282	0.00978795107318642
FLJ27354	0	5.89066850580888	0.0413230894369744	1.54032916747208	0.0315491241041608
LRRC8C	0	4.70385652439692	0.0572329942151094	1.34490813310343	-0.0153126521742972
RP5-943J3.2	0	7.75809322606192	0.0245865573198446	1.77950998809472	0.0588825993602375
LRRC8D	0	3.98185684489737	0.0813720310534797	1.20017128456776	-6.33219881531755e-05
ZNF326	0	2.19381489662384	0.262019867702208	0.682399962278492	-0.0124701917614342
RP4-665J23.1	0	21.3179699057677	0.0029937146242233	2.65749168957386	0.0226500756049317
ZNF644	0	2.40066349340647	0.239711306910036	0.760662576508211	0.00991351138645158
CDC7	0	5.10517856625679	0.0378503411440804	1.41602187442615	-0.123050486423586
TGFBR3	0	9.72097581352845	0.0122907214866491	1.97541972515287	-0.0474401990175406
BTBD8	0	23.7457389111394	0.00247075976000287	2.75117137668741	0.0512118401194628
KIAA1107	0	24.1998832368992	0.00225266822980557	2.76762654107717	0.0119270331704682
GLMN	0	3.57733003640788	0.0999920520880747	1.10711801805515	-0.0111461211256454
RPAP2	0	2.32068783658706	0.255452219322031	0.731233451988678	0.0129549909281695
GFI1	0	4.923522292789	0.0710255689759027	1.38455181732842	0.122051465837185
EVI5	0	3.66037858580244	0.107410881841335	1.1270520118937	0.0492167606449341
RPL5	43.5326099649233	0.408158232280786	45.4752127121493	-0.778342879289242	-0.0433402496350257
FAM69A	0	3.09486405466986	0.163469663332756	0.981283153818312	0.0722032193414681
MTF2	0	1.5941665366829	0.504500111201969	0.405067377137095	-0.0383002536703535
TMED5	0	1.43949341837981	0.742373077698214	0.3164193670939	0.0430953181017253
CCDC18	0	2.41470639653088	0.209195493244362	0.765728665108257	-0.0375923804471129
DR1	0	1.58204867128904	0.525793253457565	0.398439680633184	-0.00968578902875311
BCAR3	0	3.84360001014637	0.0915891668702435	1.1694763717158	0.0163151455071939
DNTTIP2	0	1.76255396257884	0.394244917038439	0.492284844565411	-0.0418087186208479
GCLM	0	2.97299645809621	0.145378840465696	0.946388783609883	-0.0104394939012799
RP11-148B18.1	0	18.0842568692186	0.00347058318402015	2.51460133427063	-0.073997481488929
ABCD3	0	3.88370582231242	0.0840106486858323	1.1784926522634	-0.0287003115149598
CNN3	0	3.91598572286137	0.085016358107407	1.18568219951357	0.00010265598878334
RP4-639F20.1	0	18.0548201784357	0.00346832649313031	2.51318633463652	-0.0766718641918001
ALG14	0	2.37940005002245	0.24112560032427	0.752934932759653	0.00179732000152666
TMEM56	0	22.5331407573722	0.00256402852345489	2.70564345921602	0.0150890618050723
TMEM56-RWDD3	0	12.4135785699184	0.00848054854931372	2.18779399476741	0.0099059570257034
RWDD3	0	7.94164173151229	0.0207764792237595	1.7998205819914	2.19876668272612e-05
PTBP2	0	7.73219260030477	0.0208407191142219	1.77660532656606	-0.0212991276020769
DPYD	0	7.22634028775555	0.0274216460499725	1.71783681720822	0.0440011426920623
SNX7	0	15.26283562159	0.00503317239762086	2.36727045392252	-0.0550432227265283
FRRS1	0	9.76253394723614	0.0124196691251702	1.97912511411831	-0.0314652116145226
AGL	0	2.81473586253612	0.146330084295159	0.898875292992656	-0.0467633136060734
RP5-884G6.2	0	8.6414247510461	0.0179282038209058	1.87317070498223	0.00291538265550328
SLC35A3	0	2.88244733001513	0.164160350959264	0.919522760646203	0.0139512638064329
MFSD14A	0	2.08166292807303	0.30613438189425	0.636820816027056	0.00278490800230657
SASS6	0	2.98331615328959	0.137854758755832	0.949398559257519	-0.0371856544623276
TRMT13	0	2.5691059369052	0.208400314230074	0.819564025476859	0.0163606409376161
DBT	0	3.29945734363676	0.126562669193398	1.0368850360931	0.0264968673746395
RTCA-AS1	0	17.5012763998163	0.00441830325131325	2.48613944745055	0.000638488896081757
RTCA	0	1.31442497945841	0.74727520682133	0.237471607758856	-0.0331590632674623
CDC14A	0	11.6369875877708	0.00905103968768397	2.13168114218665	-0.0273295166069216
VCAM1	0	11.4614021178825	0.00828230739178766	2.11847549962772	-0.0779445076827967
EXTL2	0	3.62610952781633	0.0925735233457237	1.11888183592706	-0.0283534454531873
RP4-549L20.3	0	18.9486649781893	0.00330900145842968	2.55515723462088	-0.0344020113673782
SLC30A7	0	2.37872486788896	0.258564160797271	0.752688425673872	0.0325361114459057
DPH5	0	1.71552678065246	0.442680533257921	0.468795004211728	-0.00584339679365647
RP11-421L21.2	0	13.2996646884916	0.00760293226740955	2.24768138332161	0.0184092786946231
RP11-421L21.3	0	2.71182016040895	0.202031514842386	0.866521770145399	0.0578339409742699
RP4-575N6.4	0	8.1482308896969	0.0216899090407321	1.8221266534939	0.0484770015310345
S1PR1	0	2.88610950721303	0.186870011629818	0.920625610878836	0.0805722576897798
LINC01307	0	4.31687105315861	0.0774854576074806	1.27033815256477	0.0461880540786539
RNPC3	0	3.09438985721768	0.14605865588865	0.981150057752033	0.0330225522807793
AMY2B	0	10.7205687628562	0.013708617113026	2.06043565355258	0.0742693351774815
PRMT6	0	3.8846680952257	0.0811099570205698	1.1787078374864	-0.0195708876868936
NTNG1	0	16.3402749511542	0.00460946934492028	2.42651871990864	-0.0485912623619322
VAV3	0	11.2196761757501	0.0114647430756008	2.09996064483595	0.0393708594686646
SLC25A24	0	8.69229484523062	0.0145816689619343	1.87826889859309	-0.0746287248952202
RP11-483I13.5	0	16.746244459072	0.00395916019377214	2.4478348533637	-0.053728591812908
FAM102B	0	11.1672365008673	0.0101667420871895	2.09589142753613	-0.0242988018872876
HENMT1	0	3.86746192144015	0.0875724684626532	1.17485209276358	0.00838832398316791
PRPF38B	0.800516170737827	1.16942701353823	1.04861757706507	0.135946243471638	-0.00512700293400659
STXBP3	0	3.14846737988705	0.127794351699275	0.996198396191875	-0.0140354745504085
AKNAD1	0	29.1985475432534	0.00306025825142059	2.93072249675717	0.307228831656733
RP11-475E11.9	0	25.2215006525742	0.00218710904132429	2.80354184613498	0.0643789298417143
GPSM2	0	4.65127151721121	0.0576869565329862	1.33514338424117	-0.0156282992659595
CLCC1	0	2.70103128200559	0.184690042468628	0.863059228000032	0.0134093046777621
WDR47	0	8.76215073681518	0.0147623982109076	1.88522144030106	-0.0609038194902696
TAF13	0	3.69843809886584	0.0861905420742266	1.13603670853579	-0.0486721572708195
RP5-1065J22.8	0	4.92979292763727	0.0543809038573712	1.38565735487365	0.00918650923914033
TMEM167B	0	1.99485704371372	0.339088866814769	0.599823557087323	-0.000316800241234039
SCARNA2	0	20.7587665227821	0.00438625092141139	2.63440308869347	0.146493342655081
SARS	0.546230444666233	1.3566749577887	0.900980639990702	0.264951617282681	0.055478453331044
PSRC1	0	7.40148251706936	0.0210458054313566	1.73863743527189	-0.0597141548663667
SORT1	0	4.44254694632717	0.0659747811206305	1.2952640517608	-0.010695535844339
PSMA5	1.86889021186488	0.835163389544965	2.08853535278746	-0.156457103556923	-0.0440356243615803
ATXN7L2	0	7.72388565864305	0.018003658938603	1.77567167206144	-0.0923776427686702
CYB561D1	0	7.24053041392143	0.0254905692338824	1.71954076427316	0.0118667032206634
GNAI3	0	1.47117103810105	0.603816885447728	0.335326333334557	-0.0295303221770979
AMPD2	0	3.92482768002111	0.0768740550889695	1.18764118750837	-0.0479086660230481
GSTM4	0	2.5818626372888	0.208906973082012	0.823866265594032	0.0205880058627089
GSTM2	0	7.66884113158935	0.0275052357519352	1.76945948195764	0.0952589009333691
GSTM1	0	8.55172039175429	0.015837919763484	1.8641069853595	-0.0490216755333541
GSTM3	0	7.56243986968841	0.0237801346083838	1.75732386904235	0.0256585488952192
CSF1	0	8.38706240400194	0.0263521476377603	1.84721974880179	0.133055657184685
AHCYL1	0	2.07774849083184	0.302933164587571	0.635185951067302	-0.0101736073482537
STRIP1	0	4.2916620984098	0.0727849238492921	1.26525104141868	0.0234880190569355
RP4-773N10.4	0	24.7880538434609	0.00193490446435766	2.78848486166599	0.0315840194209098
KCNC4	0	13.1135225190258	0.00532377944309135	2.23543873274555	-0.132045224515861
RP5-1074L1.1	0	16.1938578757775	0.00354144122973932	2.41870064680555	-0.132423050734256
RBM15	0	3.9494119442294	0.080476564766037	1.19306487054981	-0.00602173398159556
SLC16A4	0	5.22554083381591	0.043761537670409	1.43626249157061	-0.0449882979004685
RP5-1074L1.4	0	15.1822027290109	0.0058601277920439	2.36266957258586	0.00818054690079295
LAMTOR5	2.84467142971401	0.661957484165853	3.05315866503689	-0.358339806574108	-0.149494517619089
KCNA2	0	14.237326306231	0.00695876290540192	2.30685687755193	0.0233095024759016
RP11-284N8.3	0	6.77442267594621	0.0332919032971115	1.66174458010123	0.072276236416444
KCNA3	0	5.03240599550552	0.0600100479232469	1.40355134217771	0.0736383944659542
CD53	4.42955043961473	0.875729090856621	5.67600222591413	-0.115260446436747	0.18305453242344
RP11-96K19.2	0	14.5428051880522	0.00708753111229636	2.32529637290661	0.0533545266269986
LRIF1	0	1.97979772061145	0.389826911762782	0.593241639805961	0.0564335634191331
RP11-96K19.5	0	11.5012840723852	0.0102833117934267	2.12149266060627	0.0130950373524725
DRAM2	0.78328040923864	1.26537787357139	1.19840098779325	0.204440472211073	0.125562816841473
CEPT1	0	1.96482267296741	0.436988744953202	0.586646722016428	0.103167544292865
RP5-1180E21.5	0	7.43633606899966	0.0244673271863517	1.7427180170717	0.0208677006157139
DENND2D	0.53943018039273	1.3701236420223	0.997519584076001	0.273519520626818	0.121762084061612
CHI3L2	0	2.59486956829588	0.819103340286506	0.828231065646026	0.591007594102285
PIFO	0	8.4855020181433	0.0187438691079722	1.85735508217244	0.0227745678999782
OVGP1	0	22.3143258754198	0.00314303453933117	2.69716754233449	0.0984207784296078
WDR77	0	1.85718253917416	0.358683033134943	0.537709183742357	-0.0207570322339715
ATP5F1	2.65079998422104	0.696003453571058	2.92730314795216	-0.314777210827346	-0.0899428604269869
C1orf162	0	9.77544565920882	0.0281204182844555	1.9802731317109	0.320088334857243
RAP1A	1.77766744575818	0.928138966490663	2.14414070411708	-0.0647739875155515	0.0492570753692366
LINC01160	0	13.2153758560344	0.00657690677203786	2.24215903866311	-0.0690640682843573
FAM212B	0	7.13229873563385	0.0260029238393498	1.70645905053222	-0.00538677905147744
FAM212B-AS1	0	21.8738433148736	0.0028439216694066	2.67985019376591	0.0305694115845228
DDX20	0	3.76025269086096	0.0851677178058552	1.15043406142931	-0.0343163054468554
CTTNBP2NL	0	5.68795433215961	0.0311971225895185	1.50991220168438	-0.104951079429527
WNT2B	0	11.0638300323258	0.0110796561139427	2.0878109906396	0.003502207613026
ST7L	0	4.26131870275158	0.0690577581759504	1.25908803233914	-0.0221643143342829
CAPZA1	1.87172659840148	0.916229885604282	2.32232502248193	-0.0759910930060335	0.0723516251164381
MOV10	0	3.70578398869743	0.0903956134939055	1.13776020112018	-0.0285547574678648
RHOC	1.91743878427775	0.923310202298334	2.35409852383614	-0.0693047311805218	0.0955384429331242
PPM1J	0	15.1275611778569	0.005517060488824	2.35953783590461	-0.0114223337261179
SLC16A1	0	3.37351624922988	0.105420781408931	1.05616561272881	-0.0359645018865329
SLC16A1-AS1	0	2.24014631687281	0.296520942877578	0.700552771074746	0.05733415565651
RP11-31F15.2	0	13.9738348066551	0.00626169581127918	2.29063120976993	-0.0397422279203337
LRIG2	0	5.72136189322721	0.0410999785812677	1.51499883811509	0.00946331096230191
MAGI3	0	8.94763734587731	0.0130557768336553	1.90341674703246	-0.0834325971092806
PHTF1	0	2.04974831619075	0.301638488515137	0.623401076648177	-0.0250790634808945
RSBN1	0	2.16172118527381	0.277036185268656	0.669599357490314	-0.00370936906915909
PTPN22	0	1.87700743803967	0.468555213350224	0.546931987217318	0.0920067866039598
AP4B1-AS1	0	20.6765208106684	0.0037147286765329	2.63095492572518	0.0939067134718026
BCL2L15	0	18.2961993722422	0.00324723108121529	2.52472176819442	-0.0761804520516858
AP4B1	0	3.47754639495398	0.113736656257124	1.08254586550249	0.0148481114324401
DCLRE1B	0	5.84766554305328	0.0270632409322161	1.53396505041665	-0.144714817488834
HIPK1-AS1	0	7.2632576629057	0.027949383004213	1.72226290192413	0.059503671756161
HIPK1	0	4.18660186528705	0.0715998793763579	1.24372332520727	-0.0187770262839682
TRIM33	0	2.43315651885891	0.218152074381879	0.772340093809316	-0.00863814559784837
BCAS2	0	1.39061018871173	0.660276128596642	0.286410814093257	-0.0579826682194328
DENND2C	0	16.5876584231506	0.00514112382906192	2.43957016738586	0.0430710817334932
AMPD1	0	22.0122998514981	0.00321466465171794	2.6853308402757	0.0986063917420545
NRAS	0	2.0065093787824	0.301153554450089	0.604882388088805	-0.0447012122542441
CSDE1	2.036479829892	0.81523893296111	2.41960410005242	-0.177430176240686	-0.000586670497094405
SIKE1	0	1.84407705104064	0.369065998196788	0.531558126431615	-0.0432957618209924
VANGL1	0	4.05505847812139	0.0651784819836256	1.21599424313248	-0.0865456815996697
MAB21L3	0	14.2565265410341	0.00543493465842291	2.30802745386297	-0.0617474434187164
ATP1A1	0	1.47829082572439	0.75319808647808	0.339519763357833	0.074025086467675
RP5-1086K13.1	0	15.7913750788628	0.00363499034721306	2.39683989816232	-0.1373279183463
CD58	0	1.82474867564577	0.490773939978111	0.522406114246415	0.0669152228351303
CD101	0	25.2718640416727	0.00280660850626351	2.80527455294596	0.152038813752536
RP11-27K13.3	0	8.43964620967831	0.0172621379365575	1.85264848272882	-0.0411082240717104
TTF2	0	2.37390854388099	0.233423913553984	0.750927967019025	0.0024872263068757
TRIM45	0	23.5863805192085	0.00158990811726351	2.7453226014711	-0.0436708666514685
RP11-188D8.1	0	15.6577767359839	0.00542777911978962	2.38946019234799	0.01984366851902
MAN1A2	0	1.70095856825764	0.548598588746044	0.461387470498242	0.0645592671917942
FAM46C	0	2.69054046856669	0.307812630415901	0.8596790573575	0.227954048962112
GDAP2	0	4.17084932262002	0.0743400628677184	1.24044900134753	-0.00399611545586431
WDR3	0	3.22915163732531	0.111178605766141	1.01817687895186	-0.0491707418321456
TBX15	0	14.0438537213229	0.00741054673613124	2.29497259454118	0.0555350012674984
WARS2	0	3.11434797805915	0.11842361993207	0.986734272666971	-0.0501124017768418
RP11-418J17.1	0	9.34194154620276	0.0149929467306683	1.9408742910414	0.00663537754034604
ZNF697	0	11.8948082085684	0.00721596693340343	2.15071488776432	-0.101053307900377
PHGDH	0	3.15336900291236	0.276728038525138	0.997549588531529	0.322069023559274
NOTCH2	0	9.3256241589433	0.0151737654484695	1.93935581709302	0.0149793691606885
SEC22B	0	1.59968075351366	0.58348181684654	0.408066639285253	0.0399060353236264
AC253572.1	0	20.5168618231801	0.00245429827552216	2.6242218671581	-0.0706427418569562
NBPF26	0	13.7152256597021	0.0067131114056973	2.27440591508885	-0.0164322760196214
AC241377.2	0	15.9709402665395	0.00561100758493201	2.40666097073016	0.026500244131678
LINC00623	0	4.92183994159905	0.0567738080385637	1.38425497265044	0.0133034567497272
FAM72B	0	7.4937604585935	0.0179646282558417	1.74939961312439	-0.119476954516956
SRGAP2C	0	5.23680887469818	0.0493019413354542	1.43813344790662	0.0169530165701863
RP11-403I13.7	0	16.2415118083173	0.00442735685944049	2.42125290442253	-0.0633721314105111
FAM72C	0	6.60695297245774	0.0221351951901007	1.64000243112086	-0.12504737699392
RP11-14N7.2	0	4.17009280871709	0.0636323632130578	1.24029144129772	-0.0746794946274161
RP11-763B22.4	0	21.2327293094528	0.00311820188904906	2.65401164616047	0.040864324119759
NBPF15	0	5.84862217442135	0.0394488154431216	1.53410713301083	0.0135380611930591
SRGAP2B	0	5.19503413911565	0.0571201412002999	1.43117681172896	0.0671397616766476
FAM72D	0	6.30325514007258	0.0258023956817253	1.59912977328122	-0.107332122774877
AC241585.2	0	9.99651288686946	0.0149977281978592	1.99969706037962	0.0668907755540891
CH17-373J23.1	0	7.99194769075957	0.0204640605064683	1.80530526532854	0.000163326572504507
NBPF20	0	8.87243214550145	0.0175732692166956	1.8960853732786	0.0101608900609718
GPR89A	0	2.75623203884288	0.17306014642314	0.880631553428388	0.00630335314566799
PDZK1	0	22.9338381169804	0.00379279529849229	2.72095348525901	0.189772834533338
CD160	0	16.8271547597895	0.00441712969583477	2.45202137793087	-0.0336985613039493
RNF115	0	1.46035397978028	0.585435189337533	0.32891627709223	-0.0341669365025835
POLR3C	0	3.38793864071454	0.112131758644376	1.05987107236079	-0.00519184705036801
NUDT17	0	5.78435099918007	0.0384232818052684	1.52450927686547	-0.00594655962267576
PIAS3	0	4.81514397289385	0.0545969192650309	1.36521855413546	-0.00391167991606656
ITGA10	0	13.6855630899983	0.00717467349442614	2.27252534216208	0.0176679809301103
PEX11B	0	2.08703453992988	0.30193548099966	0.639059273192551	-0.00894795541624427
RBM8A	2.24644714770185	0.765921494273129	2.49534453200656	-0.231631485150561	-0.049855601869782
RP11-315I20.1	0	8.68527684514917	0.0186599006117708	1.87756733247571	0.0339501609252024
LIX1L	0	2.30985181461858	0.2352502000759	0.727168238435593	-0.0191749241012997
ANKRD34A	0	14.1346029771691	0.00583303143921013	2.30056722844609	-0.0545768098286254
POLR3GL	0.929819919495779	1.10863272488579	1.16049907962898	0.0895753881079717	-0.00859662551167334
TXNIP	0	2.06366283366771	1.68263145618197	0.629277485291209	0.664738000318443
NBPF10	0	12.7879072550542	0.00788903124839182	2.21359895573664	0.0144498137744202
NOTCH2NL	0	13.5980411674131	0.00729846667026566	2.26695270329132	0.023773939310948
CH17-353B19.1	0	23.2820612956064	0.00257674523815567	2.73404285656715	0.0479576760173295
NBPF12	0	5.93166533036754	0.0368347221371801	1.54635327956272	-0.0019321477811991
PRKAB2	0	5.0192273794258	0.0521153743610941	1.40127374079353	-0.00295428588846636
RP11-337C18.8	0	6.80077694167242	0.0305642416799136	1.66511706135551	0.0319435372228227
FMO5	0	13.0200903942391	0.0101657825238107	2.22922799881503	0.1086049478561
CHD1L	0	2.48869308008019	0.190595595031348	0.791942680443791	-0.0434313526670904
BCL9	0	5.24206600214347	0.0502044620597921	1.43900496957608	0.0273874574629096
ACP6	0	4.60266500095385	0.0586014806393504	1.32601873295908	-0.0126761602077661
GPR89B	0	3.05394383216897	0.159124614780743	0.969722090585929	0.0510920712021918
XXyac-YX155B6.7	0	24.049147216896	0.0021017177049608	2.76219936178871	-0.00204640769364062
RP11-94I2.4	0	16.9748610459268	0.00495261791764816	2.45961245577439	0.021849221652571
NBPF11	0	6.55981607461899	0.0275556387213505	1.6337833254288	-0.038601590413109
LINC01138	0	4.6566852764163	0.0640729331358398	1.33615377398249	0.0189289070936576
RP11-495P10.1	0	10.8358139936143	0.0118134817659608	2.06972308274806	0.0255564483136834
AC245100.1	0	3.69935640849104	0.123697022625037	1.13625234945664	0.116130234622843
NBPF14	0	6.23557650294847	0.0318397162765826	1.58975322372055	-0.0160673289193196
PDE4DIP	0	4.96466430851352	0.0627806284476168	1.39177977700663	0.0753632123471883
NBPF9	0	12.8199786384467	0.00826265724877654	2.21577460306256	0.0166302804583509
CH17-189H20.1	0	1.76891000945801	0.547517396950972	0.495411478832535	0.0924936015570939
RP11-326G21.1	0	11.8509157165836	0.00997557583367223	2.14750381888535	0.0280838101950569
NBPF19	0	10.4501009952349	0.0102216459180875	2.03824097543218	-0.0802179678491672
LINC00869	0	2.35036926731617	0.300035383977537	0.742272199572534	0.0901631493539604
FAM231D	0	7.22831757179564	0.0273298355701019	1.71807444955109	0.0445671908922272
HIST2H2BF	0	13.6778391327713	0.00754610002474286	2.27203498324196	0.0485094574787364
HIST2H4A	0	9.05813174708431	0.0139613722884021	1.91407726608218	-0.0542745605028925
HIST2H2BE	0	4.89196680288895	0.066339543060516	1.37896700246396	0.0778045924157436
RP11-196G18.24	0	10.9132468223213	0.0108518981728186	2.07590795529944	-0.0219224621917955
HIST2H2AA4	0	11.0275090030411	0.00829192023817916	2.0849548420316	-0.110103007632068
HIST2H4B	0	19.4863961773975	0.00229551056744743	2.57946305586602	-0.161897293908142
RP11-196G18.23	0	12.5108619300079	0.00670241854279946	2.19457446248056	-0.0988055601917091
HIST2H2AC	0	3.90607874015792	0.0743499914116104	1.18348198741284	-0.0611647745738053
BOLA1	0	2.60100540133183	0.200633464753738	0.830282508133516	0.0123905262338897
SV2A	0	17.0137815519944	0.00404523184539693	2.46160170478396	-0.0343154950711066
SF3B4	0	1.39650447966007	0.613029375292335	0.290084666308961	-0.0671874627481041
MTMR11	0	15.2867115504427	0.0059975129889017	2.36862814164258	0.0311024131745237
OTUD7B	0	4.15236945794268	0.069076460986698	1.23659197600421	-0.0445100754277901
VPS45	0	3.71913468870565	0.0912497676038078	1.1408838132936	-0.0137123877847403
PLEKHO1	0.641733969270695	1.32012478266654	1.0927407855268	0.241229968263529	0.133380283242104
ANP32E	0	1.56147937588128	0.660765216296486	0.387072504830027	0.0427772738470953
APH1A	1.21111509231001	0.996778540085643	1.38266313559904	-0.00280264125486785	-0.0130520358064555
C1orf54	0	5.99034712804979	0.0420261715256628	1.55490397914539	0.0623554587057598
MRPS21	2.23471000983664	0.733731307744801	2.50375568263989	-0.268925899043523	-0.0846838269941497
PRPF3	0	3.04125006203	0.133374809526536	0.966104261593681	-0.0192358007331374
RPRD2	0	2.74087210628954	0.17436212789737	0.875777542200061	0.00590707599395435
TARS2	0	2.71557383919456	0.164378088026928	0.867723232389322	-0.0364912662200397
ECM1	0	21.4650826714469	0.00193884769435025	2.66346513095438	-0.0937719283904976
FALEC	0	15.3960080683821	0.01121855486347	2.37481626003514	0.298715621445913
MCL1	0.975136624563581	1.20963205597387	1.37858401174523	0.16530657474696	0.152551978728964
ENSA	2.12316409119371	0.801307855297038	2.38729444077613	-0.192401199616057	-0.0155576938724655
GOLPH3L	0	2.3976391158848	0.246273198224161	0.759567630441034	0.0212082350470774
CTSS	1.34596508495744	1.13399385711945	1.96618238979217	0.109221403952661	0.209233897578287
CTSK	0	21.783282857845	0.00279575617572693	2.67624666173108	0.0185409579922515
ARNT	0	3.313688122036	0.118836642904595	1.04062326208782	0.00673652250499757
SETDB1	0	3.84767358636624	0.0854278131212071	1.17039644395982	-0.0155023009611619
CERS2	0	2.28203202382659	0.261625845239031	0.716643469185946	0.0176028129912866
FAM63A	0	5.5916779417889	0.0476938622244001	1.49508429967705	0.0650050068237442
PRUNE	0	4.93654288408653	0.0539991968539288	1.38684582822477	0.000961436640374957
BNIPL	0	24.1711058513864	0.00230596611238165	2.76659304050653	0.0285502255215593
C1orf56	0	2.34229080814065	0.343350732813468	0.739281628210743	0.148855541575082
CDC42SE1	0	1.52884765699836	0.672915650810704	0.368728424034287	0.038529337258378
MLLT11	0	4.61275946596577	0.0591158972802332	1.3279216175073	-0.0160179072987159
GABPB2	0	3.58906422409146	0.10603398349113	1.10996245966953	0.0235147750328684
TNFAIP8L2	0	3.75339182491118	0.0961021471843023	1.14884780749092	0.0171731033487466
SCNM1	0	1.49156169412512	0.569005749925111	0.347282442803448	-0.0303584514508846
LYSMD1	0	8.48610896561142	0.0196322809069945	1.85741720802168	0.0386569066486309
VPS72	0	1.94135894062496	0.334983377216838	0.576211680277885	-0.0253613810691805
PIP5K1A	0	2.9918711982205	0.139399086382252	0.951885785934207	-0.0204009149511996
PSMD4	1.71452610373724	0.838263321607574	1.9198965764097	-0.153239072148567	-0.0668704529972794
RP11-126K1.2	0	5.32619676045794	0.0431934367526117	1.4528344122279	-0.0355520452926186
ZNF687	0	4.81819130079761	0.0511598273381616	1.36576807834476	-0.0555109027417406
PI4KB	0	2.33788939085806	0.230525564925383	0.737647920344262	-0.030234597017042
RFX5	0	1.8500770812866	0.369715642642944	0.534379646297973	-0.0400559573646639
RP11-126K1.6	0	4.43799132473457	0.0627059839572113	1.29437289789942	-0.0224511226712849
PSMB4	1.44617933224453	0.915440653069885	1.64257096234581	-0.0767396104901597	-0.0780150603245479
POGZ	0	2.08585699351074	0.330964912623579	0.638569059707255	0.0242155130031959
CGN	0	17.4719807549211	0.00374522227387593	2.48468428531438	-0.0518655325570405
TUFT1	0	11.5471426999844	0.00882024790212477	2.12494906574696	-0.0525609078233198
SNX27	0	3.15652300315094	0.126448687540295	0.998417917189009	-0.0124331454579889
MRPL9	0.814922728635306	1.10727945056769	0.997451861535198	0.0885144802824178	-0.062888529841678
OAZ3	0	7.59711864655412	0.0195317872840097	1.76129781793728	-0.0563907229938705
TDRKH	0	9.92892054570759	0.0109939090065815	1.99380407070167	-0.0875003838461856
RP11-98D18.9	0	8.84582815368602	0.0179399919805931	1.89347699630935	0.0234974249197042
THEM4	0	2.33166641153199	0.219491568440875	0.735332833173977	-0.0393260054120349
S100A10	0	4.12327559240132	0.209275452575962	1.23048472648323	0.427142288015841
S100A11	0	1.77685835146384	0.994537206661674	0.499305615734869	0.349320311375215
LCE1E	0	14.9452228444146	0.00627297996122774	2.34900479015616	0.0234074689333497
IVL	0	15.0131625689894	0.00638427963462712	2.35294437470453	0.0441802100101327
LOR	0	23.0031385263171	0.0022986740866157	2.72357418957174	-0.0161273928078254
PGLYRP4	0	17.9574975957737	0.00290547442324775	2.50849163392029	-0.145659576685061
S100A9	0	26.2117130309664	0.0110243174766133	2.83699080920226	0.754017283277341
S100A6	0	2.04729556937895	0.995242049965194	0.622361093125544	0.471666935883669
S100A4	0	3.40490379686617	0.510100320534804	1.06420969148122	0.626507675947137
S100A2	0	17.550856686341	0.00320140356570581	2.48859663990228	-0.0855253448869484
S100A14	0	22.1319600582974	0.00318870849172901	2.69003975553709	0.128520234492266
S100A13	0	3.26971161600836	0.139470875179355	1.02901890036691	0.0572269558707724
RP1-178F15.4	0	9.3716602968913	0.0170588590617777	1.94363307588497	0.0386579930692006
CHTOP	0	1.34084005377895	0.69357345534279	0.254753949582189	-0.0478678710236408
SNAPIN	0	1.32494830273991	0.732243672674969	0.244397866322566	-0.0354753060968686
ILF2	1.71071423892651	0.861947601866705	1.92198628019253	-0.129038268610012	-0.0416201206530056
INTS3	0	3.1153563181195	0.127235632592295	0.987015452323084	-0.0232184184191999
SLC27A3	0	3.71425450732883	0.109911760074026	1.13974331810829	0.0650823856557303
GATAD2B	0	2.63583236315962	0.185199151760984	0.841835572033762	-0.00588476512723402
DENND4B	0	3.14177806606689	0.136206244628648	0.994351006801477	0.00375634322064877
CRTC2	0	3.34462193511787	0.117560643764245	1.04869406736368	0.00572946387814688
SLC39A1	0	1.57458463395211	0.504148384896372	0.394332017872143	-0.0500235191769619
RP11-422P24.12	0	9.22349096694415	0.0165457829205548	1.92979065354565	0.0227891244655853
RP11-422P24.10	0	19.2221338341754	0.00428105792537579	2.5676031934048	0.063124962418895
CREB3L4	0	4.14142085367458	0.084622920512059	1.23429873202211	0.0395039635170269
JTB	5.94875771805489	0.56187819090054	6.44516939922579	-0.50071564912348	-0.147046245699758
RP11-422P24.11	0	8.3403465274895	0.0179598031201733	1.84236819044816	-0.0267841281302641
RAB13	0	1.84966153751527	0.659905847576732	0.534184531576386	0.189692797933938
RPS27	83.4995103800854	0.460731528126632	87.5073882457614	-0.673104135412515	0.0716052607435056
TPM3	2.37308447160454	0.781853127621899	2.67713557315731	-0.213749644402343	0.00454818546533581
C1orf43	2.16129600278153	0.752694984755306	2.43252133894584	-0.246761955364302	-0.0699184496207104
UBAP2L	0	2.08791279702861	0.258717906649442	0.639424712261848	-0.0805721591291508
HAX1	2.03776720045061	0.858160934938553	2.46548577157953	-0.132862518471228	0.0439809872723633
ATP8B2	0	5.58916490627458	0.0481736863513653	1.49469384701086	0.0609550758294883
RP11-350G8.5	0	22.8385367090177	0.00246094261122199	2.71733654944909	0.0205967517852597
IL6R	0	4.31267776850232	0.0881633698149258	1.26949402012251	0.0972865202652844
UBE2Q1	0	2.2660221021131	0.247713926960293	0.710528283057358	-0.0278290037255667
ADAR	1.0631131758687	1.10075136706854	1.31941419460782	0.0833784670002728	0.0178908717254901
KCNN3	0	2.29267420643417	0.305035628171675	0.720684690008997	0.0827201865578955
PMVK	1.6847858676739	0.853708078289439	1.83892725169221	-0.13738121801661	-0.0563668726208279
RP11-307C12.13	0	26.0506081068582	0.00153328403045673	2.83163573123043	0.0443209013536494
PBXIP1	0	2.30243111544214	0.303446105676994	0.724373291522025	0.0808624968475827
PYGO2	0	3.66156186057307	0.0991572954509306	1.12733275152096	0.0211453981254111
RP11-307C12.12	0	6.2055678637959	0.0307966814740032	1.58556305880205	-0.0429200473895084
SHC1	0	2.59535604233907	0.206763069474541	0.828393889391286	0.0233643261717394
CKS1B	0	1.64083311404603	1.15929565029197	0.430128824099395	0.331378372980032
FLAD1	0	2.00547443124946	0.286627022401739	0.604434258650732	-0.061313306836933
ZBTB7B	0	3.74478743437124	0.0930123833099047	1.14685434169466	0.0028401581629327
RP11-307C12.11	0	24.9941737484083	0.00182769425579472	2.79567756903955	0.0350518731400791
ADAM15	0	4.91991839559864	0.05166175606244	1.38391579877247	-0.0275666900934619
EFNA4	0	3.73969618130886	0.0897436188208069	1.14567264175888	-0.0271438364003764
EFNA3	0	10.7480874795317	0.013479092948842	2.06266238506511	0.0676595692991224
SLC50A1	0	1.7181207650261	0.51071099188367	0.4701073734039	0.0333178942036013
DPM3	0	1.63208667437831	0.57965489585172	0.42548643776299	0.0526943556079539
KRTCAP2	1.20473717381656	1.10403026498088	1.60754826454664	0.0859619578987378	0.116388224190501
TRIM46	0	23.7541870648298	0.00187899423736285	2.7514803444589	-0.000633325224099757
THBS3	0	11.7364985145916	0.00991176889299043	2.13907709627478	0.0213031737578624
MTX1	0	1.45323383300954	0.551638137294128	0.324671000399392	-0.0690171444226812
GBA	0	2.93118027393883	0.155317736996503	0.934085058623206	0.0087392324147938
FAM189B	0	3.60739134783746	0.0931679265018277	1.11438651861894	-0.0289954027750456
SCAMP3	0	1.65718218627699	0.436589648863036	0.438740512487863	-0.0484879869325829
CLK2	0	4.71995261252392	0.0626784458961812	1.34787527683483	0.0307306893529884
HCN3	0	13.4782294704107	0.00675553673876434	2.25926569215339	-0.0205578955119581
FDPS	1.64601525784613	1.0022675057566	1.94046562443531	0.001967300884478	0.0956826216757944
RUSC1-AS1	0	18.6036409078942	0.00437849602478592	2.53919589612046	0.0506292080410047
RUSC1	0	3.15793498681812	0.105840175754473	0.998806369674647	-0.0896534903092318
ASH1L	0	1.67431924063338	0.498018854048403	0.447676536020629	-0.00253833342861282
ASH1L-AS1	0	4.28193052716608	0.0725783253428844	1.26327923347724	0.013985594454887
MSTO1	0	2.62282614069627	0.183253153336878	0.837539006923201	-0.0194034493994922
YY1AP1	0	2.19820300407251	0.258437201846768	0.684135594079782	-0.0361203487061622
DAP3	0.667022863211726	1.18623476150501	0.926689228715482	0.148341292958298	-0.0343665358215459
GON4L	0	1.84389913517189	0.40490540966302	0.531474321248284	0.0140257446605158
SYT11	0	5.21670889755765	0.0382698112343917	1.43479320585354	-0.0992945923433119
RIT1	0	2.75110439267515	0.168775526358139	0.879014140650383	-0.00984806970703223
KIAA0907	0	2.03893776622116	0.32912647288593	0.618807940326057	0.00246357771039174
ARHGEF2	0	1.67082714009289	0.533916006681068	0.445863042231956	0.0300702136823479
RP11-336K24.12	0	6.86838865580036	0.0251429658566925	1.67370972449021	-0.0465933594813619
SSR2	8.15793845865217	0.706132138138332	9.62704669579741	-0.302228044087314	0.145422621920098
UBQLN4	0	3.61389230152953	0.100179564426063	1.11595041180767	-0.00239738887991736
LAMTOR2	1.62877667802593	0.853436014454217	1.80802075263976	-0.137658068281014	-0.0607980903266767
MEX3A	0	11.1096173932763	0.0122391639369914	2.09139820485742	0.0642720753642392
LMNA	0	2.32638672253453	0.890441228153616	0.733363821044921	0.516718681108901
SEMA4A	0	1.50478345090075	0.909495701784988	0.354948012689633	0.160899538304735
SLC25A44	0	3.374671068934	0.114944432807217	1.05646289661045	-0.00532095541703592
PMF1-BGLAP	0	10.6191058235484	0.0125674969089763	2.0521758974743	0.0367452785627513
PMF1	0.667459194545131	1.20400749670644	0.927231317937245	0.161258382096273	-0.0211923987225554
BGLAP	0	19.5672434037855	0.00353995659481605	2.5830592947653	0.0299584590433217
PAQR6	0	7.72133487990288	0.0226099389891989	1.77538477706018	0.0124576428320335
SMG5	0	3.96958982898285	0.0786853974354967	1.19749126833114	-0.0127192058604577
TMEM79	0	5.72925843316863	0.041725992976228	1.51619682535721	0.0157931155448705
GLMP	0	2.35398416518288	0.25025324119509	0.743607074196798	0.0229216930324257
CCT3	1.904562203406	0.847101517273483	2.15292783249013	-0.144129080755839	-0.0289474993930866
TSACC	0	15.4080719786237	0.00591495251715496	2.37549659717333	0.0185343607984674
RHBG	0	28.8245822642362	0.00626873863338015	2.91952604413457	0.592018276324781
C1orf61	0	6.61529880875073	0.0263164841624625	1.64109893153251	-0.0735126348902693
MEF2D	0	3.39095732089833	0.10312679751208	1.06064464743291	-0.0461279377170352
IQGAP3	0	18.8289394922086	0.00490861100189046	2.54965171962419	0.11424657172018
TTC24	0	25.5779887353746	0.0019336591869234	2.81573278353237	0.0591681583870707
APOA1BP	0	1.29636481221571	0.762340373018013	0.225454468558751	-0.0337790981803042
GPATCH4	0	1.53497967641735	0.613441633203226	0.372205259329044	0.0150107129824122
AL365181.2	0	14.4970206138228	0.00517304381474126	2.32255751289345	-0.0617731103081534
RP11-284F21.9	0	9.01709915359794	0.0160043125173482	1.9101336905586	-0.00224480186392451
BCAN	0	24.8747256658813	0.00207461991554939	2.79151659954299	0.0232349068306195
RP11-284F21.10	0	8.01298749764221	0.018538130750429	1.807588930257	-0.0468722300271578
ISG20L2	0	1.86855630969127	0.360441454666615	0.543012380041327	-0.0174077145223321
RRNAD1	0	2.95140724609165	0.171983443410197	0.940058278388326	0.0594689402101797
MRPL24	0	1.36997593834625	0.732414395178866	0.273425878932938	-0.00571163640675831
HDGF	0	1.7266609495457	0.413269054345448	0.474414134084118	-0.0235526615808068
PRCC	0	1.43863520532258	0.590644249091539	0.315901367720236	-0.0390153414235628
SH2D2A	0	6.15920496011308	0.0296875732801682	1.57904931273159	-0.0772596846390754
ARHGEF11	0	16.1371308341013	0.00322425483027625	2.41565264024109	-0.174222424228659
ETV3L	0	20.3907145140326	0.00249025351129174	2.61886488844345	-0.0894659692751945
ETV3	0	5.96604160030754	0.0330731273450933	1.55137255461294	-0.0396504428841888
FCRL5	0	3.10639498004248	0.239607699999973	0.984513351430855	0.234384265056846
FCRL4	0	7.49224101167952	0.0348889913195094	1.74922347877291	0.176265635866615
CD1C	0	11.5520407382592	0.0111979002091151	2.12531742353457	0.047440433069732
MNDA	0	2.15486861674561	0.501335481822296	0.666841592370004	0.218387683628617
PYHIN1	0	11.8489903410865	0.00934948699931485	2.14736269090724	-0.00173183144703959
IFI16	2.10554201003056	0.945352445134601	2.71281605991242	-0.0488124963342014	0.176452917217634
AIM2	0	1.82996066592931	0.60861023292594	0.524883509784969	0.164616251982279
ACKR1	0	12.0140157459818	0.0185508753214082	2.15937639362595	0.307626230525206
DUSP23	0	2.06103920090261	0.297481439931462	0.628172504251084	-0.023030552758988
SLAMF8	0	23.3730251950853	0.00172368774066072	2.73742985443817	-0.041582002614605
CFAP45	0	21.4502141361916	0.00221273559570171	2.66286326415591	-0.0733707764831428
TAGLN2	1.58666053902773	1.14658997749316	2.0730235005852	0.118816282450242	0.231895608697174
PIGM	0	4.11597372844438	0.0809793639678104	1.22894518814384	0.0313776925642189
IGSF8	0	2.97439839590783	0.154227380343154	0.946798276426002	0.0264968540237742
RP11-536C5.7	0	24.1330398344025	0.00201753296378412	2.76522405949575	-0.00443909378427021
PEA15	0	2.1994618673824	0.345820246903372	0.684632873813342	0.103994652989959
DCAF8	0	2.09175250899598	0.294666272198881	0.641020597163192	0.00639126562117154
RP11-574F21.2	0	15.0266357339933	0.0051569228464568	2.3537235173004	-0.0350320013378442
PEX19	0	2.94204516438912	0.147674020221991	0.937298670905673	-0.00400679598495168
COPA	0	1.5858003582457	0.508970250752202	0.400497023252319	-0.0377525140820366
NCSTN	0	2.26390449758923	0.291945722036456	0.709716204533505	0.0498693541348714
NHLH1	0	15.6995313811396	0.0161574877963034	2.39177337849712	0.484062888079008
SLAMF6	0	3.39018087972821	0.133975676666279	1.06044574034256	0.0752118602774218
CD84	0	4.93603326565838	0.0551286622287374	1.38675615579558	0.0076458651010316
SLAMF1	0	1.87058751618333	0.672611379935883	0.543956063300342	0.21299566955357
RP11-404F10.2	0	11.1372513528456	0.0116888157294279	2.09355604243239	0.0382538454752228
CD48	7.71405177142875	1.09802574535476	10.5719747054072	0.0812250462289241	0.538635498092195
SLAMF7	0.830659007377684	1.29911479307393	1.32416592173291	0.227295056258285	0.1628461595973
LY9	0	2.44294099347159	0.302594631607914	0.775825954397821	0.128606911656153
CD244	0	18.2042498659275	0.00319498577222995	2.52034557573516	-0.0474751771818664
F11R	0	4.35919153226534	0.0671286463656049	1.27881190255866	-0.0184790249220019
TSTD1	1.05886702563373	1.15364843455035	1.38646526358264	0.12414696218549	0.115150168367106
USF1	0	5.70631658595915	0.0357461092369198	1.51271172522081	-0.0403878222963727
ARHGAP30	0.536213173419654	1.28038111684336	0.870655748129308	0.214678521023538	-0.00386126969835859
PVRL4	0	16.8787962713597	0.00712285745364068	2.45468294247657	0.185294747827736
KLHDC9	0	5.05988719687693	0.0527268273468206	1.40828166991677	0.0108757781238678
PFDN2	1.2582439779462	0.983089690347651	1.3799378815662	-0.0148137166324669	-0.0263157119172584
NIT1	0	2.31020640119208	0.229622159323126	0.72730156575342	-0.0419121661031781
DEDD	0	2.99415822803342	0.146274029448603	0.952549494316041	0.00642461256230431
UFC1	3.36088637284887	0.674499046509005	3.74333801769835	-0.342037319845297	-0.0772342733823801
RP11-297K8.2	0	24.2285991035044	0.00236720617178611	2.76865660795258	0.067246088124477
USP21	0	7.10408645833279	0.0265000312239211	1.7030164765288	-0.00726863765312724
PPOX	0	2.503367913561	0.253218058416467	0.797049362889916	0.0810599481698528
B4GALT3	0.784927769030308	1.25693886206903	1.23944322971	0.19862830793868	0.136141675975135
ADAMTS4	0	16.4346265067878	0.00559003447581054	2.43151967751259	0.0558295728092761
NDUFS2	1.36284548879672	0.945313956188486	1.53814702457654	-0.0488478606626788	-0.0235457523844412
FCER1G	0	8.22040264300042	0.0391561693912435	1.82978618042089	0.296359854224347
TOMM40L	0	4.88425465534109	0.045531407296822	1.37759659823048	-0.0760732832246171
MPZ	0	8.71727517417639	0.0204057020737853	1.88076151074847	0.0741152202434681
SDHC	1.61442855886355	0.846485578151932	1.77504218339583	-0.144760873414616	-0.0713295818985884
FCGR2A	0	5.7749369657965	0.0585564273650636	1.52309449641628	0.184379955191544
HSPA6	0	20.0617297120542	0.00231580083392816	2.60473674989275	-0.115059623751669
FCGR2B	0	1.65323027672848	0.621177865168076	0.436666700424402	0.0804503218069507
FCRLA	1.98107872170738	1.0145499925754	2.57434597614502	0.0125469040491285	0.206653731172878
FCRLB	0	4.39587661389706	0.0646951422556421	1.28609098776875	-0.0111818463558147
DUSP12	0	2.19746438560215	0.254407341884984	0.683843690347772	-0.0323731172335767
RP11-474I16.8	0	24.9127369258734	0.00250283354742541	2.79284288393772	0.0856409021878823
ATF6	0	2.01877133541743	0.318596730659779	0.61017425909534	-0.00944975989733654
UHMK1	0	1.91837115939001	0.360302103480084	0.565865273323635	0.00574577546571897
UAP1	0	1.77487640463536	0.48432800243388	0.498336231792111	0.042687157390506
DDR2	0	8.43670158350319	0.0173279041555546	1.85234537569932	-0.039720911098619
HSD17B7	0	2.62181886130396	0.185420741628072	0.837205366886915	-0.00979137546360365
RGS5	0	11.0120187597974	0.013218584876046	2.08373388515009	0.0946893263655091
RGS5.1	0	7.03740248437047	0.0281095298788547	1.6948247799694	0.0344496968402324
NUF2	0	3.4966395463323	0.118998094777406	1.08730173009904	0.0563749253771966
RP11-306I1.2	0	25.8133430170347	0.00207964479650992	2.8236885050067	0.055732702208608
MGST3	1.1737800260029	1.09654136847505	1.46954520873333	0.080050041313972	0.0591923751087897
ALDH9A1	0	1.58490397878028	0.510320409027841	0.400005911342135	-0.037331089658435
TMCO1	1.4589066573669	0.99189134831314	1.80367561426766	-0.00707179563595446	0.069095787744808
RP11-466F5.8	0	20.5944413984948	0.00304497932750517	2.62750003338688	0.000644708803911431
UCK2	0	2.50154740281557	0.187107191207968	0.796417473832157	-0.0411289778568038
FAM78B	0	9.18136677909396	0.0112782666579906	1.92581467404398	-0.144956908918414
POGK	0	3.02732270865715	0.138346704616143	0.962117437300567	-0.0204729007929093
TADA1	0	5.00643474695967	0.0532018636301528	1.39905712003204	0.00519629441366343
ILDR2	0	10.067781084553	0.0115639372013984	2.00586752722021	-0.0532735867895213
MAEL	0	9.39098673273651	0.0149137756823596	1.94542245398235	0.00688565445473355
RP11-277B15.3	0	14.7065389187268	0.00604085745927013	2.33502095315596	-0.000515926077302442
POU2F1	0	2.58845670951275	0.212223969085134	0.826081812093777	0.0306853814022575
CREG1	0	2.73832367242593	0.171006798862833	0.874969561694187	-0.0121559615867454
RP3-455J7.4	0	10.1151361453285	0.00965549400313652	2.0099434651216	-0.118547872469313
RCSD1	0.760594396080381	1.29152055719089	1.20575719412621	0.222202646498367	0.147682633866471
MPZL1	0	1.95071592272194	0.311162670666598	0.580388057828393	-0.044858962464938
MPC2	1.90811554496845	0.885054844757629	2.18156800862609	-0.106059632530705	0.0194766151337308
DCAF6	0	1.89330790588011	0.369340581751493	0.554442496760764	-0.0202719632951871
TIPRL	0	1.24738663036872	0.745750549326369	0.192002169845159	-0.0793980377428327
SFT2D2	0	2.19817067720953	0.266029054457106	0.68412282048115	-0.00350797492555377
TBX19	0	8.74652098532604	0.0187986052825665	1.88367068494142	0.0510581623384401
XCL1	0	28.423770389992	0.00735991470643634	2.90736337244395	0.666744356841843
ATP1B1	0	5.9246728215972	0.0763585623196914	1.54532874457163	0.309721276059991
NME7	0	3.28299402037179	0.10785728660579	1.03254018341671	-0.0433020079077031
BLZF1	0	3.47257646629807	0.1087091154838	1.08130363539997	0.00133775744846631
SLC19A2	0	9.17137131896915	0.0153922241579339	1.92486855394304	-0.00188561218663841
C1orf112	0	5.249398662355	0.0336810672618294	1.44021911249622	-0.144737046780671
SELL	0	2.57183672487062	0.522371504747576	0.820486787183572	0.406886596536713
METTL18	0	3.11468835066642	0.141119826033866	0.986829197106307	0.0270458381172496
SCYL3	0	3.66343216793977	0.103155316930862	1.12777630911749	0.0210015230253984
KIFAP3	0	2.6938421540158	0.183440480813494	0.860744289196884	0.00481841433149022
GORAB	0	4.37588864553471	0.0660617348823457	1.28213252370508	-0.0228946281948808
FMO4	0	10.479296134725	0.0125659695331916	2.04066422654146	0.0248883841375447
PRRC2C	1.67808051952465	0.856650251791638	1.8252921447346	-0.134392906258323	-0.0549941482008801
VAMP4	0	3.17378585008358	0.139554669475052	1.00315523912585	0.0315611971854158
METTL13	0	2.60721138398489	0.179111013169058	0.8323524874817	-0.0413560530725637
DNM3	0	19.4605992692797	0.00334487378848444	2.57831241958657	-0.0140887638315359
PIGC	0	2.07948562053036	0.295627301501702	0.635911843202427	-0.00358964024839004
SUCO	0	3.80491458079122	0.0999396998080146	1.16068982286631	0.0424814580233703
TNFSF4	0	7.2714071531139	0.0558999608765397	1.723236926174	0.344810740501654
RP11-296O14.3	0	6.20281698110919	0.0316086838284488	1.58517793432188	-0.0306031140362462
PRDX6	1.98123031730704	0.85078745261076	2.29415168424959	-0.140357847369581	-0.0010153779695681
KLHL20	0	3.4532616192856	0.115240659586515	1.07645896353822	0.0150734518726596
CENPL	0	3.69789225385966	0.0885922388912605	1.13590850578481	-0.0390851693695329
DARS2	0	4.46631345848013	0.0537013906053235	1.2998983996343	-0.0887526485872554
ZBTB37	0	6.23248101699056	0.0354283247609572	1.58932192879083	0.021466834330536
RC3H1	0	3.70698579499775	0.0909872516796824	1.1380418436718	-0.0188934402264007
RP11-160H22.5	0	7.65027902724501	0.018827298936603	1.76735455077335	-0.0642739759948823
RABGAP1L	0	1.44896311079916	0.824456035126785	0.322114657788036	0.0885232213382923
CACYBP	1.08482958018796	1.13486192247502	1.37365029961044	0.109886049128688	0.0962963859552232
MRPS14	1.29568705798641	0.954840535412254	1.42557832468493	-0.0401383047344529	-0.0834252694420773
TNN	0	8.4941877230094	0.0157348742510532	1.85824370948691	-0.0574157128665591
KIAA0040	0	2.12987365742582	0.361342211067142	0.656707684332702	0.0947846062403271
RFWD2	0	2.20092790431949	0.264540740830515	0.68521163324933	-0.000716997492291482
RP11-195C7.1	0	20.7860983297209	0.00346789102590884	2.63554595481554	0.0452679616309646
RASAL2	0	23.2637506194162	0.00150266014783392	2.73335946738884	-0.0533355024656856
C1orf220	0	7.99124103060405	0.0236442380680842	1.8052284599772	0.0709583014807382
RP5-1098D14.1	0	10.1572038614734	0.0167394891689281	2.01354833820604	0.0968424430138961
RP11-428K3.1	0	23.7821686517574	0.00270268036634064	2.75250290919008	0.0763671836161408
RALGPS2	0	2.90569446179617	0.233952337296314	0.926499891271457	0.178991407526088
FAM20B	0	5.04183803098027	0.0429100573213331	1.40517777971324	-0.0923919622104143
TOR3A	0.521559846813345	1.32594298717758	0.866536387599812	0.245049701400725	0.0269900408513567
ABL2	0	4.46255908409105	0.0753629147588396	1.29916795839729	0.0587010780371555
SOAT1	0	3.59664942404847	0.0955976648538713	1.11179621585316	-0.0236488023038144
TOR1AIP2	0	2.1782259266863	0.272424121335275	0.676205845995194	-0.0203846027785971
RP11-533E19.7	0	9.98938811467081	0.0161881231411419	1.99907777393734	0.09326632924694
TOR1AIP1	0	2.97910186561565	0.139421632075668	0.948170706945973	-0.0238191401058742
RP11-533E19.5	0	10.7033377324241	0.00874397963118843	2.05903845868536	-0.117564426458581
CEP350	0	2.11716125661432	0.313778255598896	0.651507875878811	0.0266919458032989
QSOX1	0	3.7943728715128	0.0879043633133401	1.15828001319148	-0.00963647746771201
ACBD6	0	1.5726286327084	0.504110031452641	0.393252357125777	-0.0514324820038802
XPR1	0	5.28354205395473	0.0439188848689891	1.44585033701471	-0.0318804802491768
KIAA1614	0	23.3512890824372	0.00295980717938378	2.73662172063392	0.0860164106631132
RP11-46A10.5	0	25.7605442754556	0.00544560181191788	2.82191006934216	0.451981575538612
KIAA1614-AS1	0	15.5566340634709	0.00414281113477821	2.38383127196636	-0.12507740378754
STX6	0	3.53266400055821	0.0934303221716738	1.09620466539175	-0.046496504672138
MR1	0	2.18583462253062	0.294260638271884	0.67923460137621	0.0429218102835216
IER5	0	2.69270351973017	0.185941983620606	0.860377076051786	0.0148275233222223
RP11-540K16.1	0	17.7371777832761	0.00422139780738542	2.4977690381329	-0.0195168946690409
CACNA1E	0	9.15143178869644	0.011350355260374	1.92297809398738	-0.142221796249767
GLUL	0	5.47804242224035	0.180792685479744	1.47725078225924	0.619990049858515
RNASEL	0	6.59063390367485	0.0317093132640867	1.63785437626785	0.0247018747962193
RGS16	0	3.31604021612627	0.479255430054616	1.04123957785527	0.58800956680515
RP11-317P15.4	0	14.3492143073395	0.00461350059284395	2.3136562437667	-0.161163163070438
NPL	0	7.06455053239464	0.0248689505817516	1.69816907192745	-0.0206913575816379
DHX9	0	1.99947988337146	0.297334454328611	0.601834078169671	-0.0476580270707219
LAMC1	0	2.89125201922899	0.188474361205937	0.92217189817366	0.081630620016497
SMG7	0	3.08038602676467	0.136223445266273	0.977210289357132	-0.0131785488232598
NCF2	0	3.09864300886454	0.170037146356913	0.982343089096298	0.092228680553318
ARPC5	4.48309656141908	0.744541178329757	5.1874727677746	-0.256222555456017	0.0341992979219227
RGL1	0	4.45805933687534	0.060818277731482	1.29829168930505	-0.0154370733164624
TSEN15	0	1.67914096882695	0.439951678603042	0.450174315937457	-0.0286713595049042
C1orf21	0	19.3335771305377	0.00483795605741125	2.57262443069824	0.138774475202729
EDEM3	0	2.47262712899537	0.287715754031091	0.786317259791677	0.122641320128792
FAM129A	0	2.21916740827788	0.325266075208862	0.692380131051596	0.0746139260392995
RNF2	0	3.13533784809098	0.127140129558108	0.992568690114108	-0.0176651806281758
TRMT1L	0	3.02502222862575	0.143851116854529	0.961457140611047	0.00264758703461576
SWT1	0	7.20404626252169	0.0317890110970548	1.71515298616656	0.10770311156407
IVNS1ABP	0	2.9578207046306	0.139527989413888	0.941943689322043	-0.0297493038962449
GS1-279B7.2	0	19.9317378293834	0.00254074768693968	2.59909033215348	-0.0976150928354151
TPR	0.776790463340692	1.15689247682491	1.01052535103123	0.126585993803967	-0.0290036192980125
C1orf27	0	3.13294778196213	0.128977301578235	0.991906312779884	-0.0235150222990228
PLA2G4A	0	15.420891638447	0.00633817840257831	2.37621897083613	0.0668604456026731
RGS1	0	4.47974429888724	0.686742960537129	1.30250645087506	0.998684511215294
RGS13	0	15.2511534821936	0.0316093591506409	2.36660538336654	0.75071295173437
RGS2	0	10.4351563619911	0.0322494106892598	2.03699792197135	0.427490345876509
UCHL5	0	1.70341283503978	0.407410551479134	0.462639830571789	-0.0464286517107712
TROVE2	0	1.53169398824931	0.5962728542488	0.370344015593727	0.0083677444201789
RP11-101E13.5	0	14.6506451302249	0.00611350494843261	2.3317134978892	-0.00218344359576461
GLRX2	0	1.65014426013164	0.443443521023019	0.435043826173837	-0.0389198899088715
CDC73	0	1.71480102780606	0.417731789652944	0.468427470286434	-0.0334538421532019
ASPM	0	3.66031305840576	0.150693372262286	1.12703646244118	0.190808870250738
ZBTB41	0	7.50126469113565	0.0264299616641671	1.75026898067089	0.0368506803965907
DENND1B	0	2.72201216191325	0.223177759115308	0.869780122586958	0.0919936253248561
C1orf53	0	4.78964907813675	0.0528441146362522	1.36060739049856	-0.0349561015843376
NEK7	0	3.43645298409189	0.113832425927133	1.07222081295218	0.00496738817560005
RP11-553K8.2	0	16.5302664267123	0.00446022196802593	2.43655970674586	-0.0453405833030476
PTPRC	0	1.47983673910518	1.04319249722313	0.340427610226749	0.199354363821104
MIR181A1HG	0	4.69062341207311	0.0826012199820604	1.34246113380148	0.127596928591158
ZNF281	0	2.196320070857	0.293360791820807	0.683391260698082	0.0362431576356433
RP11-469A15.2	0	12.929294628869	0.0059660440188118	2.22314966427803	-0.124402399410697
KIF14	0	5.60543648808583	0.0416566044541591	1.49721887239413	-0.00554860978926497
DDX59	0	2.78739274547531	0.163253478324012	0.890396330807046	-0.0201068545065224
RP11-92G12.3	0	10.8489422242013	0.0132614669196278	2.07077479275861	0.0801989276003052
CAMSAP2	0	4.72117421392169	0.053471354172388	1.34810005286374	-0.0439373506657534
C1orf106	0	7.33776737724501	0.0226861769097226	1.73112787916795	-0.0266412229973465
KIF21B	0	7.21767614263669	0.0241146163626223	1.71679478270626	-0.0141435011676418
TMEM9	0	2.57716820881909	0.199718433879218	0.82228553075945	-0.00509752828477184
LAD1	0	13.4640140358342	0.0159990394158481	2.25834911141417	0.345891653889505
PHLDA3	0	2.94421938715766	0.198261988544188	0.9379403362508	0.109611318765023
CSRP1	0	1.73913463425589	0.388367381583724	0.480666407997491	-0.0580713875284094
RP11-134G8.7	0	9.57987702177662	0.0134722134147198	1.96271986803045	-0.0320765849835756
RP11-134G8.5	0	5.97290294089831	0.0438643549447368	1.55237091512121	0.0733601079637951
NAV1	0	11.1510372220189	0.0117510977157434	2.09463053097441	0.0455147576410138
IPO9-AS1	0	9.71813699169896	0.0131258025017888	1.97516603360289	-0.00928460606054538
IPO9	0	2.75570981753883	0.177705048749361	0.880466966908956	0.00611705076364377
TIMM17A	1.08430708670478	1.08341019006939	1.27863065268254	0.0695858320982584	0.00351003713519019
RNPEP	0	1.95304805572471	0.356232981288063	0.581425858904743	0.00558781273362896
RP11-465N4.4	0	18.2116171324904	0.00314511987903925	2.52069702289513	-0.0732495549644794
ELF3	0	17.6603816041634	0.00409920398298132	2.4940001670892	-0.00407349742132634
ARL8A	0	2.45951400810849	0.207087991876542	0.781698600834324	-0.0227654025444245
PTPN7	0	1.63995484802674	0.667331611474424	0.429663782043231	0.0929716200173328
UBE2T	0	2.16792589123239	0.374366087085238	0.672088864239213	0.104447122004143
PPP1R12B	0	5.42023796388173	0.044259057872821	1.46803670744286	-0.00450369451086874
KDM5B	0	4.29264529262105	0.0748706778222759	1.265450007184	0.0210330090311481
PCAT6	0	8.31462523789231	0.0209695967311247	1.83968535839591	0.0414231954516822
RABIF	0	1.6362588898037	0.469377076384275	0.427704038179142	-0.0274653203211864
KLHL12	0	2.98292340284069	0.14162912208374	0.949284202901985	-0.00674841726225828
ADIPOR1	0.626417887982888	1.20372887332184	0.869462696981313	0.16105735577046	-0.0573023861367388
CYB5R1	0	3.15660445408332	0.138420296902009	0.998440329972988	0.0163949297027786
TMEM183A	0.556364261794915	1.22771229705287	0.811165583102121	0.178193211718767	-0.0608304324965252
MYBPH	0	19.5131157037216	0.00884917927597896	2.58065323944499	0.403304649728668
CHIT1	0	11.4417743955358	0.00908657216235803	2.11698676052827	-0.0248694489382038
LINC01353	0	5.99316341561274	0.0357032515559446	1.5553122395349	0.00027890012509646
LINC01136	0	8.67941259114246	0.0193815270826902	1.87698066762074	0.0618643517501583
BTG2	1.58607923102527	1.39233818356434	2.84571575554997	0.28748946683891	0.520444823109988
ATP2B4	0	13.8990502655921	0.0059254160978973	2.2859702510831	-0.0716986169174203
LAX1	0	2.50687803060001	0.416820682230742	0.798266408701458	0.298043276254547
ZC3H11A	0	2.16025207859193	0.291719330863046	0.669008863370258	0.0080640042146769
ZBED6	0	3.77226493918745	0.0925628554056654	1.15320437427399	0.00528675829173131
SNRPE	3.0381762497976	0.733346101039522	3.33171725116264	-0.269382025351072	-0.0335361921048905
PPP1R15B	0	3.4989277505232	0.105504247912821	1.08786994962826	-0.0030492357800016
PIK3C2B	0	6.56528805947379	0.0290282459187093	1.63450757201486	-0.0241471556693322
MDM4	0	1.59018940549636	0.633284830438026	0.402897711361542	0.0701316170176376
RP11-430C7.4	0	21.4433612934651	0.00294252350954896	2.66258572592068	0.00869514610162714
RP11-430C7.5	0	18.7274831065338	0.00370618627504779	2.54495882796	0.00777468996609754
TMEM81	0	17.5526054950838	0.00372895209398229	2.488683183843	-0.048229102669838
RBBP5	0	3.02791771116275	0.144128083523432	0.962288136587674	0.00189403471447314
DSTYK	0	5.40416958008344	0.0567503544820298	1.46545793700604	0.0946793041240173
TMCC2	0	25.1053483478598	0.00212781606343452	2.79953250356204	0.041240296096916
NUAK2	0	7.81489560503571	0.0342542914484511	1.78584636177765	0.224493719534139
MFSD4	0	9.31217972003263	0.0166194940842886	1.93810269807066	0.0204158559623631
ELK4	0	2.58429453224649	0.20049415700965	0.824684017438623	0.00602738906698952
SLC45A3	0	13.4414228296413	0.00474072168026951	2.25689048600045	-0.178001587392331
NUCKS1	1.04993849855919	1.14664102521003	1.33365956420416	0.118854952329948	0.0552716378471274
RAB29	0	1.90360230815087	0.469837579541772	0.559152445433285	0.10382031500831
SLC41A1	0	11.650282314939	0.00785300422109787	2.13267289902186	-0.075904218440725
C1orf186	0	2.52073607826712	0.284459896951956	0.803054754619535	0.130529196682527
FAM72A	0	5.83141883252478	0.036736525994326	1.53154847012454	-0.0174267159465644
SRGAP2	0	5.2717275948231	0.0466998908173725	1.44390592186626	-0.00456698822652091
IKBKE	0	2.79533533198108	0.156428411810924	0.892867827731818	-0.0360774177090755
RP11-534L20.5	0	22.6793469700511	0.00182061731270226	2.71126109061931	-0.0534248451060138
RASSF5	0	1.88708111718316	0.357823068579423	0.551581137889865	-0.0147024016741177
EIF2D	0	1.43994763616689	0.684422855986321	0.316693398444302	0.00974189874231091
DYRK3	0	6.09884573624742	0.02976581991319	1.5704952969683	-0.0876617096296792
MAPKAPK2	0	2.17854081454299	0.296829175785269	0.676331401543094	0.0319721516117388
IL10	0	5.12866315432083	0.0860851898815653	1.42000835191442	0.23489337394858
IL19	0	10.9019646102695	0.00987885015977112	2.07500953579252	-0.0422427245648156
FCMR	0.753531000316688	1.38350587708564	1.44576155571305	0.281962016697983	0.244528745923321
PIGR	0	13.9817946217562	0.00740290257480055	2.29112583699736	0.0514913400022725
PFKFB2	0	9.0170689674929	0.0160730935870522	1.91013078282063	-0.00208977939761512
YOD1	0	7.43241972384585	0.0216016342005341	1.74226045434015	-0.0404974820642385
C4BPB	0	10.6792627983627	0.0123747996934255	2.05708254777207	0.0461679985054242
CD55	0	1.99176569131831	0.562977322373365	0.598476494528092	0.212679360295719
CR2	0	7.29252972228242	0.0338278868201759	1.72575641571697	0.145286939854285
CR1	0	7.05629655316167	0.030448465673637	1.69715364897976	0.0637551639566405
CR1L	0	15.9523840171766	0.00424541491803238	2.40565119148047	-0.109619584685138
CD46	0	2.44800612907439	0.230264841346095	0.77762500163647	0.00759983671397924
C1orf132	0	4.59706360566429	0.0681268792774686	1.32496102551146	0.0401363932614784
RP1-28O10.1	0	11.7908029410095	0.0102119717580493	2.14308676217932	0.0244114081302058
G0S2	0	17.4104284907879	0.0117845634784071	2.48161891947702	0.434359073230762
TRAF3IP3	2.03575688847014	1.04314480813425	2.85131369744797	0.0366892017204087	0.269053773579938
C1orf74	0	6.35234736374111	0.0304952825574205	1.60586847695875	-0.0279761786499118
DIEXF	0	4.48973135118606	0.0648621156083622	1.30444071043069	0.0061646209523023
HHAT	0	5.6550620613226	0.0468596448990949	1.50487475088088	0.0581517601773942
RCOR3	0	3.05848288418205	0.138524534282123	0.971012108901849	-0.0104883535450931
TRAF5	0	3.08508776367099	0.156032954492264	0.978535046453834	0.0511914778249277
LINC00467	0	1.7358128419586	0.484728982202174	0.479005794115941	0.0220352191088778
SLC30A1	0	3.84869929894808	0.0770301602632845	1.17062796149338	-0.0649218920380379
NEK2	0	4.62064725838326	0.0687131832581083	1.32940563122266	0.0460491511694152
LPGAT1	0	2.22565123229694	0.276984515277618	0.694914219587611	0.0211711253455815
INTS7	0	3.55507099146269	0.0939588486860105	1.10169655521887	-0.0404712337292046
DTL	0	3.88047582089015	0.0773859666456383	1.17776996341369	-0.0525981832789542
PPP2R5A	0	2.07529830353869	0.304527998499664	0.634161062114982	-0.00472782320667597
TMEM206	0	2.90917154581087	0.151762202474386	0.927538662296415	0.0017317266593333
NENF	1.66123488645429	0.968473192374056	1.91841099339549	-0.0278247923577873	0.0543457115706275
RP11-61J19.5	0	11.6339452021649	0.00933142434784208	2.13145402773448	-0.0130505330988089
ATF3	0	6.39290944097033	0.0636147775763661	1.61139710492109	0.296574081701451
BATF3	0	3.39586435401952	0.141684322273998	1.0619006685164	0.106152895356924
NSL1	0	1.55345879878234	0.516250439851975	0.382599478556606	-0.0451788942624972
TATDN3	0	2.17274766470476	0.278666546878971	0.674018583621594	0.00379618166334372
SPATA45	0	22.2597689331132	0.00278174364504011	2.69504130368159	0.0335042017609855
FLVCR1-AS1	0	4.68255929447429	0.0588541696399475	1.34096657096265	0.00065974648816236
FLVCR1	0	3.38794104693092	0.0995789985448011	1.05987168925869	-0.0554532826347307
VASH2	0	4.23033926098276	0.0630270711361764	1.25275039586805	-0.0628512569688802
ANGEL2	0	2.81617837195526	0.154595178651919	0.899320317632311	-0.0231050642672572
RPS6KC1	0	5.20284732334	0.0491517376250299	1.43248216357227	0.00735579005060738
SMYD2	0	2.43512939735744	0.209540253491861	0.773044087212357	-0.0303732264471159
PTPN14	0	17.1856679958525	0.00467876652307685	2.47033283509656	0.0252944518848941
CENPF	0	2.90207744110007	0.366609881279643	0.92541799455884	0.348612111553034
KCTD3	0	5.36759317382793	0.0386779850065545	1.4595591838237	-0.0659124391073633
GPATCH2	0	2.43944149266308	0.201817709760447	0.774580812989801	-0.0335811223187671
RRP15	0	2.15792415500691	0.261882531126073	0.668072352759741	-0.0295781360500067
LYPLAL1-AS1	0	25.7716484323524	0.00203210089781995	2.8222843964482	0.0525603281403528
LYPLAL1	0	1.6048252514795	0.777281533569516	0.410855498466257	0.14102298682065
RP11-392O17.2	0	12.8433542081971	0.00908446510689573	2.21735692034335	0.0739412154835093
EPRS	0.692755629838626	1.23031553602907	0.999052222348719	0.18003301634575	0.0261490211338809
BPNT1	0	2.48939421483371	0.223881782459195	0.79218735189168	0.0152320198412267
IARS2	0	1.87785579745439	0.341731643341084	0.547324478549912	-0.0534923181530962
RAB3GAP2	0	2.52342743296934	0.209611430214725	0.803981640200728	0.000593034746780408
C1orf115	0	11.720313294513	0.00762904793540857	2.13787844183849	-0.0952247153643442
MARC2	0	6.83817759401138	0.0348787849675976	1.66988075130009	0.0972422650476727
HLX	0	17.6328568255073	0.00387260367869864	2.49264536232304	-0.0338429951599584
DUSP10	0	2.66970898308255	0.289856333260248	0.852927845628271	0.188508485826203
TAF1A	0	5.69756524066231	0.0394764811297831	1.51137861364512	-0.00836428118515053
TAF1A-AS1	0	5.07700660530339	0.0505335520673545	1.41121545686434	-0.000501276249977645
MIA3	0	2.13269459349973	0.356620242690351	0.65785733597691	0.0854936558447532
RP11-378J18.8	0	20.0493038132612	0.00333723575818753	2.60419859378189	0.0123086483430943
AIDA	0	2.26600743415565	0.280246128396586	0.710522660664183	0.0400998580567756
BROX	0	2.19211395654588	0.298784775727903	0.681726254198247	0.026366941896139
RP11-452F19.3	0	3.71069525667931	0.0972007808935298	1.1389105781791	0.0156799263160847
DISP1	0	12.870537622733	0.00852684646830025	2.21919337690274	0.0424814736550343
CAPN8	0	16.8621067663596	0.00552751295307674	2.45382366962187	0.0819060432941283
CAPN2	0	2.54938510126354	0.303464402085571	0.812870886882976	0.169822283143812
TP53BP2	0	7.71058026192811	0.0203160300310006	1.77417412447308	-0.0334123858750137
RP11-504P24.9	0	26.7739142146968	0.00231205243830936	2.85542373509539	0.130651059267187
FBXO28	0	2.89033262134332	0.149763624577558	0.921895649043634	-0.0217772374876228
DEGS1	0	1.79180642738411	0.443697259300847	0.506582180228372	0.0332931490683389
NVL	0	3.27509535714557	0.114276746889933	1.03044789871926	-0.0345226762036388
CNIH4	0	1.55117282585735	0.523426760827792	0.381320375942775	-0.0292723218719794
WDR26	0	2.74022006435607	0.174727575988826	0.875570883960283	0.00732698293743594
CNIH3	0	7.37091083241226	0.0232801834469912	1.73504231494445	-0.00856737941747787
DNAH14	0	10.7292620507924	0.0114845758568175	2.06113970520125	0.00103519403079488
LBR	0	1.75431430952363	0.469964096033736	0.488214811655036	0.0327199093054139
SRP9	2.4378521675194	0.746353696732565	2.70074347733069	-0.254110623510546	-0.0334902657481485
EPHX1	0	7.05465527941721	0.0286518463027431	1.69695159425172	0.0286088970098557
RP11-285F7.2	0	8.85034918879628	0.0160108227346135	1.89392081207941	-0.018418197792041
TMEM63A	0	3.21021599229191	0.156234893941238	1.01306850786565	0.0849241008307535
PYCR2	0	1.68032339486213	0.488835746587192	0.450785748080143	-0.0057121565667721
SDE2	0	4.13837735207232	0.0834969531552047	1.23366017732393	0.0222721424609518
H3F3A	10.7595128937609	0.532134222601175	11.6773173979154	-0.547957619685184	-0.0636819147833462
ACBD3	0	1.94438162593814	0.473492485885821	0.577563016831979	0.120721358637414
MIXL1	0	5.56836682576316	0.0604293013578988	1.49145567488505	0.176352132307131
LIN9	0	6.36551548932709	0.0336799969938277	1.60766715851042	0.0225419228790402
PARP1	2.64143254308385	0.723671540132485	2.89416980683278	-0.28091701311864	-0.0514486802818684
ITPKB	0	4.51862418183556	0.0650301649704802	1.31001244431665	0.00947903029215436
ITPKB-AS1	0	17.3939599477551	0.00518748525873723	2.48079693142106	0.103103651374418
PSEN2	0	4.03136625625246	0.0886815620650078	1.21090451262643	0.0364738658865538
ADCK3	0	3.74162190032871	0.0985677800190507	1.14611979780992	0.0381111894630473
CDC42BPA	0	12.2452772067086	0.00788001050600503	2.17593724212787	-0.0283544319254596
ZNF678	0	6.97731786486765	0.0247374114942919	1.68737701706721	-0.0314159800850033
SNAP47	0	2.04144695839355	0.313916286998546	0.619876200821486	-0.00505949755369395
JMJD4	0	2.86727287306574	0.15917064237527	0.914938051834702	-0.00281980411703342
ARF1	3.08265867931097	0.683327828063986	3.40395295330064	-0.330741785135807	-0.0806727690394531
C1orf35	0	2.10464719850858	0.300694853314927	0.64635861119154	-0.00401317501863663
MRPL55	0.900613277892983	1.12212159663622	1.09801386965642	0.100079841980685	-0.000976670553855433
GUK1	6.10224289339704	0.504270003615244	6.38125822641397	-0.594673729959071	-0.243863878788889
IBA57	0	3.97514307216899	0.0817142526082351	1.19870552854363	-0.00770723298310783
TRIM11	0	2.92919765443872	0.143861539104633	0.933497355405437	-0.025607710694223
HIST3H2A	0	2.80350792397469	0.237153417221712	0.895403575895687	0.149099443442516
HIST3H2BB	0	13.8824043837527	0.00750624476461528	2.28492938182905	0.0573267606245658
RNF187	0	2.47378475217309	0.219493787901013	0.786723816608586	0.0123905148064377
RHOU	0	23.5646158229502	0.00287073229303942	2.74452072758593	0.0949386456889267
RAB4A	0.648103370544669	1.21015947188865	0.902622358848946	0.165685208728351	-0.041065951182097
CCSAP	0	6.81061392352317	0.02733746659151	1.66637252384937	-0.00717122546029736
NUP133	0	4.28046172367066	0.0658108164370231	1.26298123579593	-0.0426135974097064
RP4-613A2.1	0	20.7535090388335	0.00176556696896708	2.63418307702233	-0.144718890572555
ABCB10	0	8.26641045358294	0.13599617773113	1.83463393116806	0.843421791385929
TAF5L	0	5.19477201503214	0.0461407492721515	1.43113298452319	-0.0156214016624516
URB2	0	6.44597108869797	0.024845533167496	1.61857670658872	-0.0998594127843502
GALNT2	0	2.04593937388461	0.349613759130975	0.621785520748887	0.0434099750425713
COG2	0	3.10201504954454	0.134386524322444	0.98328780095794	-0.00449862894552511
C1orf198	0	11.7037740010716	0.00864691710521555	2.13665185401388	-0.0396128092634624
TTC13	0	4.98773053385264	0.0472130946037422	1.39580596466431	-0.0461028013534115
ARV1	0	2.24905988405533	0.251034556360619	0.704002038455561	-0.0128414026776703
FAM89A	0	9.34646563077217	0.0135582749940175	1.94129482661384	-0.0544849412173454
C1orf131	0	1.73057735774516	0.419049732987612	0.476382034525204	-0.0284010929017003
GNPAT	0	1.72149565992024	0.404902921012521	0.471811864275904	-0.0460953017344574
EXOC8	0	5.75228471887199	0.039984476051384	1.51968074806494	0.0155556477707013
SPRTN	0	2.90104470694569	0.150151609853999	0.925108843217331	-0.016151162079252
EGLN1	0	2.80877889271514	0.171692060082583	0.897035105705971	0.0148804830539678
RP11-295G20.2	0	3.93593952687207	0.0758254073899373	1.1900968343217	-0.0455740106681823
TSNAX	0	1.88828935705715	0.382795115048429	0.552137090670216	0.00730514629612367
DISC1	0	18.2403051027472	0.00420687645987728	2.52206419685884	0.00473294203298469
MAP10	0	6.09880468247024	0.0333762308470089	1.57048945012787	-0.0176791598843609
NTPCR	0	1.69423067412156	0.409573134342204	0.457945080794425	-0.0469527473132485
PCNXL2	0	7.38520896358146	0.0232127658299745	1.73672557626179	-0.0101838391104792
RP5-862P8.2	0	22.7719127607244	0.00181192006247061	2.71479902271811	-0.0521349784745442
KCNK1	0	4.07819490825935	0.0905188809857447	1.22093595615482	0.0576520392967661
SLC35F3	0	11.3873873318683	0.0072547068244293	2.11284818608462	-0.134420783459714
RP5-827C21.6	0	18.9107480436522	0.00388943736241297	2.55341741673872	0.0358749318560592
RP5-827C21.4	0	5.19384623511313	0.0521092593629002	1.43097817621215	0.0263683357309925
COA6	0	1.28094501956742	0.777240316215378	0.215060978910274	-0.0554048900206592
TARBP1	0	3.08964478827654	0.150471137171046	0.979817104248403	0.0395635815730493
IRF2BP2	0	2.10323348671	0.345121391462735	0.645774975578122	0.0640061148273264
RP4-781K5.6	0	22.0827268061981	0.00252714763067265	2.68810539932505	-0.0141570263019899
RP11-443B7.2	0	11.847095817156	0.00866941069794849	2.14722380193037	-0.0289255390004008
RP11-443B7.1	0	9.21172642442316	0.010495027839707	1.92868206307252	-0.171239312164009
RP11-443B7.3	0	22.9006565957314	0.00145076241048231	2.71969586876842	-0.0661037477206277
RP4-597N16.4	0	22.3452882841392	0.0022084393462745	2.69837192402572	-0.0364975857177452
TOMM20	1.71158615030443	0.861423203510864	1.91537669552609	-0.129566868302149	-0.0484132306579386
RBM34	0	4.70819943583623	0.0620936337630492	1.34570970190638	0.0250658674913073
ARID4B	0	1.39407020888126	0.771728658592422	0.288569292949934	0.0183924188608125
GGPS1	0	2.11501805393698	0.301016425841029	0.650628157787834	0.000729283097933964
TBCE	0	3.70860163197084	0.0896705048231928	1.13842037017376	-0.0343041620570474
B3GALNT2	0	4.13225417446282	0.0788534595856352	1.23237405414223	0.0222640182184797
GNG4	0	28.8219283990468	0.00266233954768915	2.9194460698919	0.239186026149492
LYST	0	3.67203385473636	0.10120783610349	1.12981335315068	0.0158459272850269
NID1	0	7.83168302526954	0.0154790425008732	1.78771020356511	-0.136926004814978
GPR137B	0	2.65304586809007	0.236985302406567	0.84748951699158	0.101156111975618
ERO1B	0	2.4803625493691	0.235149322020445	0.789030330751268	0.0426871682143757
EDARADD	0	13.023696748786	0.0068216722866164	2.22946855060282	-0.0561283708715701
LGALS8	0	3.32584461431382	0.106219412878602	1.04380390965727	-0.042186161600108
RP11-385F5.5	0	22.5944463746215	0.00164993042907792	2.70800340880357	-0.075809519702601
HEATR1	0	3.47001566030328	0.0903441871014073	1.08066286956328	-0.0868645057167579
MTR	0	4.03594895720106	0.0750867209810813	1.21189133012177	-0.0323257561783576
FH	0	1.67914975959823	0.428666693770578	0.450178863231025	-0.0467702547209662
KMO	0	5.52781936203458	0.0428923886443461	1.48510768546405	-0.0131180053455333
OPN3	0	2.8465377101744	0.169467684905738	0.908633883206899	0.0193706569714879
CHML	0	5.93879856856614	0.0297391672456387	1.54739719036082	-0.110143813161385
EXO1	0	5.29604080704515	0.0362583763639058	1.44790264553936	-0.0986823089579802
CEP170	0	2.99349080890979	0.143205698407336	0.952355858087918	-0.00349857025622347
SDCCAG8	0	1.84828903709415	0.492737851387233	0.533539775109643	0.0790741098974958
AKT3	0	6.40211896153603	0.0262659763903616	1.61264747952833	-0.102262403431571
ZBTB18	0	6.87161249724993	0.0271952427592187	1.67411732171299	-0.00192150559295956
ADSS	0	1.91220432324202	0.349805506099788	0.563068591482171	-0.0152261308083189
DESI2	0	2.44339631033396	0.201966860848168	0.775987827464799	-0.0323844653887934
COX20	0.571361564801423	1.24384046623491	0.917619989209677	0.189529363479931	0.00306562052132212
HNRNPU-AS1	0	4.5495867008717	0.0701384772367197	1.31594389147535	0.0434141209830115
HNRNPU	1.30562982688337	0.980214275241405	1.47737941810203	-0.0173579539560504	-0.0323247923039207
RP11-11N7.4	0	25.4268885677737	0.00182708219696372	2.8105864395398	0.0493807093794918
RP11-156E8.1	0	10.1638361139257	0.0124541981538977	2.01411530736674	0.00214272303861973
EFCAB2	0	6.2135659529828	0.0329362013662221	1.58668182490316	-0.00518916558251226
KIF26B	0	9.25484741828939	0.011709004623796	1.93273852614733	-0.12194502844746
SMYD3	0	3.09489554492728	0.144712786005395	0.981291991670452	0.0203272995005847
TFB2M	0	2.38589559667403	0.201755693033921	0.75530287130872	-0.0526487064548236
CNST	0	3.70637229404551	0.0947904496113278	1.13789808151942	-0.00216807008325337
SCCPDH	0	1.98473492357723	0.327386034179264	0.595405023291462	-0.0225681887064269
AHCTF1	0	3.6189217419749	0.0916249873936692	1.11715838346097	-0.035983927640945
ZNF695	0	9.77146357819387	0.00910829765938957	1.97991923518144	-0.155934527080474
ZNF670	0	5.59765258063544	0.0385367245370554	1.49601188079508	-0.0308119939843512
ZNF669	0	4.95003050182305	0.0534999016968342	1.38921575008234	-0.0020401868376263
ZNF124	0	4.2154824004183	0.0754211806939848	1.2496945609355	0.0105913918262648
RP11-488L18.10	0	4.75054362647942	0.0596358254311795	1.35348662155333	0.0154587382360816
RP11-488L18.8	0	19.5386068833268	0.00377555380139248	2.58178718995767	0.0483706156472765
ZNF496	0	5.84882338408545	0.0425166040883986	1.53413701449098	0.0380219003341227
RP11-407H12.8	0	6.28899242270602	0.0264671377955357	1.59716214293811	-0.115510365993388
RP11-438F14.3	0	10.3872340153728	0.00987733862062038	2.03299983201805	-0.0839915972594936
SH3BP5L	0	5.21047338649839	0.0460277599319209	1.43375436399045	-0.0118728726355213
ZNF672	0	2.21553812780787	0.268683435209047	0.690958456651382	-0.00497068714130933
ZNF692	0	3.55212911486883	0.0984037607480109	1.10097748676715	-0.00892604138392605
PGBD2	0	4.8903878931825	0.0562216884839886	1.3786866152565	0.00305802272827482
SH3YL1	0	2.8185177695385	0.18901144442453	0.900041554408344	0.0597436618526772
ACP1	1.8888427994307	0.79262693971899	2.04096488873246	-0.201862341993884	-0.0895558906714092
TMEM18	0	1.73004211467812	0.43903017486013	0.476113350708101	-0.00370323421971691
AC116614.1	0	18.3929925850248	0.00294387162543598	2.52930479152977	-0.12455265562732
TSSC1	0	1.46031391722637	0.555853843217456	0.328892448369883	-0.0644827709331865
TRAPPC12	0	2.23194435874508	0.267317479607631	0.697366727313175	0.00732783888375488
TRAPPC12-AS1	0	11.3394003642513	0.0110170972187735	2.10918017871127	0.0265404670617566
ADI1	1.09952563593827	1.08559041158424	1.35017269368106	0.071331997574469	0.0462360681385367
AC142528.1	0	7.0422606008348	0.0294368865653414	1.69542418444204	0.0428112055259937
AC108488.4	0	24.3245895569672	0.00175470445405616	2.7720910417946	-0.00717404551688894
RNASEH1	0	1.29188904275555	0.751012590343734	0.222450429503405	-0.0442964694169734
RNASEH1-AS1	0	2.74290582803952	0.180398858619972	0.876421794527428	0.0195049390712004
RPS7	58.4883041065498	0.392270105479379	60.7513432724096	-0.812829575533148	-0.054993760743768
COLEC11	0	21.0610718453968	0.00355294674978377	2.6469609392731	0.0988029490065494
CMPK2	0	4.9285466018199	0.0793782228706425	1.38543773475349	0.176368327433042
RSAD2	0	7.68160865824657	0.0274765780021305	1.77090435627189	0.0968862285016794
RNF144A	0	10.908379330332	0.0113395923699379	2.07552046356405	0.0100779362284853
AC092580.4	0	11.5826665597365	0.0111239022041055	2.12761710822384	0.0417465343187429
AC011747.4	0	15.5013353521717	0.00411284215497802	2.38073822357926	-0.121205087803904
ID2	0	2.66081885403298	0.516696942781209	0.850030618421269	0.423283386337352
RP11-434B12.1	0	19.4934110186151	0.00433318681467196	2.57977567997417	0.088324264116169
KIDINS220	0	3.62649435621416	0.115524248287038	1.11897401184207	0.0575885001765177
MBOAT2	0	5.60245491446348	0.0338584448913691	1.49675674050665	-0.0791611083038513
ITGB1BP1	1.07462788582623	1.07107411049831	1.24579955542783	0.0596390437494857	-0.00309475163279091
CPSF3	0	2.34348375184238	0.237398590150229	0.739723893515182	-0.00656072389612683
IAH1	0.842220769767714	1.10764196522721	0.990767899614627	0.0887988029974798	-0.0589447639849696
ADAM17	0	2.52550607112382	0.223930050469717	0.804696833720814	0.0285726668820092
RP11-214N9.1	0	6.36469551892989	0.0313251694723382	1.60755526449104	-0.00633226820839239
YWHAQ	1.71452610373724	0.879475435257175	1.91940376292145	-0.111552572745606	-0.0262334824000363
TAF1B	0	3.21431704163838	0.125676539989841	1.01417742167071	0.00147478330957229
RP11-95D17.1	0	8.59686702038904	0.0169258482608343	1.86868041791576	-0.0421827924815084
GRHL1	0	24.7152115092223	0.00200597657720115	2.78592866288471	0.0179431104143752
KLF11	0	22.4287431123314	0.00209207298814784	2.70160987354371	-0.0651874225174525
CYS1	0	6.50489972291034	0.042271531316603	1.62648121205736	0.13251173363901
RP11-254F7.4	0	10.7973892776886	0.00639232421507405	2.06663751850035	-0.241871920248734
RRM2	0	2.52976383252707	0.619868756439367	0.806159958543168	0.449967905930887
C2orf48	0	14.888273684414	0.00383124071774496	2.34568868727099	-0.189349475767491
HPCAL1	0	2.93822376582396	0.197394999593142	0.936169734414274	0.105732692232334
ODC1	1.81625015360029	1.03016807375754	2.33612390358765	0.0258161728096024	0.183159139654533
RP11-320M2.1	0	15.8107192514505	0.00543669581518452	2.39790325407453	0.0280361988797289
NOL10	0	2.58948237394	0.183053340945798	0.826425918426189	-0.0310922401674872
RN7SL832P	0	5.66173721227359	0.0425604595749692	1.50589941571411	0.00952128087966364
ATP6V1C2	0	16.8966752849643	0.00462325379735229	2.45560251603902	-0.0179093013476779
RP11-791G15.2	0	14.1250380353242	0.00875816932152301	2.29997925188691	0.123149594636384
PDIA6	4.79100549227283	0.818896803512742	5.97347943006722	-0.173541648222231	0.147618653123137
PQLC3	0	2.2565223129123	0.302629876823619	0.706879264524009	0.0598178589557669
ROCK2	0	3.31307012966214	0.123370298266834	1.04046125788099	0.0195884391325005
E2F6	0	3.24067945976675	0.125401154653705	1.02127215293824	0.00748942874384695
GREB1	0	17.9494836081361	0.0027037049980117	2.50810391759882	-0.167269520944742
LPIN1	0	1.9628927500074	0.545934866445696	0.585793141887294	0.176785590642859
MIR3681HG	0	4.13212061350872	0.081280316687581	1.2323459795271	0.0328226025648672
TRIB2	0	5.62959437248477	0.0491411327128162	1.50095420777094	0.0753345914761239
NBAS	0	3.37863539061991	0.116102529856969	1.05748265381575	0.000385639475840138
DDX1	0	1.58063151135776	0.487125266152726	0.397661271507029	-0.0596015685621444
FAM49A	0	10.0072858921813	0.0115207371584136	2.00063261412408	-0.0587439857511352
SMC6	0	1.77737584602573	0.457285910365679	0.499558547896054	0.0298329118600813
GEN1	0	3.98681776788069	0.0772311139133783	1.20125277018982	-0.0342970833416016
RDH14	0	1.69036244801586	0.462117870413424	0.455959672299772	-0.00683250202589192
LINC00954	0	4.44662400684645	0.0885838318315403	1.2960608167322	0.120926384474241
TTC32	0	2.91154191847919	0.161764750242813	0.928246094354789	0.0135288485949755
RP11-79O8.1	0	19.4829994091038	0.00509134899095342	2.57931163471023	0.172117642135839
WDR35	0	8.57485989538418	0.0150969250355726	1.8664540656725	-0.0570401327621448
LAPTM4A	0	1.42758039313493	0.773931073092965	0.309201149158751	0.0378723479801484
SDC1	0	3.43587608263049	0.188250934774597	1.07207498459068	0.232109043677985
PUM2	0	3.03970776053874	0.143899608305249	0.965663664529211	0.00596757338309251
RHOB	0	6.11033400686197	0.0523347584755278	1.57212990113074	0.171653343154508
HS1BP3	0	4.39816123959516	0.0747743494042354	1.28654229369795	0.0420253396187289
GDF7	0	24.7683207441863	0.00268038996047143	2.78779312611027	0.110895113505959
RP11-130L8.1	0	18.3895200598519	0.00285479239930785	2.52914078984343	-0.120088509492006
LDAH	0	2.99451404364296	0.136830744105021	0.952652708350118	-0.0348545742241723
KLHL29	0	8.31327761746074	0.0200187193610392	1.83954456755211	0.0276626579248642
ATAD2B	0	3.30921465079239	0.109907488595787	1.03944987679853	-0.0354515722351778
UBXN2A	0	1.92739340758594	0.344407675355883	0.569940738398213	-0.0136048422385175
MFSD2B	0	8.8070867732449	0.0128586693858986	1.88966455064165	-0.103899202746996
C2orf44	0	7.14487503600948	0.0262460471794961	1.70798927475052	-0.00721892474650887
FKBP1B	0	12.4016506708462	0.00713580504894101	2.18695898799049	-0.0758903316207604
SF3B6	2.68085339104467	0.678233323346294	2.84448183083576	-0.337241752059299	-0.104570251386999
FAM228B	0	3.32443790322758	0.133814522905568	1.04343645045843	0.0593806703186642
TP53I3	0	2.46573463482991	0.229235773218464	0.783892671015514	0.0156526588379873
PFN4	0	11.4383786652454	0.00926816201346643	2.11672893936176	-0.0128582465283165
ITSN2	0.491756763605063	1.30201461759768	0.807963840107373	0.22923172008704	-0.0085654008881379
NCOA1	0	3.138230149341	0.128310466832404	0.993369580811329	-0.019644542539305
PTRHD1	1.5454565819311	0.924086003549304	1.75463536114237	-0.0685752152898008	0.00233026835108611
CENPO	0	4.92293224893051	0.0398273945103764	1.38444771781076	-0.124825027418376
ADCY3	0	4.47743254592126	0.0564927344845323	1.30205810354584	-0.0679713695885189
RP11-443B20.1	0	23.4594914097828	0.00206601339408039	2.74063718518228	-0.0283777598372126
DNAJC27	0	6.82409211943788	0.0301977676058365	1.66808976161012	0.038706811856825
DNAJC27-AS1	0	11.0398227571352	0.0114634133209182	2.08592420181968	0.0250917793539829
EFR3B	0	8.08955748509071	0.0192632014567114	1.81584953097744	0.000317055691985146
POMC	0	1.71789626212627	0.518502332122104	0.469993869460309	0.0463400595819505
DNMT3A	0	2.66652239514831	0.180394391936592	0.851890471030095	-0.0056980518300539
DTNB	0	3.73975513329368	0.105861971624768	1.14568633395133	0.0576736240446096
AC104699.1	0	2.39921924606223	0.261280363765245	0.76013987317975	0.0583188822152692
ASXL2	0	3.65809079811863	0.0964766050562014	1.12650896194865	-0.00297422320238838
KIF3C	0	15.4929080301552	0.00697807530093743	2.38026588560423	0.0978451776533156
RAB10	0	1.33102941182289	0.706568419077205	0.248375304414799	-0.0573651364225241
GAREM2	0	13.4956583263251	0.00415325064512173	2.26038814911027	-0.252390173516264
HADHA	1.25411822743002	0.985390932415495	1.44222282043604	-0.0127828768562026	-0.0508323259395968
HADHB	0	1.3543378464286	0.68467017235757	0.263454029639938	-0.0429758767216825
ADGRF3	0	17.2005780091463	0.00331921504429065	2.47108608241567	-0.113646531312899
EPT1	0	5.21398443757669	0.0397307424726377	1.43433946115037	-0.0770781361349715
SLC35F6	0	3.19650363210773	0.130569089113874	1.00935040449641	0.00523158770966514
CENPA	0	3.32402704116579	0.237457525770305	1.04332909627789	0.29705423638751
MAPRE3	0	9.8644911538184	0.0136939193135516	1.98814937536731	0.00110910704166289
TMEM214	0	2.01984062533138	0.339311019513199	0.610634205952876	0.0104343202165389
AGBL5	0	3.882464390207	0.0778369109633087	1.17821496217787	-0.0345353812629416
RP11-195B17.1	0	21.6227651604522	0.00333158688751219	2.66982246315099	0.0804887076087017
OST4	8.85245098950559	0.497134563009522	9.46960518079026	-0.607052083448407	-0.161175923960242
EMILIN1	0	15.3146315732105	0.00452065199096285	2.37021310673882	-0.103829685293582
KHK	0	4.89872408618401	0.0440378220887555	1.38016595822588	-0.0962848691444882
ABHD1	0	17.5223691066853	0.00506610894717007	2.48718564891549	0.071361841584523
PREB	0	1.6802847275951	0.566343561344495	0.45076576005406	0.0714936178041196
SLC5A6	0	2.95094165097541	0.134102704229116	0.939921244543848	-0.0460980354715473
ATRAID	1.59326063413396	0.907010196187017	1.90093844348863	-0.0847756615515446	-0.0033607237352215
CAD	0	4.08841538558567	0.0718278434344158	1.22311002792408	-0.0382551044055042
UCN	0	8.08556989190715	0.0212032320647068	1.81542127104219	0.0153567270948181
MPV17	0.51550926289131	1.26711937432089	0.796307687211977	0.205635062705627	-0.0367554934155362
GTF3C2	0	2.50986250442065	0.192097354228173	0.799299861123842	-0.0313662728475502
AC074117.10	0	6.6672625498473	0.0289568762950039	1.64789511505233	-0.01356755898273
EIF2B4	0	2.74049376764574	0.176550092908952	0.875657637497963	0.00854228612012431
SNX17	0.959881599089167	1.07804745782112	1.12233750802009	0.0652757595793047	-0.034462081727169
ZNF513	0	5.17097616873997	0.0536124371983072	1.427145072524	0.03771255769292
PPM1G	1.19991318528668	1.02237151174534	1.37071995366123	0.0192174788427102	0.00437521493604178
NRBP1	0	1.43289393994197	0.669738042318109	0.312428091886671	-0.0222758856159219
KRTCAP3	0	16.2328258586686	0.00398853475711997	2.42078825936881	-0.0779195886533124
IFT172	0	12.1199510162185	0.00830869549667779	2.16700172919371	-0.025331805176275
ZNF512	0	3.9012391419929	0.0843870555107831	1.1824051458759	-0.0200689767794229
CCDC121	0	11.7359550948953	0.0107274250186415	2.1390368782082	0.0307839833818018
GPN1	0	2.00088981872872	0.294786694262963	0.602446348751094	-0.0330427743042437
SUPT7L	0	2.65523491929826	0.192055800199413	0.848205901789064	0.0181279340912767
SLC4A1AP	0	2.58999247711705	0.199512102584687	0.826597005265747	-0.000891160271981328
MRPL33	1.10846321624153	1.01473471244048	1.2464268124877	0.0127050342870906	-0.0501111489014298
RBKS	0	5.52341782300189	0.0452732037804617	1.48441579398336	0.0245723093886634
BRE	0	2.22380130441304	0.249688331596953	0.694191961276901	-0.0315423636469734
FOSL2	0	12.7718772148716	0.00817470530206707	2.21250946941222	0.013022794135102
AC097724.3	0	17.6595838141824	0.00387462770193636	2.49396092856986	-0.0299714653130367
PPP1CB	0	1.5272899378927	0.664062177656285	0.367842981086092	0.0261803577519297
TRMT61B	0	3.38760227077809	0.107577714964065	1.05978483062198	-0.0167740820553999
WDR43	0	1.92285429264389	0.352465465621694	0.567892752254144	-0.00941232082499432
CLIP4	0	3.52074364703751	0.11611841405839	1.09326880860097	0.0374583434587477
AC016907.3	0	24.4110639334273	0.00266079268144432	2.7751734162983	0.0943855854223834
YPEL5	0	1.41873023755256	0.835701564989799	0.303799649998946	0.0809540759671358
LBH	0	3.12399331275752	0.207098661741443	0.989420191104753	0.185036981988976
AC109642.1	0	22.4064153962949	0.00277645879112342	2.70074476633835	0.0353762662359713
LCLAT1	0	5.41751962970369	0.040550220891123	1.46760098721271	-0.0317775499623838
CAPN14	0	22.0104700577135	0.00263392536098011	2.68525863497415	0.000776294163604696
EHD3	0	6.38007813358563	0.0326629167178515	1.60965199467659	0.00796753660626992
MEMO1	0	3.22748692127391	0.126464894927223	1.01772898210615	0.00703221743532545
DPY30	0.907924446497783	1.08920213631125	1.06699336542443	0.0742169689481851	-0.061255425032252
SPAST	0	4.63812965597032	0.0571080474421051	1.33268576979644	-0.0318964609379619
RP11-563N4.1	0	6.14519409744473	0.0314998354902594	1.57707120947113	-0.0378187726946777
SLC30A6	0	3.61935677567215	0.105515341997689	1.11726279101253	0.0265671806428551
YIPF4	0	1.37033080023868	0.765253044883351	0.273650838511967	0.0103855269597298
AL133245.2	0	8.03169338759587	0.0272518017494325	1.80961424157976	0.13432999730224
BIRC6	0	2.18158530290189	0.262803952236972	0.677544398299388	-0.015935588355627
TTC27	0	4.20020995090323	0.0665705783568861	1.24654199900525	-0.0508364509512891
LTBP1	0	17.1586276627383	0.00383045559037653	2.46896510055297	-0.0658339126505219
RASGRP3	0.793722460906068	1.31184613250149	1.27286068243093	0.235765798548336	0.170678312267885
FAM98A	0	2.13228048320679	0.261160486807887	0.657688663651791	-0.0455224946976011
LINC01320	0	17.7578622847548	0.00484583363585062	2.49878136727554	0.064932612799343
CRIM1	0	19.7005089340708	0.00284235842935339	2.58895489134893	-0.0603567805400158
FEZ2	0	2.14211603776218	0.296384783875621	0.661685985461192	0.019037687299515
STRN	0	4.41160072261481	0.0648221205715057	1.28919239837403	-0.00883287726589566
HEATR5B	0	4.95709170887408	0.0554209524106263	1.39045390732393	0.00341749660379209
GPATCH11	0	2.3910739733023	0.238271314962254	0.757186024418954	0.0110184972588129
EIF2AK2	0.802977626263092	1.18318914702626	1.0772339872344	0.146108354756201	0.016282753823224
CEBPZOS	0	1.73340306570201	0.448189888320037	0.47779912064616	0.0086132123156441
CEBPZ	0	1.78167340593623	0.410411137077227	0.501656195138066	-0.00115630588216287
NDUFAF7	0	3.35872983899704	0.107022333982498	1.05235014513411	-0.0290453513214686
PRKD3	0	4.28407077210827	0.0703056190189557	1.26371327337763	-0.00695406776051155
QPCT	0	14.3717071041386	0.00455844000794076	2.31501671537408	-0.15929838777227
CDC42EP3	0	2.10459609995227	0.340671719981144	0.646337522535489	0.0455423527213509
RMDN2	0	6.56045545032159	0.0367470734440471	1.63386798140233	0.0846472365373598
CYP1B1	0	4.68321855205153	0.406043566819094	1.34108885100522	0.828226168643376
CYP1B1-AS1	0	18.5728723439774	0.00337231303647439	2.53775814745526	-0.0587329397972614
ATL2	0	4.36206119445897	0.0685231927721456	1.27938350782669	-0.00457415319222521
HNRNPLL	0	3.47888106905318	0.111591018104648	1.08287916394139	0.0185907409909958
GALM	0	4.15487126785805	0.0815269609266446	1.23711514479622	0.0350662724130517
SRSF7	1.74162665864014	1.0643684533743	2.36557018721456	0.0541839881876845	0.22352728666256
GEMIN6	0	1.74482161803558	0.402474641842588	0.483502066873751	-0.0406870556198576
DHX57	0	3.97978081330504	0.0836063954620604	1.19971830786927	-0.0108177299697041
MORN2	0	3.01608802835359	0.119518162339505	0.958888025635732	-0.0693724245701542
SOS1	0	3.83554049556665	0.100680516998292	1.16765314475889	0.0489149237062783
MAP4K3	0	6.48994436993869	0.031771030967998	1.62448194832117	0.0162174127373758
AC007246.3	0	2.81238382743114	0.206062390688776	0.898149183733852	0.0890915192029154
THUMPD2	0	3.36220293064756	0.103972588410257	1.05324784473917	-0.0535577545429953
C2orf91	0	15.7704272623705	0.00324281783658171	2.39568691933709	-0.205215300909014
EML4	0	1.81741613990263	0.409940732426265	0.518908761133369	0.01435848754027
COX7A2L	5.42991606693262	0.561312705519982	5.85653358940703	-0.50159025450679	-0.197647772605603
MTA3	0	2.71125613218739	0.168172941875217	0.866341094579039	-0.0237520579368639
OXER1	0	8.4755148854288	0.015108730679636	1.85633218191737	-0.0669024347039298
HAAO	0	2.85475901546478	0.154531858625598	0.911138906304812	-0.0107554857204211
ZFP36L2	0.577284191437356	1.78770437025556	1.62957481563131	0.504591403660331	0.504571397434044
LINC01126	0	22.9136382135642	0.00235535783143597	2.72018810335724	0.0150613964891329
AC010883.5	0	9.53881753376083	0.0172718477874806	1.95898908265946	0.0655141125260286
THADA	0	3.76042454882595	0.0899342022410832	1.15047375836803	-0.0231702331472752
DYNC2LI1	0	2.92312680939404	0.157798840326741	0.931695312155519	0.00701168398392427
LRPPRC	0	2.35669857894697	0.221075708114198	0.744608079880135	-0.032365476681284
PPM1B	0	1.96962185539851	0.353798224356	0.588765709300308	0.0107366704208792
PREPL	0	3.62861352292771	0.102318192464946	1.11948142948572	0.0142752013436442
CAMKMT	0	3.46779083229591	0.105851883784568	1.08010578826622	-0.00813049667907717
SIX3	0	25.6046234116928	0.00191223237717953	2.81663678538074	0.0628579847910955
AC012354.6	0	24.4016313642981	0.00225061054717854	2.77483772389296	0.0204226892022392
SRBD1	0	3.54489954849327	0.100011696800186	1.09920786625782	-0.0190841600919085
PRKCE	0	5.16860913471731	0.042226578337107	1.42674738159064	-0.0670191028307503
ATP6V1E2	0	4.24543427612046	0.0841568596655482	1.2558442438483	0.0501708591884074
RHOQ	0	1.7853759861672	0.610077446789165	0.503459378176894	0.145411422015488
PIGF	0	1.70609942785152	0.415094449445652	0.464008674658309	-0.0321151944482105
CRIPT	0	1.35855964105727	0.700637385160105	0.266157417585129	-0.0400578261625845
SOCS5	0	6.93742993034654	0.0268443324080635	1.68239721935551	-0.000432855206369265
MCFD2	0	2.09382254131046	0.300087441673545	0.641879741891484	-0.0100261669468684
TTC7A	0	3.37665965671574	0.116227998068294	1.05697457809101	0.00373721134417493
AC073283.7	0	25.5185487197564	0.00180927519460386	2.81371194347413	0.0462339438086525
CALM2	6.9369168784403	0.707263471713049	8.07709166139837	-0.30083754299845	0.115301197215039
BCYRN1	0	26.1297317810837	0.00264818360344807	2.83426990352712	0.151898711250651
EPCAM	0	20.8986691704011	0.00196496603918912	2.64023726214044	-0.121034402401901
MSH2	0	3.45894429356912	0.101993533600281	1.0778871354827	-0.0262895276017792
KCNK12	0	5.92942855275447	0.0418188904695768	1.54602568071031	0.0503495156400871
MSH6	0	2.94512398915699	0.149692606810021	0.938207166445352	-0.00536239476750611
FBXO11	0	3.24335953030237	0.127510232282152	1.02199018681361	0.0117563160713217
AC079807.2	0	13.1581715347743	0.00803804366696024	2.23839108744204	0.0424960425215892
FOXN2	0	3.79836072068302	0.0898597461511956	1.15919241240977	-0.0142676872486367
RP11-191L17.1	0	10.905543160378	0.0110272232595299	2.07529460176075	-0.00834655271500262
PPP1R21	0	2.8218128775464	0.175501420409756	0.901056422136817	0.0366926396285348
STON1	0	14.460828984954	0.00655214925871913	2.32038638028376	0.0104923726446051
ASB3	0	4.40689336214147	0.0682702899435467	1.28826508318737	0.00367934293393635
CHAC2	0	2.0333812131413	0.334388583305697	0.616437613393596	0.0126395455805454
ERLEC1	1.31372757116339	1.20918541219732	2.03170068517045	0.164985798281124	0.276511103910416
PSME4	0	2.643432289987	0.186816617547781	0.844336381355443	0.00365630279136364
ACYP2	0	1.87784365265944	0.432436512847795	0.54731886104244	0.0469293721138242
SPTBN1	0	1.56127184759897	0.567057292332277	0.386957057416474	0.00931616316214151
RTN4	1.1863874473795	1.03968210714183	1.36307135800085	0.0338011397159378	0.0181238086538002
CLHC1	0	8.01127506322788	0.0211914779444976	1.80740328656407	0.00745949954602132
RPS27A	71.8324621042857	0.366285042573304	75.3472339746335	-0.872361631196751	-0.110148757171932
MTIF2	0	1.81147908854412	0.378610075286057	0.516066649932038	-0.038840374231497
AC012358.8	0	9.80774979719771	0.0176093119543739	1.98313875629762	0.0998384170292872
CCDC88A	0	2.43469862670663	0.23995038158571	0.772890421566524	0.0205914095753872
CFAP36	0	2.40141278030306	0.220355152348555	0.760933635232516	-0.0129913937013425
PPP4R3B	0	2.05380782666674	0.311884558279012	0.625119609074886	6.98319630704214e-05
RP11-554J4.1	0	5.32296719101922	0.04589611011505	1.45230757867156	0.00399946043587973
PNPT1	0	2.23799284625652	0.271136370749229	0.699717387944729	0.00273753491827333
VRK2	0	1.91094801760607	0.343229964595908	0.562497746717151	-0.0293137679274902
FANCL	0	3.07382532423373	0.147171677374205	0.975358368567637	0.0339030510091075
RP11-334G22.1	0	12.1386209080722	0.00724217658609543	2.16833869703105	-0.0801573341824739
AC007381.3	0	14.4666674794797	0.00708688442737754	2.32073699838757	0.0484211254897153
BCL11A	0	2.7991381582154	0.238913177242453	0.894048669293737	0.147019476658484
PAPOLG	0	5.41751314065465	0.0446357550418694	1.4675999468252	-0.000182774399419827
REL	0	1.76475225868891	0.848246869333819	0.49336749283455	0.268843913113249
PUS10	0	3.61680008114789	0.103768662955643	1.11664900754047	0.00985441296904166
PEX13	0	2.54804899651478	0.187847580988625	0.81241554961188	-0.0262558825007494
KIAA1841	0	5.09360002373211	0.0571929587479717	1.4140496777585	0.0516481697524376
C2orf74	0	2.39475994054593	0.236394441751915	0.758523969345356	0.0121808068084632
AHSA2	0	2.68420632132534	0.21094994609527	0.85763178958802	0.0551951053674895
USP34	0	1.66429117428807	0.446739928570964	0.442458620260373	-0.0281316712089548
RP11-355B11.2	0	6.32887579308947	0.0333263360511788	1.60265314508422	0.0138914622232238
XPO1	0	1.98488123042713	0.299793942820226	0.595469049892661	-0.0572494244665752
FAM161A	0	4.65954870152767	0.0568103750448118	1.33668771066434	-0.0343790605821699
CCT4	1.31129444281626	1.02385736466196	1.50835420218805	0.0204789170786141	0.0187664414096959
COMMD1	0.693416700353567	1.18097138979701	0.926632836113621	0.144478753052953	-0.038486123687907
AC018462.2	0	22.1340280992985	0.00189156203686042	2.69012091390116	-0.0623770167602955
B3GNT2	0	1.78328669278125	0.472950375813531	0.502442337594588	0.0458080317724363
AC093159.1	0	19.5934531719015	0.00306626021370453	2.58422196656224	-0.0381235466163954
TMEM17	0	10.2797136938514	0.0093932799049005	2.0239620380905	-0.130517846606125
EHBP1	0	3.93740589504345	0.0815276437971807	1.19042037435633	-0.0121739841697814
AC009501.4	0	13.134561117203	0.00763545600342387	2.23683113139509	0.00308946542961719
OTX1	0	25.630671474248	0.00145271589710826	2.81751996802519	0.0316514782003368
WDPCP	0	6.23009416340743	0.0343340520559503	1.58898922151712	0.0252514387416245
MDH1	1.90802770082545	0.847240731086475	2.20733860568424	-0.143986347394899	-0.00694491495081551
UGP2	0.517630248962558	1.25874033920927	0.787378149474296	0.199872300757184	-0.0570200596964461
VPS54	0	4.62307324519789	0.0584667739398232	1.32986154838742	-0.00887919024782513
PELI1	0	2.57058475006744	0.244172397230994	0.820063853542757	0.0848056005077794
AC074289.1	0	2.36829372507066	0.581265641242247	0.74887112859046	0.377291249460248
LGALSL	0	7.5750857486553	0.0192386891497536	1.75877510668058	-0.0588883447267881
RP11-568N6.1	0	2.72680666201947	0.212029761278387	0.871308692755491	0.073002370089142
AFTPH	0	1.80033544980616	0.408930356794773	0.510706866236111	0.00476637458471629
SERTAD2	0	3.28347754507585	0.124109943494971	1.03266810119363	0.0145478634656973
AC007365.3	0	14.5514363792158	0.00564020136499749	2.32581172970611	-0.0588196187875401
AC007880.1	0	12.6584898562379	0.00844689952964939	2.20476379584575	0.0259404451325476
AC007386.2	0	1.64821430834269	0.578460942014364	0.434027359964318	0.0591139225158394
SLC1A4	0	2.22485819965687	0.320415257261299	0.694604673268509	0.0784511481487081
AC007386.4	0	10.7114161241201	0.0134646790062158	2.05969378279062	0.0651036925285688
CEP68	0	4.26219184847298	0.0773397637306869	1.25926598829648	0.0268251588683264
RAB1A	1.30939691943156	0.965490593321089	1.48845189173903	-0.0305039063039116	-0.0395799167944698
ACTR2	1.01309778058436	1.0774497570655	1.18324278477413	0.0647940551356927	-0.0264302546574047
SPRED2	0	9.10064461359416	0.0130787049302072	1.91814431040305	-0.0673667106152238
ETAA1	0	4.0631370643034	0.0808297188138119	1.21772294579316	0.0217557167993256
C1D	0.781795863278549	1.11724915851276	0.965290082107217	0.0963000724631332	-0.0590775723164193
WDR92	0	3.35882120161196	0.113447281961121	1.05237377176785	-0.0173234641227971
PNO1	0	1.95357935750001	0.320333916248445	0.58166211530317	-0.0344375949935412
PPP3R1	0	2.62106094659962	0.184896409122391	0.836954239118817	-0.0117308911228157
RP11-474G23.2	0	22.8326423071478	0.00223590529850992	2.71711234624037	-0.0300379415634189
RP11-474G23.3	0	8.11915127417813	0.0196413792919527	1.81902126631343	0.000536751206198893
PLEK	0.960968895628305	1.41666255236188	1.62333492162349	0.302532828088413	0.312661579368143
FBXO48	0	5.90996225221871	0.0401815100945495	1.54316941397724	0.0418967008807833
APLF	0	7.42127170123924	0.0253134738532676	1.7409566637947	0.0272426352591728
ARHGAP25	0	4.79421462522232	0.0718006934185955	1.36143494486181	0.0993886810352316
AC097495.2	0	17.8081281068384	0.00966694638152448	2.50123654239691	0.379013638285534
GFPT1	0	2.06849001515239	0.330200953543629	0.631306857690827	0.0162293779280013
NFU1	0	1.35257167802475	0.718811372281992	0.262320578678509	-0.0144192424027345
AAK1	0	1.70187045092233	0.477678257279804	0.461852995644134	0.00522972474528494
ANXA4	0	1.75151696700767	0.635481729844282	0.486828697400615	0.158552491494692
GMCL1	0	2.45895790034655	0.216913233344764	0.781502186551286	-0.00229429333879705
SNRNP27	0	1.49828826296348	0.552728153255738	0.35119075485847	-0.0412159741698863
MXD1	0	5.703503056532	0.0445568847734995	1.51228335724728	0.0433275119254724
PCBP1	3.24463645342015	0.650062589664564	3.49315084721099	-0.374089652753335	-0.118622707132912
AC016700.5	0	6.64381739647019	0.0282010953919673	1.6448353749533	-0.0138271316962713
C2orf42	0	3.23774945735707	0.128001973531728	1.02048647852148	0.00978923234446882
TIA1	0	2.43607827991198	0.216334565794096	0.77338247924154	-0.0109916261980922
PCYOX1	0	4.57670053795996	0.0657467766952073	1.32110499332028	0.0159964993139901
SNRPG	3.13718626054266	0.737235972035268	3.49773788509431	-0.264786964715805	-0.00864527790487241
FAM136A	0.736699158506502	1.18783922707281	0.984039109332814	0.149515326542659	0.00217488511710584
TEX261	0	2.55622558387411	0.18424863359165	0.81519835430038	-0.0364070493714946
NAGK	0	1.4427444730921	0.731033794719348	0.31837883855166	0.0380822639654585
RP11-467P9.1	0	12.8454934469152	0.00684936593274437	2.21750158383085	-0.0704505658197103
MCEE	0	2.12737060733019	0.319259445736078	0.655686309093589	0.0397749506776914
MPHOSPH10	0	1.84855882288073	0.395583043398109	0.533666549575946	0.000464696189826586
PAIP2B	0	5.95597468753952	0.0378036295207682	1.54990568672802	0.0104951756422338
ZNF638	0	2.0071993758665	0.315840363230488	0.605181026527637	-0.0213116597432212
EXOC6B	0	10.1588763555622	0.0113855246481632	2.01369134905216	-0.0500527185945012
SPR	0	6.70034159200609	0.0224013814824832	1.65219388830961	-0.122027507566574
EMX1	0	5.87188711471704	0.0555006869659419	1.5375553956121	0.150910358757774
SFXN5	0	4.35329724347927	0.0711297081977177	1.27763664366263	0.0151362921713869
SMYD5	0	5.82110626833231	0.0364224254762504	1.53001105540847	-0.0171224397086178
PRADC1	0	1.93048361611669	0.345855395482	0.571332240295885	-0.00914446053786777
CCT7	1.18170205666519	1.01895794405438	1.33990597036931	0.0163125190589111	-0.0307762018323858
FBXO41	0	6.52978952626991	0.0247388150786708	1.62979836590307	-0.0888417652839522
ALMS1	0	5.90155568409695	0.0381582311150139	1.54193301852556	0.00395964594296183
TPRKB	0	1.27683199374	0.768661824793105	0.212267512628997	-0.0550295437364229
DUSP11	0	2.56912760995783	0.609479875938107	0.819571352887786	0.460527934474153
STAMBP	0	2.27561543409227	0.374647548000186	0.71419774131326	0.148205712123966
DGUOK	1.51734005207964	0.875342263993025	1.69148403838668	-0.115644204127898	-0.0739683828443031
DGUOK-AS1	0	4.62296389005679	0.0547968421457281	1.32984100235947	-0.0410790708743689
TET3	0	7.25585388954333	0.0220060943264314	1.72137705758479	-0.0419317612532062
BOLA3	0.627059113715012	1.22342393803121	0.961122185112604	0.175153947669575	0.016790091823911
BOLA3-AS1	0	9.68318478357472	0.0130785514179981	1.97203643909042	-0.0138091627087218
MOB1A	1.84175939236955	0.820589602135622	2.04741784117511	-0.171747980742923	-0.0584000018295389
RP11-287D1.2	0	13.7008420504767	0.00596741999372175	2.27349451922339	-0.0732521506095938
MTHFD2	0.939340116950882	1.30895693138871	1.35136644342829	0.233850714388079	0.210587517573428
SLC4A5	0	9.83929559859052	0.0142406621325331	1.98592801625387	0.0301813296761397
DCTN1	0	2.63799652220429	0.175637803697474	0.842548437319493	-0.0208834312802144
C2orf81	0	6.88689941779396	0.0293598321838652	1.67604748044253	0.0229653554637814
WDR54	0	1.52393890475278	0.565176851296887	0.365935112667797	-0.0157839015755556
RTKN	0	6.86471570426834	0.0278478386476892	1.67324511209701	0.00615432337576571
INO80B	0	3.78924734717586	0.0969683845347733	1.15710591047476	0.0316868719609431
WBP1	0	5.34162392154898	0.0485475026789122	1.45534661628665	0.0222249467566886
MOGS	0	2.18630565183544	0.29190831182607	0.679421754958533	0.0193553028085104
MRPL53	0	2.38149094969371	0.241742183182195	0.753697870829757	0.00354620210886258
CCDC142	0	4.36719253281452	0.0733029220297252	1.28040467745191	0.0405995540487163
TTC31	0	3.55956585804717	0.108487784560099	1.10279406507386	0.0254744391857011
LBX2	0	12.9475345392599	0.00829340835791262	2.22437415645883	0.0299973856185818
LBX2-AS1	0	9.76221019162397	0.0158434400611333	1.97909630856268	0.0660071302208991
PCGF1	0	3.45842954191111	0.130119418465235	1.0777578645713	0.0653893665894749
TLX2	0	22.1177883453826	0.00214039501199786	2.68948339558924	-0.066518216717133
DQX1	0	15.7345954235971	0.00680959106695475	2.39371116115775	0.110469467859522
AUP1	1.74026733227459	0.858654640888431	1.99215240314194	-0.132362956890719	-0.0242226159318826
HTRA2	0	1.52181617929582	0.589195493384014	0.364724394042854	0.00989193979411124
LOXL3	0	5.05345780749245	0.042227123126795	1.40717728805037	-0.086690693369494
DOK1	0	1.84945367567185	0.414654862742239	0.534086915528779	0.0375023147826575
SEMA4F	0	11.247310817128	0.00969716082838983	2.10209739389199	-0.00967741378977216
RP11-259N19.1	0	7.94618554469494	0.0163506297915599	1.80031740336579	-0.0991638888989004
HK2	0	5.98437721999746	0.0273818012810135	1.55403792218607	-0.119688280377659
POLE4	1.56237877626475	0.918665983152239	1.71420063804422	-0.0736847292235648	-0.0218420688591725
TACR1	0	24.7230435375302	0.00135236386086806	2.78620386731509	0.000610870833452459
MRPL19	0	1.39509856486682	0.599594818923951	0.289209783915415	-0.0747773328416091
GCFC2	0	2.38094810491907	0.215449476131167	0.753499859274353	-0.0319243647629296
RP11-342K6.1	0	10.3467289808695	0.010070930540244	2.02960614691203	-0.0926357237897606
RP11-342K6.4	0	17.963764949739	0.0043630065637795	2.50879472764005	0.0192926243023441
CTNNA2	0	6.97524410814407	0.0284991570523206	1.68711882187403	0.0239518198799424
SUCLG1	1.09495424829878	1.01877961573422	1.20684439600584	0.0161604935829346	-0.0578715927977278
TRABD2A	0	8.28903060013716	0.021211436329595	1.83700748579815	0.0364599141334563
TMSB10	55.6939575981586	0.577146999275283	62.5918419430862	-0.477427115999579	0.280627551751573
KCMF1	0	1.69553915084321	0.441905383157644	0.458615644611418	-0.0176409388697277
TGOLN2	0.4214069006447	1.31813344467526	0.789085757303143	0.239918758835301	-0.014254513305991
RETSAT	0	3.95352902980483	0.0812475753271643	1.19396986412856	-0.00537570543525367
ELMOD3	0	2.4375459571727	0.229014194155218	0.77390562515826	0.00631475943344717
CAPG	0	2.21793452198712	0.458394646815881	0.691897441462684	0.224367055107884
MAT2A	0	1.9649570302749	0.38681011778804	0.586706115307327	0.0462798155347388
GGCX	0	1.88871452425603	0.346962393340387	0.55233264013211	-0.027416903643251
VAMP8	2.60647474287065	0.719868818755974	2.89830349668326	-0.285493275140285	-0.0571834379126158
VAMP5	0.639790721271425	1.38558539522443	1.30134015607407	0.283266594024851	0.21552848508684
RNF181	1.81007349525786	0.875891493986205	2.17226157539918	-0.115099382371083	0.00583479138149387
TMEM150A	0	3.9659086922983	0.0995449840043592	1.19668542231674	0.0825026527355519
USP39	0	2.59518568724792	0.182977097383721	0.82833687470578	-0.0292149896590628
C2orf68	0	2.60789448872145	0.20330310514034	0.832580033097525	0.0214858196252434
GNLY	0	40.6832946594965	0.022898525515012	3.21883223238047	1.46453181168441
ST3GAL5	0	5.26527940661737	0.0510476407280584	1.44284284469256	0.0231311126677869
POLR1A	0	5.1892339207053	0.0419339549744649	1.43020649659576	-0.0619360358499457
PTCD3	0	2.00766059924857	0.315642020581699	0.605380591914109	-0.0209923260570818
IMMT	0	1.57185817986229	0.502617168183021	0.39282671892626	-0.0541632347672633
RP11-301O19.1	0	5.28500371448029	0.0483465492394344	1.44609059376096	0.0104165340003559
MRPL35	0	1.38036366811251	0.613665330147503	0.279987039827853	-0.0771299238083438
REEP1	0	18.623896654015	0.00385447777327839	2.54014110606034	0.00342889417696091
KDM3A	0	4.47895045096145	0.0699549069169282	1.30235251605122	0.0289265461822124
CHMP3	0	1.68127081270524	0.463419861691262	0.451275347153449	-0.00984396349784972
RNF103	0	3.15805063477343	0.195525881935039	0.998838178023714	0.165065318961546
RMND5A	0	2.65504254293031	0.182525359586148	0.848142968734675	-0.00949316005808587
PLGLB1	0	14.8171633645982	0.00656760229883294	2.34153013832345	0.0309715810301414
AC133644.2	0	12.7725861795571	0.00734377861218123	2.21255768329656	-0.0288489471911695
LINC00152	0	1.72383082425006	0.630299751861366	0.472989284346523	0.128998468907666
RP11-1399P15.1	0	20.7488512699326	0.00468041827309075	2.6339881152587	0.190387160070263
KRCC1	0	1.61610960898259	0.653941149541363	0.416941624958817	0.0718112576729403
EIF2AK3	0	3.27091967968674	0.153796934060522	1.02933975954491	0.109901513915105
AC062029.1	0	6.0835305226955	0.0376709817591496	1.56831138273107	0.0284947863446015
RPIA	0	1.75292144646066	0.412880503514249	0.487524909046615	-0.0111329840777117
AC096579.13	0	11.819912729301	0.0123549978984798	2.14522854000707	0.12834130328854
IGKC	1.40369467335371	4.61593305004271	88.5155151986532	1.32851900228501	2.07322839844103
IGKV1-12	0	17.3562805775092	0.00996150187943686	2.47891332443072	0.359963626075679
IGKV4-1	0	3.95279208967564	0.559181535244672	1.19380794354492	0.796397285998338
IGKV3-20	0	12.4034684408932	0.0412673419801417	2.18708629195523	0.67919111664598
IGKV2-30	0	31.7658642531832	0.0051543114902966	3.00392135134523	0.614059608847827
TEKT4	0	23.8328878982059	0.00262714692122257	2.7543533404432	0.0690793189323817
MAL	0	5.46635556866502	0.178147816424673	1.47539575544023	0.60129017285341
MRPS5	0	1.33020969021338	0.712749829235321	0.247840214452093	-0.0459615190567126
ZNF514	0	4.76439446535115	0.0654125465673016	1.3560154229318	0.052122776923881
ZNF2	0	6.65627167212332	0.0293655823719818	1.64646207827695	-0.00627175903271082
AC092835.2	0	25.16174515005	0.00176510448528002	2.80148151859837	0.0220355525306517
FAHD2A	0	2.00131341417481	0.31895402782596	0.602630212642832	-0.0141891303586011
RP11-440D17.3	0	8.81126697360838	0.0163465749214821	1.89007672036222	-0.0100375871450429
LINC00342	0	6.98496914102138	0.0272772152455914	1.68832898355932	0.014553905338673
ANKRD36C	0	4.08041250795905	0.078885258571667	1.22140814033393	0.0113118991938856
DUSP2	0	2.91214649783669	0.992584201676022	0.928426437437046	0.779149985959613
STARD7	0	1.30879910285858	0.755408531058259	0.233745977263755	-0.0300790702527758
TMEM127	0	2.73361144586356	0.173880356470145	0.873473568444872	0.00116325446387611
CIAO1	0	1.67488304970237	0.466164176793729	0.447968974814821	-0.00880089028312864
SNRNP200	0	1.79348962238799	0.387124254858949	0.50739773614979	-0.0327873487304144
AC021188.4	0	13.3943734363369	0.00726874056662628	2.25384480587639	0.00943898022683154
ITPRIPL1	0	5.9115187789968	0.0312155286081086	1.54339814707516	-0.0709171180191783
NCAPH	0	3.86577463361083	0.0752814621848404	1.17447306398304	-0.0663347441898268
RP11-363D14.1	0	11.8756589160744	0.0106543477706219	2.149315431234	0.0410625364076007
ARID5A	0.487570433503879	1.3590740223988	0.899732590801713	0.26648622272747	0.0533837200542465
KANSL3	0	5.46476555028647	0.0430684685432904	1.47514306911271	-0.0158671839515601
LMAN2L	0	4.67382752350402	0.0624862721961334	1.33934536349258	0.0206698554774467
CNNM4	0	7.45855668486692	0.0245739819662435	1.74530958941108	0.0245293347114122
CNNM3	0	8.11427399055445	0.0194283889800898	1.81849933643267	0.0025256122085624
ANKRD23	0	19.2848871437801	0.00344541082371998	2.57043420338862	-0.0240417333585041
ANKRD39	0	1.58227501894278	0.479768274647588	0.398563942936038	-0.0539874161443402
SEMA4C	0	8.18194591010213	0.0153359503980861	1.82571320820253	-0.102545466187318
FAHD2B	0	3.09003949052705	0.130247699528395	0.979928059437627	-0.0300833867741775
ANKRD36	0	4.14657664987324	0.0836298785257723	1.23537939553668	0.0257551051687761
AC159540.1	0	6.18449225539578	0.0414214006483454	1.58260810001387	0.0717633645090427
ANKRD36B	0	4.86301271882011	0.060013020349459	1.37381081086416	0.0446773055278775
COX5B	6.3286315402248	0.475195819119373	6.58702858180416	-0.646254778062873	-0.288772638301096
ACTR1B	0	1.77352560700318	0.406715217621292	0.497674926805542	-0.0142705767111123
LINC01125	0	14.141189903057	0.00701183933021679	2.3009719089627	0.0222975835547299
ZAP70	0	23.2180644449822	0.00222074349336163	2.73165202461211	-0.00799334326591916
TMEM131	0	2.37250503502698	0.24542199105893	0.750414285555554	0.0125191653557549
INPP4A	0	2.02567553586344	0.353568223859009	0.61313976628455	0.0353498346096074
COA5	0	1.54368030574703	0.520537630459209	0.377114726939961	-0.0431019479375276
UNC50	0	1.58816694633797	0.572809623619713	0.401792306084494	0.0241514118301613
MGAT4A	0	4.36541084398921	0.0816263221365018	1.28005024585682	0.0763649150448098
AC109826.1	0	7.62734682399491	0.0296903362602958	1.76474698938753	0.108129990478975
TSGA10	0	3.87470823869957	0.0945092899448284	1.1764780123462	0.0348920937062895
C2orf15	0	7.98855172918892	0.0201166429385545	1.80493610355097	-0.00509831038694641
RP11-111H13.1	0	21.0269208442579	0.00365829259145174	2.6455513596136	0.109497663436206
LIPT1	0	4.18074740696292	0.0715003010987574	1.24250785814506	-0.019992493346177
RP11-38C17.1	0	15.0328383523545	0.00454828962275569	2.35408197506425	-0.119475580161859
MITD1	0	1.65222038909713	0.498838063945947	0.4361359544734	-0.0137854215245328
MRPL30	0	2.46092775049443	0.199942265027217	0.782197727184404	-0.044922565626053
LYG2	0	8.53201300513357	0.0213365434729671	1.86210301752418	0.0624165769348648
LYG1	0	19.0785449545525	0.00429272590586324	2.56109049940438	0.063480251714644
TXNDC9	0	1.46468860020406	0.588257783765041	0.33149060284336	-0.0246111989970863
EIF5B	1.59547102440443	0.919140968152744	1.80057602513804	-0.073235751991973	0.00251086340959944
REV1	0	2.67165172776075	0.174558018258752	0.853559687120632	-0.0154974964938447
AFF3	0	7.95175105646715	0.0190224972043217	1.80092555050111	-0.0243070033412969
CHST10	0	4.47613005353692	0.0603090664684214	1.30180539284975	-0.0156364768545569
PDCL3	0	1.73791215235294	0.422873934385424	0.480055640068112	-0.0168934778838786
RPL31	32.1530088702972	0.468909167707945	34.9747959636796	-0.657822552453414	0.015988963454307
TBC1D8	0	10.963248100157	0.00929053838785536	2.07987848475455	-0.0554461530367627
CNOT11	0	2.00449010106998	0.310176939573183	0.604007831762956	-0.0215547776208012
RNF149	0	2.40044044054979	0.261892483633878	0.760581869548954	0.063626464431661
MAP4K4	0	7.99056519604525	0.0193213990314562	1.80515499863858	-0.00888955679010506
IL1R2	0	8.87553256162099	0.0319680171527544	1.89638884325913	0.288876602503646
IL1R1	0	11.9577592436494	0.00812362453805121	2.1552996102594	-0.0439451177673611
IL18R1	0	5.59659721325191	0.053400057825462	1.49584810376997	0.103289722500797
IL18RAP	0	23.7396536310223	0.00207173419761557	2.75094875634472	-0.0178217712390669
MFSD9	0	4.92377151531244	0.0506849949833785	1.38459578309966	-0.0272400152160253
TMEM182	0	8.6560516785739	0.0193709060302473	1.87463968121179	0.0599520695179661
MRPS9	0	1.78044552997978	0.376276488212744	0.50105738327012	-0.0598540186157013
RP11-332H14.1	0	22.6545363319461	0.00232757874227608	2.71031035589177	-0.0050213365598597
TGFBRAP1	0	4.45772816029823	0.0599351639382217	1.29822716189899	-0.0332446705636873
[truncated: 12,614 more rows]
