# Supplementary material for: Promoter sequence and architecture determine expression variability and confer robustness to genetic variants
Source: eLife. 2022 Nov 15;11:e80943. doi: 10.7554/eLife.80943 (PMC9844987; doi:10.7554/eLife.80943)
Supplement: Supplementary file 4. — [tab-delimited] Row names: genomic coordinates of promoters provided as chromosome:start-end;strand Columns: [file elife-80943-supp4.zip]

Archive with 1 entries (1 files):
- supplementary_file_4.tsv
