# Supplementary material for: Promoter sequence and architecture determine expression variability and confer robustness to genetic variants
Source: eLife. 2022 Nov 15;11:e80943. doi: 10.7554/eLife.80943 (PMC9844987; doi:10.7554/eLife.80943)
Supplement: Supplementary file 4. — [tab-delimited] Row names: genomic coordinates of promoters provided as chromosome:start-end;strand Columns: [file elife-80943-supp4.zip › supplementary_file_4.tsv]

baseMean	log2FoldChange	lfcSE	stat	pvalue	padj	geneID	adjusted_log10_CV2	adjusted_quartile
chr1:629079-629397;+	492.857061663991	0.583945818255681	0.191347196513932	3.05176051122947	0.00227503536098829	0.0156886755694366	ENSG00000225972.1	0.993507371416701	75-100%
chr1:629472-629557;+	51.3430222986022	0.747092936023953	0.291830754744234	2.56002125848154	0.0104665760553826	0.0542032227599527	ENSG00000225630.1	1.51555465480195	75-100%
chr1:629627-630904;+	6834.45278991126	0.521798408663413	0.148835142049665	3.5058817526394	0.000455097354138077	0.00408772473074749	ENSG00000225630.1	0.53984895984242	75-100%
chr1:631043-631657;+	7140.17593073597	0.0800680320829255	0.146161767797847	0.547804212341397	0.583826345924419	0.804935918794888	ENSG00000237973.1	0.947539358608098	75-100%
chr1:631719-633168;+	11003.5773614969	0.315988347994886	0.160516949775372	1.96856686123852	0.0490028511447327	0.175714756843592	ENSG00000229344.1	0.483100157484305	75-100%
chr1:633401-633476;+	39.1901041691582	0.286536435281263	0.351879738216221	0.814302172480284	0.415471865475281	0.683232968729243	ENSG00000240409.1	0.273131359676673	75-100%
chr1:633537-633803;+	2499.79250478115	0.0992298548778571	0.320434022567259	0.309673280267949	0.756809423839595	0.902677694246402	ENSG00000248527.1	0.658058615917248	75-100%
chr1:633888-634902;+	7614.49391073425	0.445496281399553	0.121951841564381	3.65305087389244	0.000259142863237309	0.00253030823626789	ENSG00000198744.5	0.386184601019748	75-100%
chr1:778738-778811;+	16.3790363610809	-0.530286058776185	0.363638261157612	-1.45827905206692	0.144763641807064	0.370917581408287	ENSG00000237491.8	-0.192443002951086	0-25%
chr1:827712-827736;+	16.7398533115289	0.980153221853271	0.377567269952864	2.59596977771838	0.00943243615041564	0.0499094740206543	ENSG00000228794.8	-0.0626790134124653	25-50%
chr1:904784-904894;+	10.1533918995289	-1.26743486365042	0.534492331477343	-2.37128727393939	0.0177262474268059	0.0821350524849959	ENSG00000272438.1	0.287694249679303	75-100%
chr1:925311-925312;+	9.49038728233083	-0.283342693055576	0.473054683553521	-0.598963931457447	0.549196937095933	0.781143515410369	ENSG00000187634.11	0.419008261246371	75-100%
chr1:960534-960697;+	394.557186320053	-0.140284345987045	0.155054692459415	-0.904741054668587	0.365602585896665	0.640455149483362	ENSG00000187961.13	-0.0222859951343949	25-50%
chr1:960826-960948;+	22.834451605474	-0.529649903452893	0.336013914114021	-1.57627372321601	0.11496273465263	0.319410366046163	ENSG00000187961.13	0.00567671028202198	50-75%
chr1:961504-961824;+	8.73158482612368	-0.919013542542479	0.509589109332746	-1.80344031242314	0.0713190913868304	0.230789163498461	ENSG00000187961.13	0.0283668733725953	50-75%
chr1:966435-966535;+	10.1416710308634	-0.163277832533958	0.469328791640005	-0.347896475652828	0.727917932167263	0.888589210553405	ENSG00000187583.10	-0.0310151593493175	25-50%
chr1:1000440-1000589;+	1.99090056238191	-2.06037067783072	1.27785783997277	-1.61236298231314	0.106882975241577	NA	ENSG00000187608.9	0.125630981109919	50-75%
chr1:1013408-1013553;+	4513.21069121747	-0.156378872198207	0.153366520969562	-1.01964151765066	0.307898507067347	0.584471812136294	ENSG00000187608.9	0.675690135200921	75-100%
chr1:1013987-1014207;+	6.44895907478606	0.248919145420466	0.626785189262294	0.397136291164498	0.691266959312712	0.869210069764548	ENSG00000187608.9	0.0828503779730624	50-75%
chr1:1019526-1019722;+	15.4659062898259	0.0851814948045584	0.432987546737023	0.196729664505325	0.844039094794626	0.942795287108161	ENSG00000188157.14	0.127638231173417	50-75%
chr1:1019841-1020354;+	762.033459603016	-0.110479309983026	0.169144645084929	-0.653164691838479	0.513650110123309	0.757678791648607	ENSG00000188157.14	0.341943782912046	75-100%
chr1:1022203-1022331;+	4.57000130988326	-0.968681372908	0.735871218873416	-1.31637350131862	0.188048711898833	0.437611300660817	ENSG00000188157.14	0.217339330800815	75-100%
chr1:1033189-1033568;+	34.9905797111057	0.301543287648927	0.302177084915014	0.997902563438039	0.318326608838517	0.595374844620745	ENSG00000188157.14	0.141669713763946	50-75%
chr1:1033634-1034178;+	7.43007494359824	-0.307424868325479	0.639091996538563	-0.481033826101012	0.630492457913829	0.833145802889771	ENSG00000188157.14	0.00646789610496437	50-75%
chr1:1046806-1046960;+	2.51084242318776	1.23622068598606	0.986522529174739	1.25310943179392	0.210165883998535	NA	ENSG00000188157.14	0.00694639966040188	50-75%
chr1:1047331-1047468;+	2.80190478272683	0.837496792910541	1.05658085352211	0.79264808757299	0.427982883478712	0.694567324729633	ENSG00000188157.14	0.218769251899613	75-100%
chr1:1047578-1047660;+	1.40952866326123	-0.827246190326911	1.26976326790196	-0.651496394043417	0.514726104068222	NA	ENSG00000188157.14	0.107004716969707	50-75%
chr1:1047777-1047873;+	2.7808644348028	0.0484042375048501	0.831391082090161	0.0582207802652384	0.953572768538063	0.983204292283998	ENSG00000188157.14	-0.156070057978099	0-25%
chr1:1051565-1051818;+	1.59313296581772	-0.0400703137319071	1.11878553586258	-0.0358159025545616	0.971429152797588	NA	ENSG00000188157.14	0.188267780562283	50-75%
chr1:1054828-1055675;+	4.86593954970843	0.661345728320228	0.6485324522589	1.01975733984737	0.307843559939387	0.584433891007958	ENSG00000242590.1	0.350225339415758	75-100%
chr1:1058974-1059089;+	11.1175187746676	-0.205692822166358	0.442902820926215	-0.464419760831971	0.64234703503259	0.839758952144425	ENSG00000217801.9	-0.0287054718839446	25-50%
chr1:1059658-1059769;+	93.5439907346883	-0.333824343814251	0.19746881699202	-1.69051675550242	0.0909291354524862	0.272797670398033	ENSG00000217801.9	-0.0154597795902248	25-50%
chr1:1064349-1064570;+	105.343915147908	-0.0346738645057833	0.180266667853112	-0.192347619882988	0.847469919462069	0.944563260901739	ENSG00000217801.9	0.0803283958993413	50-75%
chr1:1232190-1232388;+	257.203129966128	-0.0810340485471455	0.115556355460297	-0.70125133511144	0.483146178186724	0.736285815698545	ENSG00000176022.5	0.235034801899197	75-100%
chr1:1308524-1308820;+	144.562323370927	-0.217254843090449	0.152434248699522	-1.42523642123694	0.154088871520948	0.386101067906454	ENSG00000169972.11	-0.254452306133215	0-25%
chr1:1324748-1325174;+	413.64251356704	-0.035536806375134	0.109672391487804	-0.324026912270676	0.745917659435262	0.897749379725146	ENSG00000224051.6	-0.111512079444871	25-50%
chr1:1399474-1399632;+	155.995541123192	-0.721947954022337	0.146030621874487	-4.94381209060965	7.66095497805133e-07	1.55429665195915e-05	ENSG00000224870.6	-0.236386554285893	0-25%
chr1:1435631-1435788;+	89.1736237684036	-0.136540646705553	0.190756364296332	-0.715785537270163	0.47412378410338	0.729619705512109	ENSG00000179403.11	0.486589881901692	75-100%
chr1:1462438-1462644;+	45.4286198430748	-0.162120677358362	0.239489936418205	-0.676941502357169	0.49844307045057	0.748068087040616	ENSG00000215915.9	0.714278735647053	75-100%
chr1:1471733-1471826;+	389.737985239693	0.382613897505823	0.139260508950541	2.74746875757657	0.00600572304193965	0.0348313111647852	ENSG00000160072.19	0.0849770650501694	50-75%
chr1:1512117-1512206;+	199.934782009761	0.0976543836639111	0.135430829844493	0.721064648101483	0.470869740336243	0.727095977147145	ENSG00000197785.13	-0.055632792750237	25-50%
chr1:1574912-1575010;+	19.6968625940669	0.0446945228069113	0.389335569334776	0.114796916406269	0.908606093250315	0.968347746349654	ENSG00000215014.5	-0.250020448675039	0-25%
chr1:1615416-1615548;+	26.7403199506587	0.115728538610218	0.320286596840417	0.361328072269848	0.717854210623269	0.883634485773129	ENSG00000197530.12	-0.368350938675658	0-25%
chr1:1615844-1615927;+	46.3920734665204	0.127249911206448	0.261066573604698	0.487423224848108	0.625958438273234	0.830424447061296	ENSG00000197530.12	-0.269273912776661	0-25%
chr1:1616232-1616357;+	4.68582555046977	-0.664384043872122	0.668881702475337	-0.99327585343332	0.320575541513305	0.597661107066541	ENSG00000197530.12	-0.139561087133023	25-50%
chr1:1626687-1626744;+	11.5348665262377	0.519464419583151	0.444605789872255	1.16837079366961	0.242657230581995	0.51112251342592	ENSG00000197530.12	0.325393719375346	75-100%
chr1:1628525-1628628;+	3.58466414191459	3.86857190048445	1.15548569964861	3.3480050005473	0.000813955426931809	0.00665845101169394	ENSG00000197530.12	0.423815151530412	75-100%
chr1:1628899-1629533;+	35.9384795959472	0.508845600264261	0.259131191233638	1.9636601747625	0.0495695139799564	0.177101565070477	ENSG00000197530.12	0.490744094962056	75-100%
chr1:1659018-1659062;+	32.5818936486192	-0.261006330412703	0.261562801386944	-0.997872514855745	0.318341181311815	0.595374844620745	ENSG00000272004.1	0.0112226349342748	50-75%
chr1:1724385-1724505;+	11.1942766570697	0.223621101437696	0.439548300590157	0.508752055547598	0.610926029461791	0.820631990532166	ENSG00000227775.3	-0.0483531180218048	25-50%
chr1:1891156-1891256;+	14.3905269001072	-0.441637858970869	0.419878524886248	-1.05182292685847	0.292880798155038	0.569568411714455	ENSG00000231050.1	-0.0751779891519661	25-50%
chr1:1891524-1891621;+	5.10579441570421	-0.87680768264443	0.653677651300148	-1.3413456631116	0.179808250578241	0.42570298305325	ENSG00000231050.1	-0.0297926023509615	25-50%
chr1:2104657-2104743;+	3.92360339142282	-0.616525688411208	0.805641169219786	-0.765260902702223	0.444116200332731	0.706782866957542	ENSG00000067606.16	0.821543532042897	75-100%
chr1:2228033-2228044;+	8.45361516712315	-0.674534513364725	0.530923203733151	-1.27049356408193	0.203908873931208	0.460410334835074	ENSG00000157933.9	-0.0136297561233073	25-50%
chr1:2391740-2391936;+	2088.33959836406	-0.158917542043269	0.0903608329268634	-1.75869939326361	0.0786285805128266	0.247429601334348	ENSG00000157916.19	-0.395368324147852	0-25%
chr1:2546313-2546515;+	35.8092555516426	-0.102515363291545	0.278906696377993	-0.367561498604571	0.713200227690387	0.880583278433295	ENSG00000272449.2	0.224941486866305	75-100%
chr1:2555069-2555381;+	8.65805660456163	-0.370317060476752	0.541541333063241	-0.683820491377907	0.494088525419208	0.745113755594173	ENSG00000157873.17	-0.27760284073046	0-25%
chr1:2555533-2557813;+	3362.32965079038	-0.0967994740690253	0.0883133347445205	-1.09609125676269	0.273038840488228	0.547162261881661	ENSG00000157873.17	0.116225650904257	50-75%
chr1:2558338-2558813;+	8.64905571851639	-0.263530988106123	0.487670971053329	-0.540386866860083	0.588930262989136	0.807717261183318	ENSG00000157873.17	0.493072444874452	75-100%
chr1:2559077-2559231;+	2.84886110820538	0.064940919781113	0.850044368964911	0.0763970942601394	0.939103181296076	0.978399809007003	ENSG00000157873.17	-0.192536691743741	0-25%
chr1:2559314-2559997;+	6.91796403760285	-0.303198075306614	0.561528257926845	-0.539951589303835	0.589230418626769	0.807870315515205	ENSG00000157873.17	-0.185362863722333	0-25%
chr1:2560624-2561427;+	29.0189634298211	-0.0981025138401124	0.300290349466785	-0.326692196450234	0.743900703022496	0.896295973749123	ENSG00000157873.17	-0.0350160237882666	25-50%
chr1:2561597-2561939;+	3.59811585252784	-2.16614103429852	0.89033647081517	-2.43294653797036	0.0149765120154981	0.0721751108518421	ENSG00000157873.17	-0.108920768972954	25-50%
chr1:2585588-2586022;+	9.30104652209106	0.909828729015345	0.497356690610831	1.82932842000765	0.0673504236183809	0.221375161875999	ENSG00000157870.15	-0.15630276196374	0-25%
chr1:2586457-2586540;+	51.7613034329805	-0.405972729993118	0.215860748701564	-1.88071584313085	0.06001058334141	0.203568766311167	ENSG00000157870.15	0.290355255535101	75-100%
chr1:2586714-2586868;+	61.5560412812331	-0.29256894052992	0.196576261420703	-1.4883228443529	0.1366657732284	0.357439767847314	ENSG00000157870.15	0.415514503485971	75-100%
chr1:2587035-2587264;+	23.2061488226572	0.32910114361633	0.31492931351348	1.04500003491178	0.296022953387253	0.572389073803168	ENSG00000157870.15	0.408497083639282	75-100%
chr1:3624953-3625341;+	882.169377504473	0.0630498578876536	0.0910063583466481	0.692807173400932	0.488430569868505	0.740657710159475	ENSG00000158109.14	0.31258952827365	75-100%
chr1:3652132-3652619;+	1345.2448798949	-0.308095046086041	0.150372462698514	-2.04887943282373	0.0404739059504406	0.152786933866943	ENSG00000078900.14	0.351865198777684	75-100%
chr1:3682328-3682409;+	35.2303333293484	-0.666966606453969	0.282380251341009	-2.36194494227758	0.0181793418846571	0.0837501878548024	ENSG00000078900.14	0.0891164877506563	50-75%
chr1:3772625-3772801;+	14.4019950250961	0.103391453688847	0.418462759680734	0.247074444014396	0.80485061141521	0.925150054069434	ENSG00000235169.8	-0.105765731009309	25-50%
chr1:3857252-3857358;+	27.421493188214	-0.320823515789961	0.326976510427117	-0.981182150885643	0.326502924558243	0.602584898126709	ENSG00000169598.15	-0.0281485186314169	25-50%
chr1:3857434-3857515;+	135.762977338878	-0.389497039469684	0.157213592314966	-2.47750231856134	0.0132305549183623	0.0653487620554234	ENSG00000169598.15	-0.0203996369587516	25-50%
chr1:3900347-3900438;+	11.858006597539	0.178890404850855	0.44028094919168	0.406309664724952	0.684515085008544	0.86534532055629	ENSG00000236423.5	-0.0563675751066922	25-50%
chr1:5992620-5993426;+	195.489929683121	-0.0781287831055662	0.13629360669948	-0.573238796723868	0.566483018939613	0.793088162525129	ENSG00000069424.14	-0.20676556674912	0-25%
chr1:6026222-6026554;+	452.048440901503	0.230253543353089	0.120837166517376	1.90548611813054	0.0567169102454869	0.195591285909504	ENSG00000069424.14	-0.104609763723389	25-50%
chr1:6095529-6095730;+	14.3673459850784	0.574412203975952	0.392710664781269	1.4626855226758	0.1435534493992	0.368919317166113	ENSG00000069424.14	-0.219692025135119	0-25%
chr1:6206058-6206474;+	308.333876552826	-0.981115791685689	0.142474494042504	-6.88625566477182	5.72800090824168e-12	3.13248576418204e-10	ENSG00000158286.12	0.231181499775447	75-100%
chr1:6393503-6393970;+	35.5229961699043	-0.0790299683348928	0.249233623885639	-0.317091920033855	0.751173855660523	0.90022868217192	ENSG00000271746.1	0.0638528461861533	50-75%
chr1:6424750-6424800;+	5.31505742367706	0.888118972639692	0.660253203051639	1.34511876433901	0.17858688445614	0.423944463654456	ENSG00000187017.16	0.0505653373783566	50-75%
chr1:6579928-6580266;+	380.363562937276	-0.553480330669752	0.123370477516351	-4.48632721387009	7.24614297124031e-06	0.000113936143833457	ENSG00000204859.12	-0.0574239939049401	25-50%
chr1:6613663-6614064;+	259.68525851742	0.313502159048003	0.167347765540468	1.8733573049841	0.0610190615613819	0.205807692662235	ENSG00000116273.5	0.022867409767938	50-75%
chr1:6624787-6625002;+	16.1196674689428	0.696573357167046	0.394261126264088	1.76678173617467	0.0772647885492291	0.244033695788641	ENSG00000041988.15	0.0524534619679006	50-75%
chr1:6625147-6625272;+	239.226603252692	-0.711607885891585	0.12712755530559	-5.59758963492232	2.17352482859856e-08	6.31343638191174e-07	ENSG00000041988.15	0.0355264473056842	50-75%
chr1:6785284-6785552;+	1535.57638274528	0.207647828735397	0.128367106960707	1.61760932104637	0.105746819047329	0.301689454340909	ENSG00000171735.18	0.119470570191879	50-75%
chr1:6824826-6824993;+	48.1527790828695	0.237017205324588	0.22420853243392	1.05712839182177	0.290452995150564	0.566958835581419	ENSG00000171735.18	0.467732707767749	75-100%
chr1:7771243-7771462;+	253.038809529819	-0.178625346209467	0.142317027790625	-1.25512279860326	0.209434185341721	0.468074485201166	ENSG00000049245.12	-0.226355368354594	0-25%
chr1:7771580-7771727;+	4.90603904272005	-1.08893707594848	0.67070887640459	-1.62356145006736	0.104469438509461	0.299285815737054	ENSG00000049245.12	-0.12831724535414	25-50%
chr1:7783982-7784021;+	3.07665205142704	-1.28993615916964	0.902378852306259	-1.42948403087338	0.152865161547817	0.384121231314917	ENSG00000049246.14	-0.0575252306163509	25-50%
chr1:7784148-7784376;+	11.5159298482447	-0.337960793031474	0.478760468361872	-0.705907892077725	0.480245419318656	0.734457580435365	ENSG00000049246.14	-0.0896606476176807	25-50%
chr1:7954265-7954626;+	26.1734652856693	-0.564694456282533	0.32179416979583	-1.75483122220896	0.079288181345708	0.248863776988849	ENSG00000116288.12	-0.256149673887285	0-25%
chr1:7961603-7962112;+	7118.95365993659	0.0174834617815652	0.0967774466576632	0.180656365562221	0.856637310378354	0.948180344629181	ENSG00000116288.12	-0.388868642182524	0-25%
chr1:7962763-7962878;+	11.6820407495943	-0.0569534123586365	0.446817551995115	-0.127464581694094	0.898572704197393	0.964472390443353	ENSG00000116288.12	-0.0295558383543442	25-50%
chr1:7965322-7965385;+	9.1448680235616	-0.337060304456028	0.522890545884891	-0.64460967425911	0.519180163987782	0.761178938433964	ENSG00000116288.12	-0.276074250851263	0-25%
chr1:8318092-8318147;+	5.65365536291588	-1.25107266459362	0.706658905851568	-1.77040528921941	0.0766596492776646	0.242612545665845	ENSG00000162426.14	0.105706802402606	50-75%
chr1:8878803-8878996;+	30.0830747729058	-0.302832925726747	0.295034810631631	-1.02643116952342	0.30468839218179	0.581461053163468	ENSG00000230679.1	-0.441966826908202	0-25%
chr1:9181454-9181718;+	3.56708116437645	0.662130256766739	0.839101648768444	0.789094214912523	0.430056942901099	0.696232772639666	ENSG00000234546.3	-0.074406426224234	25-50%
chr1:9182149-9182272;+	42.0296687312863	-0.260886818431402	0.246786364081761	-1.05713627818176	0.290449396427978	0.566958835581419	ENSG00000234546.3	-0.2409166550153	0-25%
chr1:9234663-9235116;+	281.851657791064	-0.075729744280343	0.149582592162586	-0.506273779491869	0.612664467370296	0.821342094409342	ENSG00000049239.12	-0.00770914418645963	25-50%
chr1:9239715-9239918;+	6.30232776895352	-0.557000083633358	0.591147062736648	-0.942236067375162	0.346071792013616	0.622025839462899	ENSG00000049239.12	0.234779758907278	75-100%
chr1:9292845-9293039;+	113.554357599534	-0.254578155187668	0.179977028367939	-1.41450360357777	0.157214090070065	0.391092857158571	ENSG00000171621.13	0.646809693410246	75-100%
chr1:9539416-9539529;+	62.1279476950317	0.685587310138596	0.586119472958734	1.16970573708761	0.242119408594023	0.510313215036633	ENSG00000171612.6	0.426753008237393	75-100%
chr1:9588683-9589020;+	589.623135144532	0.335628563335475	0.152342237470029	2.20312218665887	0.0275861378229149	0.114506383110641	ENSG00000188807.12	0.0536271938762861	50-75%
chr1:9651490-9651890;+	2257.1716955694	-0.249412247309909	0.135386250745434	-1.84222730104903	0.0654419085895507	0.216740716707129	ENSG00000171608.15	-0.0871477669797935	25-50%
chr1:9687431-9688079;+	53.1179162299506	-0.504643211671689	0.210937325115455	-2.39238461659394	0.0167392904520615	0.0786423281996842	ENSG00000171608.15	-0.130164841625111	25-50%
chr1:9691464-9691585;+	20.5767878170047	-0.213897350084856	0.347535847688491	-0.615468451693594	0.538245397730496	0.77431589612347	ENSG00000171608.15	-0.421213508201353	0-25%
chr1:9710394-9710570;+	10.1931206422563	-0.178041069926958	0.453634212928133	-0.392477165198217	0.69470568023462	0.871163927235296	ENSG00000171608.15	-0.00754949136282762	25-50%
chr1:9715925-9716060;+	25.5090507366264	0.123110881491127	0.330300203216741	0.372724207530514	0.709353717664189	0.879020778173046	ENSG00000171608.15	-0.086886052116302	25-50%
chr1:9943404-9943508;+	62.7392832870038	-0.652624299590921	0.23534138949539	-2.77309614339514	0.00555257132631928	0.0326712952647584	ENSG00000173614.13	-0.440472443782611	0-25%
chr1:10032841-10033499;+	1022.63580431785	-0.00469703524509951	0.134155644174753	-0.0350118347535277	0.972070303891241	0.99049471897363	ENSG00000130939.18	-0.072046437255831	25-50%
chr1:10170487-10170655;+	20.3986330053202	0.978453662528263	0.342649044765202	2.85555637021765	0.0042961495726282	0.0264456555574397	ENSG00000130939.18	0.0690379757323654	50-75%
chr1:10210461-10210714;+	265.336976754887	0.0843809089984364	0.130138683415095	0.648392213476542	0.516731305237267	0.759541801516024	ENSG00000054523.17	0.0590573409144625	50-75%
chr1:10398988-10399129;+	2954.36590782828	0.0703235002057766	0.13264884660902	0.530147845258343	0.596009428448477	0.812518258475056	ENSG00000142657.20	-0.0377476585773274	25-50%
chr1:10430395-10430526;+	105.264181235444	0.414205608622716	0.181780024554243	2.27860904760257	0.0226903156337102	0.0987010161886661	ENSG00000175279.21	0.118645023184872	50-75%
chr1:10430719-10430825;+	48.9935359578341	-0.29647561406885	0.268390416207774	-1.10464307279636	0.269314279449039	0.542877126977365	ENSG00000175279.21	-0.476200328139096	0-25%
chr1:10474867-10475036;+	1735.96587774395	-0.153683928719201	0.102653472574018	-1.49711378354383	0.13436365383635	0.353555906964147	ENSG00000142655.12	-0.201517394659673	0-25%
chr1:11012613-11012721;+	1379.40660753401	-0.418457822919414	0.137044351923207	-3.05344815052209	0.00226227812043195	0.0156253805373377	ENSG00000277726.4	0.248415802488878	75-100%
chr1:11023331-11023582;+	14.9049663822581	-0.017296669603226	0.394047314060765	-0.0438949054746221	0.964988176230938	0.988108719284416	ENSG00000277726.4	-0.0448740073225625	25-50%
chr1:11273116-11274032;+	845.118243824917	0.588165393153219	0.100082114600311	5.87682819754684	4.18201831051281e-09	1.40517930033893e-07	ENSG00000120942.13	-0.0377614143274168	25-50%
chr1:11654802-11654929;+	637.262149162793	-0.0335650496228789	0.117234684875447	-0.286306477119285	0.774643397659646	0.910718778793988	ENSG00000132879.13	-0.31333592737482	0-25%
chr1:11664043-11664420;+	1224.79135810892	-0.0378975908097583	0.0960272364420224	-0.394654602318369	0.693097810783705	0.870009915105924	ENSG00000116663.10	-0.157360397879357	0-25%
chr1:11691695-11691747;+	0	NA	NA	NA	NA	NA	ENSG00000162490.6	0.806009245810489	75-100%
chr1:11736072-11736191;+	202.654253182938	-0.65622081191085	0.149888150105898	-4.37806999050438	1.19734902254617e-05	0.000176697070079023	ENSG00000177674.15	0.083611906482305	50-75%
chr1:11806036-11806281;+	718.281082074831	0.156217728572478	0.138112214522797	1.13109277924649	0.25801604315846	0.52982754089468	ENSG00000011021.22	0.0371037736204856	50-75%
chr1:11806352-11806703;+	18.6264779600478	0.218027181162712	0.334805276341311	0.651205929444339	0.514913563261188	0.758192392485089	ENSG00000011021.22	-0.0127608974259772	25-50%
chr1:11908199-11908546;+	66.9771865607067	2.74492330965365	0.276340185288773	9.93313117592808	2.98724714397385e-23	5.55210171975783e-21	ENSG00000199347.1	0.147223858525934	50-75%
chr1:11934611-11934798;+	1890.67689099773	-0.123511664092867	0.105919064380745	-1.16609474238635	0.243576142144478	0.512165087493349	ENSG00000083444.16	-0.0871522165306557	25-50%
chr1:11980166-11980516;+	1241.68974711118	0.203884185063393	0.0985100557454222	2.06967891268164	0.0384824227579934	0.147226980288175	ENSG00000116688.16	-0.267687407245008	0-25%
chr1:12019388-12019657;+	2709.21697486761	0.0562998106836367	0.0884605988319315	0.636439402706307	0.524490065624954	0.765213644627547	ENSG00000116691.10	-0.0684454065783361	25-50%
chr1:12030173-12030250;+	1.10837758808864	0.457586820943671	1.38122127159277	0.331291466729294	0.740424336294674	NA	ENSG00000116691.10	0.371027894601952	75-100%
chr1:12062933-12064291;+	3596.95687571729	-0.352180405588207	0.0998990495423597	-3.52536292588923	0.00042290297564664	0.00385853597210313	ENSG00000120949.14	0.151548854054725	50-75%
chr1:12097099-12097190;+	6.74082030507223	-0.0465388493569099	0.560088122519626	-0.0830920126417771	0.933778376872916	0.977190637966155	ENSG00000120949.14	-0.107671322051676	25-50%
chr1:12166923-12167151;+	762.289106828553	0.0224617566273005	0.128663752065867	0.174577192617557	0.861411871002758	0.950338496015578	ENSG00000028137.18	0.252660025912533	75-100%
chr1:12191775-12191905;+	10.3760415921649	-0.492658886787948	0.462056656221268	-1.06623047229088	0.286319470420796	0.562979868672333	ENSG00000263676.1	-0.0264550588602763	25-50%
chr1:12229974-12230124;+	245.083954953629	-0.181636167599604	0.141923945822777	-1.2798133996811	0.200610770119648	0.456653354158453	ENSG00000048707.15	0.0248207595912171	50-75%
chr1:13699959-13700478;+	429.660303719005	-0.0541408098815831	0.150994621349545	-0.358561181833422	0.719923390648916	0.884406003081438	ENSG00000116731.22	-0.454157322888129	0-25%
chr1:13730918-13731242;+	107.398785563764	-0.4351306420046	0.15976912298123	-2.72349646718484	0.00645949064588574	0.0369761667857745	ENSG00000116731.22	-0.282078673995622	0-25%
chr1:13749104-13749215;+	6.14404591343272	-0.198854285333953	0.643179566188265	-0.309173822968976	0.757189305307579	0.902892788212339	ENSG00000116731.22	-0.00584453611528046	25-50%
chr1:13749343-13749690;+	658.367115106163	0.734008588645685	0.119558130610605	6.13934480990103	8.28625300820991e-10	3.15571877633036e-08	ENSG00000116731.22	-0.00106588416817754	25-50%
chr1:13773075-13773153;+	1.71812456507187	0.157351444599162	1.10064717257082	0.142962657353338	0.886319673304887	NA	ENSG00000116731.22	0.161960234928664	50-75%
chr1:15152545-15152616;+	0.260059526809838	-1.52301504419029	3.17905828195775	-0.479077421396745	0.631883551621663	NA	ENSG00000171729.13	0.234069196291295	75-100%
chr1:15153659-15153934;+	127.364685644089	-0.228921530705903	0.180512570906329	-1.26817500607586	0.204735460574164	0.461733961077878	ENSG00000171729.13	0.534467501659577	75-100%
chr1:15247197-15247343;+	1.95411567754017	-0.268952555808082	1.02874234417416	-0.261438208829624	0.793754594917771	NA	ENSG00000142621.19	0.628337597807904	75-100%
chr1:15409585-15410223;+	4246.21838904976	-0.0149359221107473	0.106496870773529	-0.140247520910819	0.888464426645208	0.960692397046907	ENSG00000142634.12	0.0784826889632487	50-75%
chr1:15526747-15526920;+	48.6076433968419	-0.801874685124143	0.227286243161219	-3.52803880239843	0.00041865078268941	0.00382499157865904	ENSG00000116138.12	-0.370807424256222	0-25%
chr1:15603714-15603764;+	3.4975029961009	-1.01994589690017	0.977151253756816	-1.04379531109316	0.296580101450133	0.572939812206836	ENSG00000235084.3	0.0709648718256367	50-75%
chr1:15617379-15617786;+	147.710340066555	-0.343043459082493	0.181736033544798	-1.88759186822427	0.0590807626051467	0.201107647095234	ENSG00000197312.11	-0.271268162889487	0-25%
chr1:15684197-15684596;+	2328.54211365572	0.405231038816668	0.126012249371564	3.21580672385103	0.00130078405905739	0.00985806635917514	ENSG00000116786.12	-0.0487549272378175	25-50%
chr1:15828239-15828264;+	108.002306725988	0.814925998812566	0.182660916959398	4.46141414582796	8.14205654995272e-06	0.000126106980760282	ENSG00000178715.8	0.347256963181403	75-100%
chr1:15847562-15848362;+	117.67036427117	0.320745733918203	0.179340338123708	1.78847512653263	0.0736993851543853	0.236368077547153	ENSG00000065526.10	0.031484803026399	50-75%
chr1:16352531-16352681;+	2.43245377909918	0.102275658514749	0.938254421925359	0.109006316543516	0.913197480315611	NA	ENSG00000055070.16	-0.215479129074707	0-25%
chr1:16367031-16367288;+	2266.61933600239	0.410820816729663	0.176375351141839	2.32924166597001	0.0198462667510624	0.0895085826760115	ENSG00000055070.16	0.126271582870765	50-75%
chr1:16440618-16440808;+	1584.37513579822	-0.117404009256883	0.179866951452341	-0.652726964619684	0.513932315599249	0.757755080661092	ENSG00000157191.19	0.0494489876328952	50-75%
chr1:16644714-16644853;+	63.2471179345865	-0.352577941268711	0.210186141898111	-1.67745569752941	0.0934534057243812	0.277793641890417	ENSG00000186301.8	0.251541876060122	75-100%
chr1:17308195-17308202;+	1.78155106996618	-0.296093661743516	1.09996050691321	-0.269185720653221	0.787786768124619	NA	ENSG00000159339.13	0.0802515442054609	50-75%
chr1:17539683-17539850;+	1.20232857840955	-0.491292429648964	1.34892796377413	-0.364209537382849	0.715701545581926	NA	ENSG00000074964.16	0.0125131466561801	50-75%
chr1:18513090-18513100;+	13.0035935857156	-0.427102844520782	0.42320110300272	-1.00921959203409	0.312869332567415	0.589079138635361	ENSG00000235282.3	-0.218354276570097	0-25%
chr1:19210331-19210670;+	166.320036500697	-0.835145704338643	0.179186527046898	-4.66076171072875	3.15041292156403e-06	5.49781186010038e-05	ENSG00000230424.1	-0.0835129824484713	25-50%
chr1:19251520-19251699;+	188.096828124943	1.09510430157996	0.139859821124725	7.83001360057059	4.87817193758293e-15	4.10291309357846e-13	ENSG00000053372.4	0.0518723399580808	50-75%
chr1:19251767-19252019;+	976.852549694277	-0.140148365748704	0.0970014283734958	-1.44480723736433	0.148512037641351	0.37747072728148	ENSG00000053372.4	-0.227634510562498	0-25%
chr1:19312189-19312353;+	403.251927668558	-0.221713032493653	0.10808939040019	-2.05120069298924	0.0402474064524357	0.152204833337057	ENSG00000040487.12	-0.0797707769095206	25-50%
chr1:19317640-19317663;+	5.51464755277267	0.606094809290053	0.645394344747556	0.939107716425878	0.347675442859712	0.623685064816781	ENSG00000040487.12	-0.212737204806726	0-25%
chr1:19596886-19597378;+	980.647161088429	0.0913354490649574	0.149866454767964	0.609445584112672	0.54222913101856	0.776558133646475	ENSG00000158747.14	-0.0329672704048504	25-50%
chr1:19608088-19608100;+	376.584433459371	-0.11114544244314	0.207627771980208	-0.535311058742828	0.592434780586085	0.810257376545925	ENSG00000226396.1	-0.202924298753802	0-25%
chr1:19644210-19644381;+	33.8776220901589	-0.173634123576121	0.262570579348066	-0.661285525618428	0.508429222157469	0.754496474958191	ENSG00000270136.6	0.14918045051122	50-75%
chr1:19664695-19664939;+	35.7870051946403	0.150051749381252	0.279388256553728	0.537072499868639	0.591217535671077	0.809636757388354	ENSG00000158748.3	1.00199716185509	75-100%
chr1:19882355-19882509;+	53.459890620589	0.641335655601555	0.25011714071323	2.56414116110848	0.010343146902868	0.0537675943041304	ENSG00000169914.5	-0.339824883876515	0-25%
chr1:20139306-20139386;+	0.807636499855805	-0.246891323016295	1.60063696974492	-0.154245670744217	0.87741603299886	NA	ENSG00000158786.4	0.49061944352543	75-100%
chr1:20186086-20186179;+	2.45725886145229	0.778943723832642	0.905697107459613	0.860048814793611	0.389762134572738	NA	ENSG00000162543.5	0.125327435982858	50-75%
chr1:20589043-20589125;+	0.246285140511335	-1.39011058237159	3.25893362341512	-0.426553818827049	0.669704340459891	NA	ENSG00000158825.5	0.684476819687831	75-100%
chr1:20633439-20633534;+	185.507962720202	0.0113926745309523	0.13059842411441	0.0872343951177531	0.930485200204886	0.975963377890712	ENSG00000158828.7	0.124837699296627	50-75%
chr1:20732250-20732489;+	1.27622328738814	-0.457816608329676	1.26262258512681	-0.3625918098746	0.71690982927798	NA	ENSG00000233069.1	0.0786693903391076	50-75%
chr1:21397853-21397879;+	8.11794558114357	-0.430964037545519	0.524959083042513	-0.820947863303506	0.411675966182689	0.680231509431365	ENSG00000236216.5	-0.355547175798086	0-25%
chr1:21440087-21440212;+	32.2956444809239	-0.606863195456399	0.273065648524317	-2.22240768377849	0.0262557665355029	0.110502892000094	ENSG00000142794.18	-0.0553719949364313	25-50%
chr1:22024496-22024633;+	2.3284047572261	2.53091237721496	1.11489899778295	2.27008220677196	0.0232025957021906	NA	ENSG00000218510.8	-0.0289893741911259	25-50%
chr1:22024895-22025289;+	64.9974821400704	1.56792780754449	0.226643206715604	6.91804457881658	4.57920211551833e-12	2.53027097351863e-10	ENSG00000285721.1	-0.0484926825478885	25-50%
chr1:22025481-22025585;+	53.0138918421208	-0.101015105906809	0.246436848319491	-0.409902604239805	0.681877394928728	0.863120879524246	ENSG00000285721.1	-0.265978416418837	0-25%
chr1:22052546-22052771;+	17231.0754668057	0.285063708245003	0.0923931590248279	3.0853334949658	0.00203324031357012	0.0142762591342868	ENSG00000070831.15	-0.183413926346067	0-25%
chr1:22053277-22053572;+	22.0844416427689	1.83313230258204	0.342637807332189	5.35005846802191	8.7925820414643e-08	2.22985921276754e-06	ENSG00000070831.15	-0.258946922948863	0-25%
chr1:22142347-22142389;+	1.5196767981048	-0.294393481731623	1.20545040110823	-0.24421866006347	0.807061475898527	NA	ENSG00000285873.1	1.2267733104341	75-100%
chr1:22428828-22428917;+	4.07966396472988	-0.886067885423666	0.798873554059865	-1.10914659888374	0.267366945144976	0.540550636548241	ENSG00000184677.17	0.129303883936215	50-75%
chr1:22451790-22452220;+	382.83014989802	-0.100787333847444	0.136448389351542	-0.738648028946522	0.460120751637144	0.71897756111541	ENSG00000184677.17	-0.257999674301753	0-25%
chr1:23019382-23019816;+	314.269072508013	-0.0739373984011424	0.128101068296855	-0.577180185803006	0.563817740708316	0.791235192028791	ENSG00000004487.16	0.0314097427710975	50-75%
chr1:23368896-23369119;+	18.7643374413114	-0.565221425841972	0.332111137109759	-1.70190446114179	0.0887732793739926	0.268054557964323	ENSG00000249087.6	-0.00466203676302446	25-50%
chr1:23627332-23627468;+	2.41404723142984	-0.418356997729957	0.909314689100482	-0.460079445262021	0.645459197276297	NA	ENSG00000197880.8	0.27052172280686	75-100%
chr1:23691668-23691900;+	1130.10369931262	0.0665661678337551	0.198860063563221	0.334738743622057	0.737822172598183	0.893345984388616	ENSG00000142676.14	0.12069824937169	50-75%
chr1:23692608-23692762;+	75.329452462764	-0.0823509620336943	0.245607715231079	-0.3352946871242	0.737402801077873	0.893266662230574	ENSG00000142676.14	-0.0782072850476005	25-50%
chr1:23743401-23743550;+	107.85518583821	0.171189445074386	0.166831902797203	1.02611935849272	0.304835326477998	0.581616174237777	ENSG00000011007.12	-0.430281257706663	0-25%
chr1:23778353-23778693;+	424.645033249634	0.235162459039273	0.120145311632507	1.95731698427463	0.0503102118664819	0.178882248961519	ENSG00000057757.9	-0.280758848598783	0-25%
chr1:23791095-23791249;+	2662.73011361443	0.0284586001950646	0.114895780635491	0.247690559545872	0.804373836702721	0.924990296551064	ENSG00000011009.10	-0.0169693771550422	25-50%
chr1:23793161-23793219;+	8.82820869251832	-0.626018556543851	0.53453682975821	-1.17114204614679	0.241541685553701	0.50970185936056	ENSG00000011009.10	-0.062031080575159	25-50%
chr1:23959115-23959379;+	97.9622884079534	0.592920061032141	0.209437359255952	2.83101383219571	0.00464007143422959	0.0282658305246285	ENSG00000189266.12	-0.200587179056391	0-25%
chr1:23959774-23959855;+	161.997732473133	0.37131808249164	0.187001483193851	1.98564244598381	0.0470730398331818	0.170520274320064	ENSG00000189266.12	0.112132760498979	50-75%
chr1:23959941-23960163;+	10.5432406930328	0.0948659147921417	0.453154100040899	0.209345815879366	0.834178288150731	0.938525612431534	ENSG00000189266.12	-0.181400137393323	0-25%
chr1:24319289-24319358;+	23.0452026651744	-0.690840655913699	0.328176915315593	-2.10508607910264	0.0352838157890886	0.137766013815543	ENSG00000158055.15	0.320335764581913	75-100%
chr1:24415750-24415882;+	358.217804271566	-0.340319800784088	0.116462197754581	-2.92214819353864	0.003476260954026	0.0222042931112961	ENSG00000001461.16	-0.324699645572169	0-25%
chr1:24502318-24502396;+	5.85531810318431	0.069889985009214	0.689916951592796	0.101302026059601	0.919310707906824	0.971431297501096	ENSG00000117602.11	0.107929183424715	50-75%
chr1:24502801-24503032;+	38.8429022037386	-0.030553018106843	0.2403747511741	-0.127105771124497	0.89885668381652	0.964488883464056	ENSG00000117602.11	0.0551515235013934	50-75%
chr1:24643118-24643355;+	3345.70878113332	0.395418057312764	0.0907857553289735	4.355507710212	1.32758843513882e-05	0.000194084958355993	ENSG00000133226.16	0.0663698190645681	50-75%
chr1:24643530-24643609;+	28.3533725394157	0.0036118893464558	0.31811744048578	0.011353949475201	0.990941053644756	0.996678574220259	ENSG00000133226.16	-0.268949608052524	0-25%
chr1:24645984-24646002;+	2.49891293424742	1.63752100498313	1.0575411113646	1.54842302335666	0.121520481596051	NA	ENSG00000133226.16	0.108649102504586	50-75%
chr1:24646668-24646764;+	3.94863536068812	0.0876158257367559	0.845862202218194	0.103581677378409	0.917501328771046	0.970780444162334	ENSG00000133226.16	0.374917447266171	75-100%
chr1:24651411-24651516;+	5.13954910101174	-0.174894962093246	0.631148349340593	-0.277105948666381	0.781698754246931	0.914078094864881	ENSG00000133226.16	0.0172656055123648	50-75%
chr1:24652434-24652605;+	9.12849054317122	0.271541673287729	0.495959143062685	0.547508150794204	0.584029672281934	0.804945329963	ENSG00000133226.16	-0.152168304515257	0-25%
chr1:24654854-24655126;+	11.4250719963618	0.217959834162764	0.452046197004301	0.482162742673599	0.629690341445832	0.832719844661006	ENSG00000133226.16	0.714162079603059	75-100%
chr1:24669388-24669451;+	7.71198956467211	0.327122662155881	0.684622988393322	0.477814311966904	0.632782373726569	0.834479008082999	ENSG00000133226.16	0.180212639582545	50-75%
chr1:24745175-24745657;+	1503.37272249371	0.201584520498848	0.18283534714954	1.10254676484396	0.270224039398888	0.543680130139565	ENSG00000169504.14	0.538548761889982	75-100%
chr1:25022507-25022754;+	46.7350627649671	1.18171634386141	0.256022336854867	4.61567673500028	3.91816436090038e-06	6.64987052260602e-05	ENSG00000264371.1	-0.0710430205676696	25-50%
chr1:25022968-25023370;+	25.4650851808484	0.191158456141721	0.306401172411232	0.623882913493426	0.532704482325723	0.77043150303385	ENSG00000264371.1	-0.214648105859033	0-25%
chr1:25232558-25232695;+	32.8877963841045	-0.676036309113564	0.30231525176353	-2.23619650404657	0.0253389021239491	0.107578551347984	ENSG00000284602.1	-0.172532618374968	0-25%
chr1:25247113-25247233;+	10.8212083598588	0.974120690699441	0.499920255130974	1.94855215547174	0.051348930555441	0.181434708362472	ENSG00000272432.1	-0.201562234324597	0-25%
chr1:25247607-25247728;+	1.13152732488722	1.15933374321072	1.34269599160636	0.86343725642893	0.387897102750881	NA	ENSG00000272432.1	-0.184714382333421	0-25%
chr1:25338300-25338701;+	2158.02911167178	0.186524768270809	0.0820263319103512	2.27396207933164	0.0229682666027187	0.0996111594753626	ENSG00000183726.10	-0.339391624434603	0-25%
chr1:25340471-25340548;+	50.937377885948	0.480266313024458	0.24826563406874	1.9344856763038	0.0530534414981318	0.185973934072454	ENSG00000183726.10	-0.0460343512867109	25-50%
chr1:25430274-25430345;+	19.2032534786146	2.0968726173799	0.419738490253575	4.99566436262047	5.86335606257885e-07	1.22996272637112e-05	ENSG00000204178.10	0.206594842990403	75-100%
chr1:25430817-25431178;+	285.109555136414	0.10186844381245	0.147652979569575	0.689917969210022	0.490245774962949	0.742055481916126	ENSG00000204178.10	-0.264016922872253	0-25%
chr1:25543544-25543690;+	339.414676276759	-0.442831946624534	0.132292828209369	-3.34736170220581	0.000815846842474459	0.00666981771125382	ENSG00000157978.11	0.199130821273678	75-100%
chr1:25549864-25549947;+	59.6021223047865	-0.387931573482656	0.222736699766603	-1.74165987863318	0.0815679769410076	0.253592535895761	ENSG00000157978.11	0.405260980927655	75-100%
chr1:25616784-25616868;+	7.66090646161947	0.626850627477854	0.533521221057169	1.17493101068361	0.240022317800837	0.507764874259775	ENSG00000117643.14	0.541093635031538	75-100%
chr1:25800174-25800304;+	103.337053089166	0.108422466939226	0.18270054833421	0.593443577087089	0.552884332758593	0.783668060159879	ENSG00000162430.16	0.486164462029031	75-100%
chr1:25819917-25820343;+	416.826805193063	-0.338480754739627	0.134641250202098	-2.51394542334955	0.0119388908006363	0.0602567109189727	ENSG00000117640.17	-0.394161529925287	0-25%
chr1:25820775-25820896;+	31.0337044268262	0.135237126858792	0.30755336783944	0.439719219492966	0.660140480712776	0.849935266016769	ENSG00000117640.17	-0.295460645664941	0-25%
chr1:25859529-25859658;+	66.2246056143347	0.386066289976589	0.238916472569484	1.61590486342171	0.106114883963584	0.30233507536218	ENSG00000236528.1	0.280946640319371	75-100%
chr1:26111023-26111229;+	17.3247206181607	0.250364930045269	0.369126290394093	0.678263609394959	0.4976045676009	0.747489639840429	ENSG00000175087.9	-0.161741325221305	0-25%
chr1:26111665-26111893;+	125.894461424679	-0.0881075385996615	0.150388697391571	-0.585865428239287	0.557965951317121	0.787469151131395	ENSG00000175087.9	-0.573971718537534	0-25%
chr1:26169845-26170160;+	1012.32688299348	-0.0267292217817857	0.125830418477294	-0.212422577189544	0.831777373619704	0.937825858032453	ENSG00000142684.8	-0.115755265361745	25-50%
chr1:26177471-26177538;+	4.49272780798428	-1.29984020882955	0.723123323684536	-1.79753600285836	0.0722505678281911	0.233071439705991	ENSG00000142675.17	0.709944704368738	75-100%
chr1:26181791-26181905;+	25.1350140220023	0.0117121035416934	0.31813697226583	0.036814657090239	0.970632787303015	0.989994960955074	ENSG00000142675.17	0.251184481087994	75-100%
chr1:26234147-26234285;+	137.402644512436	-0.581794761263905	0.249536932664007	-2.33149760659786	0.0197271361283633	0.0891225266054122	ENSG00000130695.15	-0.316421601023457	0-25%
chr1:26279997-26280234;+	18881.5785690227	0.0400408767155138	0.10161181516883	0.394057291949613	0.693538741248691	0.870337252226626	ENSG00000142669.14	0.388587694040077	75-100%
chr1:26317390-26317448;+	3.1497129482204	2.97257636251695	1.07911656140258	2.75463881181969	0.00587569595982343	0.0342245003055441	ENSG00000169442.8	-0.00867798696852259	25-50%
chr1:26317677-26318102;+	4967.67213027734	-0.180010493878832	0.116026237335095	-1.55146368626041	0.120790603289353	0.329507109419135	ENSG00000169442.8	0.0199722664280916	50-75%
chr1:26432283-26432538;+	353.703294942032	-0.139379160080071	0.136660430280126	-1.01989405268498	0.307778710447718	0.584379380360012	ENSG00000117682.16	-0.311788531224164	0-25%
chr1:26472390-26472594;+	3514.19448717675	0.212005108590485	0.0847524944961567	2.50146157763061	0.012368186222316	0.0619027459463918	ENSG00000198830.10	0.145568688983842	50-75%
chr1:26473169-26473366;+	69.408917569749	0.165470287810657	0.19257113973303	0.859268362019645	0.390192474931302	0.662230881144581	ENSG00000198830.10	-0.170530257805807	0-25%
chr1:26529723-26529850;+	572.403041796667	-0.0726158022742472	0.0994273513501192	-0.730340306648027	0.465182196362594	0.722991366697934	ENSG00000117676.13	0.161443668803036	50-75%
chr1:26542570-26542638;+	7.2662861253534	0.401498676467559	0.544874970177439	0.736863865001563	0.461205140529643	0.71978506510074	ENSG00000117676.13	-0.114018359773254	25-50%
chr1:26543071-26543229;+	99.6170798929968	-0.445664527534768	0.182943579737605	-2.43607634754924	0.0148475503594723	0.0717698554560062	ENSG00000117676.13	0.15634987307454	50-75%
chr1:26545783-26545974;+	1980.30386875198	-0.235997442903357	0.14464304553118	-1.63158513454064	0.102766911902939	0.296048014801249	ENSG00000117676.13	0.0951682354911978	50-75%
chr1:26571449-26571587;+	12.2559965384623	0.0607986526463549	0.427741898098484	0.142138642290208	0.886970495894972	0.960166217887549	ENSG00000117676.13	-0.0196032024483773	25-50%
chr1:26572177-26572264;+	6.16162534580199	-0.346343959812371	0.608128501368136	-0.56952430125078	0.56900038384959	0.795021144041342	ENSG00000117676.13	0.0481139531803486	50-75%
chr1:26692538-26692607;+	15.2089642165912	1.12516172761928	0.419345103094818	2.6831402568325	0.00729343953439016	0.040835271949657	ENSG00000117713.19	-0.178162532333965	0-25%
chr1:26693185-26693352;+	4.41216469044445	-0.445791764019771	0.688132072465181	-0.647828784411626	0.517095695875007	0.759889937242394	ENSG00000117713.19	-0.0976592201889477	25-50%
chr1:26695471-26695890;+	747.208441888979	0.41736822539959	0.12673673981455	3.29319048296738	0.000990573397477588	0.00785447699846663	ENSG00000117713.19	0.389243518576214	75-100%
chr1:26696003-26696094;+	40.3145586446578	0.401259599493231	0.248756757531701	1.61306009724015	0.106731451895926	0.303252703701448	ENSG00000117713.19	0.170076896389259	50-75%
chr1:26729674-26729842;+	15.0521731991007	0.289688899408194	0.377261009233486	0.767873944876466	0.442562078188112	0.705822366071908	ENSG00000117713.19	0.0145025150122708	50-75%
chr1:26774335-26774773;+	6.28333408697906	-0.290875315917078	0.68105069425574	-0.42709789208122	0.66930802822282	0.855316317631797	ENSG00000117713.19	0.290574142582251	75-100%
chr1:26787451-26787678;+	140.75822822958	-0.449786875449198	0.192697623828822	-2.33415890923883	0.0195874026175709	0.0886872209147867	ENSG00000060642.10	-0.041826551668104	25-50%
chr1:26787917-26788030;+	105.208369373487	-0.714774002962974	0.166773918496932	-4.28588600306902	1.82012309828523e-05	0.000257178265317517	ENSG00000060642.10	-0.411431194454497	0-25%
chr1:26788166-26788293;+	80.0673850430745	-0.570826970322939	0.217883242275677	-2.61987550929088	0.00879618711961325	0.0472675012666965	ENSG00000060642.10	-0.302529073474283	0-25%
chr1:26790697-26790788;+	4.74360871446137	-0.808268633925784	0.686762370987668	-1.1769262092263	0.239224960004055	0.506784711221727	ENSG00000060642.10	-0.132773174224663	25-50%
chr1:26826661-26827185;+	390.477495694208	-0.196202949389668	0.144279429961948	-1.35988165077596	0.173867378470581	0.417551927802576	ENSG00000204160.11	-0.21629150962784	0-25%
chr1:26831973-26832084;+	4.39786627710911	-0.569079539662737	0.735176578081633	-0.774071912284924	0.438888266350864	0.702697129100799	ENSG00000204160.11	-0.0105361090264126	25-50%
chr1:26832464-26832571;+	6.34189256030374	-0.101891691706457	0.588897795270753	-0.173021010648564	0.86263491257874	0.951160900804781	ENSG00000204160.11	0.0866043686330266	50-75%
chr1:26850301-26850403;+	14.7542291681868	-0.098196690195779	0.425114492139721	-0.23098880892422	0.817323496142266	0.931277508868596	ENSG00000204160.11	-0.0750626876595964	25-50%
chr1:26850530-26850608;+	17.0391827569327	0.259200764002075	0.404285777523464	0.641132531522288	0.521436579794676	0.763075120301972	ENSG00000204160.11	-0.0711110926202332	25-50%
chr1:26862992-26863034;+	11.5275104211462	-0.113090603365099	0.41939850174607	-0.269649516853951	0.787429901916069	0.91710394097832	ENSG00000175793.11	0.612981229781769	75-100%
chr1:26863097-26863208;+	127.759112408845	0.221772363192768	0.159171992797944	1.39328759597984	0.163532840051648	0.40103117022446	ENSG00000175793.11	0.602860427408248	75-100%
chr1:26900143-26900240;+	8.7163676460067	2.16412026232472	0.640345282290961	3.37961459571023	0.000725875395495372	0.00605344093551176	ENSG00000090273.13	-0.10398360245938	25-50%
chr1:26921646-26921933;+	1215.86335661581	-0.0698411302183845	0.174287871206869	-0.400722837078475	0.688624195161167	0.86743591496863	ENSG00000090273.13	0.570431107584938	75-100%
chr1:26993692-26993698;+	0.783533464719113	1.28498822084119	1.78699246442404	0.719078701462431	0.472092429488934	NA	ENSG00000253368.3	0.698155338141341	75-100%
chr1:27234409-27234931;+	449.906282696385	-0.126783033505927	0.122521498081164	-1.03478194024318	0.300770758853	0.57689504834419	ENSG00000142784.15	0.324152623246417	75-100%
chr1:27322111-27322455;+	1470.52083865675	0.550900453166531	0.0861031110943179	6.39814805951752	1.5727274985146e-10	6.73107108784556e-09	ENSG00000186501.14	0.0583960399015898	50-75%
chr1:27341928-27342100;+	185.813545740286	-0.254589226751162	0.129148155714702	-1.97129587598268	0.0486900428061474	0.17499444999348	ENSG00000142765.17	0.282216033431159	75-100%
chr1:27392594-27392700;+	9.4794234587813	-0.34746631018267	0.557104711825611	-0.623700182043042	0.53282450351323	0.770507974311902	ENSG00000181773.6	0.207435268935595	75-100%
chr1:27669281-27669308;+	2.10639487094321	-0.800700099142487	1.12902447768804	-0.709196403590929	0.478202604977331	NA	ENSG00000225886.3	0.59958299689378	75-100%
chr1:27725952-27726046;+	60.1631686577186	-0.0805060915685804	0.233561479386904	-0.34468908049353	0.730328128130891	0.889948236644942	ENSG00000009780.15	0.172077197377849	50-75%
chr1:27773061-27773400;+	179.804434214255	-0.470689908653176	0.150522532680544	-3.12703952206364	0.00176576188555387	0.0127148250864944	ENSG00000117758.13	0.055427484208554	50-75%
chr1:27830720-27831016;+	887.558228382863	0.13183856452131	0.09934056253844	1.32713728564095	0.184463273372087	0.432765935926946	ENSG00000117751.17	-0.519916802943587	0-25%
chr1:27872435-27873038;+	2946.30067264263	0.180243917788957	0.0795587085803998	2.26554604775676	0.023479191614987	0.101287121367168	ENSG00000130775.15	0.0687268609640201	50-75%
chr1:27876585-27876738;+	15.3924918804943	-0.0302981423974358	0.381594082551576	-0.0793988790257005	0.936715360236249	0.977942751219784	ENSG00000130775.15	1.01663367856726	75-100%
chr1:27879560-27880056;+	29.447955456542	0.137348119464771	0.291955148661824	0.470442532335208	0.638038882938286	0.837877238536182	ENSG00000130775.15	0.646855455312361	75-100%
chr1:27881972-27883089;+	88.1618256104559	0.625267956618477	0.182057173683987	3.43445931827884	0.000593737186103308	0.00510856164851205	ENSG00000130775.15	0.808968458668497	75-100%
chr1:27934924-27935039;+	7.79555872349212	0.140237102814605	0.667891757388352	0.209969806129922	0.833691238934924	0.938374867590413	ENSG00000130768.14	0.258477405643864	75-100%
chr1:27959508-27959662;+	4.27781840001089	1.58161617161617	0.79067304725816	2.00034157873572	0.0454633921609466	0.165933265154304	ENSG00000158156.7	-0.101963987781728	25-50%
chr1:27959915-27960297;+	183.321451206	0.0847254283431403	0.186057951014252	0.455371178072633	0.648842226833497	0.843386571799619	ENSG00000158156.7	-0.096215713011323	25-50%
chr1:28236062-28236810;+	2816.41038184862	-0.0663122984964644	0.170426855698539	-0.389095358385075	0.697205606953931	0.872386393748076	ENSG00000130770.17	0.260570914815057	75-100%
chr1:28259396-28259668;+	941.270086408925	0.388870254246182	0.115546864023132	3.36547648898834	0.000764115788441297	0.0063089995107775	ENSG00000130766.4	0.217520857298652	75-100%
chr1:28259738-28259914;+	10.7106718284988	0.55928312070043	0.452082154401597	1.23712717977273	0.216039870674457	0.477219720976207	ENSG00000130766.4	0.00483244451606094	50-75%
chr1:28328916-28329168;+	177.584537687301	-0.728785175070574	0.19074087948173	-3.82081270177	0.000133012640360368	0.00144247238201364	ENSG00000130772.13	-0.398613218889831	0-25%
chr1:28369535-28369867;+	376.004898134382	0.122514276010166	0.127212084254148	0.963071053575406	0.335511867030382	0.612487229313512	ENSG00000204138.12	-0.0102259084739029	25-50%
chr1:28438090-28438284;+	21.6431705196225	0.370432935605996	0.349328418111233	1.0604145451689	0.288956047888276	0.565444989013002	ENSG00000204138.12	0.212034706614376	75-100%
chr1:28505906-28506253;+	9741.20515236034	0.173871231358434	0.199313344301077	0.872351181342827	0.38301682422163	0.655100439925781	ENSG00000180198.16	0.04758829525376	50-75%
chr1:28506469-28506740;+	309.452928487043	0.205325406749572	0.146775154568456	1.39891119415452	0.16183961531128	0.398829234653981	ENSG00000242125.3	-0.123504245271277	25-50%
chr1:28508770-28509291;+	234.927608323651	0.0787629792289092	0.229961154236302	0.342505583129812	0.731970443071221	0.890602015928718	ENSG00000242125.3	0.267867817889874	75-100%
chr1:28518216-28518307;+	290.844273839312	0.128301179853216	0.146030715326691	0.87859036755513	0.379623420418855	0.652417152789676	ENSG00000180198.16	-0.0208786171129656	25-50%
chr1:28552902-28553290;+	138.605559084111	-0.159814913410913	0.217624472948665	-0.734360944086523	0.462728783469832	0.72106036626766	ENSG00000180098.9	-0.367225862575356	0-25%
chr1:28592193-28592294;+	0.83362659541802	-0.096354101596257	1.67573256969033	-0.0574996889951616	0.954147153846307	NA	ENSG00000188060.7	0.0734200028257072	50-75%
chr1:28592438-28592501;+	5.83390503417475	0.503922948103906	0.711662556298952	0.708092541392919	0.478887791108912	0.733531762818649	ENSG00000188060.7	0.314505213182471	75-100%
chr1:28643160-28643264;+	47.8560825395439	0.194555159930812	0.221333797290365	0.879012434217522	0.379394533983772	0.652150299070024	ENSG00000229388.1	-0.202006487291955	0-25%
chr1:28648593-28648695;+	22.352358609877	2.19097072256906	0.411882847732613	5.31940267634402	1.04108485727126e-07	2.60791266131531e-06	ENSG00000270103.3	-0.019512016766317	25-50%
chr1:28668702-28668846;+	57.8086121657058	0.248034102150801	0.265092889145939	0.935649775253882	0.349453537750925	0.625565846726212	ENSG00000162419.12	-0.341632273075515	0-25%
chr1:28736482-28736638;+	11.8536580374875	3.79761082060197	0.659874785062164	5.75504763414201	8.66173673960718e-09	2.71156229758869e-07	ENSG00000198492.15	0.0842544621112638	50-75%
chr1:28736779-28737528;+	2345.87839830021	0.624309537686585	0.117780536287185	5.30061721033709	1.15411842526802e-07	2.8667438791377e-06	ENSG00000198492.15	0.049806492780558	50-75%
chr1:28742343-28742818;+	108.268532341485	0.907750425537394	0.193190263408503	4.69873796702655	2.61774054013985e-06	4.67526034911577e-05	ENSG00000198492.15	-0.0209317461409273	25-50%
chr1:28887056-28887181;+	299.663681273345	-0.21021972616244	0.176209616456948	-1.19300938501164	0.232865697537078	0.498801713876689	ENSG00000159023.21	0.221173164529808	75-100%
chr1:28914507-28914639;+	15.3804858536279	0.459361568990739	0.42741093640843	1.07475389574912	0.282484926870638	0.558248523040212	ENSG00000159023.21	0.292693503436691	75-100%
chr1:28987470-28987654;+	4.2851097933339	-0.284936304928854	0.718991636346299	-0.396299887960889	0.69188380987822	0.869615430764368	ENSG00000159023.21	-0.0905756778805655	25-50%
chr1:30718718-30718876;+	44.4286008701484	-1.01533617325596	0.242535981374343	-4.18633213720498	2.8349841931481e-05	0.000377496041510472	ENSG00000186056.10	0.191406080216736	50-75%
chr1:31296936-31297140;+	187.252424403845	-0.184619040825233	0.16815734024232	-1.0978946298698	0.272250503179757	0.546289731621168	ENSG00000121766.15	-0.433169397019139	0-25%
chr1:31413097-31413308;+	30.2436383441943	-0.407171158967223	0.275041587261033	-1.48039852090001	0.138766924512698	0.360946106840721	ENSG00000168528.11	0.689980312202437	75-100%
chr1:31506070-31506525;+	25.7640190399324	-0.487781199050531	0.315545024772591	-1.54583707793228	0.122143919890424	0.332276469073459	ENSG00000284543.1	0.443745911155811	75-100%
chr1:32013547-32014425;+	2614.28687381274	0.217134732380026	0.14030176601018	1.5476265093076	0.121712245148101	0.331305617733124	ENSG00000121774.17	-0.0425346407859711	25-50%
chr1:32072898-32073031;+	530.499169566028	0.0345537649489126	0.102523060739119	0.337034075063742	0.736091213122956	0.8927163948309	ENSG00000121775.17	-0.449467082615695	0-25%
chr1:32073240-32073444;+	2.1601255021732	-0.134538911324145	0.94012586179984	-0.143107339975283	0.886205408149695	NA	ENSG00000121775.17	-0.138543949453205	25-50%
chr1:32075605-32075802;+	5.20332268830355	-0.717178132126625	0.671882810049414	-1.06741550966884	0.285784247890955	0.562301875958381	ENSG00000121775.17	0.0864401017400196	50-75%
chr1:32107935-32108119;+	290.50627219108	0.155320809436052	0.184489319496864	0.841895942050409	0.399846201955887	0.670184294354769	ENSG00000025800.13	-0.408501609040742	0-25%
chr1:32179645-32180247;+	1341.95804230686	0.194185255234125	0.0962522659726493	2.0174616490515	0.0436473593456035	0.161231343528485	ENSG00000084652.15	-0.34443570294292	0-25%
chr1:32200531-32200870;+	565.994479770354	-0.305005095474582	0.145699286489867	-2.09338770849639	0.0363145587595607	0.140715606168771	ENSG00000160050.14	-0.00955389960134068	25-50%
chr1:32201623-32201901;+	87.7093649741228	-0.724195614536454	0.242420444376638	-2.98735371267327	0.00281403933100149	0.0186745411583914	ENSG00000160050.14	0.111125144599898	50-75%
chr1:32205614-32205736;+	158.78257860394	-0.812890873400258	0.145941673328713	-5.56997089905455	2.54781886538847e-08	7.31273540003182e-07	ENSG00000160051.11	-0.156860449692054	0-25%
chr1:32222355-32222608;+	2589.1254295954	0.0663844313372082	0.134249000403479	0.49448734171348	0.620962043878938	0.827128973210201	ENSG00000084623.11	-0.334522624053955	0-25%
chr1:32250113-32250434;+	15.9747888759705	0.413765145947182	0.379625207409953	1.08993064177733	0.2757436976224	0.550036525167976	ENSG00000182866.16	-0.125256738891512	25-50%
chr1:32250993-32250997;+	23.2237896633044	0.417646474377006	0.31638418959648	1.32006114120202	0.186814605347894	0.435999172895709	ENSG00000182866.16	-0.00384221940642643	25-50%
chr1:32251208-32251349;+	1232.16635869967	-0.0236382964886976	0.0937756448072296	-0.252072876036094	0.800984734923815	0.923749642665395	ENSG00000182866.16	0.407904633048007	75-100%
chr1:32291925-32292358;+	1597.54516560535	-0.0935243522628487	0.130683628187246	-0.715654696461634	0.474204591005677	0.72963933296825	ENSG00000116478.11	-0.145977534971408	25-50%
chr1:32330827-32330863;+	15.8157929481077	0.349016793366743	0.377941501421667	0.92346776433358	0.355763491851702	0.631630427712723	ENSG00000116478.11	-0.0845346504235941	25-50%
chr1:32351532-32351759;+	7.12843506349838	-0.832965488047159	0.572201947196058	-1.45571942236288	0.145470198501219	0.372010674084999	ENSG00000162526.6	-0.265860553471298	0-25%
chr1:32539383-32539492;+	38.130043492885	0.113129851329157	0.243005891861088	0.465543656010723	0.641542181446464	0.839302832866863	ENSG00000160062.14	0.116630776467087	50-75%
chr1:32650547-32650699;+	23.2823331610913	1.37486796958708	0.402775600015246	3.41348376002678	0.000641379809883586	0.00544619571472394	ENSG00000162521.18	0.000375250784056119	50-75%
chr1:32651132-32651354;+	1795.67865790181	-0.221697397609601	0.0895209236451699	-2.47648693268998	0.0132682481922977	0.0654740996017247	ENSG00000162521.18	-0.303257477314049	0-25%
chr1:32651420-32651746;+	36.0632243602406	-0.122978154480507	0.247187312137458	-0.497509979040188	0.618829467615794	0.825623693102383	ENSG00000162521.18	-0.365907131324037	0-25%
chr1:32753946-32754035;+	1.8556171721884	2.81030785355075	1.41317640189529	1.98864618018083	0.0467402703454219	NA	ENSG00000162522.10	0.0856247932264992	50-75%
chr1:32816474-32816587;+	3.35879925854285	-0.88063473110933	0.811690045396122	-1.08493967137365	0.277948375889064	0.552656775725638	ENSG00000116497.17	0.0043077406573354	50-75%
chr1:32817467-32818126;+	324.271656901122	-0.626405639155348	0.121675767120227	-5.14815442697313	2.63061884053174e-07	6.00657968588081e-06	ENSG00000116497.17	-0.0441384907793498	25-50%
chr1:33081129-33081157;+	11.5084074287802	0.194365728164258	0.488277601646607	0.398063985545932	0.690583020792844	0.868730771574352	ENSG00000142920.16	0.258440619055796	75-100%
chr1:33256484-33256585;+	52.2025623764831	-0.448434067649429	0.266313002309279	-1.68386095970127	0.0922085427979704	0.275083471824499	ENSG00000160094.14	0.330759904410121	75-100%
chr1:33350013-33350101;+	7.46042767534745	-1.76240085685528	0.603711073848565	-2.91927866358363	0.00350842442226461	0.0223560067837326	ENSG00000233246.1	-0.0781654207569892	25-50%
chr1:33472563-33472669;+	50.039142264432	-1.47834925394398	0.246810259299314	-5.98982091806458	2.10072222790742e-09	7.41474042142408e-08	ENSG00000121903.14	-0.215765720457448	0-25%
chr1:35079345-35079594;+	58.6492966020502	-0.910908882486062	0.213020154648457	-4.27616290106126	1.90142113676435e-05	0.000267103440660269	ENSG00000197056.10	0.0530204287745579	50-75%
chr1:35268635-35269127;+	413.415138320385	-0.163258820727788	0.133996383430512	-1.21838229173141	0.223078731251712	0.487164391860048	ENSG00000146463.11	-0.216527128836939	0-25%
chr1:35557752-35557972;+	954.699014313778	0.112228314296592	0.0987135951362809	1.13690838776212	0.255576585325558	0.526648665280097	ENSG00000020129.15	-0.291923349808005	0-25%
chr1:35559102-35559226;+	8.30740567090374	0.631041203252977	0.501583727572617	1.25809743929864	0.208356519308408	0.466529028658708	ENSG00000020129.15	-0.203936199076819	0-25%
chr1:35807980-35808253;+	24.3352230613492	-0.0211740921873297	0.323328212783519	-0.0654879201695478	0.947785523998321	0.981225910260986	ENSG00000134698.10	-0.0428927634429457	25-50%
chr1:35883132-35883311;+	400.671961066338	-0.18017444628984	0.125457019205379	-1.43614480426071	0.150961141209382	0.381172042940441	ENSG00000092847.11	0.0178212059425054	50-75%
chr1:35930672-35930778;+	37.8372509551681	0.185320156686301	0.248661733380444	0.745270107173134	0.456108448403506	0.716231965633397	ENSG00000126070.19	-0.36883489622652	0-25%
chr1:35930846-35930966;+	8.10853543062136	0.601708463505311	0.563971956409746	1.06691202756924	0.286011563080336	0.562582543187476	ENSG00000126070.19	-0.185976788714523	0-25%
chr1:35931068-35931424;+	223.485844560581	-0.29266518965871	0.157558332702942	-1.85750372346537	0.0632395219416295	0.210994227236333	ENSG00000126070.19	-0.377065228482766	0-25%
chr1:36084085-36084144;+	3.94496774442673	1.92756862457212	0.790886580596415	2.43722509884859	0.0148004629170532	0.0715862972537654	ENSG00000092850.11	0.504634617336019	75-100%
chr1:36084382-36084482;+	3.65771209486488	-0.10250463669098	0.798124299727918	-0.12843192059924	0.897807171340546	0.964040037164231	ENSG00000092850.11	-0.168936807676479	0-25%
chr1:36088851-36088968;+	275.322059682151	-0.0243476282240693	0.119722429226896	-0.203367308709767	0.838847949746895	0.94033961441268	ENSG00000116863.10	-0.272559786019414	0-25%
chr1:36155669-36156456;+	706.051564934808	0.468501509936198	0.13281241395728	3.52754306601862	0.000419435523824279	0.0038295284617663	ENSG00000116871.15	-0.109281183503244	25-50%
chr1:36170967-36171089;+	2.28112853124771	0.466458811094652	1.03502854064457	0.45067241411929	0.652225667119101	NA	ENSG00000116871.15	-0.191666589519506	0-25%
chr1:36175674-36175751;+	4.58849800796116	4.20278008448761	1.1202320632532	3.75170486754554	0.000175636148102599	0.0018254068733659	ENSG00000116871.15	0.455419246406298	75-100%
chr1:36223494-36223618;+	1.34190522704461	-1.3032341810482	1.29807467817158	-1.00397473501593	0.31539079160866	NA	ENSG00000054118.14	-0.0935460155319827	25-50%
chr1:36224278-36224797;+	2084.30294941637	0.242116580707387	0.111082623370702	2.17960805534274	0.0292865271861853	0.119775282754198	ENSG00000054118.14	-0.33661462824394	0-25%
chr1:36289300-36289473;+	8.12072773188271	-0.372894986266077	0.528620862910477	-0.705411027882998	0.48055448312363	0.734457580435365	ENSG00000054118.14	0.169104502282328	50-75%
chr1:36306318-36306422;+	11.6882529713141	-0.310746739624146	0.490899740954293	-0.633014674279649	0.526724060319842	0.766636539634047	ENSG00000214193.10	-0.12004885267413	25-50%
chr1:36307047-36307263;+	51.8845789337203	-1.03458548010572	0.247100304012755	-4.18690492607532	2.8278420786569e-05	0.000376733768253348	ENSG00000214193.10	0.10517861103528	50-75%
chr1:37474475-37474633;+	937.196001090382	0.245205089853709	0.105126526478424	2.33247590372953	0.0196756691116298	0.0890262059327367	ENSG00000163874.10	-0.0360554772999931	25-50%
chr1:37475353-37475942;+	15.5066060824871	0.376350763595311	0.400561247750936	0.939558596115919	0.347444022499407	0.623480334210333	ENSG00000163874.10	0.0459961619543677	50-75%
chr1:37479834-37480104;+	54.1569457763949	1.11671907856891	0.230590242501699	4.84287221546544	1.27975596400289e-06	2.45761228405122e-05	ENSG00000283724.1	0.136281232002702	50-75%
chr1:37480182-37480432;+	17.4322999492521	0.952269418773668	0.431984500871406	2.20440644711265	0.0274957726769563	0.114288619871756	ENSG00000283724.1	-0.132702257389371	25-50%
chr1:37481618-37481808;+	7.74324231791528	0.343777582104484	0.570851172433343	0.602219280095508	0.547028183538554	0.78019399313591	ENSG00000163874.10	0.0579955061060678	50-75%
chr1:37556923-37556996;+	1.02527024934161	-0.65489261757753	1.60589887369545	-0.407804394351749	0.683417287183556	NA	ENSG00000163879.10	-0.0133185900695265	25-50%
chr1:37596110-37596173;+	0.146660562687916	-0.563963734524544	3.5338115409304	-0.159590778396762	0.873203443646436	NA	ENSG00000284748.1	0.181187131497834	50-75%
chr1:37692380-37692636;+	323.595554458335	0.47792778771005	0.146769746474952	3.25630996297738	0.00112870459067951	0.00876590529291475	ENSG00000134690.10	0.170514994513737	50-75%
chr1:37793788-37794177;+	155.162080880301	0.0328682001775576	0.148216186973256	0.221758505928157	0.824501882655747	0.934233107084067	ENSG00000185090.14	0.214578161347564	75-100%
chr1:37807747-37807865;+	111.607471110965	0.312547958059175	0.171904489700037	1.81814889538111	0.0690413784545786	0.225178765071271	ENSG00000197982.13	-0.0103796709145185	25-50%
chr1:37808175-37808665;+	230.634892645856	-0.0544104456057814	0.146104160484645	-0.372408598258224	0.709588653103466	0.879020778173046	ENSG00000197982.13	-0.072332574081222	25-50%
chr1:37859709-37859884;+	29.9781472562566	0.726983523116618	0.294155989793945	2.47142179095475	0.0134576984368647	0.0661755243394988	ENSG00000230955.1	-0.16118339610852	0-25%
chr1:38012630-38012868;+	3988.12747874177	0.131069015041914	0.0815313697884104	1.60759000348042	0.107925003026444	0.305672498980907	ENSG00000183520.11	-0.351934529700879	0-25%
chr1:38016354-38016398;+	9.48450793136928	-0.409732813328842	0.480554152322607	-0.852625685052408	0.393866914204193	0.664970484974289	ENSG00000183520.11	0.117635648369344	50-75%
chr1:38047050-38047233;+	3.49915108557574	0.638070041862404	0.854628186664956	0.746605426568443	0.455301771816766	0.715697332111781	ENSG00000224592.5	0.302283313950025	75-100%
chr1:38047298-38047602;+	1.61693251938599	1.87107698255139	1.30887833769293	1.4295270451564	0.152852807326277	NA	ENSG00000224592.5	0.026994182999226	50-75%
chr1:38474918-38475123;+	7.01779259432132	-0.244083623391266	0.54083537340868	-0.451308541179361	0.651767189832567	0.845214363082213	ENSG00000238063.2	0.0434242463031409	50-75%
chr1:38859036-38859514;+	73.4767937078705	1.96779994901115	0.229634066793978	8.56928580538797	1.04128807944216e-17	1.18270746048777e-15	ENSG00000228436.2	0.511087237079464	75-100%
chr1:38859891-38860058;+	84.5727270362992	0.739397156137749	0.186215981370506	3.9706428561929	7.1678961141688e-05	0.000843330424623189	ENSG00000228436.2	-0.165011716793819	0-25%
chr1:38873541-38873591;+	4.92194691357046	-0.685975739298884	0.759872873253897	-0.902750661911941	0.366658241831946	0.641243163068995	ENSG00000228436.2	0.368242772210642	75-100%
chr1:38991217-38991578;+	3660.14017997964	0.476467457226464	0.109034055546476	4.36989576181882	1.24305860023398e-05	0.000182934725786372	ENSG00000174574.15	0.215674110320312	75-100%
chr1:39026208-39026524;+	13606.2664357338	0.016433563394674	0.0861079585692258	0.190848368347537	0.848644392617484	0.945119240183846	ENSG00000168653.10	-0.272234254206535	0-25%
chr1:39028719-39028900;+	17.6451253528871	0.447273632981211	0.357254607234451	1.2519744292274	0.210579181726916	0.46964617705278	ENSG00000168653.10	0.0681911837804751	50-75%
chr1:39105276-39105744;+	80.8962796843488	-0.073729957444735	0.642963051162973	-0.114672153106426	0.90870498689543	0.968347746349654	ENSG00000127603.25	0.340621289520653	75-100%
chr1:39204565-39204956;+	72.7029669442485	-0.413832935999244	0.189421817069987	-2.18471632465833	0.028909652488332	0.118702416782773	ENSG00000127603.25	0.233958143063569	75-100%
chr1:39215073-39215118;+	18.0401917659263	0.191535470392454	0.364698812298138	0.525188083793033	0.599452447835831	0.814374190296676	ENSG00000127603.25	0.26581653613587	75-100%
chr1:39215190-39215370;+	102.810750270765	-0.335754587381901	0.197127897714456	-1.70323222270776	0.0885246187334278	0.267578663953364	ENSG00000127603.25	0.0112803662841703	50-75%
chr1:39268372-39268501;+	6.91986557300106	0.706423831708974	0.534221784457489	1.32234186673304	0.186054337358617	0.434950495058258	ENSG00000127603.25	0.09506526375677	50-75%
chr1:39408974-39409187;+	23.9070417265631	-0.0342638378210784	0.313623291937062	-0.109251572513799	0.913002956126016	0.969398038977193	ENSG00000127603.25	0.175103221338588	50-75%
chr1:39434469-39434600;+	0.993190928590095	1.5213521873409	1.71834422569207	0.88535938526995	0.375962830316548	NA	ENSG00000127603.25	0.633674578342351	75-100%
chr1:39460631-39460767;+	1.61182553012088	0.375095983110079	1.31716505630095	0.284775230952053	0.775816349673862	NA	ENSG00000127603.25	0.249062881190039	75-100%
chr1:39491577-39491659;+	3.56833749410599	0.683247063812138	0.858855867209973	0.795531695011519	0.426304281595131	0.692858508911845	ENSG00000183682.7	-0.131977346690223	25-50%
chr1:39738823-39739017;+	258.172849882512	-0.167494281486616	0.235313763552305	-0.711791265237171	0.476594042411833	0.731729064168607	ENSG00000084072.16	0.168152999936866	50-75%
chr1:39788943-39789051;+	1.91792254368382	-1.46560935911582	1.14680829033796	-1.27798985363448	0.201253003855388	NA	ENSG00000261798.1	-0.0184282857013823	25-50%
chr1:39799428-39799445;+	11.0675071258182	0.627624370552117	0.471332709315921	1.33159519411041	0.182993245022878	0.430787818088402	ENSG00000284719.1	-0.0735139913895118	25-50%
chr1:39955083-39955452;+	927.935649120808	0.481861651240043	0.103732475615511	4.64523427577382	3.396907485296e-06	5.88930248820595e-05	ENSG00000168389.17	0.0513935245688062	50-75%
chr1:39957150-39957223;+	4.19881428780156	0.914574506446293	0.733062956682948	1.24760704126242	0.212174998619924	0.472096032927613	ENSG00000168389.17	0.0129374627332212	50-75%
chr1:40040015-40040143;+	42.3371333662652	1.19521612802779	0.261970348465789	4.56240996367525	5.05697817523782e-06	8.32225176108179e-05	ENSG00000131236.16	-0.181631154713622	0-25%
chr1:40040589-40041071;+	3506.33027941712	0.0256214052544788	0.123116152731567	0.208107585284457	0.835144964620551	0.939056685268224	ENSG00000131236.16	-0.193084236802301	0-25%
chr1:40059337-40059455;+	19.9535094040712	0.0533485437938644	0.341343873246961	0.156289735879533	0.87580464650285	0.955351360342817	ENSG00000131236.16	-0.029256960663497	25-50%
chr1:40066237-40066288;+	4.26192585146237	-0.821587066041075	0.754776397162692	-1.08851716764002	0.276366861908499	0.550868340768269	ENSG00000131236.16	0.211355772493851	75-100%
chr1:40161311-40161599;+	339.010893423607	0.249267572363041	0.131958411083152	1.88898585786978	0.0588937237076308	0.200599434666335	ENSG00000117000.8	-0.248221861024022	0-25%
chr1:40258033-40258337;+	1082.19219887289	-0.124368674877234	0.0980847849535938	-1.26797112249444	0.204808263282131	0.461735009034903	ENSG00000084073.8	-0.233548621345157	0-25%
chr1:40344786-40344862;+	10.4053221247546	-0.4167843328343	0.486977811319323	-0.855858979909466	0.39207578681991	0.663731863827999	ENSG00000084070.11	0.289062133973425	75-100%
chr1:40373637-40374461;+	3861.23995821416	-0.193970318582477	0.0999631426361302	-1.94041837288506	0.0523288655127162	0.183749053718717	ENSG00000084070.11	0.501465856247794	75-100%
chr1:40374523-40374957;+	128.226557180691	0.0651465979280217	0.187369397459567	0.347690705159469	0.728072477874582	0.888589210553405	ENSG00000084070.11	0.0246632001418604	50-75%
chr1:40406738-40406845;+	20.2310272809965	-0.379447209555012	0.321600246076361	-1.17987226124484	0.23805102379406	0.505223996677994	ENSG00000084070.11	-0.129041851227637	25-50%
chr1:40408653-40408697;+	9.1040947086521	-0.265741488107845	0.605797616733626	-0.438663805811394	0.660905156626436	0.85040505070343	ENSG00000084070.11	-0.110552404762012	25-50%
chr1:40413014-40413105;+	15.9203935994035	-0.452592982295074	0.380343233381485	-1.18995933823048	0.234062374175338	0.500274208349992	ENSG00000084070.11	-0.103576718339571	25-50%
chr1:40449996-40450293;+	98.3976894261228	0.344602398083822	0.195970373081868	1.75844130245066	0.0786724507152859	0.247509042981874	ENSG00000187801.14	-0.0945524808678226	25-50%
chr1:40450369-40450632;+	53.2849779282404	2.43141265646643	0.254936056168746	9.53734317933061	1.46538263593028e-21	2.27759881273421e-19	ENSG00000187801.14	0.00711216614292084	50-75%
chr1:40477180-40477468;+	117.691500925173	-0.364565974440922	0.165679412591829	-2.20043014842812	0.0277763907830002	0.115170189427548	ENSG00000187815.9	-0.0627978997911766	25-50%
chr1:40508707-40508826;+	33.7723505688943	-1.07403793802305	0.305000612710184	-3.5214287882222	0.000429227936327293	0.00390151165927045	ENSG00000164002.11	-0.270366304785307	0-25%
chr1:40531540-40531758;+	40.7717420357942	-0.259960488712566	0.251676343026761	-1.03291586958939	0.301643271476965	0.577813718467804	ENSG00000117010.16	-0.539372802776673	0-25%
chr1:40691571-40692022;+	461.645366085532	0.120614286804475	0.134173369329877	0.898943563889599	0.368682722076208	0.643085808921203	ENSG00000066136.20	-0.381526349239513	0-25%
chr1:40709233-40709445;+	123.101170254682	-1.14095827668149	0.154822294693287	-7.36947013310846	1.7130753780242e-13	1.1764888216312e-11	ENSG00000066136.20	-0.165045404146005	0-25%
chr1:40783782-40783878;+	3.62473984403488	-0.660794600428537	0.785495561698422	-0.841245492208444	0.400210419811973	0.670667877538626	ENSG00000117013.15	0.173417662600499	50-75%
chr1:40979298-40979390;+	2.15880771547554	1.52072543282547	1.12808951157662	1.34805387092032	0.177641056555411	NA	ENSG00000171793.14	0.0291876385363483	50-75%
chr1:40979640-40979804;+	826.935552194208	0.348464716442797	0.158021941840193	2.20516665207923	0.0274424023473888	0.114128272143063	ENSG00000171793.14	0.0352133213512051	50-75%
chr1:40979997-40980105;+	23.2156132405678	0.507496574791119	0.311765937796961	1.6278127699814	0.103564591954852	0.297507536205801	ENSG00000171793.14	-0.266303112518866	0-25%
chr1:40980533-40980626;+	7.41021016343499	0.868666784142037	0.624204331085086	1.39163850823013	0.164031891709452	0.401884183061745	ENSG00000171793.14	-0.171223130564284	0-25%
chr1:41241274-41241501;+	8.06854290802427	-0.131379413350639	0.540269813774943	-0.243173706916314	0.807870834446436	0.926484237271512	ENSG00000235358.1	-0.106939801524279	25-50%
chr1:41361426-41361506;+	1.36841033074425	-0.173966571704222	1.44190703239598	-0.120650338611045	0.903967995587215	NA	ENSG00000204060.7	0.137343850157565	50-75%
chr1:42380740-42380896;+	52.8093690216313	-0.357000181281118	0.254971118676102	-1.4001592930791	0.161465622688213	0.398092144694556	ENSG00000177181.14	0.0734968850733912	50-75%
chr1:42456342-42456805;+	700.507994325214	-0.220146284499606	0.137267977867514	-1.60377014304155	0.108764728083	0.307526483296806	ENSG00000127125.8	-0.0665788176457422	25-50%
chr1:42456893-42457053;+	7.54606811762711	-0.18808102247827	0.529386982110682	-0.355280784820936	0.722379249204849	0.88558132803922	ENSG00000127125.8	-0.0506388447528059	25-50%
chr1:42463195-42463355;+	6.54510482991124	-0.690325050039892	0.587257199849957	-1.17550717167243	0.239791869668985	0.507500263741223	ENSG00000186409.15	-0.0612688917940258	25-50%
chr1:42658321-42658939;+	824.870972380639	0.0729282726000388	0.113798355522745	0.640855241405159	0.52161673817894	0.763211225767441	ENSG00000171960.10	-0.605208472444761	0-25%
chr1:42682340-42682483;+	115.113872548499	-0.00386002731134809	0.19399569405208	-0.0198974896335165	0.984125147731968	0.99479961035973	ENSG00000065978.18	-0.0315076822335066	25-50%
chr1:42682967-42683327;+	24.6783579708604	0.591581632109371	0.316554734530835	1.86881309163217	0.0616488228252278	0.20714316220593	ENSG00000065978.18	-0.0830433405039327	25-50%
chr1:42767190-42767313;+	155.516678536415	-0.197469046383753	0.211606963261979	-0.933187846655486	0.350722988573859	0.626445940209409	ENSG00000164008.15	-0.184304899512917	0-25%
chr1:42817020-42817141;+	23.338073673148	0.024771391814787	0.369675295960743	0.0670085128366748	0.946574926170969	0.980753136507111	ENSG00000164010.14	-0.137666181998982	25-50%
chr1:42846564-42846730;+	380.416675350459	-1.96582861831456	0.140171061320892	-14.0244969238994	1.10392167676273e-44	1.12846270480769e-41	ENSG00000164011.17	-0.018901380703766	25-50%
chr1:42903309-42903317;+	1.86142467503164	-0.193578816565616	1.13251227511073	-0.170928669666462	0.864279853260409	NA	ENSG00000225099.1	0.13182359905448	50-75%
chr1:42958257-42958431;+	3.94857687675315	-1.21206303551131	0.80392754627464	-1.5076769556261	0.131637226214913	0.348713050610708	ENSG00000227533.5	0.116123514261198	50-75%
chr1:42959010-42959225;+	19.7850311811643	-0.255847577986727	0.351205599458453	-0.728483766720221	0.466317502253418	0.723513518674334	ENSG00000227533.5	0.0165485907826069	50-75%
chr1:43300950-43301018;+	142.415600424293	0.0437490133744292	0.200500554018273	0.218198965028506	0.82727409144341	0.935868340954412	ENSG00000066056.13	0.372579759534788	75-100%
chr1:43358854-43359401;+	2658.24267217846	0.0822456837243783	0.0977928971855878	0.841018991065326	0.400337295391128	0.670753617657783	ENSG00000117399.13	0.424294387662058	75-100%
chr1:43389849-43389967;+	297.67764211688	-0.271657827273693	0.177613600383002	-1.52948775706307	0.126143571850902	0.339444151462019	ENSG00000198198.16	-0.0102541207502151	25-50%
chr1:43530830-43530905;+	3.70455818556174	-0.157467037889877	0.821042406258506	-0.1917891654433	0.847907358143867	0.944773477749033	ENSG00000142949.16	0.369444701199102	75-100%
chr1:43650043-43650211;+	668.526168216736	0.239045052752586	0.108462227648516	2.20394747494251	0.027528038230912	0.11437239332518	ENSG00000066135.12	-0.242001087966914	0-25%
chr1:43650441-43650516;+	57.975347775035	-0.28430468062576	0.221173344762849	-1.28543826531449	0.198639176725902	0.45383237677478	ENSG00000066135.12	-0.307473798053299	0-25%
chr1:43707483-43707709;+	265.247491196068	-0.227637623366852	0.216265797956767	-1.05258263450589	0.29253231949697	0.56916694210863	ENSG00000126091.20	-0.215116647191581	0-25%
chr1:43933188-43933338;+	7.85368571599357	0.00186940608903248	0.511699416583827	0.00365332855275248	0.997085072036385	0.999068574651292	ENSG00000117407.16	0.281439087814559	75-100%
chr1:43933456-43933630;+	67.3896542840037	-0.722939710591724	0.210509224076664	-3.43424243646654	0.000594212480091173	0.00511099653587806	ENSG00000117407.16	0.559519214922394	75-100%
chr1:43933692-43933806;+	32.3716758377125	-0.821087681735355	0.289899642362232	-2.83231698750907	0.00462120115014572	0.0281637890778658	ENSG00000117407.16	0.27814977185779	75-100%
chr1:43946663-43947261;+	168.036993120491	-0.0662175881038091	0.183667882922242	-0.360528945236675	0.718451614773748	0.88382351388367	ENSG00000117408.10	-0.161233676841909	0-25%
chr1:43969955-43970292;+	2978.94795528909	0.0105852967475499	0.0940124169094846	0.112594666699628	0.910351913518925	0.9688331975718	ENSG00000132768.13	0.0374876538528971	50-75%
chr1:43970560-43970761;+	14.395342761483	-0.152891346077117	0.42672768868141	-0.358287849915603	0.720127909765496	0.884480951709082	ENSG00000132768.13	-0.10862592692353	25-50%
chr1:43971497-43971799;+	18.1929352650363	0.451596136256101	0.370802360072756	1.21788905595825	0.223266135622668	0.487269449218202	ENSG00000132768.13	-0.113861977226999	25-50%
chr1:43974855-43975327;+	2709.86738553303	0.157098216249299	0.0814544943692334	1.92866234657565	0.0537727935800569	0.187746787705147	ENSG00000117410.13	0.0596834798002436	50-75%
chr1:43975472-43975868;+	5.26435825407728	-0.0114381638507288	0.612894694709588	-0.0186625271020637	0.985110322085498	0.99511807255031	ENSG00000117410.13	-0.160823012448616	0-25%
chr1:43979122-43979578;+	1623.5382136926	-0.0242601595646995	0.105752144610902	-0.229405839985193	0.818553497537236	0.931520040989674	ENSG00000117411.16	0.155731422121293	50-75%
chr1:43979900-43979978;+	46.414999884619	-0.188916232470504	0.25410948011891	-0.743444252383267	0.457212760976239	0.717118850553498	ENSG00000117411.16	0.050313522211242	50-75%
chr1:43981106-43981432;+	40.1719587709487	-0.0328936750401287	0.319484939131619	-0.102958452844556	0.917995945481096	0.970968490886524	ENSG00000117411.16	0.147631206504221	50-75%
chr1:43991597-43991656;+	16.3842233329696	-0.654442407885725	0.39605025997768	-1.65242261909538	0.0984484276464595	0.288262896330021	ENSG00000159214.12	-0.174326649159039	0-25%
chr1:43991767-43991846;+	10.6765593670451	-0.501996744664662	0.449565415917169	-1.11662669522861	0.264153972613078	0.537016684009972	ENSG00000159214.12	-0.173967466484447	0-25%
chr1:44030383-44030458;+	1.68545876385419	1.42976405842067	1.24536645921912	1.14806693872033	0.250940931244533	NA	ENSG00000230615.6	-0.0157252156019837	25-50%
chr1:44213370-44213590;+	863.032454228609	0.196616440611432	0.099643097966337	1.97320682138823	0.0484720036262025	0.174493960771666	ENSG00000178028.13	-0.21541913481912	0-25%
chr1:44213659-44213834;+	40.5757756678753	0.109106682086033	0.239562386776211	0.455441622344314	0.648791556881246	0.843371906426185	ENSG00000178028.13	-0.140788676605282	25-50%
chr1:44631921-44632507;+	1445.9245538961	0.418105289407741	0.104103856892617	4.01623246138723	5.91359267330706e-05	0.000710073385687042	ENSG00000187147.17	-0.00787218550854951	25-50%
chr1:44674694-44674778;+	12.4579616429753	-0.322284765180653	0.403016249983856	-0.799681812317898	0.423895173196555	0.691183184860002	ENSG00000198520.11	-0.12825325269047	25-50%
chr1:44723626-44723798;+	80.4560469795627	0.214363196099323	0.218160688773996	0.982593139506414	0.325807722275412	0.60188487124737	ENSG00000198520.11	0.132500944693048	50-75%
chr1:44739699-44739974;+	897.278022352317	0.210312675636501	0.110738840200831	1.8991771564077	0.0575411871798379	0.197358326605463	ENSG00000142945.12	0.405731749803945	75-100%
chr1:44746414-44746443;+	2.09696051944192	-0.547138445736906	1.08470779911961	-0.504410907878585	0.613972654453534	NA	ENSG00000142945.12	0.234874107203701	75-100%
chr1:44775363-44775687;+	417.574672881932	0.155652996710895	0.151051919052332	1.0304602396807	0.302794007609438	0.579176619952762	ENSG00000142937.11	-0.374141418276148	0-25%
chr1:44775866-44776057;+	9.5757526066059	0.0174019405320224	0.452975483519959	0.0384169588976346	0.969355239717856	0.98968667644519	ENSG00000264294.1	0.0969883126231383	50-75%
chr1:44799854-44800043;+	92.6886261826537	-0.0412817478317838	0.195198414831002	-0.211486081316411	0.83250799210005	0.93791594448814	ENSG00000173846.12	0.0647729387293026	50-75%
chr1:44800241-44800682;+	572.02252821128	-1.09288258741087	0.124935504508072	-8.74757413206157	2.17988161719618e-18	2.65765567072661e-16	ENSG00000173846.12	0.221339998795477	75-100%
chr1:44800837-44801113;+	9.15939282666606	-0.970235815281476	0.49899388032871	-1.94438419694113	0.0518491381089675	0.182643657078879	ENSG00000173846.12	-0.254005001169158	0-25%
chr1:44801579-44801727;+	7.42946066374161	-1.20642948804027	0.571128566296337	-2.11236061236394	0.0346555306502258	0.136072491301773	ENSG00000173846.12	0.0558995539797871	50-75%
chr1:44807482-44807616;+	4.98344864739883	2.50430843956612	0.851714922852282	2.94031297605954	0.00327880873550103	0.0211305734545413	ENSG00000222009.8	0.0210942712659851	50-75%
chr1:44808255-44808367;+	12.61508568024	-0.41442667619438	0.473734245939128	-0.874808354571924	0.381678190641145	0.654112124060945	ENSG00000222009.8	-0.213912738430151	0-25%
chr1:44810546-44810696;+	32.5701112435024	-0.782975077174479	0.287039375287669	-2.72776191903911	0.00637656124359874	0.0366435123745659	ENSG00000222009.8	0.149306680373929	50-75%
chr1:44812279-44812280;+	7.61132859458878	0.852260784124182	0.612178391131814	1.39217717657184	0.163868752317968	0.40166962087125	ENSG00000222009.8	-0.148601621834772	25-50%
chr1:45012116-45012328;+	1655.24609724972	-0.0065190825933038	0.13097349779464	-0.049774058897972	0.960302439052837	0.986659897369193	ENSG00000126088.13	-0.148612900746747	25-50%
chr1:45012741-45012834;+	41.8489814638909	0.187738098846786	0.26907537344759	0.697715649118493	0.48535503950333	0.738286935814748	ENSG00000126088.13	-0.0880664467224417	25-50%
chr1:45012903-45012984;+	31.9382580913072	0.244005156360176	0.272875431795225	0.894199799354918	0.37121499958627	0.644994031631147	ENSG00000126088.13	-0.16669978340595	0-25%
chr1:45303760-45304220;+	59.7505754185989	-0.643102123888051	0.204722606822164	-3.1413341881031	0.00168180008944103	0.0121928212703665	ENSG00000281912.1	0.0313603399878295	50-75%
chr1:45326834-45326933;+	173.247112106136	0.111278371059855	0.148663178772878	0.748526783689065	0.454142475950771	0.714551191440894	ENSG00000186603.5	0.0757209454407175	50-75%
chr1:45339639-45340776;+	964.464847615185	0.0229192127484113	0.121557006525878	0.188547031581697	0.850447850706826	0.945791535598176	ENSG00000132773.11	-0.41636704457288	0-25%
chr1:45500190-45500386;+	357.081147336753	-0.836342025279008	0.151613320248125	-5.51628329166778	3.46243970729873e-08	9.66646245174218e-07	ENSG00000132763.14	0.0170721676454998	50-75%
chr1:45508791-45508880;+	19.1000022983112	-0.800946793211683	0.369585338702538	-2.16714980097283	0.0302234336279335	0.122619206069793	ENSG00000132763.14	-0.127268413516061	25-50%
chr1:45550771-45551136;+	2994.5390625377	-0.0354011673684327	0.0962892773585875	-0.367654305230648	0.713131016753253	0.880583278433295	ENSG00000117448.13	-0.189362054107049	0-25%
chr1:45561788-45561844;+	27.0948052681821	0.154225842553964	0.312514531948851	0.493499747330808	0.621659518324068	0.827447249500054	ENSG00000117448.13	-0.219938959871262	0-25%
chr1:45566864-45567023;+	17.6318681637073	0.577361923525798	0.436824639496306	1.32172471816503	0.18625983456342	0.435277752837999	ENSG00000117448.13	-0.0595060478565779	25-50%
chr1:45567985-45568180;+	18.1094553686395	-0.10345934400755	0.337823306762865	-0.306252830803568	0.759412150338751	0.904488199608349	ENSG00000117448.13	-0.0283519189948115	25-50%
chr1:45568485-45568648;+	6.80173341122421	-0.343538940131032	0.548383398035228	-0.626457586721039	0.531014847911723	0.769495263496962	ENSG00000117448.13	-0.0910593247363988	25-50%
chr1:45583547-45583600;+	3.37266611336652	0.746339745122373	0.79181726713927	0.942565634895535	0.34590312436282	0.621897165729918	ENSG00000132780.16	0.0339196551014017	50-75%
chr1:45583987-45584071;+	95.0532449403071	0.995340388035129	0.218394698592423	4.55752998790816	5.17587023365099e-06	8.49686714453219e-05	ENSG00000132780.16	0.0268131745734085	50-75%
chr1:45686650-45686754;+	4.98542709426222	-0.443553486492671	0.633509164388913	-0.700153228123426	0.483831617409809	0.736938427467088	ENSG00000159596.6	-0.16103422439865	0-25%
chr1:45687204-45687465;+	105.856356848383	0.453308624122654	0.158641243682439	2.85744497206581	0.00427066677196764	0.0263476744348551	ENSG00000159596.6	0.0855855809420621	50-75%
chr1:45687599-45687645;+	4.86862892447519	1.82976905355854	0.742473319153789	2.46442398178559	0.0137233670590463	0.067295138320172	ENSG00000159596.6	-0.100448862930139	25-50%
chr1:45688139-45688246;+	1775.75932978407	-0.191869164310399	0.115085032575079	-1.66719476909586	0.0954756825386477	0.282075665908424	ENSG00000159596.6	0.151233653616908	50-75%
chr1:45803504-45803689;+	79.550334628476	-0.0248354977995042	0.205546626566646	-0.120826589150815	0.903828389295073	0.966028330930543	ENSG00000086015.20	-0.061694664722907	25-50%
chr1:45913542-45913597;+	1.18281601974955	0.305563003101279	1.32145063845642	0.231233005765697	0.81713378983089	NA	ENSG00000086015.20	0.329195208931042	75-100%
chr1:46203259-46203440;+	11.4868563839848	-0.893507170512833	0.475942004676438	-1.8773446380726	0.0604708739586969	0.204633930236089	ENSG00000171357.5	0.22041151590065	75-100%
chr1:46247588-46248181;+	552.282126003225	-0.211283116660199	0.0972835058467226	-2.17182876810681	0.0298685809124605	0.121518868477355	ENSG00000085999.11	0.242958858234212	75-100%
chr1:46303603-46303745;+	4084.22350079591	-0.177268668301059	0.122209732638189	-1.45052823923506	0.146911270234269	0.375079794746694	ENSG00000173660.11	-0.106353312661063	25-50%
chr1:46340156-46340200;+	16.8534264110397	-0.692787347693443	0.379316216378955	-1.82641109917989	0.0677883612461434	0.222393123245372	ENSG00000117481.10	-0.193552589265199	0-25%
chr1:46340669-46340960;+	959.986006588976	-0.332741019626586	0.108476847258881	-3.06739205678145	0.00215935434373821	0.0150396540219796	ENSG00000117481.10	-0.37592976999921	0-25%
chr1:47179286-47179400;+	6.13122624197505	0.374843053361931	0.580569066428119	0.645647649930969	0.518507570745732	0.760885936351353	ENSG00000224805.2	-0.102354894527116	25-50%
chr1:47333608-47334018;+	2289.92731787609	-0.0253385199822496	0.137399812443592	-0.184414516523827	0.853688282581128	0.947083523272139	ENSG00000162368.13	-0.03406374786647	25-50%
chr1:47437996-47438106;+	2.8031086839269	0.366210661889704	0.926091912742408	0.39543662659277	0.692520682893588	0.869902314671995	ENSG00000186564.5	0.249935191422127	75-100%
chr1:50960313-50960409;+	11.1584377785496	1.30526375442973	0.464641390311919	2.80918528061714	0.00496670535139691	0.0298316598484581	ENSG00000123080.10	-0.150819768994518	0-25%
chr1:50968611-50969179;+	326.782089853315	0.140059058614576	0.145258659649208	0.964204536602578	0.334943390380305	0.611871979485033	ENSG00000123080.10	0.250025766189206	75-100%
chr1:50969275-50969652;+	111.81027958898	0.630331214017535	0.1948653891327	3.23470071736695	0.00121770297404377	0.00933663236861975	ENSG00000123080.10	0.249655640872942	75-100%
chr1:50969731-50969871;+	7.12952861629156	1.03029435301905	0.606069783197396	1.69995994121932	0.0891384607563827	0.26888230734118	ENSG00000123080.10	-0.188783158244982	0-25%
chr1:50970189-50970470;+	85.6633052851814	0.279499550715768	0.205039019538465	1.36315298105166	0.172834302179212	0.416172989983465	ENSG00000123080.10	0.0854611288679431	50-75%
chr1:51235228-51235326;+	8.11009758021004	3.01206187864297	0.665272692864103	4.52755976752266	5.96687275558407e-06	9.58812237593189e-05	ENSG00000123091.4	0.0520691555203045	50-75%
chr1:51236249-51236381;+	182.981594855719	0.268572506131083	0.14641620621941	1.83430859920396	0.0666081984132007	0.219696289082409	ENSG00000123091.4	0.311579627581264	75-100%
chr1:51236455-51236859;+	25.7701654403802	0.650558721215171	0.32072135623972	2.02842345406184	0.0425170483585047	0.158155089051412	ENSG00000123091.4	-0.454758449361601	0-25%
chr1:51518142-51518309;+	23.1092107959302	-0.555261445897728	0.350797044905526	-1.58285668012758	0.113454134368599	0.316540590285997	ENSG00000227070.1	-0.0697252379274215	25-50%
chr1:51617056-51617163;+	171.262657424987	0.360532941482653	0.187866850322224	1.91908759243196	0.0549732494478261	0.190918982887757	ENSG00000117859.18	-0.0934634820395739	25-50%
chr1:51729766-51729975;+	571.313976764128	0.0412194692588822	0.160453987083938	0.256892770369857	0.797261551751835	0.921648363379595	ENSG00000117859.18	-0.16858535727252	0-25%
chr1:51784444-51784556;+	23.143522061044	0.370497164866105	0.304049658927373	1.21854162301364	0.22301821757216	0.487088354559361	ENSG00000117859.18	-0.0204635247270101	25-50%
chr1:52032810-52033297;+	17.6945638155021	1.53000657903652	0.374125008169404	4.08955976111528	4.32192707412266e-05	0.000541575567072287	ENSG00000223390.1	-0.00587971963050671	25-50%
chr1:52055029-52055352;+	21.1330536742235	0.260441307145669	0.326743502553216	0.797081824460309	0.42540351145858	0.692156087651554	ENSG00000134717.17	-0.306782754460427	0-25%
chr1:52055498-52055613;+	3.860728907382	0.142225260893723	0.730508723750968	0.194693446182866	0.845632942923006	0.943465383133559	ENSG00000134717.17	-0.153526906913041	0-25%
chr1:52056118-52056530;+	959.739111834446	0.20487498676339	0.104156272619349	1.96699614541823	0.0491836551591078	0.176125463058309	ENSG00000134717.17	0.00110393750720961	50-75%
chr1:52142048-52142289;+	35.7562313289273	1.02045254085311	0.32697697439954	3.12086972707195	0.00180317783920251	0.0129247196899472	ENSG00000157077.14	0.178430417725628	50-75%
chr1:52404521-52404815;+	501.970692424343	-0.233168330002185	0.120059845813563	-1.94210086163417	0.0521248912347325	0.183371986662703	ENSG00000134748.12	-0.399721861222783	0-25%
chr1:52602354-52602412;+	60.2307744703518	-0.380066132028019	0.218000697091366	-1.74341704911489	0.0812607923397845	0.252927665863309	ENSG00000116157.5	0.252242919719734	75-100%
chr1:52632815-52633016;+	28.8306339664572	-0.524316964253362	0.317653637698836	-1.65059329416671	0.0988216490837523	0.288941891017378	ENSG00000182183.14	0.472683149824302	75-100%
chr1:52633095-52633377;+	10.125598093126	0.146690520763313	0.590268812127815	0.248514774538942	0.80373614013955	0.924901349574232	ENSG00000182183.14	0.25451258583456	75-100%
chr1:52633441-52633572;+	1.00091785987085	-2.48524132378446	1.58169106660428	-1.57125583892941	0.11612323447258	NA	ENSG00000182183.14	0.0387248808896581	50-75%
chr1:52726379-52726758;+	317.851497695871	-0.260704453397807	0.132324901807524	-1.97018437071671	0.0488172441162022	0.175302744528639	ENSG00000162378.12	-0.274575142950001	0-25%
chr1:52842694-52843277;+	116.435885845535	0.386191215783198	0.172544047705405	2.23821812991524	0.0252068339323869	0.107105872462826	ENSG00000203995.9	0.437257900901607	75-100%
chr1:52927242-52927417;+	138.036788336139	0.0295687070417365	0.222298267862001	0.133013663696616	0.894182574455151	0.962377459407338	ENSG00000116171.17	-0.0024487160748019	25-50%
chr1:53014844-53015024;+	1077.62637987216	-0.0329540677328871	0.123102702240955	-0.267695729931131	0.788933536918489	0.918010399904541	ENSG00000116171.17	-0.448213124611845	0-25%
chr1:53196726-53197115;+	2105.19547757696	-0.0812036653183943	0.0781326023375781	-1.03930578131197	0.298662546939046	0.574665400169838	ENSG00000157184.6	-0.3038859621254	0-25%
chr1:53220290-53220416;+	12.4650246842941	0.934662137849631	0.429432365523996	2.17650604119965	0.0295174424451125	0.120472141478225	ENSG00000259818.1	-0.0143221136304962	25-50%
chr1:53220664-53220764;+	3.82890014704049	-0.122187579077552	0.870197142407243	-0.140413675388019	0.888333153497552	0.960692397046907	ENSG00000259818.1	-0.273220583606327	0-25%
chr1:53238545-53238756;+	30.0257705811002	-0.230717776261723	0.304857811945916	-0.756804540415237	0.449166972233499	0.71108811364607	ENSG00000226754.1	-0.127471969066779	25-50%
chr1:53328170-53328249;+	37.4398991934946	-0.997568058476077	0.264082176710606	-3.77749104805834	0.000158416197262292	0.00167144959899887	ENSG00000225675.2	-0.010950611723976	25-50%
chr1:53946045-53946202;+	11.5259829404365	1.43695487964702	0.485071692535499	2.96235567187187	0.00305294900173795	0.0199707798592644	ENSG00000116212.14	-0.258641403515697	0-25%
chr1:53946298-53946525;+	197.31768403251	-0.082112675932186	0.192333534262831	-0.426928544972173	0.669431373679584	0.855432811657099	ENSG00000116212.14	-0.00493709610652193	25-50%
chr1:54053563-54053727;+	187.544073578598	-0.768199009307217	0.20289120972441	-3.78626067807804	0.000152931243577662	0.00162259744183917	ENSG00000116205.13	0.0767736705179716	50-75%
chr1:54200136-54200611;+	6724.13632281745	0.142117533398581	0.109755078422799	1.29486066103579	0.195368301292013	0.449216948848441	ENSG00000116221.15	-0.109797735221733	25-50%
chr1:54209942-54210035;+	17.8128185595386	0.188554015692245	0.350796453632187	0.537502627919794	0.590920470176054	0.809636757388354	ENSG00000116221.15	0.0627373742379767	50-75%
chr1:54715782-54715926;+	218.629794416155	-0.422729114611311	0.183702303835519	-2.30116392546611	0.0213823671214208	0.0945591602917009	ENSG00000243725.6	-0.372382493354669	0-25%
chr1:54886555-54886592;+	4.74780023855517	0.0636507472738326	0.706302390446555	0.0901182668142888	0.92819323346324	0.974920321252331	ENSG00000242396.1	-0.122866190463568	25-50%
chr1:54886779-54886927;+	183.503664874217	-0.228318111219783	0.215212574372509	-1.06089577658501	0.28873726885666	0.565349869726853	ENSG00000242396.1	-0.191631213733557	0-25%
chr1:58784354-58784511;+	7.55997920449677	0.248808819714027	0.562671015978026	0.442192351567197	0.658350020241562	0.848746142519926	ENSG00000234807.6	-0.0649520558591271	25-50%
chr1:58785079-58785222;+	10.3957976042829	0.0476151602189669	0.44126783104738	0.10790535105618	0.914070772380547	0.969556331098303	ENSG00000234807.6	-0.192837597301726	0-25%
chr1:59020271-59020557;+	211.642689458979	-0.412068277283044	0.134652961426167	-3.06022439401742	0.00221171215224034	0.0153400014567442	ENSG00000237352.3	0.156492491889422	50-75%
chr1:59296757-59297118;+	37.0218705437518	0.117756372960488	0.324295472958664	0.363114452033988	0.716519389217829	0.882886832922324	ENSG00000172456.17	-0.476222681164286	0-25%
chr1:59673597-59673744;+	1.25488319535832	1.32676385810084	1.42393413917531	0.93175928689318	0.35146093941864	NA	ENSG00000172456.17	-0.00165560926211406	25-50%
chr1:59814764-59815064;+	22.678134285944	-0.326187658689743	0.313695466269413	-1.03982267442017	0.298422292660724	0.574556568915191	ENSG00000134709.10	0.164839375736054	50-75%
chr1:61742268-61742535;+	142.318611769595	-0.120529598945197	0.187882026816934	-0.641517451068575	0.521186546493609	0.76290664937529	ENSG00000132849.20	0.107539193205082	50-75%
chr1:62194308-62194418;+	0.120491830184919	-0.563963734524544	3.5338115409304	-0.159590778396762	0.873203443646436	NA	ENSG00000240563.1	0.922639145588047	75-100%
chr1:62194803-62194893;+	0.479612387742399	2.49769497915487	2.59421549467014	0.962793948415784	0.335650938256243	NA	ENSG00000240563.1	1.02525738773546	75-100%
chr1:62436293-62436420;+	16.1386656385007	-0.417506236655041	0.369628894558965	-1.12952813700672	0.258675106920685	0.53056544156027	ENSG00000162607.12	-0.25430052790809	0-25%
chr1:62436593-62437447;+	673.238403935308	0.560582389081828	0.121148599956413	4.62722961126677	3.70589582885949e-06	6.33817885067101e-05	ENSG00000162607.12	-0.0549027828449561	25-50%
chr1:62687698-62687956;+	2.79430755018746	-1.37815052181542	0.91206160622084	-1.51102788716853	0.130781345908083	0.347347517891978	ENSG00000235545.1	0.106218566032304	50-75%
chr1:62783787-62783891;+	11.5183947657656	-0.479372864398468	0.449585112280172	-1.06625609101516	0.286307892559326	0.562979868672333	ENSG00000125703.14	-0.354536248564873	0-25%
chr1:62784067-62784216;+	488.987727687457	-0.410774976922008	0.101194943159734	-4.05924410939793	4.9231825861843e-05	0.000605499059581704	ENSG00000125703.14	-0.198783583519402	0-25%
chr1:63322541-63322601;+	0.481515904409008	0.21442477604285	2.04366820613633	0.104921520723871	0.916438082151089	NA	ENSG00000187140.5	0.0169678589356376	50-75%
chr1:63367563-63367728;+	279.30860104863	-0.278058804921167	0.114286791723684	-2.43299160583178	0.0149746480452017	0.0721751108518421	ENSG00000088035.16	-0.325395827105992	0-25%
chr1:63522904-63523024;+	7.72004389660959	1.41711629648795	0.589432706958749	2.40420370257317	0.0162077390914752	0.076656859357091	ENSG00000203965.12	0.0257633397570547	50-75%
chr1:63523196-63523667;+	100.815563504027	-0.479254384503088	0.164062486562898	-2.92116982098373	0.00348719688517455	0.0222527536168474	ENSG00000203965.12	-0.161594027295088	0-25%
chr1:63593171-63594117;+	1580.72380885064	-0.101053124646875	0.105226023131222	-0.960343474359545	0.336882376676301	0.613726767242631	ENSG00000079739.16	-0.435831872707759	0-25%
chr1:63629424-63629545;+	4.80708365591037	-0.261869435135078	0.744114149964418	-0.351921052902434	0.724897469992608	0.886909034546957	ENSG00000079739.16	-0.108021089674689	25-50%
chr1:63773897-63774293;+	1.42963048122503	0.609449330627077	1.32833110845014	0.458808294671474	0.646371837739173	NA	ENSG00000185483.11	1.01739739134393	75-100%
chr1:65147328-65147681;+	176.756307792582	0.108543973299689	0.170131494393823	0.638000469498195	0.523473374466376	0.764611746898623	ENSG00000162433.14	0.18706199456024	50-75%
chr1:65147777-65148017;+	31.3913887141774	-0.103581454456046	0.279567355438653	-0.370506257046795	0.711005315317534	0.879425692037854	ENSG00000162433.14	-0.17497596983816	0-25%
chr1:65148083-65148213;+	619.865974755583	-0.0103431645785376	0.123627522643595	-0.0836639314398936	0.933323635106872	0.97707088285294	ENSG00000162433.14	0.220578224770018	75-100%
chr1:65148676-65149092;+	125.346695261989	-0.0869463962273362	0.160274060538398	-0.542485764291883	0.587483911674986	0.807209319549789	ENSG00000162433.14	0.0361753253818826	50-75%
chr1:65254415-65254586;+	27.8049534221606	0.327277672403234	0.301042627213981	1.08714727688915	0.276971727010671	0.551577593323065	ENSG00000116675.15	0.266531722697093	75-100%
chr1:65420526-65420815;+	275.502583365571	-0.150768810414327	0.126317733660341	-1.19356804500414	0.232646980085827	0.498714862025645	ENSG00000116678.19	-0.419221542461303	0-25%
chr1:66331702-66331866;+	11.4640616121997	-0.288266764840494	0.487982090287915	-0.590732263699295	0.55469982666988	0.785169404572989	ENSG00000184588.17	0.206314707668511	75-100%
chr1:66332109-66332600;+	299.324247901659	-0.702727564895932	0.196666764614951	-3.57318922834667	0.000352659722233379	0.00330151112980583	ENSG00000184588.17	0.525619842554673	75-100%
chr1:66924902-66925076;+	159.061188016249	0.153517112248818	0.148028556601172	1.03707768131816	0.299699655726373	0.575707861723076	ENSG00000198160.14	0.0808141088654867	50-75%
chr1:66930116-66930849;+	378.76256677853	0.425956317666649	0.130321221632726	3.26851077921205	0.00108115059212229	0.00844750627830659	ENSG00000198160.14	-0.390985103964349	0-25%
chr1:66958056-66958187;+	9.81691917981615	0.339829239848427	0.517283347944856	0.656949892546424	0.511213135915051	0.756138434060898	ENSG00000198160.14	-0.0311142672165256	25-50%
chr1:66958849-66958950;+	9.20607758400051	-0.0803846842631393	0.47892803420026	-0.167842929465113	0.866706848709522	0.953048306803238	ENSG00000198160.14	-0.0887859893761436	25-50%
chr1:67166338-67166495;+	291.758174498671	-0.27130033345182	0.136280748754026	-1.99074583851526	0.0465088365159968	0.168960067922658	ENSG00000162594.15	0.548140979518169	75-100%
chr1:67307277-67308024;+	442.103432424849	-0.0724822169443181	0.106837641854028	-0.678433328239781	0.497496983428735	0.747412516283359	ENSG00000081985.11	0.727795338540266	75-100%
chr1:67326778-67326818;+	3.16969838806474	0.414716268948734	0.915419878606012	0.453033934089631	0.65052430651907	0.84442673192017	ENSG00000081985.11	0.241148870945522	75-100%
chr1:67685041-67685527;+	916.059454781515	0.836862258366422	0.112316549880741	7.45092561385665	9.26876145112307e-14	6.62218123247174e-12	ENSG00000116717.12	0.374908464896934	75-100%
chr1:69055470-69055535;+	10.687647964373	-0.146455675222483	0.440430886871503	-0.332528166366342	0.739490474874559	0.893888330452448	ENSG00000223883.1	0.077091667160473	50-75%
chr1:70205616-70205829;+	665.641215580475	-0.302973656803274	0.186249454319412	-1.62670896358002	0.103798924119799	0.298084041626799	ENSG00000116754.13	-0.201910801208313	0-25%
chr1:70221337-70221819;+	989.404623933599	0.588768361283277	0.15971965821502	3.68626108935607	0.000227572881286551	0.00227213825651163	ENSG00000116754.13	0.215862475916018	75-100%
chr1:70228420-70228527;+	5.97792364260512	0.641237141044994	0.718835099095903	0.892050404677642	0.372365916155362	0.646046464378799	ENSG00000116754.13	0.0196879597138283	50-75%
chr1:70230621-70230735;+	9.10821976441401	0.473564161297682	0.513383624713222	0.922437215566073	0.356300565221799	0.632331311318981	ENSG00000116754.13	-0.0954692162196571	25-50%
chr1:70237425-70237523;+	8.86217376266131	-0.286020024978933	0.516712726142313	-0.55353779868034	0.579895205225772	0.802380461714036	ENSG00000116754.13	-0.120375187539394	25-50%
chr1:70353616-70353987;+	123.15217408949	0.578914572230913	0.17950970136787	3.22497652115494	0.00125983000366892	0.00959420109957381	ENSG00000197568.13	-0.030125328760949	25-50%
chr1:70354053-70354348;+	11.3903341184596	1.27932567416915	0.468062730137151	2.73323550839923	0.00627154710822503	0.0361181319701852	ENSG00000197568.13	-0.0533234441540425	25-50%
chr1:70354750-70354932;+	294.304272131098	-0.0114388761310315	0.154264964937523	-0.0741508360998504	0.940890365204233	0.978872087708647	ENSG00000197568.13	0.351727960677964	75-100%
chr1:70410825-70410987;+	3.45166685298523	2.70698044056228	1.12079911139891	2.41522357845519	0.0157255536016719	0.0748420143031534	ENSG00000116761.11	-0.0516544290931259	25-50%
chr1:70411182-70411623;+	312.487949809948	0.151390016374616	0.149255642176776	1.01430012404698	0.31043956488052	0.587041106751652	ENSG00000116761.11	0.203809482626135	75-100%
chr1:71081325-71081425;+	44.5053001993378	-0.199849387906648	0.234166461047905	-0.853450092777221	0.393409752558483	0.664774950683999	ENSG00000229956.10	-0.387235363808512	0-25%
chr1:74198206-74198465;+	470.841236162722	-0.809236593905552	0.118135911369787	-6.85004741168409	7.38255168802789e-12	3.94002929245794e-10	ENSG00000254685.6	-0.0505748364459393	25-50%
chr1:74732375-74732867;+	118.159503311272	0.408719357051504	0.156924355610566	2.60456291479577	0.00919915299215465	0.0489970116684341	ENSG00000162623.15	0.0611814228902419	50-75%
chr1:74732945-74733568;+	494.338755299458	0.261131266910177	0.126233800548933	2.06863190187285	0.0385806419153966	0.147517810506029	ENSG00000162623.15	-0.0246979229798202	25-50%
chr1:74763894-74764034;+	2.03627338047016	-0.338224029075309	0.990742785222621	-0.341384296832714	0.732814295148162	NA	ENSG00000162623.15	0.369113318875325	75-100%
chr1:75724350-75724477;+	13.0504915653677	-0.00965822195853587	0.438846997921858	-0.0220081759799474	0.982441433629587	0.994111338727144	ENSG00000117054.13	-0.151940043626382	0-25%
chr1:75724591-75724842;+	2744.25707923293	-0.140733049133317	0.359751665175644	-0.391194990201382	0.695653111095869	0.871509233405892	ENSG00000117054.13	0.281785251656747	75-100%
chr1:75749415-75749536;+	22.1303512681751	-0.163991476197529	0.325968150859103	-0.50309048833551	0.614900653783685	0.823067565283178	ENSG00000117054.13	-0.013072829290773	25-50%
chr1:75786035-75786493;+	582.329756044412	0.406349833313553	0.232676098820069	1.74641845627551	0.0807382651897737	0.251780264981467	ENSG00000137955.15	0.0902397440987475	50-75%
chr1:75786562-75786795;+	21.6537046205358	0.472103714638765	0.309532649560766	1.52521459467585	0.127205581504939	0.34137501335493	ENSG00000206620.1	-0.0924345148598285	25-50%
chr1:75787837-75787892;+	5.33591764092687	2.25507342163225	0.728689103787614	3.09469897369224	0.0019701273965362	0.0139207884779796	ENSG00000207241.1	-0.0784826628367105	25-50%
chr1:76074691-76074808;+	0.607760631066092	-2.65186346019253	2.12349792756967	-1.24881848282639	0.211731472171139	NA	ENSG00000184005.10	0.581419533389407	75-100%
chr1:76699751-76699754;+	19.676167193793	-0.43885838360954	0.341277647650519	-1.28592770909786	0.198468292225429	0.453597925081043	ENSG00000226415.1	0.000664418224626956	50-75%
chr1:76699881-76699898;+	22.2818051210808	-0.175502934367543	0.364641616836193	-0.481302534500288	0.630301495998831	0.833108870134122	ENSG00000226415.1	-0.183471765940646	0-25%
chr1:77779500-77779840;+	179.176257739467	-0.35450224071727	0.151577425550944	-2.33875354083068	0.019348192437618	0.0878435699704496	ENSG00000180488.15	-0.392391413870379	0-25%
chr1:77940977-77940978;+	1008.89755329647	0.548307579805093	0.135865540899322	4.03566331960063	5.44482486399851e-05	0.000660787923449097	ENSG00000162614.18	0.638279777554225	75-100%
chr1:77978288-77978641;+	28.5416364984776	1.35873174362624	0.333788048792347	4.07064227896165	4.68836961346666e-05	0.000579839402450986	ENSG00000162616.8	-0.0655047794290685	25-50%
chr1:77979168-77979361;+	36.606934570341	-0.68496289500296	0.258377739811512	-2.65101357223205	0.00802506165208473	0.0439592103440041	ENSG00000162616.8	-0.44013589297854	0-25%
chr1:77979472-77979576;+	4.30995729965935	1.09591783692881	0.781296562707905	1.40269123049825	0.16070893349688	0.396815499301383	ENSG00000137960.5	-0.18959937643479	0-25%
chr1:78004821-78005128;+	121.383059135096	0.267530527672308	0.17275090126855	1.54864909941291	0.121466096064282	0.33087279913872	ENSG00000137960.5	0.545761273114516	75-100%
chr1:78620411-78620608;+	5041.76782484474	-0.341596485739361	0.0922708446865056	-3.70210641183519	0.000213816899339942	0.00214932887695045	ENSG00000137959.15	0.467912814768042	75-100%
chr1:78629724-78629890;+	63.1845055672629	-0.0560965331834398	0.243481068654214	-0.230393818679623	0.817785763953918	0.931309018316018	ENSG00000137959.15	0.0105068165169686	50-75%
chr1:78649762-78649885;+	645.308521559308	0.11921570531245	0.127498434597147	0.935036619776022	0.349769427650863	0.625709890832917	ENSG00000137965.10	0.0963466582306794	50-75%
chr1:78650191-78650613;+	31.6128119609547	0.0199340017456979	0.270585627511306	0.073669846876346	0.94127309227798	0.978953482549958	ENSG00000137965.10	0.0155784612474752	50-75%
chr1:80641246-80641315;+	23.7095426626741	0.13653935267558	0.339210869729484	0.402520570123439	0.687300952891623	0.866820408672879	ENSG00000234184.5	1.10401870110078	75-100%
chr1:81501614-81501679;+	6.3850499617903	2.12558021910469	0.699176861719336	3.04011808096409	0.00236485411403045	0.0161829576114314	ENSG00000227288.3	-0.366468071734887	0-25%
chr1:84077943-84078210;+	150.610132716496	0.111200411233495	0.177632527467878	0.626013787106666	0.531305898244232	0.769651784493878	ENSG00000142875.19	0.235645532718647	75-100%
chr1:84144249-84144378;+	41.143938911444	-0.036054748554968	0.242680726408164	-0.148568652684547	0.881894009973856	0.957983365230111	ENSG00000142875.19	0.052192393986915	50-75%
chr1:84298480-84298625;+	12.2256995612614	-0.253227863490297	0.416439888269395	-0.608077829774279	0.54313585555472	0.777144805864514	ENSG00000203943.8	-0.00912755468981644	25-50%
chr1:84479233-84479618;+	643.337290550052	0.313250843119492	0.184133320627473	1.70121758545397	0.0889021368624624	0.268333189571034	ENSG00000117133.10	0.481746058711082	75-100%
chr1:84506173-84506408;+	11.0736231343758	0.00580554852799999	0.459598242232189	0.0126317901039035	0.989921557724444	0.996309820754298	ENSG00000122432.17	-0.288922533868964	0-25%
chr1:84574534-84574708;+	98.6445710965432	0.00445304342474343	0.172025705074771	0.0258859187515488	0.979348331492752	0.992909401274627	ENSG00000284882.1	-0.0100395669331091	25-50%
chr1:84999036-84999144;+	0.371430622294011	-0.63714991494958	2.55218609160807	-0.249648690212917	0.802859041146991	NA	ENSG00000162643.12	0.189035325994678	50-75%
chr1:85062299-85062405;+	26.4234518589925	-0.466031892500309	0.32155423766156	-1.44931037416715	0.147250925227948	0.375624828746368	ENSG00000162643.12	0.0906030550792864	50-75%
chr1:85275806-85276008;+	52.6005131262934	0.98685972244092	0.222797416200124	4.42940380221686	9.4493950436164e-06	0.000142963075668406	ENSG00000223653.5	-0.158381485010811	0-25%
chr1:85276295-85276341;+	2.6543534149591	2.13979721965082	1.05944097752324	2.01974179312305	0.0434101775852628	0.160556039501964	ENSG00000223653.5	-0.0753022806688335	25-50%
chr1:85276767-85276903;+	2.41131028046398	1.19745699598455	1.01697103182107	1.17747404647336	0.239006350548449	NA	ENSG00000223653.5	0.198952665316859	75-100%
chr1:85580760-85580767;+	7.28147853724626	0.902973704850062	0.591089860791627	1.52764201307859	0.12660144457566	0.340365847431348	ENSG00000142871.16	0.369654899934701	75-100%
chr1:86704510-86705028;+	475.000682794517	-0.00527641868139478	0.134565126627973	-0.0392108922542932	0.968722249552939	0.989428237753902	ENSG00000097033.14	-0.328830598478912	0-25%
chr1:86913524-86913819;+	54.9153004311047	3.45825148966659	0.292884067348764	11.807578066541	3.56688207564838e-32	1.33521960290961e-29	ENSG00000153936.16	-0.0311528644289877	25-50%
chr1:86914585-86915187;+	589.928306683991	0.231917884645942	0.119465856137946	1.9412901070089	0.0522230988240245	0.183482010473575	ENSG00000153936.16	0.265479545917189	75-100%
chr1:87131921-87132053;+	7.55757267746276	0.0655237054166113	0.557696982691303	0.117489797237939	0.906471928673216	0.967246954277296	ENSG00000267272.5	0.00301045847203044	50-75%
chr1:87328415-87328678;+	532.467595968256	0.205492505474642	0.189897214219644	1.08212490804083	0.27919702939797	0.554247750262103	ENSG00000143013.12	0.547834796935025	75-100%
chr1:87328824-87329195;+	784.528720963679	-0.177828337607514	0.103467022733366	-1.71869580190567	0.0856697768632657	0.26200809254543	ENSG00000143013.12	0.0571874280081739	50-75%
chr1:87331644-87331812;+	168.043439061044	-0.107152986912686	0.159570579628274	-0.671508414410121	0.501896700908055	0.750501323097462	ENSG00000143013.12	0.312214185181245	75-100%
chr1:87332010-87332190;+	8.61495781252031	-0.504985394200966	0.555562543177319	-0.908962276889479	0.363370038518565	0.638606684106752	ENSG00000143013.12	-0.0664858288944871	25-50%
chr1:88684155-88684806;+	532.277526207042	-0.0735077414465945	0.129169141742983	-0.569081287176607	0.569300976896324	0.795190317634565	ENSG00000065243.19	0.395792415069726	75-100%
chr1:89524112-89524454;+	38.5085035711674	1.14315745149661	0.256429959541329	4.45797150044927	8.27388990668119e-06	0.000127850840662659	ENSG00000197147.13	0.118034478839365	50-75%
chr1:89524802-89525096;+	171.682333786777	-0.587210009903055	0.142490423137667	-4.12104895874808	3.77151259181439e-05	0.00048401381779451	ENSG00000197147.13	-0.0876628073117429	25-50%
chr1:89632953-89633359;+	135.444154547728	0.845599166242875	0.22645402399005	3.73408761453508	0.000188396906665184	0.00193254071221431	ENSG00000171488.14	0.388087054435989	75-100%
chr1:89820942-89821259;+	160.692617480472	-0.270281706383962	0.148468588560917	-1.8204639042087	0.0686883883392226	0.224385445585037	ENSG00000171492.14	-0.0571849399261872	25-50%
chr1:89821386-89821704;+	62.0549498500777	0.54602875711172	0.198221867342879	2.75463431169888	0.00587577676628029	0.0342245003055441	ENSG00000171492.14	-0.0656796539528732	25-50%
chr1:89821847-89822029;+	28.0238380807293	-0.637905535686367	0.317100246044058	-2.01168413977747	0.0442532435433937	0.162765335278209	ENSG00000171492.14	0.0804725356729133	50-75%
chr1:89843157-89843289;+	78.0403350732044	-0.350432409985446	0.197911775379646	-1.77064962058587	0.0766189849888897	0.242552628249905	ENSG00000171492.14	-0.0719551453294279	25-50%
chr1:89843361-89843761;+	162.867104907951	-0.0995514211045238	0.15720625791614	-0.633253551252576	0.526568080302462	0.766636539634047	ENSG00000171492.14	-0.35105713959067	0-25%
chr1:89995059-89995259;+	383.409182623434	0.341139345787586	0.149011480652629	2.28934941316931	0.0220590588311372	0.0966989387454998	ENSG00000162664.16	-0.503037580755885	0-25%
chr1:91500810-91501181;+	232.113818953815	-0.128921364178728	0.178865660716737	-0.720772023328143	0.471049790981435	0.727205003758397	ENSG00000097046.12	-0.243660590756894	0-25%
chr1:92298721-92298858;+	7.3488234025657	2.1780931668502	0.633072740863334	3.44051011243967	0.000580618739569305	0.00501354283959486	ENSG00000122484.8	-0.0915541403839489	25-50%
chr1:92299000-92299149;+	545.22740652782	-0.315800881777734	0.123353201633298	-2.56013526682948	0.0104631428993366	0.0541978974816932	ENSG00000122484.8	-0.189875919425731	0-25%
chr1:92831961-92832155;+	16978.7446196739	0.00474949982625694	0.229848807781344	0.0206635826050278	0.983514019684252	0.994777117866646	ENSG00000122406.13	0.215113727517982	75-100%
chr1:92832227-92832492;+	31.4593803277179	2.64681314190213	0.335008657318285	7.90073057541151	2.77273408728012e-15	2.40829171803043e-13	ENSG00000122406.13	-0.257312999629461	0-25%
chr1:92832648-92832941;+	11.2669519529031	2.11827877027264	0.535927540215863	3.95254696076905	7.73237479888256e-05	0.000901364286862722	ENSG00000122406.13	-0.185520208663432	0-25%
chr1:92833549-92833565;+	9.38798442356536	0.292122065008465	0.4848024130262	0.602559016125767	0.546802091710427	0.780084884132679	ENSG00000122406.13	0.0839079066056479	50-75%
chr1:93079090-93079526;+	781.443594347497	0.184468119697078	0.125985324257219	1.46420323783472	0.143138425823354	0.3682800659761	ENSG00000143033.17	0.0156788852042753	50-75%
chr1:93179695-93180275;+	151.182988708542	1.28281071512238	0.184447404312428	6.95488624469596	3.52846634837635e-12	1.97847212251364e-10	ENSG00000122483.17	0.203126696255148	75-100%
chr1:93180600-93180808;+	112.36638348732	-0.979221448338705	0.198844721093834	-4.92455340504922	8.45532352650312e-07	1.70020529097672e-05	ENSG00000122483.17	-0.182115821400085	0-25%
chr1:93345844-93346743;+	3734.08907340694	-0.138294605738784	0.117334863592338	-1.17863183630798	0.238544808826774	0.505801452459465	ENSG00000117505.12	0.362903758400295	75-100%
chr1:93846391-93846498;+	3.6886634486081	0.355274391215107	0.747617456617637	0.475208795715439	0.634638158436747	0.835434025504302	ENSG00000211575.3	-0.170213120616424	0-25%
chr1:94418245-94418569;+	321.115045532725	0.117453686957765	0.125694574154421	0.934437208192206	0.350078411984888	0.625978323029879	ENSG00000117528.12	-0.378322327341779	0-25%
chr1:94927208-94927614;+	116.28003423976	-0.0652390101039092	0.159191961950808	-0.409813468622672	0.681942785353663	0.863120879524246	ENSG00000235501.5	0.704548514835827	75-100%
chr1:95234117-95234358;+	495.713717860764	-0.189654642223791	0.111230129350983	-1.70506537509583	0.0881822323998574	0.266906659005058	ENSG00000122481.16	-0.0259760882968135	25-50%
chr1:96721544-96721865;+	266.083533275592	0.45317749549726	0.153492047449137	2.9524493485399	0.00315263787514619	0.0204517474849	ENSG00000117569.18	-0.0858681565790776	25-50%
chr1:98661630-98661870;+	6.66420112550925	-0.131548507308282	0.556306208836527	-0.236467803556257	0.813069687949299	0.928985670545985	ENSG00000162627.16	0.736799638644347	75-100%
chr1:99849889-99850394;+	727.498014957791	0.0707701692520785	0.10488550334069	0.674737375499856	0.499842634102971	0.74924243016123	ENSG00000162688.16	-0.276664389195294	0-25%
chr1:99969947-99970251;+	101.178100455184	-0.0500017162904345	0.191782346297297	-0.260721162587733	0.794307544960247	0.920636079104856	ENSG00000283761.1	-0.198279213571293	0-25%
chr1:100037939-100038522;+	2321.12523499965	0.0576170238078242	0.093224203050211	0.618047909476806	0.536543757947785	0.773291036209329	ENSG00000156875.13	-0.190184559672683	0-25%
chr1:100132990-100133317;+	171.649249437987	-0.711694712565727	0.195004577044716	-3.64963081047339	0.000262617479546426	0.00255578446407356	ENSG00000122435.9	-0.122226381351401	25-50%
chr1:100266122-100266377;+	430.483889933018	-0.130580787751777	0.108311654583611	-1.20560237265119	0.227970843921487	0.493123552514469	ENSG00000137996.12	-0.155052445958465	0-25%
chr1:100351337-100351430;+	3.08212518031538	0.448124423320998	0.83560103545885	0.536289933000049	0.591758187033295	0.80991550002425	ENSG00000079335.19	-0.0150498601571894	25-50%
chr1:100351687-100351828;+	5.78872351503038	2.66284167785738	0.763543524954805	3.48747856648381	0.000487598004062776	0.00434004680240471	ENSG00000079335.19	-0.0694033353714573	25-50%
chr1:100352299-100353011;+	187.04039419804	0.0650476306294705	0.147004444835259	0.442487509152301	0.658136467093671	0.848670802707443	ENSG00000079335.19	0.00457161764694791	50-75%
chr1:100719722-100719773;+	86.3209147620378	0.313257633602141	0.215076850408332	1.45649163546615	0.145256760249448	0.371749167134997	ENSG00000162692.11	0.312765282139639	75-100%
chr1:100894861-100895016;+	6.62185990763917	-1.41236118965861	0.604554999188869	-2.33619967009382	0.0194808374981675	0.088264865159614	ENSG00000273204.1	-0.0764013860865254	25-50%
chr1:100896014-100896561;+	486.208622818862	-0.301012108992054	0.150459322974332	-2.00062118479295	0.0454332288157561	0.165868730146314	ENSG00000162695.11	-0.218736566393657	0-25%
chr1:101025835-101025952;+	379.972424924777	-0.668979190192253	0.12221364601075	-5.47385019618358	4.40361363575757e-08	1.18102162675242e-06	ENSG00000233184.6	-0.19443561428452	0-25%
chr1:101235688-101235993;+	373.383170449039	1.65667543946522	0.124040072742678	13.3559695897792	1.0932529480763e-40	7.64644127736104e-38	ENSG00000170989.9	0.0511183047770157	50-75%
chr1:101236055-101236376;+	97.513228321778	1.00139207265801	0.188769409106099	5.30484296899594	1.12770030673374e-07	2.81163402930295e-06	ENSG00000170989.9	0.0119880910544022	50-75%
chr1:101236690-101237079;+	918.566640690183	0.0679668480254516	0.107548542960209	0.631964377709867	0.52741015454326	0.767256455218129	ENSG00000170989.9	0.0785656003681753	50-75%
chr1:101238015-101238201;+	16.909879154498	0.403293112413794	0.359963751494972	1.12037145612265	0.262555503333409	0.535014963397635	ENSG00000170989.9	-0.0512785987736105	25-50%
chr1:101238293-101238370;+	10.1688027801853	1.36039812409713	0.553645417622893	2.45716496659193	0.0140038364161636	0.0683759785483013	ENSG00000170989.9	-0.00601022072829929	25-50%
chr1:101238746-101239865;+	55.0104426111877	0.389459459531272	0.22619633351891	1.72177618210029	0.0851100707792204	0.260966250711827	ENSG00000170989.9	0.110234036609743	50-75%
chr1:103525657-103526240;+	1403.73594846702	-0.166397591173578	0.105053245477321	-1.58393575008113	0.113208340874511	0.316188659495876	ENSG00000185946.15	0.108826726701514	50-75%
chr1:103533736-103533827;+	1.17672531431902	-0.506810892118071	1.34528843993225	-0.376730281086483	0.706374057016935	NA	ENSG00000185946.15	0.0674675956713347	50-75%
chr1:107056646-107056868;+	515.7215822427	-0.389658752003246	0.110321530973514	-3.53202814142232	0.000412385467297251	0.00377423586426527	ENSG00000198890.8	0.122797460460282	50-75%
chr1:107057484-107057758;+	12.1523152728539	2.37009922416383	0.512498410101916	4.62459819864126	3.75325242825354e-06	6.41092178908243e-05	ENSG00000198890.8	0.0505914741194474	50-75%
chr1:107141029-107141227;+	252.203908423239	-0.0614840172056375	0.132710777999578	-0.463293322007597	0.643154131833649	0.840442033328813	ENSG00000162631.18	0.955604997313279	75-100%
chr1:108559974-108560186;+	160.644865423437	0.2888154307839	0.166057761541752	1.73924680245243	0.0819913602177883	0.254308130688339	ENSG00000162636.15	0.171945987156941	50-75%
chr1:108661259-108661347;+	1.48377373387069	-0.281556670768173	1.16936083494352	-0.240778263094277	0.809726977595679	NA	ENSG00000285923.1	-0.00140583548080402	25-50%
chr1:108692278-108692917;+	539.300900416815	0.0891695337093051	0.148276446000391	0.60137355672168	0.547591207106479	0.780262969835438	ENSG00000134186.11	-0.250538448655219	0-25%
chr1:108746586-108746826;+	833.945885908082	-0.129118236150199	0.0971045642390783	-1.32968246304366	0.183622915289705	0.431429441528445	ENSG00000116266.10	-0.270036672520418	0-25%
chr1:108876947-108877202;+	157.257524991635	-0.302341735752985	0.160930551329101	-1.87870937653535	0.060284186810736	0.204184161724958	ENSG00000121957.13	0.0735066533776423	50-75%
chr1:109090645-109090860;+	512.789278600382	-0.0148883006536931	0.134335224694232	-0.110829461800366	0.911751582127409	0.969301341991291	ENSG00000215717.5	-0.668664687636192	0-25%
chr1:109100120-109100387;+	1086.88843341807	0.390705419664257	0.458230484815705	0.852639517908534	0.393859240771126	0.664970484974289	ENSG00000270066.3	0.424369532703745	75-100%
chr1:109113996-109114174;+	0.510454596236617	-1.20892452981842	2.10630379911927	-0.573955442858679	0.565997953413101	NA	ENSG00000116299.16	0.386568781606545	75-100%
chr1:109213837-109214149;+	1792.82998381069	-0.0439295723652164	0.0879832397560791	-0.49929478031276	0.617571731767522	0.824607962166149	ENSG00000031698.12	-0.0994921915262467	25-50%
chr1:109235207-109235380;+	17.8703983393898	-0.639982824826165	0.347576891636845	-1.84126977432905	0.0655820348010712	0.216966157395179	ENSG00000031698.12	-0.243459794153545	0-25%
chr1:109466505-109466696;+	4.57247339952102	0.483149039611074	0.669556641468124	0.721595470327474	0.47054322487935	0.726997267207881	ENSG00000143028.8	1.11642666513193	75-100%
chr1:109483808-109484341;+	174.432518354866	1.39152829989321	0.155182314644006	8.96705467427413	3.04548955237536e-19	3.89149140976117e-17	ENSG00000162650.16	0.04949702445571	50-75%
chr1:109494008-109494188;+	187.281687840093	-0.129825036890354	0.141169729559279	-0.919637923056579	0.35776200223293	0.633357656387586	ENSG00000174151.14	-0.235279619679625	0-25%
chr1:109548505-109548805;+	2292.93700659098	0.240247637218507	0.08535863718646	2.8145673963105	0.00488429347649533	0.0294031148399304	ENSG00000065135.10	0.0900322309273369	50-75%
chr1:109616039-109616173;+	9.79196050123597	-0.67112433788783	0.577119186706038	-1.16288689294552	0.24487539597647	0.514164818633482	ENSG00000116337.15	0.0132479349674536	50-75%
chr1:109619630-109620281;+	1196.31374572691	0.10044465402726	0.105963630898096	0.947916310303264	0.343172060929064	0.619706354888107	ENSG00000116337.15	0.0854395733170127	50-75%
chr1:109620608-109620672;+	4.18989962803479	0.347804363422406	0.702460198701904	0.495123231273634	0.620513136133651	0.826830725300504	ENSG00000116337.15	-0.0310481071631284	25-50%
chr1:109620913-109621236;+	198.589372479969	0.478167721670085	0.138235107344121	3.45909031979655	0.000542003119795099	0.00472927082006373	ENSG00000116337.15	0.0079826621566923	50-75%
chr1:109623982-109624063;+	8.46909905616135	0.158534801894152	0.490484520817761	0.323220805479926	0.746528025357938	0.89801982752276	ENSG00000116337.15	0.459180095425092	75-100%
chr1:109625307-109625406;+	3.72862983224646	0.134093245240498	0.744364618388074	0.180144571528505	0.857039071922348	0.94846704087076	ENSG00000116337.15	0.0544894673989262	50-75%
chr1:109625658-109625768;+	5.61816135283308	-0.0482398382460178	0.637202605747327	-0.0757056512495597	0.939653279852355	0.978412248438818	ENSG00000116337.15	-0.373255768381378	0-25%
chr1:109626327-109626400;+	6.70921469585471	-0.168634423097668	0.591801978529846	-0.284950759232995	0.775681867001855	0.911197743307876	ENSG00000116337.15	0.00416720304228269	50-75%
chr1:109627216-109627328;+	4.71440353337416	-0.688307524869158	0.672911618412993	-1.02287953727486	0.306364805636703	0.583194657227638	ENSG00000116337.15	-0.100960316598367	25-50%
chr1:109655669-109655798;+	7.70955174401276	-0.0549361092921639	0.639314826087932	-0.085929665714663	0.931522328893199	0.976454366291597	ENSG00000168765.16	0.305579881861432	75-100%
chr1:109656010-109656400;+	1068.32903233975	-0.0161061550567015	0.111453913236354	-0.144509551876802	0.885098114314742	0.959424841235663	ENSG00000168765.16	0.359316835781144	75-100%
chr1:109657625-109657853;+	12.9500042074074	-0.272514573679403	0.413662148360648	-0.658785375358572	0.510033599826809	0.755427498193556	ENSG00000168765.16	0.00200647288436495	50-75%
chr1:109658824-109658919;+	16.2160211613177	-0.285105232166583	0.373736739316122	-0.762850429658802	0.44555260183309	0.708198357377067	ENSG00000168765.16	-0.155946494134777	0-25%
chr1:109667976-109668131;+	1021.94091931796	0.0218706779435517	0.116822932031133	0.187212198523858	0.851494260891344	0.946262770328445	ENSG00000213366.12	0.574296606240036	75-100%
chr1:109668242-109668430;+	7.47843159872351	0.40651594670927	0.588096883186986	0.691239757140521	0.489414883132852	0.741642554530186	ENSG00000213366.12	-0.0261156966776372	25-50%
chr1:109669445-109669586;+	10.6307581649574	0.546961467945616	0.467867038686365	1.16905321965259	0.242382189947507	0.510664593295668	ENSG00000213366.12	0.338472347408277	75-100%
chr1:109687688-109687884;+	1349.53579099296	0.147191397574447	0.124985394326085	1.1776687857657	0.238928675573747	0.506480007927823	ENSG00000134184.12	0.68243251167075	75-100%
chr1:109688087-109688148;+	2.81640519116951	-0.508663799491735	0.927841812263692	-0.548222544800743	0.583539103718077	0.804907560622549	ENSG00000134184.12	0.210016074034209	75-100%
chr1:109711738-109711761;+	25.2439391656768	0.230519258302583	0.331810917447669	0.694730782446116	0.487224033194491	0.739762342911937	ENSG00000134201.11	0.384113649618477	75-100%
chr1:109713234-109713253;+	0.955763636888845	0.684724125464307	1.72834962204367	0.396172230856082	0.691977975478748	NA	ENSG00000134201.11	0.0433862254111438	50-75%
chr1:109910468-109911041;+	776.226764258041	-0.442186717129527	0.119974165006411	-3.68568280600994	0.000228090290185482	0.00227569509899641	ENSG00000184371.13	0.627947031029328	75-100%
chr1:109914258-109914359;+	14.9279645105979	-0.42200132953149	0.417931546499342	-1.00973791776725	0.312620870834251	0.588794000911964	ENSG00000184371.13	0.169334048883679	50-75%
chr1:109984688-109985179;+	777.481855947053	-0.135947678830658	0.114750216594904	-1.18472699106604	0.236125407083361	0.502541725613514	ENSG00000168710.17	-0.140703232587904	25-50%
chr1:110003937-110004120;+	2.44227995898023	1.0009624088642	1.07996508376296	0.926847010068606	0.3540059731029	NA	ENSG00000168710.17	0.164125662856403	50-75%
chr1:110004238-110004354;+	7.65036120530868	-0.155277103873158	0.51956505946422	-0.298859788672628	0.765047029615791	0.906460089839859	ENSG00000168710.17	0.149924601751439	50-75%
chr1:110034589-110034701;+	165.784145425357	0.397057423381703	0.1798849389213	2.20728553353439	0.0272941173325935	0.113774004150827	ENSG00000143093.14	-0.0522988165290348	25-50%
chr1:110210107-110211057;+	51.8961815261308	-0.0520082540950535	0.239881573852345	-0.216808040983865	0.828357945207822	0.936227113401434	ENSG00000116396.14	0.330259198347496	75-100%
chr1:110211165-110211529;+	2.42844608714203	-1.07981543147821	0.951199174316971	-1.13521485366469	0.256285307422882	NA	ENSG00000116396.14	0.038802404396723	50-75%
chr1:110211637-110211909;+	1.39713239668355	0.335861133240673	1.27397132458979	0.263633197041401	0.79206257566672	NA	ENSG00000116396.14	0.609715629571308	75-100%
chr1:110339208-110339563;+	160.653161095202	0.646971468142436	0.146274490900179	4.42299586319494	9.73416059845724e-06	0.000146913413052695	ENSG00000162775.14	-0.0703147341415192	25-50%
chr1:110407745-110407868;+	30.6019541252949	-0.639723195913963	0.316976249138078	-2.01820545751771	0.0435698680079746	0.160989844559426	ENSG00000224699.8	-0.484460509159922	0-25%
chr1:110870763-110871241;+	8487.33070981054	-0.125627234326553	0.0907230497287062	-1.38473336932811	0.166134011567198	0.405092638480091	ENSG00000143119.13	0.0336213184956712	50-75%
chr1:110872507-110872709;+	252.05227373534	0.148055261832289	0.131758788797697	1.12368414421003	0.261147045255318	0.533330733732583	ENSG00000143119.13	0.0378169026136205	50-75%
chr1:110872917-110873300;+	12859.743180542	-0.0802294002901485	0.13827621105132	-0.580211156208005	0.561772231240742	0.790448534168905	ENSG00000143119.13	-0.122661806066167	25-50%
chr1:110880193-110880304;+	17.834989922982	0.135775700758023	0.342734996984016	0.396153593746819	0.691991723444056	0.869668811504451	ENSG00000143119.13	-0.136749928695211	25-50%
chr1:110891388-110891449;+	83.9853083883791	-0.0550168927440713	0.182151301847849	-0.302039525306423	0.762621932334181	0.905754120903471	ENSG00000143119.13	0.802479575372535	75-100%
chr1:110894180-110894601;+	22.439805492385	-0.817855670056382	0.323827169656088	-2.52559311476231	0.0115503168199421	0.0586968107916675	ENSG00000143119.13	-0.201806294651234	0-25%
chr1:110963302-110963535;+	12.0257065178732	-0.327885711103262	0.451335531800635	-0.726478834482938	0.467545278140219	0.724619453440846	ENSG00000273010.1	-0.129256334917092	25-50%
chr1:111139299-111140588;+	721.318653390936	-0.647023939712276	0.104939135624001	-6.16570677721776	7.01690079910062e-10	2.70561197525205e-08	ENSG00000134255.13	-0.0924178787998174	25-50%
chr1:111147638-111147786;+	3.21258136876094	-0.813138593110335	0.932353007718909	-0.872135968220617	0.383134206157023	0.655116271970193	ENSG00000134255.13	0.0137928820536929	50-75%
chr1:111200265-111200391;+	441.145831959366	-0.415337620315644	0.182157527222792	-2.28010133123764	0.0226016792997398	0.0984120957451647	ENSG00000064886.13	0.530078711599045	75-100%
chr1:111226134-111226300;+	10.7808497365291	1.03202579573385	0.451069136146153	2.28795480123353	0.0221401534194412	0.0968946151131084	ENSG00000064886.13	0.293580787616218	75-100%
chr1:111227612-111227715;+	13.5436287926538	-0.838087907778577	0.415769875196734	-2.01574947531254	0.0438261792287476	0.16159991558569	ENSG00000064886.13	0.292032369611024	75-100%
chr1:111229694-111230043;+	1177.80759920617	-0.189896022266327	0.168244208303791	-1.12869277451406	0.259027458400034	0.530837519419856	ENSG00000064886.13	0.922828256178744	75-100%
chr1:111230138-111230213;+	4.04782901576909	-0.51189383159097	0.728305489269635	-0.70285592945937	0.482145538058366	0.735544239535638	ENSG00000064886.13	0.175392317884963	50-75%
chr1:111230551-111230908;+	9.04780729766677	-0.215635139883343	0.520004674351634	-0.414679233705365	0.678376736328109	0.861241641609524	ENSG00000064886.13	0.444610553862849	75-100%
chr1:111238765-111238904;+	2.57092038819248	-2.45400310911934	1.17635657456514	-2.08610481054735	0.0369691300519271	NA	ENSG00000064886.13	0.0865043971287556	50-75%
chr1:111346220-111346325;+	12.7025963451246	0.466268601615637	0.401418395393242	1.1615526517136	0.245417224360911	0.514733190424897	ENSG00000173947.13	-0.351005043109928	0-25%
chr1:111346610-111346688;+	3.99470301370207	1.28527284754121	0.736579198475929	1.74492145610491	0.0809985419530318	0.252318242853689	ENSG00000173947.13	0.108942744396263	50-75%
chr1:111449288-111449887;+	1676.8328758216	0.0281711146498342	0.178713906134327	0.157632471133275	0.874746415183688	0.955244994543533	ENSG00000116459.10	-0.539688135786354	0-25%
chr1:111473858-111474004;+	125.184722396412	0.0087876967003198	0.170030801310859	0.0516829693947844	0.958781307556164	0.986071432175023	ENSG00000143110.11	0.934044478300208	75-100%
chr1:111619629-111620335;+	1795.46120004687	0.0427002497613591	0.0982704450749008	0.434517720244509	0.663912529724048	0.851822843169294	ENSG00000116473.14	-0.170873597768387	0-25%
chr1:111691331-111691396;+	20.6739060118182	-0.365136263945194	0.361248456913429	-1.01076214156036	0.312130286884016	0.588357233959832	ENSG00000116473.14	0.0080196351923536	50-75%
chr1:111755566-111755986;+	785.132812570598	-0.258575024522115	0.137750939490717	-1.87711986196319	0.0605016677481921	0.20465996250623	ENSG00000064703.11	0.243321338682458	75-100%
chr1:112396086-112396276;+	168.864301829466	-0.712328878023238	0.149220899236731	-4.77365356774297	1.80913479666815e-06	3.36716979172591e-05	ENSG00000143079.14	-0.169029258825147	0-25%
chr1:112396407-112396573;+	29.7905124751435	-1.24632699495092	0.305529283789003	-4.07923908142183	4.51833505195485e-05	0.000561948100191184	ENSG00000143079.14	-0.136146489656436	25-50%
chr1:112618703-112618822;+	9.39864948598872	0.624779088458914	0.520710781194365	1.19985817659824	0.230194425384285	0.496076172696305	ENSG00000116489.12	-0.202457835265357	0-25%
chr1:112618890-112619243;+	18.6605428771827	0.564220649337358	0.346210266008564	1.62970513798514	0.103163830944798	0.296773276204225	ENSG00000116489.12	-0.172506880700299	0-25%
chr1:112619659-112619861;+	6783.79766319002	0.067603811402309	0.0880411684583005	0.767865903941616	0.44256685580512	0.705822366071908	ENSG00000116489.12	-0.719521513736064	0-25%
chr1:112674400-112675023;+	1626.10470967592	0.0929045247075062	0.104520152499759	0.888867098693916	0.374074509523008	0.647207417075146	ENSG00000155363.18	-0.207736218864013	0-25%
chr1:112688935-112689088;+	5.26838769176457	0.536910152473624	0.648322736612335	0.828152588445576	0.407584090373362	0.67666629798177	ENSG00000155363.18	-0.140408895514121	25-50%
chr1:112698615-112698792;+	4.92930258149894	-0.231380485071474	0.685935902307162	-0.337320855043774	0.735875039990774	0.892614979365377	ENSG00000155363.18	-0.0632270866468096	25-50%
chr1:112715567-112715629;+	1.98906942834973	-0.62432975688604	1.0718194909131	-0.582495244935474	0.560233143491967	NA	ENSG00000261595.1	-0.0474256678054135	25-50%
chr1:112956224-112956698;+	148.609001848993	-0.85683642715128	0.1660065784987	-5.16146067764411	2.45030364736323e-07	5.62384890670293e-06	ENSG00000226419.7	0.0770272448901415	50-75%
chr1:113073163-113073313;+	197.668350102426	-0.444913626423746	0.14421598360281	-3.08505073646411	0.00203517432568796	0.014282337067919	ENSG00000198799.11	-0.201676790840956	0-25%
chr1:113390395-113390536;+	41.4439395049101	0.346003202203591	0.231213369583294	1.49646710666939	0.134531973444102	0.353738701048411	ENSG00000081026.18	0.152266821103979	50-75%
chr1:113449657-113449697;+	64.7233415380502	0.159804912346235	0.193881668502783	0.824239411494133	0.409803537434477	0.678487411570019	ENSG00000232499.2	-0.178798132885265	0-25%
chr1:113812580-113812664;+	7.86907481902142	-0.0192820322453923	0.546755166716521	-0.0352663009317103	0.971867394567207	0.99048745155298	ENSG00000231128.5	-0.164323893744107	0-25%
chr1:113904853-113904886;+	11.7027284581447	-0.0777063101302596	0.46659836286863	-0.166537897073886	0.867733662009283	0.95312765581699	ENSG00000118655.5	0.0914959089305231	50-75%
chr1:113904968-113905017;+	5.67156265493567	0.92028809824955	0.618993088985399	1.48675019903374	0.137080799041183	0.358031984759883	ENSG00000118655.5	-0.209827586100419	0-25%
chr1:113905090-113905728;+	752.062157290699	0.217272761122569	0.13999610760344	1.55199144349089	0.120664270977205	0.329397595935923	ENSG00000118655.5	-0.212326068520223	0-25%
chr1:113929131-113929928;+	298.562740901771	0.290047037131463	0.115670419218409	2.50752992071202	0.012157828791203	0.061094871168953	ENSG00000163349.21	0.403938097806827	75-100%
chr1:113930194-113930462;+	3.27726683195751	0.913767446198365	0.865681382340604	1.05554706943997	0.291175194122501	0.567688870996239	ENSG00000163349.21	0.0590545673043199	50-75%
chr1:113940379-113940905;+	16.7025950885261	0.447473142608557	0.387059479998306	1.15608366603116	0.247646936470691	0.517349069690347	ENSG00000163349.21	0.440466791270145	75-100%
chr1:115641848-115642058;+	119.87400484302	0.314087577090648	0.164644003831666	1.90767698659572	0.0564329779339504	0.19484341004036	ENSG00000173218.14	0.134092795237776	50-75%
chr1:115976293-115976400;+	2.28120016475892	0.366532980791592	0.980210212824581	0.373933035991727	0.708454137274668	NA	ENSG00000163393.12	0.146316344136622	50-75%
chr1:116111316-116111536;+	4.56838752695418	1.07434297389648	0.715803905581684	1.50089006991857	0.133383996978511	0.352043681399689	ENSG00000173212.4	0.166656382460163	50-75%
chr1:116278607-116278608;+	2.35458893634074	-1.70300301623819	1.11865039117988	-1.52237287866316	0.127915676526808	NA	ENSG00000221040.2	0.496716546021422	75-100%
chr1:116373168-116373503;+	4277.22652959872	0.128045270761729	0.0843969133711879	1.51717954658567	0.129221358854908	0.344685394986525	ENSG00000163399.15	0.214277284510019	75-100%
chr1:116373980-116374088;+	23.1354049259336	0.181611748998097	0.323812326508078	0.560854958662504	0.574896417245975	0.798992258041474	ENSG00000163399.15	-0.249282920320972	0-25%
chr1:116384011-116384127;+	179.910606591598	-0.129541709242929	0.170654706258283	-0.759086649780812	0.447800724682427	0.70982570886918	ENSG00000163399.15	-0.0388371244745098	25-50%
chr1:116387285-116387471;+	43.4576133234854	-0.434728145503358	0.260905836600316	-1.6662262185009	0.0956683657606776	0.282393805551676	ENSG00000163399.15	-0.140636005896027	25-50%
chr1:116388129-116388220;+	9.95967021830425	0.0351360104885609	0.481533687998903	0.0729668792947274	0.941832473723735	0.979113802966026	ENSG00000163399.15	0.212716857057395	75-100%
chr1:116388638-116388717;+	9.54663411242734	-0.31448124522271	0.536314383975569	-0.586374810407911	0.557623668002178	0.787153274280959	ENSG00000163399.15	-0.0970814211823336	25-50%
chr1:116398617-116398716;+	74.5207446931445	0.217308179479021	0.21291412466072	1.02063768585247	0.307426127719362	0.584149914785085	ENSG00000163399.15	0.128195346760426	50-75%
chr1:116399419-116399546;+	11.3249160413053	0.349333083434179	0.481144306032364	0.72604638370319	0.467810336087438	0.724936705342622	ENSG00000163399.15	0.651111228061282	75-100%
chr1:116400857-116400983;+	39.9440121225572	-0.291716713959451	0.251218116780284	-1.16120890363408	0.245556954789424	0.514863738118753	ENSG00000163399.15	0.0903632989939401	50-75%
chr1:116401129-116401240;+	36.9647671363681	0.0520933542218859	0.266414466456542	0.195535005717805	0.84497413593982	0.943126263438961	ENSG00000163399.15	0.0945969445920332	50-75%
chr1:117060266-117060386;+	541.299914742502	-0.0234897407553232	0.144648692913656	-0.162391655826055	0.870997441312867	0.953871858063024	ENSG00000116830.11	0.0366629325339385	50-75%
chr1:117366780-117366956;+	180.095725338389	0.543444864870532	0.217017237413953	2.50415529819841	0.0122744144544828	0.0615759508061995	ENSG00000198162.12	0.0979589842972861	50-75%
chr1:117367394-117368093;+	255.637723724045	0.0742626422867926	0.157374945733449	0.47188351322817	0.637009936564732	0.837022636448533	ENSG00000198162.12	0.0717137353854247	50-75%
chr1:117606019-117606080;+	15.1136740739519	0.971904082119775	0.38707223519432	2.51091138487847	0.0120419921296884	0.0606618777147191	ENSG00000183508.4	0.734390783229312	75-100%
chr1:117928945-117929113;+	6.55917910407336	0.595713076716395	0.595768902410922	0.999906296393952	0.317355857046396	0.594075501379005	ENSG00000065183.15	-0.0553788545267486	25-50%
chr1:117929707-117929997;+	243.955754067557	-0.739975341075859	0.153231873733712	-4.8291215335642	1.37136694096171e-06	2.62116495918392e-05	ENSG00000065183.15	-0.281994408540306	0-25%
chr1:119139706-119139777;+	1.06580515255405	0.118748242982742	1.50061164630356	0.0791332276243846	0.936926654551116	NA	ENSG00000231365.5	0.151993547545068	50-75%
chr1:119140374-119140451;+	170.305063110821	-0.699273574589895	0.139103682805997	-5.0269954071967	4.98224281154579e-07	1.06702698988932e-05	ENSG00000231365.5	-0.211846660505396	0-25%
chr1:119140700-119140882;+	44.5008283136379	-0.253855216333899	0.257689990939193	-0.985118651324729	0.324565792835937	0.600634287842469	ENSG00000231365.5	-0.437626201264145	0-25%
chr1:119648344-119648446;+	1.42539057400117	-1.43232161707455	1.31973681618957	-1.08530852477848	0.277785031500951	NA	ENSG00000092621.12	0.078190767845742	50-75%
chr1:119711852-119712082;+	207.488743421182	0.0202659923205645	0.166501462303287	0.121716602606465	0.903123464025794	0.965867661876444	ENSG00000092621.12	0.401065144055139	75-100%
chr1:119712830-119712929;+	2.9134937526272	-0.281391919544397	0.945813557424132	-0.297513095826996	0.766074811371171	0.906906342056549	ENSG00000092621.12	-0.0800376525422191	25-50%
chr1:120942589-120942601;+	330.609562180813	2.65658636958463	0.176820945796919	15.0241610665048	5.10029680822284e-51	5.64815369037278e-48	ENSG00000277610.1	0.445434223665845	75-100%
chr1:121184977-121184998;+	8.42588821668716	-0.244804758993797	0.540947122155731	-0.452548408092504	0.650873956133233	0.844591739386245	ENSG00000171943.11	-0.109266869483459	25-50%
chr1:144412575-144412731;+	927.217169353372	1.86538079301767	0.171688266395204	10.864928816532	1.69355201154117e-27	4.73802372239382e-25	ENSG00000207205.1	0.400132842107732	75-100%
chr1:145233031-145233186;+	18.5519216267225	-0.0438045586756514	0.352121528225919	-0.124401819157012	0.900997133059344	0.964962368770435	ENSG00000223612.3	0.0781214120201509	50-75%
chr1:145607946-145607997;+	110.887072174328	-0.107269275232501	0.170435049116198	-0.629385069495701	0.529096990241318	0.768665013868117	ENSG00000117262.18	-0.182218567861018	0-25%
chr1:145823811-145824372;+	827.404783812124	0.134281795887083	0.0902233900379703	1.48832576375784	0.136665003691339	0.357439767847314	ENSG00000186141.8	-0.288339002400801	0-25%
chr1:145845593-145845757;+	85.4989322825064	-0.321443666207465	0.196839678577753	-1.63302271437358	0.102464219521547	0.295541761983223	ENSG00000186364.11	-0.0881338496094849	25-50%
chr1:145918981-145919095;+	7.98856949897416	-0.420009076977243	0.524136561038754	-0.801335201926865	0.422937616971889	0.690608586804777	ENSG00000211451.12	-0.262400561848725	0-25%
chr1:145927567-145927717;+	169.527062861375	0.767837277395651	0.146606084035233	5.23741754954127	1.62839006916927e-07	3.89553116637091e-06	ENSG00000280778.1	-0.0444741579359192	25-50%
chr1:145960595-145960671;+	2.1872908114509	-0.424347929110868	0.988650305649449	-0.429219438547699	0.667763538065038	NA	ENSG00000278431.1	-0.0291880554347612	25-50%
chr1:145964662-145964810;+	224.222500659519	-0.0030259053245488	0.132234733156208	-0.0228828330675747	0.981743734038506	0.993670168828798	ENSG00000121851.12	0.0503262943518005	50-75%
chr1:146052588-146052649;+	1.15710989931655	1.89289948197881	1.61363350960367	1.17306654250365	0.240769122177076	NA	ENSG00000233396.7	0.104511776661665	50-75%
chr1:146938299-146938452;+	14.4853406283202	0.787759482936254	0.423271072950979	1.86112289092689	0.0627268242909476	0.20991608360675	ENSG00000268043.7	-0.157667885503966	0-25%
chr1:147172674-147172876;+	23.7759522385982	-0.369895442819329	0.294459377659212	-1.25618496432272	0.209048916810917	0.467370635178379	ENSG00000180867.11	-0.101082938217949	25-50%
chr1:147242597-147242802;+	912.458613862793	0.159684455437894	0.095872355724782	1.66559436482708	0.0957942342926917	0.282566633790969	ENSG00000131778.18	-0.141641144000615	25-50%
chr1:147541473-147541554;+	3.69255091071844	-1.56755237082231	0.876805192604047	-1.78780005415661	0.0738082721467303	0.236658009703372	ENSG00000116128.10	0.214352463138908	75-100%
chr1:147600095-147600294;+	88.3804129576171	0.30015538123102	0.218461374890727	1.37395171746564	0.169456672277443	0.4106701409492	ENSG00000116128.10	-0.0165249056691337	25-50%
chr1:147611651-147611794;+	6.53205059448801	1.05640244752683	0.687640591919832	1.53627121484706	0.124471876242791	0.33650834368639	ENSG00000116128.10	-0.264671925586552	0-25%
chr1:148263475-148263479;+	92.2421784943393	1.21678546738438	0.233732669454556	5.20588529718117	1.93073885304948e-07	4.53715094927932e-06	ENSG00000199879.1	0.0748676820000382	50-75%
chr1:148402708-148402716;+	275.501477598367	3.29745212113104	0.213504519228541	15.4444136969361	8.22723336602175e-54	1.09331704201063e-50	ENSG00000201183.1	0.303873357246085	75-100%
chr1:148952123-148952147;+	16.3860544252582	0.835323803769913	0.371001284863461	2.25153884326125	0.0243514295664715	0.104254557831456	ENSG00000178104.19	0.118215161751241	50-75%
chr1:148952383-148952403;+	21.1855631459289	-0.480222379496052	0.316310515977073	-1.51819922272474	0.128964183410561	0.344280081062977	ENSG00000178104.19	-0.000741900339531254	25-50%
chr1:148952595-148952617;+	5.48893500447317	-0.261055918434381	0.62575442880731	-0.417185890209286	0.676542444875093	0.860421969079845	ENSG00000178104.19	-0.249698742750584	0-25%
chr1:149636755-149636773;+	442.94985723736	2.52383543733164	0.20967765458833	12.0367401203853	2.27779944142699e-33	9.76441186358814e-31	ENSG00000206828.1	0.263425355746186	75-100%
chr1:149886845-149887139;+	16859.6312079232	0.341711164112528	0.0987412140535662	3.46067412060736	0.000538824649254942	0.00471064756365416	ENSG00000184260.5	0.087054046943617	50-75%
chr1:149899563-149899643;+	119.076047949802	-0.769536041768517	0.192337680055503	-4.00096352179381	6.30850833679281e-05	0.00075220966610713	ENSG00000178096.8	-0.473351838883668	0-25%
chr1:150067277-150067454;+	46.2238748893704	-0.10516357311952	0.257276885876867	-0.408756397843885	0.682718440851788	0.863853579055679	ENSG00000136631.14	-0.096060963996744	25-50%
chr1:150067628-150067887;+	445.346513058046	-0.289579418253684	0.115728260924135	-2.5022359788463	0.012341163576997	0.0618174605257118	ENSG00000136631.14	-0.237259516431889	0-25%
chr1:150149451-150150291;+	519.307161511925	-0.166081205059771	0.3584335159753	-0.463352888771752	0.64311144151063	0.84042756871224	ENSG00000023902.13	0.155833926299393	50-75%
chr1:150150723-150151326;+	175.998395488863	-0.0238139551404819	0.145724443709307	-0.16341771177378	0.870189558357475	0.953724071239057	ENSG00000023902.13	-0.018224833951155	25-50%
chr1:150158952-150159287;+	12.0991262482073	-0.110698525677254	0.418368332112781	-0.264595852937102	0.791320815182962	0.919187556491865	ENSG00000023902.13	-0.13799839657401	25-50%
chr1:150268342-150268598;+	23.8737398431445	0.807177220536521	0.306014561261964	2.63770853650829	0.00834682876232676	0.0453386500807522	ENSG00000118292.8	-0.211048305565375	0-25%
chr1:150272665-150272809;+	22.8516789961211	0.127559590575021	0.310672313962602	0.410592076738376	0.681371674501576	0.863006510189157	ENSG00000118292.8	0.163771309747553	50-75%
chr1:150282414-150282627;+	83.7049109713542	-0.31932429838225	0.1996576318192	-1.59935934065077	0.109740781196742	0.309331899739847	ENSG00000159208.15	0.317403357390874	75-100%
chr1:150293829-150294161;+	2048.15541838757	-0.370798968992073	0.0871532717646686	-4.25456166457301	2.09458931790269e-05	0.000291313421722751	ENSG00000266472.5	-0.583453233554413	0-25%
chr1:150294271-150294425;+	0.778228294032741	0.65358512925467	1.72485163383495	0.378922520890404	0.704745399862328	NA	ENSG00000266472.5	-0.000496607120516038	25-50%
chr1:150321454-150321817;+	354.715109250203	-0.120487987263725	0.204970986161581	-0.587829475381178	0.556646757521947	0.786427773138052	ENSG00000117360.12	0.0490220578064072	50-75%
chr1:150363681-150363757;+	6.4053136845008	1.91966187394435	0.664159491779883	2.89036277837397	0.0038479748345377	0.0240808747709779	ENSG00000163125.15	-0.166038673333583	0-25%
chr1:150364087-150364403;+	130.669197768796	0.284923340361309	0.243206931738802	1.17152639657207	0.241387253931617	0.509555454365033	ENSG00000163125.15	0.368290466000535	75-100%
chr1:150364510-150364897;+	112.950053884698	0.615756221990705	0.225896056681309	2.72583873767839	0.00641383262122573	0.0367940521059653	ENSG00000163125.15	0.0633141521976278	50-75%
chr1:150487368-150487498;+	1126.41268513062	-0.00688280400085703	0.158306381296543	-0.0434777419866859	0.965320707066738	0.988108719284416	ENSG00000143374.16	-0.114197364971596	25-50%
chr1:150487858-150488057;+	13.4909875666284	0.555843117102454	0.450762108550518	1.23311854869487	0.217531538082827	0.479160717650038	ENSG00000143374.16	0.316209766321568	75-100%
chr1:150926203-150926488;+	115.287885243318	-0.295443723655046	0.221323397443566	-1.33489602575968	0.181910378704727	0.429036653226926	ENSG00000143379.12	-0.628095623043153	0-25%
chr1:150982249-150982344;+	6.56162740635794	0.197969366427791	0.661206895318067	0.299406082770144	0.764630221546529	0.906276401545828	ENSG00000143412.9	0.419900680335478	75-100%
chr1:151008399-151008611;+	95.9713439923253	-0.325569656099205	0.177895612664829	-1.83011627561949	0.067232553702049	0.221069752850805	ENSG00000143363.16	-0.425646518909629	0-25%
chr1:151047700-151047849;+	148.591073889672	-0.251378765041205	0.161729770283538	-1.55431349837756	0.120109655263986	0.328355731084779	ENSG00000143443.9	0.00172331253353797	50-75%
chr1:151057829-151058154;+	9.08810675581621	1.06018120344213	0.518815532069682	2.04346465729892	0.0410064625732274	0.154066972331247	ENSG00000213190.3	0.00106120807852078	50-75%
chr1:151058388-151058574;+	5.20128988056547	0.112361731368835	0.649609462963734	0.172968125889367	0.862676481810745	0.951160900804781	ENSG00000213190.3	-0.00230875674720047	25-50%
chr1:151059647-151059866;+	11.462180944083	-0.50265716656188	0.472550176811649	-1.06371173100255	0.287459308534875	0.563927775482722	ENSG00000213190.3	-0.105671756693744	25-50%
chr1:151060209-151060520;+	106.759296952785	-0.337134816423325	0.252793524261191	-1.33363707558818	0.182322826046029	0.429742468131551	ENSG00000213190.3	0.428968802732267	75-100%
chr1:151070735-151070864;+	64.5224400961713	0.0995580775890847	0.278680013271601	0.357248718414749	0.720905616949735	0.884753855157465	ENSG00000143458.11	-0.467762688482791	0-25%
chr1:151156621-151156692;+	243.436789067951	-0.881840199367346	0.143893548094951	-6.12842070434907	8.87556439007833e-10	3.36511769414411e-08	ENSG00000163154.5	0.204949564862598	75-100%
chr1:151165978-151166340;+	1517.05806551505	0.0604210121428905	0.0976436711108303	0.618790869449283	0.536054137970844	0.77287875008078	ENSG00000163156.11	-0.348087380078333	0-25%
chr1:151166477-151166520;+	15.9157468254398	0.239112492755719	0.366826217303023	0.651841339241563	0.514503530420667	0.757889336576326	ENSG00000163156.11	-0.215246339337349	0-25%
chr1:151166644-151166696;+	3.81779806910441	1.83667886746598	0.895714089805297	2.05051912029789	0.0403137999046426	0.15239086529165	ENSG00000163156.11	-0.0231762481036462	25-50%
chr1:151166880-151167001;+	5.90678548187761	0.147315490683247	0.582402803921677	0.252944336275995	0.800311227808181	0.923446722787437	ENSG00000163156.11	0.134173707982441	50-75%
chr1:151167125-151167193;+	3.70852661900045	-0.196623788361855	0.732086139367499	-0.268580127103257	0.78825280682151	0.91780319082732	ENSG00000163156.11	-0.000774716196816003	25-50%
chr1:151198504-151199109;+	331.802305708451	-0.398103282282974	0.17950428737734	-2.21779261152751	0.0265689761319707	0.111485672187483	ENSG00000143398.19	-0.0905766699039523	25-50%
chr1:151254647-151254904;+	3052.89132780981	-0.156282057982927	0.112392153542825	-1.39050683750248	0.164375024475902	0.402353969471405	ENSG00000159352.15	0.302527590475853	75-100%
chr1:151281463-151281627;+	31.7274545538467	-0.676836958214961	0.296402921818445	-2.2835029899926	0.0224007569354433	0.0977454141898228	ENSG00000143373.17	-0.184716645743038	0-25%
chr1:151282118-151282371;+	1341.04805899252	0.76654184589586	0.115995717344012	6.60836333829897	3.88592022693571e-11	1.84758475476739e-09	ENSG00000143373.17	0.103539085662208	50-75%
chr1:151286270-151286321;+	5.32410972179148	0.697882427293811	0.659186254821406	1.05870294198244	0.289735087616061	0.566260692599431	ENSG00000143373.17	0.152119128090492	50-75%
chr1:151286382-151286858;+	9.06470337723495	0.951049099156478	0.493027488152478	1.92899812284371	0.0537310952662269	0.187681042185015	ENSG00000143373.17	-0.208076257834847	0-25%
chr1:151287657-151288438;+	29.5538094197429	1.15584383066197	0.367225238225695	3.14750651738047	0.00164669434978693	0.0119906417612704	ENSG00000143373.17	0.0993105476749226	50-75%
chr1:151327069-151327162;+	1.81027061079834	1.26552363459543	1.12724538146434	1.12266916804881	0.261578027185054	NA	ENSG00000273481.1	-0.0983830077443515	25-50%
chr1:151327785-151327839;+	5.08639664763851	-0.516847234234168	0.712489205798192	-0.725410616789838	0.46820016178858	0.725333638378229	ENSG00000273481.1	0.00471484008557521	50-75%
chr1:151346904-151347076;+	241.113629204058	0.661137690131217	0.128880620777524	5.12984563654828	2.89979870450446e-07	6.58162681198289e-06	ENSG00000237976.1	-0.330649004601017	0-25%
chr1:151399524-151399808;+	2178.0497624181	-0.0236271412789541	0.342871196778763	-0.068909670747874	0.945061520676427	0.980310805870561	ENSG00000159377.10	0.199537933613381	75-100%
chr1:151399973-151400190;+	43.3269811830144	0.183179071894277	0.253893542984691	0.72147983655229	0.470614342023914	0.726997267207881	ENSG00000159377.10	-0.179349118746411	0-25%
chr1:151400360-151400642;+	9.09866250513428	-0.150557983674339	0.507702198724567	-0.29654782676255	0.766811748034664	0.907162941300868	ENSG00000159377.10	0.161771436306003	50-75%
chr1:151400732-151401062;+	14.6724911470681	1.36575699178664	0.417907687688023	3.26808295712952	0.00108278623173139	0.00845425748147972	ENSG00000159377.10	-0.0567796260200437	25-50%
chr1:151511351-151511487;+	16.2630052761693	-0.0483756824373884	0.369646653401909	-0.1308700673797	0.895878093765591	0.963166196028485	ENSG00000143375.14	0.0911777785836322	50-75%
chr1:151540278-151540340;+	25.6597277107232	0.246642799814238	0.304846028331298	0.809073357997611	0.418472951767748	0.686172750452416	ENSG00000143367.15	-0.16190583793358	0-25%
chr1:151611975-151612288;+	61.2915856575158	-0.505037265796383	0.245806615562903	-2.05461217811342	0.0399164784669158	0.151384155920903	ENSG00000143376.13	-0.249431780331928	0-25%
chr1:151790700-151790875;+	16.1461468646581	0.128132026131907	0.402395301226694	0.31842326622925	0.750163892107305	0.899763343310977	ENSG00000203288.3	-0.0433844623113847	25-50%
chr1:152399474-152399497;+	637.191639280669	0.00102853913969167	0.154106615717406	0.00667420496455368	0.994674794438402	0.998054465666863	ENSG00000183586.8	0.259704164740411	75-100%
chr1:152786181-152786266;+	61.3031095699498	0.355801657265679	0.236977217878314	1.50141714233636	0.133247702811641	0.351753818566526	ENSG00000186226.8	0.403837477884038	75-100%
chr1:152811149-152811351;+	23.1481536084048	0.60416980978652	0.312456921558415	1.93360994140617	0.0531611040362664	0.186253074489308	ENSG00000196734.8	0.189924460766853	50-75%
chr1:152908232-152908551;+	441.479781584393	-0.312042484321617	0.128285976120194	-2.43239747444613	0.0149992372579289	0.0722715242641832	ENSG00000163207.6	0.420438717481246	75-100%
chr1:153357746-153357859;+	1.15731692840972	-0.319270256576171	1.3298574385677	-0.240078558285191	0.810269356185389	NA	ENSG00000163220.10	0.902283715326347	75-100%
chr1:153628369-153628447;+	2.88896480876238	0.0657427425600167	0.888303519740019	0.0740093235015637	0.94100296652714	0.978872087708647	ENSG00000160678.11	0.439344777194044	75-100%
chr1:153633977-153634164;+	276.036726716379	0.28083904821594	0.199622855799162	1.40684816421266	0.159472417046976	0.394789297715586	ENSG00000160679.12	-0.128986236187125	25-50%
chr1:153658640-153658832;+	1292.87582198284	-0.118945473938558	0.112367263697939	-1.0585420524104	0.2898083894841	0.566311546079229	ENSG00000143553.10	-0.255571606258962	0-25%
chr1:153677873-153678138;+	1.11371737957016	-0.175834639998549	1.382436018163	-0.127191882798453	0.898788529791116	NA	ENSG00000169418.9	0.448592278938335	75-100%
chr1:153678235-153678498;+	6.42168815283625	0.421425901830511	0.570070883629207	0.739251756110773	0.459754138360746	0.718785028785407	ENSG00000169418.9	0.171897937815249	50-75%
chr1:153678567-153680002;+	17.1025141643692	-0.0881782153089322	0.357960271628876	-0.246335200573188	0.805422763179154	0.925367492317276	ENSG00000169418.9	0.681362840680278	75-100%
chr1:153680105-153680159;+	1.05021634359649	0.158671299297663	1.42008592965305	0.111733590189454	0.911034644964157	NA	ENSG00000169418.9	0.195205949428531	75-100%
chr1:153727817-153728567;+	264.26565943078	-0.503684331408212	0.158295773372822	-3.18191901575237	0.00146302721349412	0.0108767377007683	ENSG00000143624.13	-0.159566485624147	0-25%
chr1:153750801-153750854;+	1.01140760206331	2.69337172150593	1.51814451589997	1.7741207726257	0.0760431754769218	NA	ENSG00000143624.13	-0.0603775739670855	25-50%
chr1:153772923-153773109;+	20.6368684818545	-0.249988251947248	0.343652945899764	-0.727443937059	0.466954047264969	0.724231018471675	ENSG00000143624.13	0.163609447232992	50-75%
chr1:153773194-153773405;+	21.5320520285239	0.0994782146400558	0.362419822498595	0.274483371119805	0.783713181001601	0.914874542992567	ENSG00000143554.13	-0.0380114866136486	25-50%
chr1:153775254-153775477;+	96.5938411812071	-0.486081904456101	0.184263451545467	-2.63797242686601	0.00834033630451568	0.045322656751924	ENSG00000143554.13	0.0341750388375347	50-75%
chr1:153775588-153775859;+	9.83556092212302	0.501980715339876	0.548087372557865	0.915877176657411	0.359731318760769	0.635151729889305	ENSG00000143554.13	0.0710664890122702	50-75%
chr1:153923233-153923392;+	37.6308176024738	-0.237551436764811	0.289553357530731	-0.820406431445368	0.411984450304403	0.680529690502823	ENSG00000284738.1	-0.155062133970952	0-25%
chr1:153963656-153963772;+	26.9020889615809	0.0332322443147673	0.318134052625545	0.104459877968118	0.916804406779563	0.97075126582157	ENSG00000282386.1	-0.228568446453187	0-25%
chr1:153967172-153967541;+	29.2174107830482	-0.00602872777316623	0.279285880736446	-0.0215862246858636	0.982778022080946	0.994376209489394	ENSG00000143578.15	-0.418443694329294	0-25%
chr1:153967813-153967955;+	163.614678955514	-0.44923417606597	0.184262203744402	-2.43801586509365	0.0147681258430203	0.071468909077894	ENSG00000143578.15	0.0491116670352802	50-75%
chr1:153977721-153977810;+	10.6032916548022	-1.30940240984781	0.491709255013312	-2.66296067543484	0.00774564654515839	0.0427280601654669	ENSG00000272654.1	-0.256019502577018	0-25%
chr1:153990745-153991053;+	3723.59178387512	-0.178047941058507	0.69394985628503	-0.256571767319995	0.797509371965564	0.921814564151551	ENSG00000177954.12	0.394352130547804	75-100%
chr1:154220087-154220430;+	191.357862855973	1.46535470995408	0.153733399030084	9.53179152480275	1.54591988174679e-21	2.38880573355036e-19	ENSG00000143569.18	0.382123624111406	75-100%
chr1:154220711-154221414;+	2087.09453904235	0.0477761846326301	0.103255098035185	0.4627004917118	0.643579065784429	0.840677332869504	ENSG00000143569.18	-0.391732073379617	0-25%
chr1:154225080-154225216;+	3.75175684474592	0.622585956263737	0.90742859280802	0.686099116997357	0.49265060771465	0.744212109346367	ENSG00000143569.18	0.35224454399854	75-100%
chr1:154253896-154254067;+	47.6054555341448	-0.089995120939055	0.231912913603387	-0.388055669435307	0.697974836946419	0.872649130509076	ENSG00000143569.18	-0.00250923759896216	25-50%
chr1:154254772-154254868;+	2.90084463040441	0.280301701568858	0.835705193629301	0.335407394504232	0.737317790695944	0.893266662230574	ENSG00000143569.18	0.0823255555165674	50-75%
chr1:154255148-154255301;+	5.80098479419748	-0.441133684742159	0.616648868115061	-0.715372568655794	0.474378858065129	0.7296742455961	ENSG00000143569.18	0.028267024052624	50-75%
chr1:154257078-154257212;+	8.63064620396116	-0.495467667583021	0.524721327657073	-0.944249149916067	0.345042344288643	0.621433192361783	ENSG00000143569.18	0.138633354796558	50-75%
chr1:154260902-154261078;+	61.4311823009392	0.0255279975564233	0.219872981903834	0.116103385397249	0.907570605802636	0.967948282198482	ENSG00000143569.18	0.425924533454397	75-100%
chr1:154272475-154272825;+	934.89029047722	-0.141836620630394	0.133642882798013	-1.0613106935501	0.28854872756692	0.565230548442925	ENSG00000143575.14	-0.430285378091406	0-25%
chr1:154273390-154273561;+	5.67162781228863	0.430766148203902	0.615008078968716	0.700423560168897	0.483662827006219	0.736875357762756	ENSG00000143575.14	0.0453846232201038	50-75%
chr1:154273805-154273913;+	8.41042308707376	0.625389092757642	0.553184080000678	1.13052619438519	0.258254567286712	0.530111977861154	ENSG00000143575.14	0.169863934176396	50-75%
chr1:154325511-154325681;+	89.7166905325765	0.0378301016668969	0.17963688080037	0.210592064938699	0.833205604721381	0.937987147371124	ENSG00000143515.16	-0.196450112518398	0-25%
chr1:154405142-154405636;+	159.081785552999	-0.56285329119363	0.143665378695235	-3.91780745163135	8.93580369584367e-05	0.00101929523874735	ENSG00000160712.12	0.2942397888094	75-100%
chr1:154936553-154936743;+	6.5803065966169	-0.063166461263527	0.549919037644877	-0.114865020011033	0.908552111517038	0.968347746349654	ENSG00000270361.1	-0.0054270604101718	25-50%
chr1:154937290-154937432;+	2.78786711854932	0.0812783519407483	0.866406809360319	0.0938108415846331	0.925259419328715	0.973459933770825	ENSG00000270361.1	0.0840660118633746	50-75%
chr1:154961774-154961888;+	21.1291330177264	0.235156499579005	0.319010948007344	0.737142411719334	0.461035749872843	0.719688015982639	ENSG00000271380.1	-0.196035823128354	0-25%
chr1:154974504-154974701;+	487.528464232739	-0.0590733746944035	0.162470797063968	-0.363593801236448	0.71616135631694	0.882613382007241	ENSG00000173207.12	0.402623414262906	75-100%
chr1:154974926-154975149;+	13.1129322673719	-0.902273092314597	0.464715210505977	-1.94156135180557	0.0521902254363113	0.18346155347906	ENSG00000173207.12	0.749607023582257	75-100%
chr1:154975495-154975631;+	8.89755380245436	-0.00372241398845715	0.53156894521899	-0.00700269273052365	0.994412705250992	0.997904507463125	ENSG00000264349.1	-0.12730688823357	25-50%
chr1:154983304-154983441;+	1128.0283607337	-0.189489809257302	0.193917580062113	-0.977166738552569	0.328486611814188	0.60469020423864	ENSG00000160688.18	-0.0495436795445106	25-50%
chr1:154988104-154988827;+	98.8187507943443	-0.298698759583402	0.15978601073776	-1.86936740083977	0.0615717167424198	0.206962575892252	ENSG00000160688.18	-0.0844339842049524	25-50%
chr1:154989575-154989663;+	99.3461724030176	-0.116622298057861	0.197164315207593	-0.591497999701774	0.554186795015326	0.784802676785877	ENSG00000160688.18	0.111443542302333	50-75%
chr1:155002264-155002358;+	4.63338643782022	-0.97462600398539	0.662775165180911	-1.47052281857809	0.141420210231241	0.365301303087589	ENSG00000160685.13	-0.194384710385549	0-25%
chr1:155002552-155002924;+	76.8618689912429	-0.800122724097583	0.207836897084283	-3.84976265197566	0.000118232338984601	0.00130173119533252	ENSG00000160685.13	-0.0245195286794737	25-50%
chr1:155051222-155051432;+	136.500118710539	0.0185165348312358	0.218229850124078	0.0848487721579239	0.932381618736973	0.976777243310653	ENSG00000143537.13	0.0372916665829793	50-75%
chr1:155063688-155063892;+	283.125450265725	-0.587821871046366	0.159540816767238	-3.68446071016402	0.000229187373437864	0.00228559270033499	ENSG00000243364.7	-0.0487434821354453	25-50%
chr1:155078820-155078909;+	9.18501615772582	0.122073811617185	0.510431972284672	0.239157847167738	0.810983187369629	0.92810502729547	ENSG00000143590.13	-0.0540993978254085	25-50%
chr1:155084932-155085101;+	45.8771282600679	-0.534809428106059	0.241358259280799	-2.21583230546859	0.0267029890808296	0.111871381429743	ENSG00000143590.13	-0.00695498495009211	25-50%
chr1:155085187-155085321;+	19.6745729417764	-0.32274502110881	0.32938465560809	-0.979842307811753	0.327163964527288	0.603304092855571	ENSG00000143590.13	0.00411210700927445	50-75%
chr1:155085457-155085581;+	27.093510740173	-0.479455778944265	0.305494161597299	-1.56944334529143	0.116544670842054	0.322275637241323	ENSG00000143590.13	0.191241137474471	50-75%
chr1:155127830-155127940;+	20.452054989163	0.41601613832083	0.328168912985393	1.2676890523733	0.204909015859328	0.4617934700793	ENSG00000169242.11	0.435124224589253	75-100%
chr1:155135299-155135399;+	19.5695177409085	0.463285140946287	0.330609141392806	1.40130771640051	0.161122074708666	0.397577058918105	ENSG00000169241.18	-0.0394227383507521	25-50%
chr1:155135766-155136038;+	931.348813338514	-0.0192096385569091	0.137537690656424	-0.139668177248197	0.888922170784645	0.960944173721398	ENSG00000169241.18	-0.149643958488138	0-25%
chr1:155136193-155136356;+	122.397881806382	0.168816782962195	0.188795671190479	0.894177191127823	0.371227093907053	0.644994031631147	ENSG00000169241.18	-0.349990283726855	0-25%
chr1:155137564-155137698;+	1.77469331673805	-0.012088002479727	1.0732502475884	-0.011262985968919	0.991013627381425	NA	ENSG00000169241.18	0.0346526216824364	50-75%
chr1:155172728-155172863;+	4.41546609573187	1.06914690708072	0.702961837762147	1.52091742346115	0.128280560990221	0.343153045155206	ENSG00000163462.17	-0.192202891432799	0-25%
chr1:155173345-155173442;+	3.16547746218911	-2.37752426816977	1.0350752510545	-2.29695789339724	0.0216211718671432	0.0953771793999886	ENSG00000163462.17	-0.115864187997845	25-50%
chr1:155173843-155173998;+	15.5357708303338	-1.63612927355828	0.428478404040275	-3.81846379684631	0.000134285286239033	0.00145259842802646	ENSG00000163462.17	-0.163735053176594	0-25%
chr1:155174576-155174595;+	0.601281684425956	-0.494803304780339	2.25077696999726	-0.21983666590517	0.825998362809453	NA	ENSG00000163462.17	-0.172852175836827	0-25%
chr1:155194959-155195068;+	1.46626802158277	-3.03556901471693	1.54692766140422	-1.96232124517148	0.0497250952695727	NA	ENSG00000231064.7	0.358888765332809	75-100%
chr1:155208696-155208979;+	45.1103566705037	0.681775384257056	0.239240399736165	2.84975023034955	0.00437535734910523	0.026875028339385	ENSG00000173171.14	0.245104309312177	75-100%
chr1:155209185-155209384;+	1321.93727878724	0.143729153859535	0.0984010621962797	1.46064636551219	0.144112515114301	0.369817552634024	ENSG00000173171.14	0.0291664913137156	50-75%
chr1:155277321-155277517;+	42.5686477860656	-0.691592543042431	0.25960847963866	-2.66398287145718	0.00772214945656681	0.0426426944227369	ENSG00000143630.9	-0.0986155330672014	25-50%
chr1:155308702-155309173;+	5310.66528224954	-0.109343620286205	0.108062987737851	-1.01185079716157	0.311609397824458	0.588087982680867	ENSG00000160752.14	-0.188626912131357	0-25%
chr1:155310003-155310073;+	3.73954541435078	-1.06565687151207	0.823325011002334	-1.29433317009854	0.19555036374071	0.449414714290885	ENSG00000160752.14	0.126676405080791	50-75%
chr1:155312276-155312367;+	10.6009232573976	-0.366625797361035	0.475055534631311	-0.77175355434091	0.440260405113123	0.70382067752811	ENSG00000160752.14	-0.117847602594753	25-50%
chr1:155320890-155320958;+	6.04298771178762	-0.55771514325278	0.590585279393863	-0.944343116416957	0.344994339565783	0.621433192361783	ENSG00000160753.15	0.00124836311798471	50-75%
chr1:155322703-155322852;+	3.87978200260514	0.413502942327899	0.769780685845395	0.537169806844112	0.591150325152792	0.809636757388354	ENSG00000160753.15	0.0827428623194007	50-75%
chr1:155322980-155323060;+	35.3832473410981	-0.0852966585237379	0.292619212665429	-0.291493705238225	0.770673757455849	0.908967616644329	ENSG00000160753.15	-0.173935406520367	0-25%
chr1:155323201-155323630;+	82.7051205233223	0.0569547106305942	0.183342628344635	0.310646308198084	0.756069518802532	0.902367222180327	ENSG00000160753.15	-0.352542224055799	0-25%
chr1:155323876-155323970;+	25.5920801910068	-0.372836727174919	0.325156171383822	-1.14663893841588	0.251530876442344	0.521587550447422	ENSG00000160753.15	-0.0889917436536433	25-50%
chr1:155324238-155324292;+	21.640655278223	-0.010517473967128	0.311156861735109	-0.0338011956685745	0.973035682486175	0.990898621163886	ENSG00000160753.15	0.0477639220578225	50-75%
chr1:155324418-155324577;+	309.997172440717	0.0170950289209439	0.122285771969629	0.13979573130707	0.8888213861003	0.960874305461614	ENSG00000160753.15	-0.089793756759928	25-50%
chr1:155562030-155562052;+	2.79641139768375	-0.997161665194055	0.901446603510524	-1.10617940243026	0.268648876255404	0.542358513719417	ENSG00000235919.4	-0.140493511331112	25-50%
chr1:155687946-155687971;+	6.41184494818012	-0.410576234736013	0.584632811600048	-0.702280519651866	0.482504239384266	0.735742838459841	ENSG00000132676.15	-0.264730764820907	0-25%
chr1:155689049-155689130;+	1382.90894052412	-0.127787769112918	0.0968816708396381	-1.31900872482306	0.187166195646862	0.436448695882612	ENSG00000132676.15	-0.280924183023619	0-25%
chr1:155859395-155859771;+	839.914092364649	0.401681015614358	0.101056070569688	3.97483311343833	7.04286238849153e-05	0.000831195366613356	ENSG00000132718.8	0.026559216181662	50-75%
chr1:155978544-155978835;+	13.0615383625839	-1.1422532725312	0.479329643248219	-2.38302239100135	0.017171149874188	0.0801923069169503	ENSG00000273002.1	-0.157588363492887	0-25%
chr1:156054715-156055163;+	1198.33498545669	-0.0861732721691822	0.110534084031081	-0.779608144623982	0.435621560434142	0.700131942810436	ENSG00000116586.11	-0.482839364321147	0-25%
chr1:156106451-156106898;+	154.357432292655	-0.0870142516625273	0.142006611320982	-0.612747891475602	0.540043050601872	0.775300437815427	ENSG00000160789.19	0.0681689624030599	50-75%
chr1:156114231-156115359;+	2384.20410416447	0.478855461390093	0.102707716612665	4.66231240634013	3.12676060599412e-06	5.47090476537931e-05	ENSG00000160789.19	0.438027683399735	75-100%
chr1:156126171-156126255;+	4.68377525785314	0.632784444070699	0.709434131959302	0.891956582809297	0.37241620440769	0.646046464378799	ENSG00000160789.19	-0.089957709560938	25-50%
chr1:156126324-156126661;+	50.4982821525933	1.50041962633446	0.230888831078368	6.49845044182839	8.11515184907062e-11	3.66810384089454e-09	ENSG00000160789.19	0.607589237928155	75-100%
chr1:156134368-156134502;+	15.5573883595009	0.176502765398081	0.381079643853515	0.463165031890101	0.643246078827182	0.84047953803003	ENSG00000160789.19	-0.147425461879423	25-50%
chr1:156134801-156134955;+	6.40356299273795	0.485049785302523	0.612123132510752	0.792405579107898	0.428124227370953	0.694662636010932	ENSG00000160789.19	-0.194927108063215	0-25%
chr1:156135183-156135275;+	5.30517103006812	0.132876677946298	0.769928226699465	0.172583201054877	0.862979057363228	0.951276273521936	ENSG00000160789.19	-0.0697567469692479	25-50%
chr1:156135896-156136077;+	3.74493238026343	-0.766276151248108	0.795694907982861	-0.963027592058705	0.335533676680139	0.612487229313512	ENSG00000160789.19	-0.154543477216733	0-25%
chr1:156136285-156136439;+	7.45101352006918	-0.0510189601046485	0.526064336402732	-0.096982358571425	0.92274040422174	0.972615174605139	ENSG00000160789.19	-0.00389183870487853	25-50%
chr1:156137082-156137235;+	2.34108098599562	1.70564093651531	0.994738782081311	1.71466214773145	0.08640718727341	NA	ENSG00000160789.19	0.113535531388011	50-75%
chr1:156149597-156149793;+	358.751564261408	-0.174149180311552	0.121279315570983	-1.43593472218785	0.151020917064928	0.381172042940441	ENSG00000196189.12	-0.0664683048263487	25-50%
chr1:156149875-156150068;+	59.4196245563536	-0.0231557731479819	0.197765177702813	-0.117087211292469	0.906790943935969	0.967432952309337	ENSG00000196189.12	0.0676736128498932	50-75%
chr1:156153274-156153370;+	45.7245796100661	0.514361860151058	0.244740778858383	2.10165981554177	0.0355830860506711	0.138608714796239	ENSG00000196189.12	0.145440431605838	50-75%
chr1:156154346-156154747;+	2521.58304048021	-0.109831306058647	0.0816770941628251	-1.34470143905579	0.178721669741812	0.424112905214095	ENSG00000196189.12	0.0828018642323977	50-75%
chr1:156155942-156156099;+	25.7640315363298	0.0837492879073515	0.312568953414512	0.267938600403117	0.788746580806844	0.918005764775253	ENSG00000196189.12	0.209302296748283	75-100%
chr1:156156388-156156548;+	28.5216865153691	0.219536820275995	0.301170438613688	0.728945447921584	0.466035032700843	0.723286370751708	ENSG00000196189.12	0.0634235667552417	50-75%
chr1:156160444-156160537;+	2.85251400890859	-0.246694295156135	0.848450190220273	-0.290758724554106	0.771235855116958	0.909008921227254	ENSG00000196189.12	0.0203829647918836	50-75%
chr1:156161278-156161471;+	6.14815272672575	-0.269020714733865	0.635823478487857	-0.423105978051742	0.672217940973897	0.857468248953937	ENSG00000196189.12	-0.052313750582525	25-50%
chr1:156193918-156194225;+	961.486160034432	-0.271886828052276	0.0935954186286653	-2.90491598879398	0.00367351687134397	0.023207685145372	ENSG00000160785.13	-0.399027611287552	0-25%
chr1:156199143-156199339;+	19.1876810899778	1.77181293721019	0.415080357797867	4.26860222104996	1.96701682507904e-05	0.000274865263811517	ENSG00000160785.13	-0.0404836955839999	25-50%
chr1:156200170-156200363;+	15.5136610765836	-0.284371957372401	0.39360316531739	-0.722483918906221	0.469997008747661	0.726550369248842	ENSG00000160785.13	-0.139167948838374	25-50%
chr1:156212906-156213143;+	2193.38849368224	0.483517263295338	0.118684886771657	4.07395816306079	4.6220788222911e-05	0.000573508921283159	ENSG00000160783.19	0.454747176159731	75-100%
chr1:156281904-156282025;+	9.59422730285811	1.2847944667394	0.485054543008937	2.64876287678792	0.00807869927011902	0.0441801788479883	ENSG00000163472.18	0.0745719702292359	50-75%
chr1:156282556-156282625;+	19.5250989893424	0.661213742337977	0.375004073528468	1.76321749285687	0.0778638145502935	0.24548807391669	ENSG00000163472.18	-0.161060829945033	0-25%
chr1:156282904-156283055;+	176.595747282956	-1.83356217815993	0.162482579175168	-11.2846693317393	1.56227957074753e-29	5.19028330391599e-27	ENSG00000163472.18	-0.134962231456674	25-50%
chr1:156338460-156338578;+	21.4711284712818	0.103257459259878	0.353254612468298	0.292303215911	0.770054800195404	0.908733473092514	ENSG00000163467.11	-0.211749019252583	0-25%
chr1:156581884-156582241;+	180.36176400539	-0.350038220780477	0.156289537691446	-2.23967788215957	0.0251118424791699	0.106780578805483	ENSG00000187862.11	0.72212332868753	75-100%
chr1:156591716-156591965;+	1973.52884701821	-0.00407058767435475	0.0962547403999476	-0.0422897371853175	0.966267726508261	0.988508992884394	ENSG00000163382.11	0.0622063179648084	50-75%
chr1:156592367-156592442;+	3.10193611582276	0.218938200100642	0.806932157857564	0.271321694108624	0.786143622560392	0.916235198808431	ENSG00000163382.11	0.0637471502270343	50-75%
chr1:156642066-156642204;+	1.93603034522309	-2.64270734337458	1.54585672941276	-1.70954221894709	0.0873505582656886	NA	ENSG00000132692.18	0.265421214664313	75-100%
chr1:156728443-156728572;+	335.654327352367	-0.149535999202576	0.116637468068967	-1.28205800141474	0.199822300378584	0.455740471957041	ENSG00000143303.11	0.0232879269442983	50-75%
chr1:156728633-156729042;+	79.8468358045847	-0.430702110993699	0.200132063579126	-2.15208949176408	0.031390306624622	0.126522834314407	ENSG00000143303.11	-0.35400855288542	0-25%
chr1:156767334-156768228;+	1588.65575034166	0.36705941910697	0.13079817871478	2.80630374760327	0.00501134284316631	0.0300386716476486	ENSG00000143294.14	0.0134335186270409	50-75%
chr1:156786607-156786799;+	55.2095018698738	0.0967938750975518	0.25307553495351	0.382470297317885	0.702112556549504	0.874865419551054	ENSG00000143294.14	0.0626267865176751	50-75%
chr1:158289739-158290040;+	81.4829671492353	-0.2389964416154	0.185712258017595	-1.28691796743302	0.198122882035052	0.453120209855229	ENSG00000158481.12	0.498648690614757	75-100%
chr1:158831222-158831481;+	693.526384738718	0.235474038561195	0.120277610171098	1.95775454988028	0.050258820911668	0.178794825510701	ENSG00000163563.7	0.404698434586118	75-100%
chr1:158931525-158931629;+	41.6343827829709	-0.644174347259123	0.267160236009645	-2.41119096494535	0.0159005205703991	0.0755324460625677	ENSG00000163564.14	1.32659008796399	75-100%
chr1:159008926-159009084;+	255.771855736326	0.265233822970167	0.139786105377541	1.89742623026666	0.057771706452382	0.197817110807963	ENSG00000163565.18	0.00797502752834656	50-75%
chr1:159009343-159009490;+	7.26650538425266	0.758560037657619	0.591814829693571	1.28175233129995	0.199929540954778	0.455740471957041	ENSG00000163565.18	-0.0945552916792153	25-50%
chr1:159009786-159010139;+	1718.34697894229	-0.0276317990426843	0.145053236437566	-0.190494191796801	0.848921894132725	0.945256623261624	ENSG00000163565.18	0.0930473669534996	50-75%
chr1:159014657-159014963;+	24.5196521541811	-0.174898884571566	0.326877875049445	-0.53505880306249	0.592609196083351	0.81033414859983	ENSG00000163565.18	-0.021768187171427	25-50%
chr1:159015642-159016007;+	29.6849581751543	0.161577995569946	0.265807287432912	0.607876469943388	0.543269406637862	0.77717073225895	ENSG00000163565.18	-0.0167074992533304	25-50%
chr1:159016529-159016703;+	11.6339807914779	0.0301003064331945	0.448388208233743	0.067130013413518	0.946478200531269	0.980753136507111	ENSG00000163565.18	0.0172596838061271	50-75%
chr1:159018234-159018654;+	17.9189941428543	0.0264981730424718	0.474769396474296	0.0558127234806012	0.955490998872806	0.984380175519089	ENSG00000163565.18	-0.212849133544278	0-25%
chr1:159020339-159020510;+	15.2540623662713	-0.334024653574839	0.375150668239623	-0.89037467304066	0.37326473712942	0.646632132930891	ENSG00000163565.18	0.188291771435732	50-75%
chr1:159032520-159032694;+	4.32633737447462	-0.711702717475081	0.723040193381898	-0.98431971554197	0.324958338660921	0.600984115575113	ENSG00000163565.18	0.121015150228662	50-75%
chr1:159204635-159204911;+	135.605177428716	-0.0471890918768767	0.141643656330039	-0.333153584844795	0.73901835255679	0.893710633631543	ENSG00000213088.10	0.292926173538816	75-100%
chr1:159780848-159781039;+	347.432427696538	0.00639783423559259	0.12516706420814	0.0511143588456595	0.959234394245532	0.986290699792539	ENSG00000158716.8	0.13415418156983	50-75%
chr1:160177344-160177481;+	93.8391371462383	-0.0838086091612845	0.187918173022098	-0.445984589002093	0.655608378055856	0.84731837915869	ENSG00000132681.16	0.476016411929356	75-100%
chr1:160204615-160204861;+	17.2160910950173	1.93400502688197	0.428574860808978	4.51264225631746	6.40249635214321e-06	0.000102078913045748	ENSG00000162734.12	-0.0277330492498386	25-50%
chr1:160205313-160205591;+	1740.45482272026	0.185666764974693	0.112329326479712	1.65287882330734	0.0983555277991943	0.288086094098191	ENSG00000162734.12	0.213148110423488	75-100%
chr1:160211540-160211719;+	5.97219122532888	0.72124651043567	0.652655968743625	1.10509448312268	0.269118650865153	0.542798279111092	ENSG00000162734.12	0.570836339800137	75-100%
chr1:160261676-160261804;+	61.0638874719769	0.343953964849507	0.204327706668804	1.68334471353425	0.0923083792264546	0.27531950432956	ENSG00000228606.2	-0.27382723807244	0-25%
chr1:160317277-160317316;+	26.444877848785	0.529795612496288	0.289301179721026	1.8312943383334	0.0670566222533321	0.220653098373504	ENSG00000235082.2	-0.446266376638207	0-25%
chr1:160343145-160343550;+	2959.62321924167	-0.00960047700274821	0.093535920188891	-0.102639467098421	0.91824911802523	0.971099022879694	ENSG00000162736.16	-0.403393226684514	0-25%
chr1:160343625-160343807;+	14.5179805176598	0.528422131952116	0.421169554648077	1.25465415560167	0.209604334830359	0.468373836481894	ENSG00000162736.16	-0.187399773725507	0-25%
chr1:160349014-160349078;+	4.76883894502793	-0.043755032083362	0.653015306293866	-0.0670046041212879	0.946578037881181	0.980753136507111	ENSG00000162736.16	0.412393633022002	75-100%
chr1:160351245-160351420;+	77.4569985647926	0.200308686445328	0.196013849643867	1.02191088440569	0.306823080424293	0.583501467689437	ENSG00000162736.16	0.503925384508301	75-100%
chr1:160670202-160670213;+	3.99711876872244	-0.628783939965858	0.767219870815833	-0.819561593597977	0.412466075620655	0.68081749831361	ENSG00000235101.1	-0.0341317167741077	25-50%
chr1:160673192-160673601;+	16.2918338489492	0.568955813485406	0.416244553216624	1.36687869928548	0.171663329594613	0.414092210379889	ENSG00000228863.8	0.178732197928836	50-75%
chr1:160739025-160739722;+	3882.20305515711	0.15138635769879	0.198987964846915	0.760781476484037	0.446787600099078	0.709150243979295	ENSG00000026751.16	0.356906371968292	75-100%
chr1:160749819-160750910;+	456.774166268678	0.031393444231535	0.171859328073684	0.182669422622641	0.855057409242638	0.947468785091045	ENSG00000026751.16	0.422057401896543	75-100%
chr1:160795965-160796335;+	1138.39638920311	1.14777138825384	0.10148623808001	11.3096259154759	1.17589791312899e-29	4.00679676091569e-27	ENSG00000122224.17	0.539543741738365	75-100%
chr1:160813653-160813794;+	0.274337565287476	1.61401799780895	2.76418637247379	0.583903463920377	0.55928526255258	NA	ENSG00000122224.17	0.137244254475433	50-75%
chr1:161098268-161098455;+	11.3860433466219	-1.16371937896569	0.457664934448987	-2.5427322291291	0.010998948355946	0.0563473495382293	ENSG00000162755.13	-0.202326732774307	0-25%
chr1:161117573-161117688;+	11.752749610086	0.718787106223199	0.484951965982251	1.48218206470681	0.138291857484238	0.360133351775042	ENSG00000158793.13	0.167676718286727	50-75%
chr1:161118064-161118160;+	1834.61319360485	-0.374622673878992	0.112485821898745	-3.33039904545668	0.00086721604273978	0.00703567398777102	ENSG00000158793.13	-0.104406644817293	25-50%
chr1:161153740-161154096;+	1644.93088664093	0.272818270122671	0.0994501960004092	2.74326528347464	0.00608315193844714	0.0352239678039321	ENSG00000143222.11	-0.160000113916268	0-25%
chr1:161158411-161158642;+	12.4896360652647	-0.226455048174482	0.466197711968119	-0.485748948055686	0.627145174478908	0.831417819597986	ENSG00000143258.15	-0.0483771417489926	25-50%
chr1:161159433-161159762;+	279.408335371732	-0.416904599697542	0.117795726084245	-3.53921668940163	0.000401316284111915	0.00368689395061406	ENSG00000143258.15	-0.104577865682859	25-50%
chr1:161166366-161166698;+	134.761565748462	-0.406898320389656	0.196838044849122	-2.06717314582934	0.0387178416581474	0.147914732728222	ENSG00000143224.17	-0.0721949459245159	25-50%
chr1:161202236-161202477;+	858.679549089119	-0.0952533339582594	0.164401026060411	-0.579396225442398	0.562321850415295	0.790535578933245	ENSG00000158864.12	0.0588892135404626	50-75%
chr1:161215176-161215305;+	119.309478236148	-0.0272655554379078	0.172657054027203	-0.157917413751378	0.874521876052027	0.955244994543533	ENSG00000158869.10	1.04479680942845	75-100%
chr1:161225985-161226091;+	35.3734820856446	-0.0600486976949245	0.258644604320954	-0.232166829277481	0.816408440301697	0.930891587584562	ENSG00000158882.14	-0.37721709997968	0-25%
chr1:161258717-161258748;+	0.871296342975049	-0.472767923974641	1.63901694839436	-0.288446025184658	0.773005341058556	NA	ENSG00000248485.1	0.227396992296229	75-100%
chr1:161314363-161314651;+	531.020137541434	-0.0230865699927935	0.163235688751024	-0.141430897675853	0.887529546770581	0.960337104346721	ENSG00000143252.14	-0.30750843172968	0-25%
chr1:161399360-161399506;+	7.59178237376925	-0.707506278529299	0.562250433957759	-1.25834723425479	0.208266205774135	0.466529028658708	ENSG00000283696.1	-0.180893127496564	0-25%
chr1:161505389-161505531;+	22.933877615814	0.332843662093832	0.318643353164637	1.04456489924602	0.296224109503455	0.572585045991479	ENSG00000143226.13	-0.0589028048480462	25-50%
chr1:161524279-161524554;+	784.504279578038	0.279119281508358	0.146544589009061	1.90467135904348	0.0568228042557624	0.195778648108589	ENSG00000173110.7	0.968694878499244	75-100%
chr1:161606138-161606179;+	0.293864848058144	-1.6650616919863	2.66620333800089	-0.624506641430716	0.532294910063308	NA	ENSG00000225217.1	1.31620318727528	75-100%
chr1:161706913-161707081;+	134.889478384072	0.166609216199065	0.158135898968709	1.05358250268038	0.29207410351535	0.568615992032741	ENSG00000132185.16	-0.0488961049828932	25-50%
chr1:161707144-161707399;+	9527.39928398803	0.0757100291568983	0.0714837350974327	1.0591224570695	0.28954401375025	0.565928871705702	ENSG00000132185.16	0.67449731981836	75-100%
chr1:161725818-161725902;+	33.6035875903305	-0.602496182616232	0.282235556939085	-2.1347281297596	0.0327832238671276	0.130514158768801	ENSG00000162746.14	-0.12327321573482	25-50%
chr1:161749660-161750125;+	246.784745685384	0.797691856163636	0.204225508554216	3.90593644158742	9.3861182399936e-05	0.00106517613399893	ENSG00000081721.11	0.278929991823275	75-100%
chr1:161766198-161766414;+	483.109972050775	0.250524939869766	0.196084639822065	1.27763673940551	0.201377540105574	0.457219567822137	ENSG00000118217.5	-0.222089154090991	0-25%
chr1:162497802-162498243;+	2122.09767518795	0.0247964677042675	0.0835182456734563	0.296898809407683	0.766543765165589	0.907148873260907	ENSG00000152332.15	-0.0210327382678765	25-50%
chr1:162561463-162561725;+	188.491089238586	0.066894895118339	0.177094410225808	0.377735779650205	0.705626885316226	0.876813482578761	ENSG00000117143.13	-0.214864660904214	0-25%
chr1:162631146-162631419;+	109.887778282433	-0.283536242457817	0.157330909961896	-1.80216489262337	0.0715194664339639	0.231218146074917	ENSG00000162733.17	0.364061249470628	75-100%
chr1:162790740-162790812;+	44.4060813565392	-0.550155662815512	0.237808464357992	-2.3134402061792	0.0206984486833332	0.0922878417640418	ENSG00000132196.14	0.492235788875195	75-100%
chr1:163321826-163322312;+	553.341942191708	-0.11669220562631	0.105142651116792	-1.10984652171922	0.267065168415571	0.540392694796273	ENSG00000143228.12	0.343116517132489	75-100%
chr1:163923671-163923672;+	1.96403743703973	-1.3636910807882	1.15014080682247	-1.18567315645092	0.235751399365104	NA	ENSG00000212538.2	0.358386363538576	75-100%
chr1:164559043-164559045;+	15.005234699965	0.209075229445422	0.48469405439665	0.431355052839836	0.666210226313441	0.853213303661461	ENSG00000185630.18	-0.183933022722226	0-25%
chr1:165631120-165631364;+	427.102138005026	0.169906383225692	0.123426451954166	1.37657998375248	0.16864214287573	0.40925592342505	ENSG00000143198.12	-0.158905326526416	0-25%
chr1:165768904-165769073;+	20.3922754157165	-0.493090440823425	0.337318745365417	-1.46179377101993	0.143797731564855	0.369324718853258	ENSG00000224358.1	-0.418410195460061	0-25%
chr1:165827455-165827910;+	592.207118700991	0.146146725560034	0.137694266651179	1.06138569974207	0.288514653066378	0.565205458037753	ENSG00000143179.15	0.0831660307087769	50-75%
chr1:166839170-166839561;+	191.878072757569	0.0402319117868038	0.140379159740122	0.286594618897017	0.77442273517204	0.910573679676273	ENSG00000143157.11	-0.265208388377998	0-25%
chr1:167220821-167220933;+	370.054389063479	-0.267394028984293	0.147075197842955	-1.81807696271001	0.0690523705002923	0.225186981982426	ENSG00000143190.22	0.457091204050934	75-100%
chr1:167328396-167328442;+	16.6904211739366	3.1627858755001	0.506904036675103	6.23941741763493	4.39203549270235e-10	1.75800480911209e-08	ENSG00000143190.22	0.128224999569196	50-75%
chr1:167328916-167329279;+	238.841357185454	-0.122672352263695	0.152733176726411	-0.803180781628316	0.421870251876747	0.689700901419708	ENSG00000143190.22	0.138564937414338	50-75%
chr1:167371921-167372007;+	2.04596442836294	-2.79924088452589	1.28849849298627	-2.17248285486021	0.0298192614750121	NA	ENSG00000143190.22	0.296863890663574	75-100%
chr1:167630214-167630432;+	942.339936784509	-0.332414827206878	0.114817811095611	-2.89515036068812	0.00378976954560631	0.023744576846564	ENSG00000198771.10	0.0094497444304672	50-75%
chr1:167721920-167722181;+	849.735432109311	-0.106873883771865	0.101955864488355	-1.04823674742193	0.294529543802061	0.570928904906366	ENSG00000197965.11	-0.331800530682679	0-25%
chr1:167936248-167936387;+	7.70059120178575	-0.00587436984153012	0.535551679565604	-0.0109688197529227	0.991248323562267	0.99669449921185	ENSG00000143164.15	-0.024158458484334	25-50%
chr1:167936560-167936981;+	2095.39097164295	-0.0506077260668257	0.0940682877867672	-0.53798923375264	0.590584481413543	0.80930932441398	ENSG00000143164.15	-0.0319032282864502	25-50%
chr1:167937061-167937303;+	7.17032917237142	-0.00462336087197551	0.593699779615543	-0.00778737171667709	0.993786639137732	0.997854139327427	ENSG00000143164.15	-0.207418671448281	0-25%
chr1:168178806-168179149;+	1515.44368783694	-0.0745089187765872	0.0985004098846105	-0.75643257590371	0.449389882940495	0.711315644461687	ENSG00000143155.12	-0.391710854805482	0-25%
chr1:168225917-168226121;+	2709.12586411362	0.39024731215096	0.0951417419072637	4.10174655548498	4.1004326832814e-05	0.000519701000745127	ENSG00000213064.9	-0.247964927361779	0-25%
chr1:168368978-168369068;+	10.3786804980766	-0.213364309315256	0.447861152013157	-0.476407271218264	0.633784255463812	0.835033499286371	ENSG00000227722.2	-0.0330276996002888	25-50%
chr1:169105821-169105962;+	0.639814799069607	0.396911335221404	1.98209231712419	0.200248662381822	0.841286110744229	NA	ENSG00000143153.12	0.0923274038612048	50-75%
chr1:169106263-169106918;+	389.031402097167	0.244099878941346	0.119551402321066	2.04179854190077	0.0411715189636025	0.154446948625918	ENSG00000143153.12	0.436457667572651	75-100%
chr1:169367852-169368072;+	86.6505801636376	-0.600783721536667	0.17486052809671	-3.43578809966987	0.000590832894379456	0.0050885147980613	ENSG00000117475.13	-0.237749000413127	0-25%
chr1:169368175-169368366;+	176.90720449741	-0.516118342600939	0.138292832454589	-3.73206863609808	0.000189913735158966	0.00194285113666474	ENSG00000117475.13	0.0707357416205844	50-75%
chr1:169486076-169486223;+	18.3949292186175	-0.657270618950777	0.418514779643884	-1.57048365056558	0.11630263507744	0.32186072468954	ENSG00000213062.4	-0.0119396574953038	25-50%
chr1:169794679-169794812;+	30.7447899103169	0.400458966161486	0.270636553409072	1.47969282462811	0.138955241380391	0.361240935971676	ENSG00000000460.16	-0.352520900135517	0-25%
chr1:169794976-169795231;+	598.390503508966	-0.334935666551297	0.140500839318029	-2.38386950695117	0.0171316759987627	0.0800643018630411	ENSG00000000460.16	-0.244078972040594	0-25%
chr1:170532117-170532259;+	117.536711454012	-0.760972976330074	0.216997796082321	-3.50682352571631	0.000453489791728815	0.00407879921643602	ENSG00000120370.12	-0.0674548534302678	25-50%
chr1:170662747-170663025;+	17.2994739109182	-0.00698104786409333	0.374341508804184	-0.0186488746235863	0.985121213291865	0.99511807255031	ENSG00000116132.11	1.08814327366108	75-100%
chr1:170663117-170663449;+	10.3110928999341	-0.353510413361359	0.472119064153305	-0.748773858550579	0.453993518400425	0.714441946284572	ENSG00000116132.11	1.36166212560603	75-100%
chr1:170663513-170664026;+	9.11144501021234	-0.530571057734507	0.490110939587548	-1.08255297908879	0.279006887802104	0.554011584908803	ENSG00000116132.11	1.15490957871382	75-100%
chr1:170664195-170664423;+	3.65123567333189	-0.284407721867979	0.752231082596546	-0.378085575626924	0.705367023383055	0.876680644795904	ENSG00000116132.11	0.622844218340147	75-100%
chr1:171314126-171314209;+	77.5395907379027	-0.380686572653692	0.208738908306614	-1.82374515485396	0.068190608866606	0.223253264653444	ENSG00000076258.9	-0.285738643088974	0-25%
chr1:171485408-171486044;+	1135.40775784667	0.324005146177252	0.10302244387829	3.14499573083347	0.0016608925365714	0.0120807886800751	ENSG00000117523.16	-0.539003402732343	0-25%
chr1:171512033-171512203;+	24.408908043742	-0.13052027925036	0.300402572887376	-0.434484558490426	0.66393660559789	0.851822843169294	ENSG00000117523.16	-0.0465083104481124	25-50%
chr1:171513006-171513147;+	2.86652683371482	-0.855884040123361	0.89088847235496	-0.960708401424178	0.336698805748758	0.613560566279773	ENSG00000117523.16	0.187964686212085	50-75%
chr1:171514532-171514648;+	3.16370096255181	-0.967211044660028	0.867335319652386	-1.11515237849148	0.264785129126901	0.537744262392816	ENSG00000117523.16	0.338964023641252	75-100%
chr1:171515731-171515832;+	4.70200726679648	-0.342266633118283	0.672265836771438	-0.509123942341056	0.61066535061203	0.820631990532166	ENSG00000117523.16	0.310733125254757	75-100%
chr1:171540916-171541187;+	2.50505856844153	1.04015633212617	0.922301598835497	1.12778329067138	0.259411451798294	NA	ENSG00000117523.16	0.276230774174554	75-100%
chr1:171541786-171542196;+	2.01052336483937	0.929800905591565	0.989487546396267	0.939679240004503	0.347382116943713	NA	ENSG00000117523.16	0.448759208402499	75-100%
chr1:171557250-171557680;+	6.28195761627093	0.177271479641928	0.562723433928521	0.315024164542694	0.752743306633029	0.900783953340506	ENSG00000117523.16	0.190549076380125	50-75%
chr1:171557810-171558103;+	5.40281964955901	0.332494399277823	0.800266705938322	0.415479485539723	0.677790929752723	0.861038873355965	ENSG00000117523.16	0.367080459578416	75-100%
chr1:171587003-171587174;+	2.82161443184863	-1.11199352240401	1.01044018548774	-1.10050405593009	0.271112563412622	0.544880170848843	ENSG00000117523.16	0.189189526904229	50-75%
chr1:171781618-171781755;+	371.035347293028	-0.414557890565026	0.218799109474197	-1.89469642523346	0.0581326316193125	0.19892009912404	ENSG00000010165.19	0.122228438419931	50-75%
chr1:171841473-171841581;+	6.85022170548836	0.507697798703387	0.574656817045044	0.883479989524934	0.376976989457429	0.64997044604603	ENSG00000197959.13	0.172375407717946	50-75%
chr1:172532952-172533427;+	238.332620868706	0.784956016510977	0.124020851474089	6.3292261517409	2.46393761318182e-10	1.03291062907171e-08	ENSG00000094975.13	0.0553978587896895	50-75%
chr1:173477227-173477711;+	932.531442325079	0.0006110079229185	0.148198837958004	0.00412289280629611	0.996710416803537	0.998890251048432	ENSG00000117592.8	-0.000274265655274664	25-50%
chr1:173714880-173715368;+	466.986196119644	-0.207622382035443	0.106856695734384	-1.94299833630954	0.0520163593312242	0.183087114065061	ENSG00000076321.10	-0.0903584420332841	25-50%
chr1:173824535-173825095;+	867.875565345723	-0.119202678124263	0.127324362742137	-0.936212642710628	0.349163715093737	0.62531368892548	ENSG00000117593.10	0.191338407393909	50-75%
chr1:173868162-173868510;+	21.3952845788888	-0.291605143366836	0.34327912459739	-0.849469491361705	0.395620099508876	0.666336565573315	ENSG00000185278.15	-0.240801793098658	0-25%
chr1:173868744-173868821;+	3.25516387611313	-1.41861154549937	0.86448854796766	-1.64098361838847	0.100800815758326	0.292924128714717	ENSG00000185278.15	-0.036881397999231	25-50%
chr1:174022483-174022565;+	14.2661338341225	0.714396215007825	0.399792275964007	1.7869185023278	0.0739506615982637	0.236916668751043	ENSG00000224977.1	0.206112832217624	75-100%
chr1:174158931-174158986;+	9.21521759731382	2.37702951066044	0.571007574316983	4.16286861606652	3.14274216555279e-05	0.000412075980641649	ENSG00000152061.23	0.06563958480347	50-75%
chr1:174159366-174160102;+	958.283692313867	0.238606851135897	0.0981424272933128	2.43123038339765	0.0150476430308718	0.0724390973509349	ENSG00000152061.23	0.34379179648522	75-100%
chr1:174219121-174219275;+	26.7890386104062	0.647884113319954	0.297515438747899	2.17764871647196	0.0294321996654696	0.120253497726188	ENSG00000152061.23	-0.0143068371510581	25-50%
chr1:174799540-174800037;+	156.178717226413	0.669585810210265	0.167743332341318	3.99172832007305	6.55934937131181e-05	0.000778626116975102	ENSG00000152061.23	0.30023636801501	75-100%
chr1:174800110-174800218;+	10.0989127874672	0.502640321246266	0.462235943843605	1.08741072160397	0.276855334944629	0.551428439160547	ENSG00000152061.23	-0.0855603435447612	25-50%
chr1:174874384-174874523;+	469.080091164226	-0.228298475460333	0.122131034972646	-1.86929125354146	0.0615823043284063	0.2069719884219	ENSG00000152061.23	0.354877224341516	75-100%
chr1:174964662-174964847;+	20.8855189558125	-0.807331298525644	0.382964765453047	-2.10810855554967	0.0350216005690373	0.137024009999098	ENSG00000152061.23	0.501510784437875	75-100%
chr1:174999377-174999601;+	102.209699163763	0.524321496419819	0.166552385000479	3.14808759068993	0.00164342440678892	0.011973391963716	ENSG00000116161.17	-0.19437543177455	0-25%
chr1:174999693-174999804;+	13.2464118759888	-0.105696613375829	0.407012174241583	-0.259689070905021	0.795103623649273	0.92103661564463	ENSG00000116161.17	-0.12998427922163	25-50%
chr1:174999868-175000573;+	5626.35963157066	0.0386533508254484	0.0861016868955457	0.44892675415687	0.653484495458826	0.846243954409699	ENSG00000116161.17	-0.0406551502411543	25-50%
chr1:175004651-175004737;+	17.6019564278438	0.160863270731612	0.417389844604705	0.385402933997974	0.699938909143936	0.873543215966732	ENSG00000116161.17	-0.0798957709561406	25-50%
chr1:176207632-176207775;+	7.85997172282026	-0.196591235812031	0.529208581446938	-0.371481572113817	0.710278878918155	0.879020778173046	ENSG00000236021.1	-0.263829256894564	0-25%
chr1:178542701-178542834;+	17.0327106330603	0.22683984096292	0.369998994677702	0.613082317049307	0.539821911806752	0.775247902264918	ENSG00000213057.5	-0.0706906218198498	25-50%
chr1:178724982-178725341;+	53.7190193887333	0.595832783716215	0.232135236996239	2.56674855324041	0.0102657023379945	0.0534669482146223	ENSG00000116191.17	0.376496874823599	75-100%
chr1:179025818-179026166;+	48.8425721051252	-0.0152062409326054	0.240458031736335	-0.0632386484360781	0.949576469352118	0.981673476309487	ENSG00000116199.11	-0.496729497105674	0-25%
chr1:179081438-179081702;+	21.8640740988714	5.18084367005488	0.696161258836963	7.44201663664855	9.91597308809455e-14	7.02791287294339e-12	ENSG00000186283.13	0.0211937658754979	50-75%
chr1:179081768-179082715;+	2138.92516460457	1.01903128166473	0.0818465566103273	12.4505089018754	1.38956303770883e-35	6.96826536155196e-33	ENSG00000186283.13	0.396314560743131	75-100%
chr1:179293681-179293907;+	1008.62472190807	-0.193383659524376	0.0988926173363331	-1.95549136763849	0.0505251012675047	0.179406298127955	ENSG00000057252.12	-0.0463260981570921	25-50%
chr1:179365951-179366091;+	7.43351463417799	0.227316456233208	0.669605289207518	0.339478286532411	0.734249451774764	0.891817116833115	ENSG00000162779.21	-0.120739415094086	25-50%
chr1:179881855-179882117;+	9.67259607230692	1.44865989832848	0.488821784454453	2.96357475136924	0.00304088194629085	0.0199114462597975	ENSG00000143337.18	0.0612525716733038	50-75%
chr1:179882183-179882397;+	10.5940927061547	1.51836635539463	0.523541634232582	2.90018263326904	0.00372945291555263	0.0234756297335792	ENSG00000143337.18	0.0307083397272812	50-75%
chr1:179882584-179883027;+	1152.58801985867	0.122455750368614	0.170669019860977	0.717504269189358	0.4730630031435	0.72886766557736	ENSG00000143337.18	0.421458687260952	75-100%
chr1:179883104-179883221;+	2.78534614868676	0.426281369714913	0.851322973221755	0.500728140933035	0.616562464465523	0.82410691806304	ENSG00000143337.18	-0.0436148604965461	25-50%
chr1:179883291-179883421;+	4.90982772381057	1.6100342349576	0.776313167025455	2.07394941029617	0.0380840094908912	0.145870702442558	ENSG00000143337.18	-0.162813395549927	0-25%
chr1:179883958-179884097;+	1.65079055909423	2.0787514180038	1.31731411947109	1.57802257432603	0.114560423806829	NA	ENSG00000143337.18	0.363723176669161	75-100%
chr1:179954565-179955357;+	299.030691903489	0.0447795052268633	0.138443106664321	0.32345059501907	0.746354017666716	0.897995749004189	ENSG00000135837.15	-0.0421668009807846	25-50%
chr1:180154334-180154335;+	26.5933089934917	-0.0230636189215716	0.287175247419544	-0.0803120015698191	0.93598911317613	0.977806213494257	ENSG00000116260.16	-0.0509478936375157	25-50%
chr1:180154797-180155120;+	1067.90424701129	0.295167728801251	0.0932997822496757	3.16364863544231	0.00155804770880884	0.0114423299266983	ENSG00000116260.16	0.00783001798441985	50-75%
chr1:180631947-180632248;+	932.836882988983	0.12802563835754	0.119105095545007	1.07489639945054	0.282421114180679	0.558163918255063	ENSG00000143324.13	-0.146167090711544	25-50%
chr1:180863811-180863853;+	5.65806991772871	0.0884369361474912	0.593467935876928	0.149017210199931	0.881540052815704	0.957877437945217	ENSG00000143324.13	0.0162298137688081	50-75%
chr1:180913168-180913240;+	0.146660562687916	-0.563963734524544	3.5338115409304	-0.159590778396762	0.873203443646436	NA	ENSG00000135835.11	0.178572795112489	50-75%
chr1:181033922-181034053;+	1195.15320227946	-0.486463478569677	0.107393741224598	-4.52971907880843	5.90621637674117e-06	9.51366174915314e-05	ENSG00000153029.14	-0.454397950594102	0-25%
chr1:181088555-181088557;+	3.99491867241288	0.348627565468092	0.776509180084348	0.448967732010872	0.6534549342317	0.846243954409699	ENSG00000162783.10	0.579914668999582	75-100%
chr1:181088662-181090407;+	1688.66381117466	0.766460784311992	0.412591970276106	1.85767256643186	0.0632155265719251	0.210967135262258	ENSG00000162783.10	0.510804796776802	75-100%
chr1:181482521-181483757;+	1462.25272240395	-0.125505834946685	0.117414546962593	-1.06891214243385	0.285109260020348	0.561306215764504	ENSG00000198216.11	0.530736927514097	75-100%
chr1:182336009-182336026;+	1.30091669719786	1.47356172959952	1.42630851113515	1.03312973181851	0.301543191202099	NA	ENSG00000231684.3	0.0206064431610726	50-75%
chr1:182789711-182789780;+	147.003307922746	0.0420775905671379	0.214234452346961	0.196409074759795	0.844289993963081	0.942877409115962	ENSG00000135838.13	0.0642115760301901	50-75%
chr1:182839284-182839464;+	948.39405959621	0.404543709199096	0.0897610892299887	4.50689394112144	6.5783493629138e-06	0.000104444067722535	ENSG00000135829.16	-0.295023245637344	0-25%
chr1:182839575-182839745;+	38.7464263664546	-0.0850952774825401	0.250645867280669	-0.339504011798654	0.734230075387791	0.891817116833115	ENSG00000135829.16	-0.297467114066677	0-25%
chr1:183022468-183022876;+	60.5751476346039	2.35508419371407	0.252668671249599	9.32083974664039	1.1542311137656e-20	1.66723665987294e-18	ENSG00000135862.5	0.215166321841743	75-100%
chr1:183023177-183023339;+	49.9509536418715	0.225258790740722	0.239497949897378	0.940545799399293	0.3469376687399	0.623034416200613	ENSG00000135862.5	0.130506844679649	50-75%
chr1:183023413-183023685;+	28.6656878009222	-0.476176015728403	0.305651602448265	-1.55790452892849	0.119255881468882	0.327132089759517	ENSG00000135862.5	0.0199759524395818	50-75%
chr1:183186220-183186282;+	1.17070833496388	0.799276851651146	1.48101737030225	0.539680943436893	0.589417084276418	NA	ENSG00000058085.14	0.56210458887059	75-100%
chr1:183239385-183239475;+	4.14358021623715	0.761124443375314	0.732100991356542	1.03964405507086	0.298505301152568	0.574556568915191	ENSG00000058085.14	0.298812373501769	75-100%
chr1:183471184-183471513;+	38.1301777163805	0.470751067344221	0.250556119009162	1.87882486847989	0.060268410232	0.204175338800695	ENSG00000116698.21	-0.186264941830567	0-25%
chr1:183471865-183472622;+	440.817205349786	0.551712908458392	0.126048953650513	4.3769733304418	1.20338692292824e-05	0.000177489554037663	ENSG00000116698.21	-0.22493764478645	0-25%
chr1:183635981-183636177;+	49.5097852860616	-0.0942246388005185	0.220514824542007	-0.427293897343256	0.669165277203972	0.855257260761104	ENSG00000143344.15	0.0547383004746451	50-75%
chr1:183805038-183805328;+	525.3943263206	0.861128714282802	0.158643859607087	5.42806205305113	5.69692345528444e-08	1.50211142454911e-06	ENSG00000143344.15	0.196387168873431	75-100%
chr1:184051603-184051843;+	487.404733044482	0.0461585643784996	0.0981749424212797	0.470166452254467	0.638236100295849	0.837989258509786	ENSG00000198860.12	-0.232991108553242	0-25%
chr1:184386941-184387148;+	1.14377540216292	0.964011520567656	1.5971547892225	0.603580521482794	0.546122566248002	NA	ENSG00000116667.13	0.501620822781788	75-100%
chr1:185045302-185045626;+	195.905079383088	0.313069891972686	0.156494705832317	2.00051426856662	0.0454447607333123	0.165888044330446	ENSG00000121481.10	-0.462353656683045	0-25%
chr1:185156103-185156260;+	1.63731102030826	1.80818105813533	1.29609692533981	1.39509709712586	0.162986561451188	NA	ENSG00000116668.12	0.0567375419756161	50-75%
chr1:185157112-185157307;+	30.5737582629997	-0.199642011297312	0.268829861513583	-0.742633315262207	0.457703712717565	0.717335926522923	ENSG00000116668.12	-0.463833220978074	0-25%
chr1:185157427-185157593;+	16.3495731428751	0.56617378231943	0.380537903390729	1.48782493747566	0.136797067319013	0.357708574560655	ENSG00000116668.12	-0.191346174551356	0-25%
chr1:185316977-185317238;+	2.32298401535123	1.6699481961553	1.04216147262293	1.60238911149953	0.10906959112086	NA	ENSG00000273004.1	-0.160462175597583	0-25%
chr1:186375396-186375572;+	8.96835551766121	1.96865892546734	0.579923565913191	3.39468688837871	0.000687071287574768	0.00578794950274554	ENSG00000157181.15	-0.307889546461458	0-25%
chr1:186375744-186375968;+	167.865914372354	-0.202139361674381	0.228372675357986	-0.885129367414541	0.376086861967429	0.649320294749275	ENSG00000157181.15	-0.335695395322261	0-25%
chr1:186828928-186829013;+	21.6465799632769	-0.89261093117828	0.323851416131155	-2.75623599810596	0.00584707925904243	0.0341096735177414	ENSG00000116711.9	0.219351681808148	75-100%
chr1:192517170-192517311;+	9.50767616643071	0.20428596170341	0.683621029767582	0.298829253062714	0.765070329494717	0.906460089839859	ENSG00000236069.2	-0.0215843019854124	25-50%
chr1:192575638-192576525;+	10411.2443701423	0.766290820454611	0.331231452322802	2.31346031628609	0.0206973441696736	0.0922878417640418	ENSG00000090104.11	0.365615178515325	75-100%
chr1:192636115-192636282;+	0.387644223057754	-1.97870649939083	2.46300858315084	-0.803369713336338	0.421761075064166	NA	ENSG00000127074.14	1.03181437179991	75-100%
chr1:192808979-192809184;+	287.96447009893	-0.156788370277675	0.120365422318376	-1.30260308365767	0.192710304473661	0.444721235764606	ENSG00000116741.7	0.857970543263575	75-100%
chr1:193058582-193058954;+	95.2100692168426	1.21608591209702	0.210959528797402	5.76454601993779	8.18779350531949e-09	2.58450327534895e-07	ENSG00000116747.12	0.165206855001148	50-75%
chr1:193059334-193059760;+	669.940001818286	0.0238699043631278	0.105649005620949	0.225935911302081	0.821251266710042	0.932707297095099	ENSG00000116747.12	-0.337499200162617	0-25%
chr1:193059966-193060195;+	15.1252984497633	0.0186111206313779	0.379610380309459	0.0490269012565096	0.960897857610238	0.986794027269874	ENSG00000116747.12	-0.140763259438862	25-50%
chr1:193121766-193122287;+	653.704925744572	0.155084908311697	0.0940345644516709	1.64923301571097	0.0990999065368339	0.289628031222341	ENSG00000134371.12	-0.386921815021819	0-25%
chr1:193122425-193122536;+	2.97309637083523	0.0865946688140893	0.883414378652468	0.0980227070179433	0.921914262601841	0.972384561954031	ENSG00000134371.12	-0.25897349682212	0-25%
chr1:198156957-198157143;+	273.123421568982	-0.139871312444885	0.145865818549976	-0.958903969657308	0.337607124795886	0.614233481349596	ENSG00000151414.14	-0.148771276442575	25-50%
chr1:198638411-198638786;+	29.2643388781618	0.0707008792727792	0.293688668174538	0.240734107012811	0.809761202635685	0.92734455172097	ENSG00000081237.19	0.425327427408115	75-100%
chr1:198638931-198639344;+	5792.25647339741	-0.177776322293313	0.0733243157926814	-2.42452071146441	0.0153286089361151	0.0734457848033294	ENSG00000081237.19	-0.0472765686880353	25-50%
chr1:198696708-198696886;+	6.1431083751082	-0.308797096368213	0.675960674838601	-0.456827013556586	0.64779538763561	0.842736456807598	ENSG00000081237.19	0.691373316180447	75-100%
chr1:200411656-200411698;+	1.72174895392868	-0.399661380737413	1.14839371821233	-0.348017735032158	0.727826864442729	NA	ENSG00000230623.5	0.393535083141267	75-100%
chr1:200411801-200411883;+	2.0302583214882	-0.397210123728286	1.03631895990759	-0.383289449576127	0.701505161076918	NA	ENSG00000230623.5	0.622020310194121	75-100%
chr1:200669446-200669682;+	10.05454580695	0.898561012814765	0.472712124753582	1.90086305335022	0.0573199525596391	0.196867087477659	ENSG00000260088.1	-0.0139002501566317	25-50%
chr1:200738856-200739234;+	204.660609668311	-0.316372359634367	0.13025350520749	-2.42889708902954	0.0151448304547274	0.0727883008726483	ENSG00000118200.14	-0.00893125674120065	25-50%
chr1:200739478-200739710;+	25.7007548104359	1.43267413783236	0.345225253841303	4.14996910536258	3.32520152505615e-05	0.000433221598690894	ENSG00000118200.14	-0.216519907730799	0-25%
chr1:200872910-200873010;+	3.20138919261716	0.306552179110592	0.956796263424319	0.320394415017319	0.748669358765468	0.899350699085588	ENSG00000170128.4	0.972510649640057	75-100%
chr1:200890969-200891255;+	0.720615872505701	-2.89074278115408	1.70161795250458	-1.69882010053975	0.0893530851094333	NA	ENSG00000163362.10	0.186107377845459	50-75%
chr1:200891497-200891672;+	7.20590728381821	-0.00484627721798879	0.581701880736717	-0.00833120431354123	0.993352737602021	0.997647331065476	ENSG00000163362.10	0.0118893319124619	50-75%
chr1:200907678-200907867;+	5.03129664619387	-0.383692446658779	0.662154605546129	-0.579460511857829	0.562278483866866	0.790535578933245	ENSG00000163362.10	0.547884889790822	75-100%
chr1:200911455-200911498;+	0.530480430903625	2.6135726137321	2.01496423241736	1.29708139315038	0.194603182934696	NA	ENSG00000163362.10	0.223688064477344	75-100%
chr1:201399382-201399531;+	4.39920348546878	-0.812101784813336	0.852333730835766	-0.952797895276325	0.340692480915411	0.617217007402761	ENSG00000282221.1	0.307682451328394	75-100%
chr1:201507178-201507317;+	51.655869184054	-0.329595527102458	0.212414999127799	-1.55165844434629	0.120743970870487	0.329445976572817	ENSG00000224536.2	-0.381478433246507	0-25%
chr1:201829108-201829326;+	1330.68516918797	-0.201174578910233	0.10083512441298	-1.9950843526141	0.046033680652508	0.167531584880509	ENSG00000198700.9	-0.161410171241472	0-25%
chr1:201888859-201889019;+	3.51415243342499	1.63445274143134	0.895315459564186	1.82556072719547	0.0679164560087133	0.222675993750101	ENSG00000198892.6	0.513876837722892	75-100%
chr1:201955460-201955556;+	552.447177312167	0.11977406002212	0.114755546240666	1.04373221117286	0.296609302561214	0.572954578346679	ENSG00000134375.10	-0.516444489226299	0-25%
chr1:201982561-201983155;+	1578.63964795502	0.0582805625547233	0.11391273245447	0.511624655988456	0.608913726113645	0.819434461392829	ENSG00000176393.10	-0.0647655661337715	25-50%
chr1:201983313-201983406;+	69.2868843882034	-0.244994090035348	0.196379355017662	-1.24755522296788	0.212193985013028	0.472098755539617	ENSG00000176393.10	0.156739307603557	50-75%
chr1:201996149-201996237;+	34.7665440558727	-0.174626375501257	0.258027541837948	-0.676774170142385	0.498549248938659	0.748068087040616	ENSG00000176393.10	-0.0617337003419171	25-50%
chr1:202001378-202001467;+	10.0783778409314	0.384133955989636	0.526372407165517	0.729776011736963	0.465527109700172	0.723046346734446	ENSG00000176393.10	0.129216909988645	50-75%
chr1:202010499-202010675;+	21.8076921821852	-0.271196978407808	0.345908340584011	-0.784013990382352	0.433031901190575	0.698369045500188	ENSG00000249007.1	0.500756084527854	75-100%
chr1:202348637-202349028;+	103.182506280634	-0.00591338851978073	0.163715991320972	-0.0361197979016435	0.971186836184523	0.990301190176282	ENSG00000077157.21	0.141340345865718	50-75%
chr1:202438353-202438365;+	8.22280784821729	0.0672893722022671	0.535271441190603	0.12571074603307	0.899960895250101	0.964876296237384	ENSG00000232626.3	-0.0342769939213983	25-50%
chr1:202438776-202438788;+	2.20741405275235	0.246009688206333	0.956716150546153	0.25713968355807	0.797070944167057	NA	ENSG00000232626.3	0.117341752319473	50-75%
chr1:202439326-202439345;+	5.49385158353364	-0.543653403365868	0.693263569734397	-0.78419439171476	0.432926055429624	0.698283086612972	ENSG00000232626.3	0.0321477590972668	50-75%
chr1:202439459-202439478;+	7.58023586997499	-0.488618785402617	0.561450545566635	-0.87027929576502	0.384147790726981	0.656144815811494	ENSG00000232626.3	0.0474159011835707	50-75%
chr1:202810850-202811238;+	26.2764288819864	-0.12554521095589	0.310099927860551	-0.404854047603475	0.685584797809093	0.866010080071456	ENSG00000228288.6	0.200235012175382	75-100%
chr1:202861729-202861787;+	7.79705159887421	0.263768814791705	0.538000854748142	0.490275828493218	0.623938728960666	0.829062662583864	ENSG00000234996.4	0.0560976288417953	50-75%
chr1:203007325-203007455;+	461.752787669146	0.140373921124894	0.118579198137577	1.18379887307072	0.236492688438831	0.50295598659772	ENSG00000163444.11	0.0263948663769872	50-75%
chr1:203007645-203007866;+	14.5604158206841	0.0116964492089754	0.463320582352347	0.0252448297237107	0.979859679388586	0.993123155866759	ENSG00000163444.11	0.0666393849343333	50-75%
chr1:203026422-203026633;+	59.9178253632734	-1.26287125772043	0.229475193249638	-5.50330185950249	3.72743404202924e-08	1.02237091815328e-06	ENSG00000143847.15	0.147973647006069	50-75%
chr1:203287555-203287803;+	34.6944844165073	0.44074983961529	0.260737648550143	1.69039585217602	0.0909522480695532	0.272836213227154	ENSG00000231507.1	-0.0266120854057786	25-50%
chr1:203305429-203305785;+	3327.88283370327	-1.34151134537765	0.145709058285771	-9.20678069819531	3.36052341179974e-20	4.72571382215944e-18	ENSG00000159388.5	0.303372823493738	75-100%
chr1:203626586-203626621;+	2.55471593308339	-0.827392515489239	0.948405801504504	-0.87240347346748	0.38298830628268	NA	ENSG00000058668.14	0.08031839176657	50-75%
chr1:203626766-203626861;+	16.5547283113416	0.367426087195164	0.385279583844258	0.953660932481929	0.340255301667679	0.616785254925902	ENSG00000058668.14	0.309564833319754	75-100%
chr1:203765113-203765198;+	22.7360409561598	-0.734178422247439	0.355796255848795	-2.06347989946091	0.0390670556200233	0.14892774014185	ENSG00000122188.12	-0.0110907246853668	25-50%
chr1:203795437-203795641;+	622.738600220635	0.0318273259114069	0.11127827397403	0.286015632474986	0.774866148497043	0.910772708948983	ENSG00000058673.16	-0.0165534147309652	25-50%
chr1:203795753-203795760;+	1.96348015469341	-1.03771902986348	1.02815419684749	-1.00930291686336	0.312829381672104	NA	ENSG00000257315.2	-0.251724918925209	0-25%
chr1:203795850-203796431;+	9.27451643491635	0.321065835540124	0.498133364166201	0.644537906184098	0.519226685307737	0.761178938433964	ENSG00000257315.2	-0.202293548825374	0-25%
chr1:203849709-203849810;+	20.795361658369	0.265912361757562	0.434260214790858	0.612334155192244	0.540316696291046	0.775365107392875	ENSG00000257315.2	0.0545590761926544	50-75%
chr1:203849897-203850000;+	4.1204040113116	-1.03120107712407	0.80426689297431	-1.28216278219599	0.19978554900912	0.455707202331306	ENSG00000257315.2	-0.0825765121238352	25-50%
chr1:203861563-203861667;+	1479.97790632594	0.0973718097161034	0.153645185764075	0.63374461901865	0.526247500823268	0.766473371157432	ENSG00000182004.12	8.91321259020028e-05	50-75%
chr1:203861814-203861884;+	33.9326245019239	-0.000808707848002647	0.267091588897903	-0.00302782970942518	0.997584145113437	0.999149809648296	ENSG00000182004.12	-0.0621490730125009	25-50%
chr1:204073107-204073154;+	0.803983599152592	0.838917222513652	1.72452580194216	0.486462551948403	0.626639250070642	NA	ENSG00000143842.14	0.187182174929834	50-75%
chr1:204516335-204516822;+	756.173839828611	0.257869549157711	0.120915614256978	2.13264060843019	0.0329542194069589	0.131033760963157	ENSG00000198625.12	0.179959252455902	50-75%
chr1:204525127-204525387;+	3.06994429109811	1.25146739792139	1.0041695707524	1.24627098288161	0.212664927035644	0.472679824666063	ENSG00000198625.12	0.162699075540196	50-75%
chr1:204525480-204525574;+	3.31650152913657	0.239175452056325	0.804155470220325	0.297424392314082	0.766142523431866	0.906936397103694	ENSG00000198625.12	0.334884451825484	75-100%
chr1:204542786-204542921;+	3.22776247602393	0.216961235831685	0.974038351507829	0.222744038256631	0.823734724695981	0.933933456577544	ENSG00000198625.12	-0.245251849082176	0-25%
chr1:205227899-205227995;+	15.5687337318089	-0.918402557732911	0.384506375141209	-2.38852361653465	0.0169162210662505	0.0792245503962654	ENSG00000133069.16	0.505435294827298	75-100%
chr1:205504550-205504765;+	2.80898689414596	-0.285918143906946	0.852753091639281	-0.335288311130381	0.737407610314782	0.893266662230574	ENSG00000117266.15	0.366973820230497	75-100%
chr1:205592016-205592312;+	69.0996957236433	-0.964068804645155	0.193156782613138	-4.99112064097707	6.00299875591871e-07	1.25430582495918e-05	ENSG00000174514.12	0.0324309221422958	50-75%
chr1:205625555-205625573;+	23.0436631823429	0.223866054908753	0.362153188486777	0.618152930930019	0.536474533836706	0.773233197413881	ENSG00000236942.1	-0.171360488696589	0-25%
chr1:206035169-206035257;+	44.448396700449	-0.634087554039028	0.227216297359588	-2.79067813976184	0.00525977473722143	0.0312808890055652	ENSG00000285417.1	0.617795948946429	75-100%
chr1:206050971-206051092;+	16.1934474409697	2.34130151532465	0.436538181909445	5.36333730324265	8.16982394082189e-08	2.07986188409161e-06	ENSG00000285417.1	0.228707929248796	75-100%
chr1:206051189-206051351;+	56.4454481521377	2.25612170980859	0.283644499390255	7.95404710706016	1.80515438305355e-15	1.58865540373501e-13	ENSG00000285417.1	0.420816601044281	75-100%
chr1:206470419-206470556;+	589.289916104662	-0.594388472739857	0.114077711388482	-5.21038216409969	1.88452041797745e-07	4.44031770115289e-06	ENSG00000263528.7	-0.0415974448651401	25-50%
chr1:206506949-206507109;+	13.8675727463639	1.80937499507845	0.467793422454627	3.86789319435962	0.000109779725864581	0.00121978493061406	ENSG00000266094.7	0.0646001055444956	50-75%
chr1:206507494-206507593;+	6.8249022667636	-0.127144370875457	0.603404863908918	-0.210711544570263	0.83311236559309	0.937987147371124	ENSG00000266094.7	0.105524439374981	50-75%
chr1:206557111-206557666;+	872.465858026447	0.0312287093967644	0.125098747573077	0.249632470369233	0.802871585666141	0.924552194588143	ENSG00000266094.7	0.121565249228617	50-75%
chr1:206583266-206583356;+	14.8146326012066	0.19620520201079	0.414934627641155	0.47285810568809	0.636314415763252	0.836662318734128	ENSG00000266094.7	-0.109160308424456	25-50%
chr1:206584390-206584687;+	11.4675120287048	-0.320574338380869	0.438885938194414	-0.730427453884075	0.465128942124102	0.722991366697934	ENSG00000266094.7	-0.195485666849478	0-25%
chr1:206635494-206635627;+	95.693780829077	-0.561530522910137	0.205934446720732	-2.72674402875217	0.00639626367307158	0.0367170401518135	ENSG00000143479.16	-0.0261583316269816	25-50%
chr1:206684870-206685487;+	642.419037021749	0.495152859078259	0.10668783365649	4.64113706416174	3.46497184001141e-06	5.9916734914654e-05	ENSG00000162889.10	0.338966416278455	75-100%
chr1:206728707-206728825;+	37.2385609603205	0.252462193087528	0.292023711145951	0.864526349921463	0.387298811708982	0.659214077335979	ENSG00000162889.10	-0.0692288784021613	25-50%
chr1:206729032-206729075;+	58.7922619844757	0.291358591187517	0.220618949781515	1.32064172853718	0.186620852195215	0.435790173466905	ENSG00000162889.10	0.0238651300707474	50-75%
chr1:206731147-206731264;+	9.60126003859642	0.555336262130327	0.486123868185204	1.14237604543777	0.253297743960767	0.523780241110189	ENSG00000162889.10	-0.124694937715527	25-50%
chr1:206904851-206905071;+	35.6639539815916	-0.0997396249810215	0.247901641108501	-0.402335476824729	0.687437148820763	0.866933177948358	ENSG00000271680.1	-0.0700508996979672	25-50%
chr1:206907592-206907595;+	8.11362565523036	0.302071529838532	0.591111256782155	0.511023138829948	0.609334854453883	0.819704497731199	ENSG00000226945.1	-0.131743543689858	25-50%
chr1:207053010-207053096;+	14.4707156146774	0.047959465250219	0.417835063210342	0.114780853674015	0.908618825297625	0.968347746349654	ENSG00000123836.14	-0.212888185335506	0-25%
chr1:207053232-207053344;+	64.0540589754839	-0.249884016569458	0.209074582667446	-1.19519079450669	0.232012494348467	0.497974683872225	ENSG00000123836.14	-0.101289027714487	25-50%
chr1:207089314-207089654;+	29.7361574139695	0.538664239837305	0.289611237414666	1.85995628017032	0.0628917117289173	0.21026104119657	ENSG00000123843.12	0.589449870020938	75-100%
chr1:207321142-207321274;+	5.92207286381723	0.329519035811328	0.647674740187154	0.508772405908727	0.610911763337428	0.820631990532166	ENSG00000196352.15	0.0130508836642474	50-75%
chr1:207321390-207322226;+	937.76706843559	-0.0223787589316609	0.098059028116102	-0.228217221418557	0.819477373918963	0.931807548730136	ENSG00000196352.15	0.00439063516736804	50-75%
chr1:207324566-207324721;+	1.60354111283183	0.869375454687999	1.14673439646638	0.75813148830884	0.448372270801452	NA	ENSG00000196352.15	0.169288007463185	50-75%
chr1:207325619-207325695;+	1.96554954800633	1.15214790940601	1.12584407655308	1.02336365523498	0.306135936967131	NA	ENSG00000196352.15	-0.0249177555412043	25-50%
chr1:207326749-207326876;+	1.07395866980997	-0.275877575858437	1.57469037563909	-0.175194806627602	0.860926564935394	NA	ENSG00000196352.15	0.0171026747048097	50-75%
chr1:207336019-207336055;+	1.44504590025136	1.21883676833507	1.23982194876081	0.983074037004492	0.325571001363205	NA	ENSG00000196352.15	0.0903628823456555	50-75%
chr1:207336197-207336413;+	3.81454621877758	2.11592929771608	0.905437830175343	2.33691284724244	0.0194437161950909	0.0881718288744454	ENSG00000196352.15	0.00757977703742864	50-75%
chr1:207336690-207336989;+	2.13194222080694	3.12951216732061	1.28378869343398	2.43771594447489	0.0147803832623906	NA	ENSG00000196352.15	0.161417943064069	50-75%
chr1:207454217-207454454;+	1453.28662410714	-0.202211720220674	0.0942898738531625	-2.14457514849981	0.0319868310465316	0.128366376876276	ENSG00000117322.17	0.515870298066529	75-100%
chr1:207496137-207496286;+	153.233077564721	-0.407228296534	0.139155021964264	-2.9264362204519	0.00342869801072456	0.0219479613990938	ENSG00000203710.11	0.236272755132288	75-100%
chr1:207496413-207496521;+	3.47675339207287	-0.823577800787623	0.917278442780572	-0.897849292403611	0.369265901371353	0.643597681482874	ENSG00000203710.11	-0.164728048313213	0-25%
chr1:207645089-207645286;+	54.8581656362036	-0.354798632228963	0.216140159157252	-1.64152110191994	0.100689290384464	0.292637720072677	ENSG00000197721.16	0.507263948063806	75-100%
chr1:207669061-207669114;+	2.18010725243615	-0.871601337989221	1.05269707629354	-0.82796975275932	0.407687629943102	NA	ENSG00000197721.16	0.250227943549395	75-100%
chr1:207752007-207752287;+	3704.25738886218	-0.0743237772890432	0.093505421742573	-0.794860617747513	0.426694585022216	0.693365656683813	ENSG00000117335.19	-0.259672636620701	0-25%
chr1:209607568-209607835;+	22.5441603483169	0.582804254899555	0.368566634001061	1.58127242439932	0.113815761871566	0.31711870416422	ENSG00000008118.9	0.616464250716362	75-100%
chr1:209675221-209676119;+	54.1715842625653	0.34821987467233	0.22725732006692	1.53227132384466	0.125455494406098	0.33806713275122	ENSG00000123689.5	0.827710177499316	75-100%
chr1:209755964-209756185;+	762.884633060606	-0.317348965249307	0.114189520548595	-2.7791426369485	0.00545025868515241	0.032219078143679	ENSG00000009790.14	0.147317747758543	50-75%
chr1:209758607-209758612;+	0.632535271182145	1.85032089236928	1.98071575167963	0.934167808177537	0.350217338534999	NA	ENSG00000009790.14	0.48550939571718	75-100%
chr1:209768422-209768640;+	687.837870596505	-0.23671242948932	0.122554853338423	-1.93148147985346	0.0534235374594131	0.186852319857387	ENSG00000009790.14	0.284074667824798	75-100%
chr1:209827913-209828206;+	655.877848855078	0.0230160467298997	0.107064297640893	0.21497405985979	0.829787542974243	0.937036595732895	ENSG00000117597.17	0.109284488780907	50-75%
chr1:210328824-210329067;+	54.1747380823603	0.127027828528619	0.220056961437443	0.577249761601973	0.563770745912176	0.791235192028791	ENSG00000054392.12	0.166862145968048	50-75%
chr1:210329226-210329439;+	24.5432204195978	-0.342570277505604	0.314649081972921	-1.08873757189314	0.27626962821941	0.550757139125074	ENSG00000054392.12	0.104726385601437	50-75%
chr1:211259227-211259697;+	98.2241910360528	0.162404848573803	0.268843603710832	0.604086711873146	0.545785993610943	0.779509921983538	ENSG00000117625.13	-0.0229683166908973	25-50%
chr1:211259827-211259984;+	21.4594566567477	-0.87519923602579	0.360860847618483	-2.42530948370183	0.0152953414753411	0.0733657436801328	ENSG00000117625.13	-0.123006614400287	25-50%
chr1:211304065-211304121;+	2.2258582244972	-0.935685802334449	1.00786963481866	-0.928379792395271	0.35321059691133	NA	ENSG00000117625.13	1.59864516008079	75-100%
chr1:211326298-211326424;+	31.2793005162266	-0.442106077039132	0.269245535778738	-1.64201822607914	0.100586226950518	0.292543319277586	ENSG00000082512.14	0.00672001696593923	50-75%
chr1:211326521-211326711;+	7.30353529171263	1.33587068785137	0.584999637365826	2.28354105289128	0.0223985175258511	0.0977454141898228	ENSG00000082512.14	0.11173782027347	50-75%
chr1:211326772-211327016;+	153.488976556803	-0.555327851085954	0.157975830815094	-3.51527096404987	0.000439305509480716	0.00397814713150885	ENSG00000082512.14	-0.0433956575897738	25-50%
chr1:211382756-211383046;+	222.725923595943	-0.178258435398412	0.16753587393474	-1.06400158492532	0.287327981556041	0.563836613540789	ENSG00000153363.12	-0.351494000218509	0-25%
chr1:212035271-212035394;+	19.1425482150098	2.3703768353374	0.42685077856426	5.55317444496719	2.80527869526033e-08	7.9998602105825e-07	ENSG00000143476.17	-0.248728960419651	0-25%
chr1:212035581-212035901;+	1798.54800308184	0.231668901974241	0.0986518562580629	2.34834812806988	0.0188568874896523	0.086157530634344	ENSG00000143476.17	0.0223509133313761	50-75%
chr1:212285325-212285782;+	1197.47382319681	0.166367222578431	0.0919305930003726	1.80970466031646	0.0703415994441012	0.228550003670577	ENSG00000066027.11	0.376434196045968	75-100%
chr1:212285867-212286609;+	41.7826802812005	0.794022925483895	0.272848137613636	2.91012770850671	0.00361281098957568	0.0228731039735451	ENSG00000066027.11	-0.0577216992567285	25-50%
chr1:212432829-212433097;+	190.286781288055	-0.0821603331442153	0.183950707376407	-0.446643203040777	0.655132696670481	0.847222499616	ENSG00000117691.9	-0.166277372666122	0-25%
chr1:212565331-212565413;+	5.50542362389018	0.685275629929649	0.643803377564488	1.06441757500877	0.287139575584938	0.563674986328125	ENSG00000162772.16	0.32125597806691	75-100%
chr1:212607611-212607827;+	2.9719461396313	0.0526005485568457	0.881924056902426	0.0596429456087117	0.952440013580578	0.982696258655684	ENSG00000162772.16	0.0144003070657534	50-75%
chr1:212608569-212609015;+	404.434133569886	0.656755313177719	0.141251663303447	4.64954038641535	3.32675538751428e-06	5.77144286484038e-05	ENSG00000162772.16	0.584668562417822	75-100%
chr1:212614995-212615155;+	0.243045667191267	0.157379252872554	2.87822955489681	0.0546791872819181	0.95639405069523	NA	ENSG00000162772.16	0.0951168408239219	50-75%
chr1:212791815-212792076;+	328.034423924342	-0.371183779876603	0.125310356848894	-2.96211573576634	0.00305532914610545	0.0199765161242782	ENSG00000203705.10	-0.353215222208285	0-25%
chr1:212794656-212794813;+	51.2520504993879	-0.55089279071317	0.222356280006022	-2.47752296763667	0.0132297893641606	0.0653487620554234	ENSG00000203705.10	0.00449289439326239	50-75%
chr1:212858204-212858731;+	279.117567636359	-0.619917867427417	0.130304746008583	-4.75744657363886	1.96057122858562e-06	3.60859155909616e-05	ENSG00000162769.12	0.324064598147145	75-100%
chr1:212950465-212950900;+	286.397647656559	-0.329425105602092	0.164186363840986	-2.00640965483065	0.0448125590700391	0.164199576925613	ENSG00000143494.15	0.398475018066259	75-100%
chr1:212951280-212951870;+	17.9643397483348	-0.575179058823028	0.382896902987855	-1.50217735984475	0.133051310200548	0.351444814401726	ENSG00000143494.15	0.0591466099993443	50-75%
chr1:213051230-213051488;+	259.311665082641	-0.105347707223067	0.125160518935778	-0.841700786468637	0.399955457928264	0.670325145719348	ENSG00000136643.11	-0.259673505671852	0-25%
chr1:213987912-213988050;+	2.13105350636431	0.369784943213315	1.08641507972246	0.340371695970735	0.733576630929211	NA	ENSG00000117707.15	0.222571082177554	75-100%
chr1:214280918-214281402;+	355.600677995964	0.0476821073848173	0.136519124551093	0.349270532913298	0.726886218457311	0.888156579356308	ENSG00000143499.13	-0.180800362240964	0-25%
chr1:214603124-214603314;+	206.765557562846	0.259526456033752	0.130493389722926	1.98880921543075	0.0467222652255052	0.169550022550993	ENSG00000117724.12	0.336166614647256	75-100%
chr1:215567144-215567429;+	23.1239264449224	-0.28934152090982	0.32042182685629	-0.903001907668389	0.366524882474062	0.641183329585705	ENSG00000136636.12	-0.21832590370311	0-25%
chr1:215567542-215567968;+	15.142689347445	0.390669374096099	0.398162866184476	0.981179831860803	0.32650406794803	0.602584898126709	ENSG00000136636.12	-0.171538358723943	0-25%
chr1:217631345-217631429;+	5.43266957316538	-0.856983009580351	0.624654993485424	-1.37193013506318	0.170085188133309	0.411592837130755	ENSG00000162814.10	-0.15341254771736	0-25%
chr1:218285246-218285385;+	523.651253435661	0.355758703530161	0.139038694992476	2.55870283843942	0.0105063507685449	0.0543581449730165	ENSG00000067533.5	-0.0512029180150484	25-50%
chr1:218345335-218345340;+	0.40478452721165	2.21549272258199	2.19804373828945	1.00793841541393	0.313484028061937	NA	ENSG00000092969.11	0.524582589047823	75-100%
chr1:218346078-218346123;+	0.379755272259769	2.15064688369586	2.46344572021549	0.873023856806447	0.382650074418666	NA	ENSG00000092969.11	0.427124445224909	75-100%
chr1:218346903-218346995;+	0.303819979797399	-0.418332406662993	2.7090204961634	-0.15442201609602	0.877276995527209	NA	ENSG00000092969.11	0.381335406090762	75-100%
chr1:219173743-219174022;+	651.45034740463	-0.283438048395633	0.108451508752377	-2.61350027912285	0.00896200104952288	0.0480225935270603	ENSG00000143353.11	-0.222354057805869	0-25%
chr1:219174087-219174275;+	27.4443098548889	-0.0141290150231594	0.287960067043608	-0.0490658832254674	0.960866791886592	0.986794027269874	ENSG00000143353.11	-0.347998849061583	0-25%
chr1:219174848-219175030;+	38.2778754006494	0.124182544756626	0.274360855265444	0.452624863836642	0.65081889173479	0.844561520654619	ENSG00000143353.11	0.298875975904754	75-100%
chr1:220094040-220094402;+	984.117346357313	-0.0626499965823434	0.13332287372659	-0.469911837565264	0.638418006578881	0.838126637631687	ENSG00000067704.9	-0.278934486340771	0-25%
chr1:220220097-220220460;+	135.256243414677	1.03575414335323	0.175854877009942	5.8898232506493	3.86608885306475e-09	1.30895426161471e-07	ENSG00000270708.1	0.0460745087142813	50-75%
chr1:220528079-220528277;+	3.05755805385852	0.359495477220272	0.834934177856801	0.430567446817262	0.666782915318256	0.853608030602024	ENSG00000116141.15	0.590768129203156	75-100%
chr1:220625766-220625768;+	3.52899639490276	0.022612086014825	0.758121591992286	0.0298264635299493	0.976205453307617	0.991681381533803	ENSG00000233012.2	0.233995873593766	75-100%
chr1:220690287-220690662;+	10.1387360476316	0.682077986154518	0.457189085907121	1.4918947262295	0.135726745440062	0.355613706654767	ENSG00000162817.6	0.535186927066092	75-100%
chr1:220748223-220748352;+	1.86550415630828	-0.417955685370291	1.08724591558797	-0.38441688248998	0.700669489616965	NA	ENSG00000117791.15	0.356227383331363	75-100%
chr1:220786827-220786926;+	0.420998127975392	0.889277139260544	2.24695312041585	0.395770223766823	0.692274545028086	NA	ENSG00000186205.12	0.206723966557105	75-100%
chr1:222589851-222590043;+	32.8366571461002	-0.944343928208372	0.303574407943045	-3.11074946866254	0.00186613191854223	0.0133149138606752	ENSG00000225265.1	-0.486868354897413	0-25%
chr1:222618050-222618140;+	149.146711594928	-0.14120387743569	0.143885662355712	-0.981361694583631	0.326414408854891	0.602584898126709	ENSG00000154305.16	-0.35339891265935	0-25%
chr1:222643805-222643930;+	6.26039423351486	3.65110564642171	0.870124175433322	4.19607424952129	2.71581247257004e-05	0.000363814838185316	ENSG00000154305.16	-0.0786552708351824	25-50%
chr1:222644248-222644563;+	925.648242139025	-0.125582451880834	0.106145921629277	-1.18311141825534	0.236764993154828	0.50314400038053	ENSG00000154305.16	-0.347691563122385	0-25%
chr1:222663994-222664125;+	23.2710320294173	0.125420718736306	0.368783904255599	0.340092713616315	0.73378670878459	0.891804909761023	ENSG00000154305.16	-0.146436308854326	25-50%
chr1:222711467-222711656;+	49.0539423958046	-0.356090814680321	0.217162225444189	-1.6397456507547	0.101058062831448	0.293447087723612	ENSG00000162819.11	-0.229481052862975	0-25%
chr1:222711771-222711899;+	4.09531495575627	0.482040700312054	0.754178324856492	0.639160108988519	0.522718779850178	0.764006452128794	ENSG00000162819.11	0.116646487811889	50-75%
chr1:222712517-222712897;+	474.966656572482	0.267041381749268	0.116927179937073	2.28382641138683	0.0223817348150695	0.0977105367797171	ENSG00000162819.11	-0.269402310274283	0-25%
chr1:222713281-222713539;+	182.240146987033	-0.225630779380228	0.155834586321206	-1.44788640767563	0.147648821620641	0.376386953868541	ENSG00000162819.11	-0.271406576798868	0-25%
chr1:222814997-222815129;+	62.3911803236016	-0.340664991824722	0.210235902570729	-1.62039398437245	0.105147671283332	0.300482120166907	ENSG00000228106.5	-0.0921558168800027	25-50%
chr1:223712372-223712856;+	128.066371343126	0.0407415535055905	0.158576420286116	0.256920628124164	0.797240046020356	0.921648363379595	ENSG00000162909.17	0.667855403406929	75-100%
chr1:223992669-223992754;+	15.9116435677551	-0.133983961873779	0.361169051966063	-0.370972986595675	0.710657651951927	0.879200254786496	ENSG00000185495.10	-0.360875900653742	0-25%
chr1:224114059-224114376;+	807.090768427096	0.148401910966304	0.0905795500722922	1.63835999238088	0.101346619754137	0.293928301794679	ENSG00000143756.11	-0.319046897610221	0-25%
chr1:224182846-224183093;+	82.8751250504138	0.392393239825464	0.191134662209626	2.05296744865204	0.0400757346149369	0.1517283297145	ENSG00000143753.12	0.0422632798697714	50-75%
chr1:224183175-224183468;+	1152.7519606862	0.576257882601846	0.123023582821383	4.68412534723939	2.8115791967799e-06	4.98506683735932e-05	ENSG00000143753.12	-0.20087758341668	0-25%
chr1:224183634-224183806;+	11.9595950214232	-0.123361224560695	0.404928643311017	-0.30464929216169	0.760633273687864	0.904955599327319	ENSG00000143753.12	-0.292257489871799	0-25%
chr1:224356795-224356988;+	335.003646518881	-0.165538068644346	0.120516656503308	-1.37357003958869	0.169575203472561	0.410882464936979	ENSG00000143771.11	-0.524322794904936	0-25%
chr1:224434449-224434716;+	15.9952664406941	0.251505831448416	0.388354335942187	0.647619475750766	0.517231097502551	0.760020628630144	ENSG00000143786.7	0.114058691174451	50-75%
chr1:224434840-224435207;+	45.0912333717482	-0.771070182244248	0.235593563217665	-3.2728830606117	0.00106456511546879	0.00834385480357698	ENSG00000143786.7	-0.42653022072401	0-25%
chr1:224929627-224929808;+	15.3894042089288	-0.423702877279309	0.375184457251309	-1.129318843279	0.258763354705911	0.530623597050667	ENSG00000185842.15	0.380604616741554	75-100%
chr1:225777752-225777846;+	1407.33967700335	0.0406172005130929	0.149767453233461	0.271201784073726	0.786235840891861	0.916235198808431	ENSG00000143742.12	-0.19452129042879	0-25%
chr1:225778009-225778259;+	3.44277453956832	-0.642880663554175	0.916453499736138	-0.701487488169635	0.482998840186761	0.736201363450349	ENSG00000143742.12	0.153217635863749	50-75%
chr1:225809998-225810130;+	169.166699007729	0.0893093925521854	0.138497517498195	0.64484471754773	0.519027819888781	0.761139056119848	ENSG00000143819.12	0.235892153253946	75-100%
chr1:226061791-226061869;+	5.49739738419735	1.77311113343421	0.711031504246081	2.49371669587871	0.0126413396041235	0.0629768554823609	ENSG00000163041.9	-0.155836830812334	0-25%
chr1:226062642-226062726;+	289.758158712559	0.322181107638468	0.202215920029006	1.59325293276738	0.111103460863262	0.311882951291063	ENSG00000163041.9	-0.189278313804954	0-25%
chr1:226062795-226063045;+	11.2280048309615	0.594265256033085	0.498636392126137	1.19178075530989	0.233347223637347	0.499227441828336	ENSG00000163041.9	-0.115022518483778	25-50%
chr1:226063433-226063545;+	11.5789568443611	0.509528540740558	0.475062933306387	1.07254956136926	0.283473265651838	0.5593967202645	ENSG00000163041.9	-0.324660502759633	0-25%
chr1:226083573-226083633;+	3.67108604095025	0.139770199594641	0.77709014424359	0.179863559755595	0.857259683696185	0.948530838262154	ENSG00000225518.2	-0.153429242255473	0-25%
chr1:226223445-226224039;+	9.12342860452415	0.155979878943173	0.46748745213528	0.333655755316478	0.738639340146994	0.893602639283846	ENSG00000185155.11	0.237765069774834	75-100%
chr1:226870547-226870907;+	176.032382381997	-0.166601029647727	0.144091167427668	-1.15621958390586	0.247591351314066	0.517349069690347	ENSG00000143801.16	0.0667242451192004	50-75%
chr1:226939382-226939552;+	12.9518472878579	0.544391230521322	0.409213062105725	1.33033688543567	0.183407299343863	0.43123602999892	ENSG00000163050.16	-0.335551944784282	0-25%
chr1:226940232-226940400;+	247.911392501767	-0.00336922274113509	0.131603047929638	-0.0256014035703524	0.97957526655089	0.993035585748312	ENSG00000163050.16	-0.338742694150527	0-25%
chr1:227563501-227563613;+	216.275945751396	-0.50922842856437	0.170229216555868	-2.99142790448809	0.00277676096674742	0.0184774045918871	ENSG00000181450.17	-0.238562959561758	0-25%
chr1:227728569-227728712;+	28.9919055864969	-1.12071177234708	0.300112210043844	-3.73430915117832	0.000188231164529748	0.0019315860582516	ENSG00000143740.14	-0.0743665502621098	25-50%
chr1:227735351-227735499;+	514.042733849359	-0.105454397431206	0.110156286199572	-0.957316201094073	0.338407680455467	0.614903899032296	ENSG00000143740.14	-0.29808422100713	0-25%
chr1:228081788-228081915;+	6.43820546324014	-0.165369543572044	0.648781697199997	-0.254892430359462	0.798806182913286	0.92233714711479	ENSG00000143761.15	0.200183464247373	75-100%
chr1:228082600-228082824;+	5599.80706873895	0.290772928240381	0.137116032392414	2.12063405837338	0.0339526096746898	0.13399643672751	ENSG00000143761.15	0.327076231141739	75-100%
chr1:228083067-228083198;+	17.2399165881782	-0.0488658345176581	0.353965046912453	-0.138052711542855	0.890198758545826	0.961126722791886	ENSG00000143761.15	-0.0614219261658383	25-50%
chr1:228097080-228097240;+	156.448356629919	0.369413714714921	0.167507518377088	2.20535602398041	0.0274291213707771	0.114121976799079	ENSG00000284163.1	-0.179286618100654	0-25%
chr1:228097340-228097429;+	43.7801634568314	0.306959647455489	0.251741584985862	1.2193442234533	0.222713570263949	0.486622925885831	ENSG00000284163.1	-0.001781145741792	25-50%
chr1:228139914-228140766;+	2767.15410011392	-0.0314578561887967	0.0823681367848827	-0.381917782976612	0.702522349438977	0.875041662920102	ENSG00000143774.16	-0.179054716851392	0-25%
chr1:228145478-228145744;+	12.3703730194401	-0.49705425091112	0.434049992251375	-1.14515438263908	0.252145211185626	0.522298765838812	ENSG00000143774.16	-0.3154452487479	0-25%
chr1:228145939-228146438;+	25.4438327040498	-0.069226855249107	0.294757500704552	-0.234860368552575	0.81431711055611	0.929790223443056	ENSG00000143774.16	-0.220008059482854	0-25%
chr1:228147405-228147514;+	3.84735958340619	-0.430938481887436	0.788644573479339	-0.546429274199178	0.584770891791823	0.805478016991502	ENSG00000143774.16	-0.0595540469693546	25-50%
chr1:228147576-228147669;+	1.81382578247462	0.780137441169628	1.08378703071497	0.71982540763103	0.471632499276485	NA	ENSG00000143774.16	-0.0139093903553292	25-50%
chr1:228165717-228165859;+	243.347690059192	1.29237311838379	0.181249563673198	7.13035161129547	1.00112853035555e-12	6.15925788884023e-11	ENSG00000181873.12	0.162291252325193	50-75%
chr1:228407130-228407208;+	16.281836038184	-1.25458361952127	0.382985191791281	-3.27580190151317	0.00105362436250244	0.00827518566979605	ENSG00000231563.1	-0.309501078414027	0-25%
chr1:228458053-228458177;+	823.865201860415	0.408756089775764	0.201236366510615	2.03122376369384	0.0422323008085287	0.157471926638321	ENSG00000196890.4	0.558269964134235	75-100%
chr1:228486736-228486864;+	6.53914308329647	0.630546780963298	0.572491878810877	1.10140738113702	0.270719394415867	0.54445227321423	ENSG00000168159.11	-0.0697265197509725	25-50%
chr1:228487118-228488248;+	2301.65631329199	0.142248048070307	0.135231317719994	1.05188687405118	0.292851454776699	0.569568411714455	ENSG00000168159.11	0.321343599440801	75-100%
chr1:228735423-228735533;+	0.341787626028584	0.886320395742363	2.37147509431611	0.373742232362748	0.708596101648317	NA	ENSG00000116574.5	0.3644726176561	75-100%
chr1:229271063-229271328;+	53.6254005359599	0.195506651111192	0.245049870902006	0.797823930253666	0.424972672271415	0.691873484796199	ENSG00000168118.11	-0.227080943523668	0-25%
chr1:229508416-229508520;+	14.6386491589657	-0.111352969935739	0.427568978474586	-0.260432761827124	0.794529974307391	0.920674438487737	ENSG00000223635.1	0.091208322279397	50-75%
chr1:229626162-229626321;+	692.176150381751	0.104071255366342	0.125905780722678	0.826580437919456	0.408474908838813	0.677173535873126	ENSG00000135763.9	0.0707759154315145	50-75%
chr1:230066827-230066962;+	4.37262457038876	0.291431125067692	0.696422636312592	0.418468771507424	0.675604414254626	0.859982983587926	ENSG00000143641.9	-0.249726248159226	0-25%
chr1:230067032-230067462;+	348.476929565425	0.211397157754205	0.153457518906612	1.37756142064862	0.168338739090687	0.408818257269032	ENSG00000143641.9	-0.0634872259686963	25-50%
chr1:230642421-230642568;+	351.00864213175	0.188027728480408	0.125926286543505	1.49315709723123	0.13539606948459	0.354992279250414	ENSG00000135775.13	-0.267571000743622	0-25%
chr1:230979017-230979230;+	1505.9263357197	-0.251202466063813	0.0954163518041887	-2.63269828822763	0.008470955994108	0.0459096795292419	ENSG00000173409.13	-0.0299450178618861	25-50%
chr1:230995803-230995911;+	21.9342543919928	-0.146319049463216	0.349218099203048	-0.418990452663053	0.675223109863775	0.859843221528266	ENSG00000173409.13	-0.0914773056421225	25-50%
chr1:231241185-231241371;+	952.138138156086	-0.088416740341476	0.114763103009411	-0.770428282461352	0.441045881915499	0.704581201511699	ENSG00000116906.12	0.0405557036153498	50-75%
chr1:231337393-231337586;+	13.9472389436536	6.60115764227787	1.07522653471489	6.1393180219722	8.28765033440661e-10	3.15571877633036e-08	ENSG00000010072.15	-0.0950942709051037	25-50%
chr1:231337954-231338106;+	118.439007828628	0.891143804089035	0.152575083210285	5.84069027090632	5.19849744588764e-09	1.70364568578054e-07	ENSG00000010072.15	-0.443950003454231	0-25%
chr1:231338173-231338360;+	89.6088572165632	0.552806960921392	0.197166682549142	2.80375443647082	0.00505113599611918	0.0302226682811471	ENSG00000010072.15	-0.498417805474637	0-25%
chr1:231528611-231528778;+	302.685269850648	-0.284495702594451	0.159832923614412	-1.7799568209162	0.0750830274653925	0.23916067880815	ENSG00000116918.13	-0.20360210563959	0-25%
chr1:232950556-232950723;+	125.643854104467	-0.186381600109857	0.230431316801268	-0.808837976960394	0.418608348556926	0.686267745370465	ENSG00000135778.11	-0.135454331295573	25-50%
chr1:233613506-233614506;+	665.451794204632	-0.210046647198669	0.104692322925361	-2.00632330365253	0.0448217652764981	0.16420025878963	ENSG00000135750.14	0.67987430033577	75-100%
chr1:233655695-233655723;+	0.394240662223076	2.18807761974495	2.21193343598947	0.989214948399271	0.322557986206277	NA	ENSG00000135750.14	0.781320289769202	75-100%
chr1:234214177-234214345;+	31.908319453036	-0.245328417684279	0.283497343755562	-0.86536407866949	0.386838990431625	0.659072420819997	ENSG00000183780.12	0.776919469107692	75-100%
chr1:234356976-234357042;+	10.0489797105147	-0.501310649280903	0.494654098589853	-1.01345698076702	0.310841934330591	0.587300556667267	ENSG00000236358.1	0.0653880711108097	50-75%
chr1:234373403-234373870;+	1149.5267031519	-0.258772251997638	0.108134657828701	-2.39305563261288	0.0167087073710302	0.0785433364887231	ENSG00000168275.14	-0.429627510155849	0-25%
chr1:234629221-234629395;+	9.32079907289638	-0.759237259504055	0.496111752731368	-1.53037547553356	0.125923815822083	0.338985432687057	ENSG00000224939.1	0.376592653227173	75-100%
chr1:234724603-234724748;+	3.49835944188285	0.839765883550876	0.788141853178361	1.06550093763493	0.286649301510205	0.563224679667226	ENSG00000227630.3	0.231342442355057	75-100%
chr1:235326801-235326947;+	4.9994849784802	0.993070729544923	0.737591039942462	1.34637038110223	0.178183098115634	0.423514356356299	ENSG00000152904.11	-0.0317188808809511	25-50%
chr1:235327217-235327351;+	6.34203688042617	1.66674029126355	0.624668082268914	2.66820146342299	0.00762585159159975	0.0421986016243052	ENSG00000152904.11	-0.00648710918807803	25-50%
chr1:235328535-235328779;+	223.397376108613	-0.403632830048666	0.15729315094239	-2.56611828061414	0.0102843751948425	0.0535327308908193	ENSG00000285053.1	-0.316417255549995	0-25%
chr1:235328849-235329034;+	13.880599097773	-0.707226414628956	0.419895101225852	-1.68429308311591	0.0921250414993477	0.274952469876622	ENSG00000285053.1	-0.113627119796402	25-50%
chr1:235367346-235367482;+	612.022868141391	-0.156079775389964	0.142828980964487	-1.09277384978873	0.274493105864426	0.548986211728853	ENSG00000284770.1	-0.181563710373715	0-25%
chr1:236142308-236143020;+	866.58537481327	-0.17241154239535	0.123500490455221	-1.39603933360785	0.162702650781292	0.399909271869701	ENSG00000077585.13	0.314567575535325	75-100%
chr1:236394287-236394450;+	39.3670746773922	-0.478362873356552	0.240550492939514	-1.98861730654128	0.0467434596713756	0.169580626692031	ENSG00000186197.14	0.215898961335453	75-100%
chr1:236395254-236395504;+	80.1571827693335	-0.696040806052625	0.182216570536747	-3.81985460489312	0.000133530362522528	0.00144696614946787	ENSG00000186197.14	0.229574751332296	75-100%
chr1:236483138-236483152;+	37.9165265380857	-0.129533937565435	0.265503362791693	-0.487880591053242	0.625634422938792	0.830118900347821	ENSG00000244457.2	-0.310235647768717	0-25%
chr1:236483230-236483247;+	18.2360762859913	-0.347455016520929	0.528801901263063	-0.657060830702423	0.511141803309956	0.756138434060898	ENSG00000244457.2	-0.207108143229217	0-25%
chr1:236523770-236524054;+	768.185519890727	0.121592698177783	0.102588980420663	1.18524131616472	0.235922048572882	0.50232281176344	ENSG00000116977.18	0.11208328425195	50-75%
chr1:236524571-236524635;+	3.46749249739207	-0.971177191253757	0.781187143594514	-1.24320682850083	0.213791627058626	0.474105453814282	ENSG00000116977.18	-0.296515060398666	0-25%
chr1:236524701-236524764;+	1.81071640175524	2.67109227968073	1.47709185804364	1.80834540867249	0.0705527586966243	NA	ENSG00000116977.18	0.262113283490902	75-100%
chr1:236686499-236686501;+	1.59113422841055	0.898714926299938	1.20145093173195	0.748024661318792	0.454445282521055	NA	ENSG00000077522.12	0.155770040733276	50-75%
chr1:236795241-236795740;+	318.509850870344	0.103206961059718	0.164209022418235	0.628509685642322	0.529670103700363	0.768712320279666	ENSG00000116984.12	0.162608817359793	50-75%
chr1:241532100-241532156;+	33.8334453662762	-0.583295549769514	0.313661300451306	-1.85963505517017	0.0629371761700931	0.210328735638922	ENSG00000117009.11	-0.058235102946049	25-50%
chr1:241532240-241532464;+	227.667559352655	-0.230148847886357	0.152136550596708	-1.51277813900519	0.13033602355262	0.346719130615708	ENSG00000117009.11	0.392721784280014	75-100%
chr1:241847862-241848032;+	35.6748965496491	1.30456679745352	0.274649293868677	4.74993683427163	2.03480196544859e-06	3.72458447917993e-05	ENSG00000174371.16	-0.0153860850021923	25-50%
chr1:241848155-241848331;+	805.91436873135	0.193047755509948	0.104734417326186	1.84321219746436	0.0652980346954384	0.216351003211479	ENSG00000174371.16	0.0246493085051106	50-75%
chr1:243256005-243256218;+	259.814762127598	-0.168538926944151	0.185334098273364	-0.909378945991685	0.363150131363982	0.638347225909273	ENSG00000054282.15	0.0422629582998267	50-75%
chr1:243293140-243293143;+	6.3197506962156	-0.663257011952303	0.70094279229496	-0.946235583335881	0.344028440676703	0.620703814833033	ENSG00000054282.15	-0.0797049805266353	25-50%
chr1:244048486-244048562;+	8.9847259550932	-0.969479340470624	0.544114975320987	-1.78175456372746	0.0747892646755032	0.238503338018348	ENSG00000179456.10	-0.203128746276423	0-25%
chr1:244048643-244048710;+	26.4206642862479	-1.05177060956795	0.338249131342022	-3.10945546377308	0.00187432539128959	0.013366198081485	ENSG00000179456.10	-0.0187888860660951	25-50%
chr1:244048813-244048970;+	4.31195507432726	-0.209124699127651	0.711169144033627	-0.294057610460336	0.768713881511503	0.907877601440309	ENSG00000179456.10	-0.167271449931217	0-25%
chr1:244461274-244461323;+	1.48343736267405	-1.39431086638914	1.27224967933277	-1.09594122053179	0.273104498501519	NA	ENSG00000179397.17	-0.216894745612483	0-25%
chr1:244653049-244653502;+	87.4929012361853	0.517468898748717	0.200823210443498	2.57673850351231	0.00997373717299604	0.0522329037603722	ENSG00000121644.18	-0.131232180584289	25-50%
chr1:244834962-244835081;+	13.0848302864157	-0.0753274231999028	0.423930284404659	-0.177688233115235	0.85896782680404	0.949376092685065	ENSG00000203667.9	-0.235978404103764	0-25%
chr1:244835294-244835503;+	49.9430019493905	-0.0102191816636654	0.230814515485223	-0.0442744324037959	0.964685651670326	0.987964732824925	ENSG00000203667.9	-0.268413641967382	0-25%
chr1:244835572-244835733;+	795.801674043791	0.0179336288054452	0.147236582920187	0.121801446690504	0.903056268189635	0.965867661876444	ENSG00000203667.9	-0.124333644335117	25-50%
chr1:244863494-244864048;+	62.3468217449015	1.177330288994	0.235295556993413	5.00362311995102	5.62627034975166e-07	1.18867260219157e-05	ENSG00000273175.1	-0.0208013367074524	25-50%
chr1:244864658-244864729;+	5.91107449791082	-0.76419989807927	0.648388012882937	-1.17861509296169	0.238551478914117	0.505801452459465	ENSG00000273175.1	-0.29407268810196	0-25%
chr1:244969655-244969792;+	2.53407816721948	-1.23799528352261	1.03844654719224	-1.19216081643288	0.233198194243227	NA	ENSG00000203666.12	0.405199064926881	75-100%
chr1:244970311-244970465;+	13.3005418742567	-0.0898992149773033	0.417301244972512	-0.215430018626532	0.829432067924981	0.936860575947644	ENSG00000203666.12	-0.193820779399574	0-25%
chr1:245645965-245646241;+	157.094079628973	0.157676591332563	0.170795986507073	0.92318674786912	0.355909893710176	0.631846446799082	ENSG00000162849.15	0.26593199968233	75-100%
chr1:246566306-246566995;+	213.993996599824	-0.427641701744951	0.219465537099734	-1.94855970279568	0.0513480284586001	0.181434708362472	ENSG00000162852.13	0.0659800077636619	50-75%
chr1:246724220-246724593;+	438.908201327695	-0.102814874435611	0.138141878845703	-0.744270132234478	0.456713066842986	0.716601918091556	ENSG00000143653.9	-0.0768624859990319	25-50%
chr1:248449282-248449306;+	126.513229716583	1.13430386270179	0.175377959659504	6.46776747148866	9.94613894702883e-11	4.42794775434057e-09	ENSG00000196240.4	0.455370189168853	75-100%
chr1:248826301-248826364;+	3.74777466132726	1.11932237723418	0.790144219719839	1.4166051580192	0.15659839963935	0.390035822848342	ENSG00000264500.1	-0.218126396124012	0-25%
chr1:248838156-248838527;+	536.497487311798	-0.241642194867503	0.122084526543151	-1.97930238753144	0.0477819709599029	0.172547448936454	ENSG00000171161.12	0.00384374706928725	50-75%
chr1:248838760-248838946;+	4.7801101756292	-0.832942751714124	0.679521799333919	-1.22577782277271	0.220282294988976	0.482864474450493	ENSG00000171161.12	0.00118983308422305	50-75%
chr1:248839026-248839179;+	24.1180617591912	-0.446025320367164	0.321142308001617	-1.38887125506029	0.164871902803346	0.402902301646498	ENSG00000171161.12	-0.106616766590407	25-50%
chr1:248844479-248844603;+	13.6644247840551	-0.792029277877689	0.405591052400672	-1.95277798459732	0.0508459083122967	0.180223423340401	ENSG00000171161.12	-0.151149282872162	0-25%
chr1:248845562-248845641;+	10.9327056731046	-0.220861998603731	0.463814180713551	-0.476186386246208	0.633941597402243	0.835054754213055	ENSG00000171161.12	0.000983211145331897	50-75%
chr1:248847061-248847630;+	52.0482338851506	0.0225082131458872	0.238078125761984	0.094541290065386	0.924679184579122	0.973388916656523	ENSG00000171161.12	-0.0402513791419739	25-50%
chr1:248859101-248859228;+	5.56895155279455	0.213460386149436	0.608975222224594	0.3505239266873	0.72594553685185	0.887533516333799	ENSG00000227237.1	-0.0515179586148747	25-50%
chr1:248906194-248906290;+	18.943117974179	-1.2705201129545	0.394904546135324	-3.21728408899887	0.001294103893334	0.00981583712244036	ENSG00000185220.11	-0.412136384188389	0-25%
chr1:631067-631681;-	867.117346197351	-0.00771675013470292	0.158275174681532	-0.0487552779532857	0.961114322782372	0.986794027269874	ENSG00000230021.10	0.580470054994358	75-100%
chr1:631744-633191;-	1560.9929213897	-0.0352199001595117	0.175621036353752	-0.200544882838344	0.841054459455926	0.941241543787932	ENSG00000278791.1	0.418147545242096	75-100%
chr1:633350-633496;-	39.6924289947756	-0.0780893914108817	0.302286357690755	-0.258329194897934	0.79615285645337	0.921488943901828	ENSG00000278791.1	0.370539344395715	75-100%
chr1:633585-633825;-	58.7977161662301	-0.123789967946648	0.252809141340315	-0.489657799913219	0.624376068380522	0.829235815781407	ENSG00000230021.10	-0.00536781668583042	25-50%
chr1:633912-634926;-	2603.57008555777	0.170624687034158	0.144166582542323	1.18352453131133	0.236601330187776	0.503003087636334	ENSG00000230021.10	0.579576423286493	75-100%
chr1:778555-778667;-	158.53612447446	-0.177716603215598	0.164719738746366	-1.0789028963265	0.280631017569973	0.556166603874805	ENSG00000228327.3	0.0236195005210741	50-75%
chr1:827441-827520;-	98.1003871949894	-0.116158432413619	0.181829008574985	-0.638833337562396	0.522931358314132	0.764198033830373	ENSG00000225880.5	-0.0154468257914646	25-50%
chr1:959215-959316;-	2161.75141122362	0.0455658048490881	0.0971754776285801	0.468902298821188	0.639139473069365	0.838283021384901	ENSG00000188976.10	-0.0873424949403646	25-50%
chr1:976469-976686;-	1.32577686952458	0.571621725855583	1.48614238272013	0.384634562947681	0.700508183029027	NA	ENSG00000187642.9	0.11804488893062	50-75%
chr1:999750-1000205;-	77.1846136221522	-0.720072337516093	0.196199459603389	-3.67010357200624	0.00024245221113208	0.00239639080233113	ENSG00000188290.10	0.378754936071155	75-100%
chr1:1000670-1000882;-	6.97528173940184	-0.796981284762029	0.571602007963208	-1.3942940606558	0.163228823727099	0.400493576718894	ENSG00000188290.10	0.156849984628295	50-75%
chr1:1014191-1014436;-	16.1712622555529	0.360370670486694	0.395334112148085	0.911559765304812	0.362000510703422	0.6368736065053	ENSG00000224969.1	0.0562399447498041	50-75%
chr1:1064143-1064392;-	198.802961058583	0.0896564926436225	0.129789740664055	0.690782585625834	0.489702180858444	0.741853627175052	ENSG00000273443.1	0.0404510432458718	50-75%
chr1:1074282-1074307;-	6.90623174040262	0.730071896339775	0.61923648328462	1.17898721416937	0.238403267133938	0.505729270802603	ENSG00000237330.2	0.385287405461035	75-100%
chr1:1116077-1116185;-	558.620540211024	-0.0349880010681528	0.112523321770581	-0.310939994639407	0.755846239129531	0.902255933338338	ENSG00000131591.17	-0.22626094076224	0-25%
chr1:1206427-1206813;-	170.912856985235	-0.199396081002187	0.14843794335508	-1.34329590194611	0.179176178550173	0.42481217426463	ENSG00000186891.13	0.359029283351798	75-100%
chr1:1213177-1213465;-	3.43834720997775	-0.142994003422939	0.866339289078894	-0.16505542946687	0.868900353891514	0.953533738210854	ENSG00000186827.10	-0.164813001285465	0-25%
chr1:1213547-1213670;-	2.37122560277121	-2.35862917335598	1.14827858163706	-2.0540565774495	0.0399702161036735	NA	ENSG00000186827.10	0.138121892216815	50-75%
chr1:1214027-1214187;-	121.619690822499	-0.387615797117823	0.177702531295773	-2.18126210297289	0.0291640357424817	0.119451647705914	ENSG00000186827.10	0.568503033257985	75-100%
chr1:1228465-1228692;-	26.8916335959691	-0.0293559499459742	0.291651781085834	-0.100654108254304	0.919825042590774	0.971742983622609	ENSG00000078808.16	-0.21101901992615	0-25%
chr1:1228861-1228950;-	7.37165464226467	-0.354626975761493	0.586257533326327	-0.604899648366817	0.545245676818398	0.778947516581347	ENSG00000078808.16	0.055915728964647	50-75%
chr1:1231888-1232099;-	1916.63450182348	0.164373820661372	0.089906785156846	1.82826936114572	0.0675091357379561	0.221732304701359	ENSG00000078808.16	-0.127029284802172	25-50%
chr1:1273688-1273929;-	544.09469784455	0.306357538555015	0.131586943087998	2.32817581566691	0.0199027698125998	0.0896569179795385	ENSG00000160087.20	-0.0960739383287623	25-50%
chr1:1307836-1308085;-	37.8036609213933	-0.16022048083642	0.244149426934766	-0.656239430286394	0.511670082357078	0.756295605192638	ENSG00000131584.18	-0.302959020445602	0-25%
chr1:1319458-1319500;-	7.09627997412058	0.388117934357453	0.661985308619253	0.586293878888305	0.557678043738205	0.787188222766691	ENSG00000240731.1	0.354334583657162	75-100%
chr1:1320337-1320594;-	5.36912395838599	-0.219567763999809	0.657460757271997	-0.333963299818626	0.73840725274285	0.893543246036618	ENSG00000127054.20	-0.120964860489785	25-50%
chr1:1321040-1321095;-	30.8057664654341	-0.144900142361559	0.288705559485244	-0.501895919912012	0.615740735476169	0.823528445425001	ENSG00000127054.20	0.0765305786390432	50-75%
chr1:1324577-1324708;-	1664.46866090439	0.12060800477407	0.0888161533431767	1.35795123110154	0.174479159570241	0.418416232343035	ENSG00000127054.20	-0.391357943617055	0-25%
chr1:1349258-1349451;-	21.5804467925085	-0.133272347465378	0.340818402189779	-0.391036242788229	0.695770446586905	0.871574064636224	ENSG00000107404.19	-0.142734697182065	25-50%
chr1:1358505-1358646;-	11.2092686476305	-0.0357198461376357	0.45466360268662	-0.0785632408808758	0.937380026657611	0.978137210897986	ENSG00000162576.16	0.420270493257115	75-100%
chr1:1374640-1374779;-	2.67935953826036	0.471844730588435	0.955627996651727	0.493753565447702	0.621480230415282	0.827332910792756	ENSG00000175756.13	-0.098751109844052	25-50%
chr1:1375127-1375534;-	3204.95775029902	0.108424866919687	0.11153439177047	0.972120484081872	0.330990612654479	0.607700228179797	ENSG00000175756.13	0.0653835736303404	50-75%
chr1:1398513-1398671;-	6.34372694010556	0.934043902754953	0.598260982996527	1.56126494841195	0.118461250247813	0.325994872191889	ENSG00000221978.11	-0.13387454692445	25-50%
chr1:1398952-1399517;-	1969.68633669944	0.0805498398258546	0.106771636191576	0.754412339259532	0.450601664554285	0.712141942113563	ENSG00000221978.11	-0.214225750754053	0-25%
chr1:1406600-1407356;-	2449.38544966811	0.0821678662670673	0.103261093479831	0.795729189940417	0.426189456776142	0.692841359238871	ENSG00000242485.5	-0.34714087513932	0-25%
chr1:1407787-1407843;-	24.043190693659	1.08909109764433	0.31378312743077	3.47084021553906	0.000518832630599797	0.00456909663886064	ENSG00000242485.5	0.118770242519367	50-75%
chr1:1435558-1435624;-	5.01408711490539	-0.748211647759423	0.680757379868862	-1.09908709018117	0.271730080402121	0.545585650234063	ENSG00000225285.1	0.329692675717156	75-100%
chr1:1574475-1574927;-	5095.24134792622	0.0527031354123515	0.0799754040252209	0.658991799475388	0.509901034648949	0.755376116069445	ENSG00000160075.11	-0.401804460253148	0-25%
chr1:1600014-1600180;-	33.3481679670478	0.236960480947873	0.292274956650404	0.810745072597195	0.417512083593628	0.685231329983417	ENSG00000228594.3	0.337654585201296	75-100%
chr1:1615696-1615831;-	74.5028422098515	-0.0715440921847556	0.255832851258614	-0.279651701619953	0.77974473681376	0.913292260985481	ENSG00000272106.1	-0.0180093790124009	25-50%
chr1:1615995-1616196;-	7.88710551889818	1.34174133148421	0.532556769326826	2.51943343651463	0.0117543862614708	0.0594792672790303	ENSG00000272106.1	0.158041091346116	50-75%
chr1:1658890-1659087;-	165.970949879403	0.278756387080216	0.203576025860992	1.36929869763034	0.170905924946911	0.413052439141494	ENSG00000248333.8	-0.0817816024839882	25-50%
chr1:1659149-1659255;-	15.9294030075389	-0.0598285313166322	0.411747666181998	-0.145303874752716	0.884470955584325	0.959029455483473	ENSG00000248333.8	0.0340794312560953	50-75%
chr1:1692790-1692866;-	22.2872373921087	-0.228609264924376	0.311537495920577	-0.733809791495074	0.463064672112436	0.721330023174559	ENSG00000189339.11	-0.0915215601364446	25-50%
chr1:1692984-1692999;-	5.26211943673868	-0.224961468112373	0.630628732585593	-0.35672568737873	0.72129717332786	0.884989210262573	ENSG00000189339.11	-0.0744175787365631	25-50%
chr1:1721619-1721672;-	2.95277473005825	-0.0505968675517112	0.879624447352721	-0.0575209883081186	0.954130187534078	0.983502409440441	ENSG00000008128.22	0.0242816838353571	50-75%
chr1:1724228-1724550;-	269.497228350439	0.387913420206243	0.147607649731661	2.62800350057358	0.0085887631872474	0.046368504568487	ENSG00000008128.22	-0.100341915449575	25-50%
chr1:1738318-1738319;-	1.37303654338531	-0.771728834506178	1.32183819539697	-0.583830030932353	0.559334671509435	NA	ENSG00000268575.1	0.0951276238473744	50-75%
chr1:1746063-1746086;-	23.6509006351062	-0.334964060307259	0.317220463950141	-1.05593458926378	0.290998100009274	0.567484442040247	ENSG00000215790.7	0.169390308640263	50-75%
chr1:1765269-1765450;-	14.4422353548967	0.50824716118765	0.394446263537418	1.28850798744969	0.197569190218143	0.452165154363024	ENSG00000008130.15	0.0606550276049433	50-75%
chr1:1778295-1778565;-	1124.8383353442	-0.17231185467302	0.0893442070896513	-1.92862928986673	0.0537769001817192	0.187746787705147	ENSG00000008130.15	-0.126928691152202	25-50%
chr1:1778703-1779040;-	196.230527876988	0.920656961935979	0.144734351695328	6.36101209665832	2.00428657645369e-10	8.5231885806378e-09	ENSG00000008130.15	0.00210765454374773	50-75%
chr1:1779924-1780208;-	377.907606789245	-0.459749414427213	0.141272520899088	-3.25434423836477	0.00113654467149392	0.00881443953281749	ENSG00000008130.15	0.0944030329293295	50-75%
chr1:1780296-1780561;-	41.8695119740211	0.566051884379399	0.24023491340938	2.35624321355323	0.0184608263019248	0.084770532386413	ENSG00000008130.15	-0.335321287392079	0-25%
chr1:1804430-1804586;-	26.3718256186488	0.52873944267884	0.307749227315469	1.71808536219926	0.0857810463546441	0.262153972340063	ENSG00000078369.17	-0.00151577802675629	25-50%
chr1:1806507-1806545;-	11.2798572158833	-0.0364796778964258	0.46721767685872	-0.0780785481869871	0.937765571159458	0.978163306861227	ENSG00000078369.17	-0.207610857443288	0-25%
chr1:1825418-1825504;-	15.6921446853203	0.13135455521531	0.449623452765948	0.29214346895665	0.770176932196184	0.908757491849508	ENSG00000078369.17	-0.0632093716909257	25-50%
chr1:1839212-1839242;-	7.85961605013387	0.176247623410603	0.624612990419856	0.282170922017059	0.777812453614213	0.912564274097336	ENSG00000078369.17	-0.0771163335537915	25-50%
chr1:1890389-1890495;-	180.22780649875	0.252140050447651	0.135443105887378	1.86159383156281	0.0626603634282654	0.209772910844746	ENSG00000078369.17	-0.158933829455578	0-25%
chr1:1890840-1891182;-	3436.43147153326	0.169385726365569	0.0840654164638747	2.01492758247809	0.0439122374497279	0.161894776937005	ENSG00000078369.17	-0.0171792254979628	25-50%
chr1:1891627-1891766;-	2.8701180395382	-0.425301589007054	0.899794064016187	-0.472665475374155	0.636451861565106	0.836702655026828	ENSG00000078369.17	-0.216545689103031	0-25%
chr1:1919250-1919330;-	6.50338887998757	0.352260501441607	0.574828589118356	0.612809641186927	0.54000221521464	0.775300437815427	ENSG00000178821.12	-0.0450703348686189	25-50%
chr1:2194025-2194137;-	9.00519250493505	-0.651437566080304	0.506833080990373	-1.2853098791566	0.198684019298789	0.453895810978444	ENSG00000162585.16	-0.16249841759115	0-25%
chr1:2194586-2194800;-	1217.90757638624	0.0615613417580477	0.152130795962412	0.404660616994721	0.685726994782642	0.866095711986554	ENSG00000162585.16	0.423403739351983	75-100%
chr1:2195055-2195096;-	14.6445851005493	0.352746905979109	0.442195505400517	0.79771707688347	0.42503469167404	0.691873484796199	ENSG00000162585.16	-0.149150304577765	0-25%
chr1:2388266-2388341;-	45.8906413050506	-0.653247153261752	0.278679624224143	-2.34407935305791	0.0190741127306268	0.0869109837398591	ENSG00000116151.13	0.32990882950995	75-100%
chr1:2391506-2391742;-	117.533200150756	-0.831759369891249	0.169676292002628	-4.90203646057027	9.4848226323298e-07	1.88265583212891e-05	ENSG00000116151.13	-0.169457372200709	0-25%
chr1:2412410-2412643;-	245.853195591838	-0.0981020792524633	0.151484929003803	-0.64760289949372	0.517241821456169	0.760020628630144	ENSG00000157911.10	0.0829697843728309	50-75%
chr1:2521142-2521173;-	7.20756208550645	-0.504430530991337	0.568935653532683	-0.886621409396976	0.375282763330639	0.648353177574215	ENSG00000157881.13	0.0249155228751132	50-75%
chr1:2521684-2521796;-	5.86158031723286	0.164942991997559	0.654833621989081	0.251885343786317	0.801129688385862	0.923821609080269	ENSG00000157881.13	0.0745462920942735	50-75%
chr1:2526492-2526646;-	595.310048713857	-0.136167600773237	0.104436968304279	-1.30382567575602	0.192293026173489	0.444120553635039	ENSG00000157881.13	-0.225992438820477	0-25%
chr1:2526837-2527052;-	19.4572614834683	1.90986563326978	0.381238691468073	5.00963222257235	5.45341491447825e-07	1.15860001276581e-05	ENSG00000157881.13	0.0353257418042154	50-75%
chr1:2529959-2530442;-	15.5364794747423	0.228734188628776	0.409836143330433	0.558111314365843	0.576768375006216	0.800209973387552	ENSG00000197921.5	0.336079188071713	75-100%
chr1:2555225-2557132;-	255.394719460016	-0.102830754214928	0.138901086722578	-0.740316412500844	0.45910802448407	0.718366482676182	ENSG00000238164.6	0.0570410325922123	50-75%
chr1:2557751-2557838;-	0.98555322447556	0.86803689753955	1.55766663590768	0.557267439341234	0.577344718781589	NA	ENSG00000238164.6	0.126480174946236	50-75%
chr1:3611436-3611610;-	5.59765282716289	0.490424435288614	0.66113405518846	0.741792729386501	0.458212926365322	0.717538619267896	ENSG00000162591.15	0.535460420781836	75-100%
chr1:3649962-3650122;-	514.7641531472	-0.305901401358771	0.126681242224091	-2.41473319955019	0.0157467393086233	0.0749090455243582	ENSG00000116213.15	0.0137076584841807	50-75%
chr1:3746961-3747115;-	0.726526171787264	2.17832809593069	1.76985167758548	1.23079697780239	0.21839880617117	NA	ENSG00000227372.12	-0.0295629682494089	25-50%
chr1:3747263-3747447;-	195.007970809023	-0.236691965427234	0.136501990733367	-1.73398178411603	0.0829213152951851	0.256205849560036	ENSG00000227372.12	0.112242236433518	50-75%
chr1:3795920-3796558;-	1693.33706828835	0.172472128947755	0.093949826419797	1.83578975630137	0.0663887570617511	0.219108454636436	ENSG00000130764.9	0.14456871784717	50-75%
chr1:3857058-3857263;-	464.448761999732	-0.15168514776893	0.137827322955635	-1.10054483041621	0.271094808039734	0.544880170848843	ENSG00000116198.12	0.0974048677885173	50-75%
chr1:3900032-3900323;-	417.665905820827	-0.147270533865391	0.136868916412972	-1.07599692994599	0.281928629427521	0.557581376272301	ENSG00000198912.10	-0.114100573576276	25-50%
chr1:3901263-3901357;-	2.08133913881039	-2.13493126334283	1.24576836147269	-1.71374657550221	0.0865752789753425	NA	ENSG00000198912.10	-0.186988908980119	0-25%
chr1:5992345-5992476;-	78.0135719858699	-0.308514299737061	0.183494625269028	-1.68132608399149	0.0926995940684525	0.276114514305876	ENSG00000131697.17	-0.228566803296796	0-25%
chr1:6199249-6199806;-	3426.27478615505	-0.0231165573300003	0.208866770201644	-0.110676089392693	0.911873207372877	0.969314326503072	ENSG00000116251.10	0.0232963210810764	50-75%
chr1:6205928-6206047;-	7.68202901589948	-0.899071540176371	0.554656744962698	-1.62095124298333	0.105028095752051	0.300245610499874	ENSG00000226944.1	-0.244409226606821	0-25%
chr1:6235770-6236060;-	1818.75294405892	0.272416601220168	0.118838174884078	2.29233242168099	0.0218864683191941	0.096180316631538	ENSG00000116237.15	0.107437916538886	50-75%
chr1:6254669-6254977;-	6.29075495818719	-0.867437557651949	0.645664679102782	-1.34347996061569	0.179116610602139	0.424708830099352	ENSG00000158292.6	0.125734562382384	50-75%
chr1:6260852-6261154;-	146.075166967774	0.0915369754670198	0.204647648612933	0.447290628978353	0.654665232209622	0.846906426949006	ENSG00000158292.6	0.60489307149847	75-100%
chr1:6358883-6359040;-	53.811717988146	0.0595777340626896	0.216677425735674	0.274960503432272	0.783346582809367	0.914853342979198	ENSG00000097021.19	0.0611559824454598	50-75%
chr1:6359836-6359872;-	1.74268065796293	1.04540480488969	1.1465495062211	0.911783398115293	0.36188275153675	NA	ENSG00000097021.19	0.00158055756183129	50-75%
chr1:6393305-6393449;-	329.318109170884	0.0051748993479641	0.146653810643436	0.0352864976727131	0.971851289923006	0.99048745155298	ENSG00000097021.19	-0.0701383148784346	25-50%
chr1:6393730-6393837;-	104.512955389744	0.18029012119697	0.177981744287174	1.0129697397845	0.311074614959566	0.587489598265853	ENSG00000097021.19	-0.0738920110314966	25-50%
chr1:6419875-6419961;-	14.5170275731851	0.596167677528269	0.383978328648981	1.55260761623155	0.120516905004684	0.329198181008685	ENSG00000069812.11	0.220721807203156	75-100%
chr1:6466106-6466186;-	17.1155163190933	-0.370062691568461	0.372991456447023	-0.992147903583477	0.321125381433367	0.598047190062292	ENSG00000215788.10	0.552814829846827	75-100%
chr1:6554248-6554657;-	2248.50373771393	0.319493048793464	0.08299396898909	3.84959356306316	0.000118313983762736	0.00130209070825921	ENSG00000162408.10	-0.15386053361427	0-25%
chr1:6599355-6599452;-	0.857316203171567	-1.25297138742202	1.71263523724003	-0.731604348770274	0.464410093144618	NA	ENSG00000162413.16	-0.066956698392215	25-50%
chr1:6601692-6603060;-	206.93853842074	0.748192657085205	0.169595146793356	4.4116395500211	1.02590799515222e-05	0.000153874620175823	ENSG00000162413.16	0.474742008159611	75-100%
chr1:6603669-6603717;-	0.964118567909199	-0.301628459660864	1.6420742965815	-0.183687461821185	0.854258645559217	NA	ENSG00000162413.16	0.293305920792868	75-100%
chr1:6680941-6681041;-	11.1402777031714	-0.726555259543821	0.434148518076943	-1.67351776936172	0.0942254114266337	0.279406781758013	ENSG00000007923.15	-0.0770516501531425	25-50%
chr1:6701760-6701891;-	2023.38352326184	0.0695488078191715	0.0898098986841849	0.774400248058834	0.438694137003217	0.702637644151843	ENSG00000007923.15	-0.122230896870527	25-50%
chr1:6784949-6785052;-	42.352512486267	0.326387461590073	0.238633986799464	1.36773250938624	0.171395820070317	0.413597067898027	ENSG00000237436.1	-0.136907365253339	25-50%
chr1:7827313-7827396;-	0.808460023547488	-1.16319110147004	1.89976906550799	-0.612280262158606	0.540352346314755	NA	ENSG00000236266.1	0.545818559219961	75-100%
chr1:7935051-7935147;-	2.95443536954009	0.447594846679757	0.84060118560095	0.532469920750551	0.594400569313505	0.811214477396723	ENSG00000049249.8	0.000791966645529316	50-75%
chr1:7938243-7938333;-	2.84548399557416	-0.199961757367531	0.93983493709669	-0.212762634665665	0.831512109638552	0.937788714672555	ENSG00000049249.8	0.0987340758333018	50-75%
chr1:7940813-7940891;-	114.310107988368	0.0707625854827296	0.171720353521268	0.412080362238279	0.680280521852014	0.862536766996605	ENSG00000049249.8	0.111823556963133	50-75%
chr1:8026177-8026374;-	46.3198299761662	0.44232179768622	0.266198137984517	1.66162618955639	0.0965877488364037	0.284192315794746	ENSG00000116285.12	0.347859378885285	75-100%
chr1:8365809-8365978;-	2.35240454577505	-0.00430538142399124	0.963334038260589	-0.0044692508029355	0.996434065657102	NA	ENSG00000142599.17	0.138039409619718	50-75%
chr1:8422696-8422880;-	4.86673708666085	0.0732507059437422	0.698496453672482	0.104869116455227	0.916479665307196	0.97067323941383	ENSG00000142599.17	0.191840671361014	50-75%
chr1:8423189-8423521;-	6.37788128050726	1.688842696777	0.621031270739217	2.71941651950434	0.00653972002829537	0.037322885744478	ENSG00000142599.17	0.0186206535337769	50-75%
chr1:8423593-8423890;-	83.0373788407167	0.314065485512175	0.217930335173782	1.44112789649836	0.149548553737169	0.379048394166171	ENSG00000142599.17	0.271644694472377	75-100%
chr1:8423952-8424284;-	110.139351404375	0.240145984271951	0.162564218420789	1.47723765170971	0.1396119442664	0.362257761858087	ENSG00000142599.17	0.231144904676971	75-100%
chr1:8424360-8424452;-	10.9441654005986	-0.0189729530210126	0.445801316706263	-0.0425592126133487	0.966052909629963	0.988507089352908	ENSG00000142599.17	0.0475984517355472	50-75%
chr1:8525828-8526082;-	28.3714319290938	-0.152685965856202	0.302169419401204	-0.505299199895123	0.613348704697141	0.821756208223136	ENSG00000142599.17	-0.147432601956699	25-50%
chr1:8590808-8590882;-	1.27549213693738	1.08702386625009	1.29836797443721	0.837223258468978	0.40246708622205	NA	ENSG00000142599.17	0.667725133664094	75-100%
chr1:8656237-8656331;-	2.88169743739893	0.165135000280639	0.892085142419402	0.185111255000594	0.853141773954064	0.946953521326002	ENSG00000142599.17	0.0232429627127044	50-75%
chr1:8703051-8703611;-	22.2515624444632	-0.120069307260543	0.31577769216686	-0.380233658801638	0.703771976111874	0.875682898855382	ENSG00000142599.17	0.18184248841378	50-75%
chr1:8817185-8817367;-	3.19447448435822	-1.04885661058226	0.868105368392032	-1.20821348279994	0.226965156932292	0.492189942962342	ENSG00000142599.17	-0.235948824352301	0-25%
chr1:8817538-8817770;-	251.795753298218	-0.129938999283917	0.148870452237075	-0.872832703409743	0.382754271381945	0.655044624905946	ENSG00000142599.17	0.0397631411168389	50-75%
chr1:8866276-8866562;-	542.491002495603	-0.13199220556529	0.148673533057094	-0.88779894343805	0.374648911373184	0.647744653949146	ENSG00000274258.1	0.135831696680532	50-75%
chr1:8867137-8867288;-	587.477185728752	-0.438972427924242	0.146939988012843	-2.98742659408597	0.00281336847963595	0.0186745411583914	ENSG00000274258.1	0.364413335384027	75-100%
chr1:8871888-8872041;-	12.381284851123	-0.247732348801012	0.484660782798098	-0.511145852096338	0.609248931119968	0.819704497731199	ENSG00000074800.15	-0.291096299705494	0-25%
chr1:8874821-8874919;-	233.747613010613	-0.177381733464354	0.168203137592942	-1.05456851758392	0.291622708631226	0.568090753366212	ENSG00000074800.15	0.118278762077954	50-75%
chr1:8877949-8878092;-	17.3202662669937	0.998784704615127	0.404669674287479	2.46814814174977	0.0135814099862433	0.0667032727061497	ENSG00000074800.15	1.56044014289129	75-100%
chr1:8878262-8878392;-	10.6201587498389	0.134454516740893	0.483727913399282	0.277954844069357	0.781047022505562	0.913817305785321	ENSG00000074800.15	-0.0904166370877867	25-50%
chr1:8878576-8878808;-	94421.9642402114	0.0364538677155889	0.087886797891479	0.414782067274785	0.678301448404774	0.861241641609524	ENSG00000074800.15	-0.277925873342719	0-25%
chr1:8879043-8879305;-	46.5638106881451	0.137179955490771	0.228306028604977	0.600859978726732	0.547933251270349	0.780262969835438	ENSG00000074800.15	-0.34847300058734	0-25%
chr1:9069528-9069931;-	2248.74246324367	0.216527192944309	0.11125868030883	1.94615999707418	0.0516355234726138	0.18210840536825	ENSG00000142583.17	0.527721047571603	75-100%
chr1:9085087-9085162;-	16.8635538802391	0.123954023185038	0.388368795073553	0.319165763978443	0.749600816735459	0.899707033521118	ENSG00000142583.17	0.595777849754467	75-100%
chr1:9128563-9129287;-	238.748060553399	-0.297694577518723	0.130317976341764	-2.28437078195573	0.0223497492180747	0.0976350484414843	ENSG00000180758.11	0.169518473052605	50-75%
chr1:9181954-9182666;-	174.646928726621	-0.0122248600506825	0.153187136149145	-0.079803437533947	0.936393590289924	0.977806213494257	ENSG00000228526.7	-0.0103009499101051	25-50%
chr1:9182749-9183178;-	23.098031596607	-1.09384206229127	0.351874297352986	-3.10861597598865	0.00187965857977108	0.0133970409582075	ENSG00000228526.7	-0.192445622829705	0-25%
chr1:9428842-9429061;-	10.381925375178	-0.0623688316762897	0.467059846092971	-0.133534989569355	0.893770294370746	0.962377459407338	ENSG00000284693.1	0.0698353835807281	50-75%
chr1:9654508-9654635;-	17.4713572309345	-0.0576725789688518	0.368738175151232	-0.156405229659767	0.875713615234398	0.955330479239003	ENSG00000179840.5	-0.18438398726482	0-25%
chr1:9655209-9655433;-	55.6140732797131	2.08318402809308	0.250484656360983	8.31661331419408	9.05124539747393e-17	9.11227273386599e-15	ENSG00000179840.5	0.19607577808849	75-100%
chr1:9687299-9687590;-	144.086648702279	0.217162853008144	0.172492408671081	1.25897049430299	0.20804098943826	0.466420172406313	ENSG00000231789.2	0.16195143942363	50-75%
chr1:9734001-9734138;-	22.9253275030278	0.462329141904715	0.319796293267496	1.44569887655951	0.148261679603395	0.377085391650398	ENSG00000171603.17	0.0159138694314485	50-75%
chr1:9823662-9824162;-	2337.24170086442	0.019982570077224	0.118696870664903	0.1683495947727	0.866308259593032	0.952948058176087	ENSG00000171603.17	0.077685442317769	50-75%
chr1:9910135-9910386;-	451.68408450339	0.00986774734460436	0.137013236486088	0.0720203945084262	0.942585677524865	0.979332937013897	ENSG00000178585.14	-0.138389189754988	25-50%
chr1:9943026-9943426;-	103.406382710873	-0.298487816133209	0.183073955202421	-1.63042206524231	0.103012324314064	0.29656212690849	ENSG00000162441.11	-0.309809039866329	0-25%
chr1:10430620-10430697;-	14.6363605780429	0.129798530868317	0.386654254336939	0.335696631842069	0.737099645984448	0.893216617088008	ENSG00000271989.1	-0.164841169799663	0-25%
chr1:10472360-10472606;-	2003.33988566971	-0.141354865595774	0.0796698567406831	-1.77425781065315	0.0760205156574744	0.241336988192111	ENSG00000160049.11	-0.174617241197682	0-25%
chr1:10694372-10694557;-	22.0091218671559	0.822380789690121	0.322930429161257	2.54661907156312	0.0108772095999309	0.0558636670042444	ENSG00000130940.14	-0.245114291515155	0-25%
chr1:11055735-11056100;-	58.0265179602588	-0.499414094124809	0.253420054560274	-1.97069681399673	0.0487585651904251	0.175193341304734	ENSG00000116649.9	0.490322429498968	75-100%
chr1:11056626-11056761;-	123.434706788119	-0.245808641426248	0.20241112664581	-1.21440281223461	0.224593942056882	0.489163139554848	ENSG00000116649.9	0.319814088638435	75-100%
chr1:11058823-11058895;-	782.183755228812	0.0979050528017015	0.125084391960256	0.782711985623352	0.433796262283698	0.6987477400165	ENSG00000116649.9	0.401628191299977	75-100%
chr1:11059245-11059551;-	349.167503389723	0.270694910049428	0.132343868962994	2.04539063403926	0.0408163615836149	0.153570080349373	ENSG00000116649.9	-0.0895624127601273	25-50%
chr1:11059755-11060097;-	8241.58641090753	0.179722039397199	0.104524486617817	1.71942522955731	0.0855369715361439	0.261791988655877	ENSG00000116649.9	0.106356683894767	50-75%
chr1:11099766-11099933;-	2056.93995866941	0.243242559194455	0.108704051782284	2.23765862639259	0.0252433252526472	0.107243781739907	ENSG00000171824.13	0.346438779770665	75-100%
chr1:11262470-11262654;-	348.572996357557	-0.136908056982098	0.155269285139332	-0.881745909110368	0.377914228478872	0.650917991762046	ENSG00000198793.12	0.0365848405774198	50-75%
chr1:11654653-11654822;-	10.2134763917514	-1.33440070742844	0.518245513497322	-2.57484275825832	0.0100285666591701	0.0524786856994337	ENSG00000116661.10	0.141601589084175	50-75%
chr1:11680600-11680611;-	8.83402273156759	0.889482940044531	0.506987121126835	1.75444878770797	0.0793536378120626	0.248915494602738	ENSG00000116670.14	-0.176232833270106	0-25%
chr1:11680930-11681279;-	1759.9838547093	0.0896673110406273	0.0827410734503517	1.08370978646333	0.278493495082718	0.553324712993239	ENSG00000116670.14	-0.392321113830526	0-25%
chr1:11802943-11803173;-	11.708158401231	0.666242372257089	0.467002803580574	1.42663463077506	0.153685236738553	0.385343983211063	ENSG00000177000.12	-0.0103525839441672	25-50%
chr1:11803517-11803598;-	20.2410370371514	-0.957121134157522	0.344293137325531	-2.77995995387082	0.00543656023002422	0.0321530191300204	ENSG00000177000.12	-0.118582468725909	25-50%
chr1:11805473-11805567;-	5.17446580623382	1.61817646212946	0.695549144420543	2.3264732263851	0.019993319157166	0.0900038002302097	ENSG00000177000.12	-0.0243253986566798	25-50%
chr1:11805673-11806067;-	253.67365248452	-0.284963723314044	0.14443577448487	-1.97294419841875	0.048501920258781	0.174554371921176	ENSG00000177000.12	-0.123747171814825	25-50%
chr1:11926234-11926527;-	1578.30038338836	0.00460769492134746	0.089807749955547	0.051306206019282	0.959081522931355	0.986206086449861	ENSG00000116685.15	0.25977623664822	75-100%
chr1:12078833-12078900;-	2.70475387895377	0.474154310042366	0.87344138620505	0.542857617615858	0.5872278388575	0.80709941541199	ENSG00000201135.1	0.341063873906129	75-100%
chr1:12617589-12617695;-	37.3060101490992	-0.088401032315265	0.260945827482438	-0.338771587835466	0.734781806567802	0.892021689807657	ENSG00000162496.8	0.290031253365333	75-100%
chr1:12618118-12618453;-	21.9870156099576	-0.0978879899740938	0.331760813546032	-0.295055913710291	0.767951166955201	0.907419978973393	ENSG00000162496.8	0.206098385834086	75-100%
chr1:15192990-15193008;-	41.5643558806547	0.0950621313154665	0.248848984339743	0.382007310850352	0.702455941874777	0.87503010090219	ENSG00000215720.4	0.273340551381593	75-100%
chr1:15524147-15524388;-	273.44176406947	-0.236226775432226	0.132050101346794	-1.78891778970952	0.0736280563443606	0.236167810948638	ENSG00000132906.17	0.0453207382554214	50-75%
chr1:15584747-15585189;-	91.5409646979277	-0.0843416667832071	0.176164556057615	-0.47876637997273	0.632104836662999	0.834120361991311	ENSG00000116771.5	0.0169877623108168	50-75%
chr1:15603531-15603625;-	6.65333176632742	0.81811246292895	0.721516613146109	1.13387889900642	0.256845349420416	0.528321004325966	ENSG00000237301.1	0.0536716584312988	50-75%
chr1:15684116-15684298;-	3.34709052713114	-1.12397850755833	0.830693071089563	-1.35306113253609	0.176036101252665	0.420320212492915	ENSG00000271742.1	-0.0935446854001441	25-50%
chr1:15848572-15848670;-	75.1493292139526	2.09670553125363	0.213201044498245	9.83440553111779	8.00388990595809e-23	1.44712507428948e-20	ENSG00000179743.4	0.199854059007917	75-100%
chr1:15944747-15944828;-	14.5811857066759	0.465253945404174	0.434799422266642	1.07004269458034	0.284600091471862	0.560511391710941	ENSG00000116809.11	-0.160317576757637	0-25%
chr1:15948356-15948498;-	30.5767354440853	2.02967518818817	0.316452812629348	6.41383203809748	1.41906550246585e-10	6.13267039423372e-09	ENSG00000116809.11	0.154184305510648	50-75%
chr1:15976003-15976131;-	715.401960857699	0.483605762496815	0.153609539930312	3.14827948001284	0.00164234587826146	0.0119688151226852	ENSG00000116809.11	0.0632342778222956	50-75%
chr1:16073570-16073737;-	2.24030021828446	0.969792368224937	1.0726401678528	0.904117146914473	0.365933287071556	NA	ENSG00000185519.8	0.543768071846313	75-100%
chr1:16206484-16206550;-	28.1640194108744	-0.347360873992515	0.277114540567361	-1.25349205163082	0.210026689923924	0.468931988791818	ENSG00000142632.16	0.186137897842914	50-75%
chr1:16206974-16207072;-	24.3317969637826	0.0677690173145546	0.319792381353534	0.2119156717484	0.832172823972072	0.937859870043861	ENSG00000142632.16	-0.267537997790094	0-25%
chr1:16217194-16217465;-	119.411697928407	-0.169903977730974	0.167825527238565	-1.0123845908701	0.311354203072944	0.587808780314868	ENSG00000237276.8	0.224444608593596	75-100%
chr1:16237042-16237220;-	67.106289742182	-0.017521248693676	0.196259144501278	-0.0892760881955335	0.928862497030311	0.975127678874733	ENSG00000132881.11	-0.200310167767514	0-25%
chr1:16352417-16352517;-	186.245036959853	-0.533903784257608	0.140417794240517	-3.8022516102418	0.000143386995941641	0.00153728905935334	ENSG00000037637.10	-0.542405600049834	0-25%
chr1:16499026-16499283;-	10.1359935545791	-1.93765830484582	0.542998378513354	-3.5684421565877	0.000359110112019628	0.00335170566721749	ENSG00000080947.14	0.13159323439572	50-75%
chr1:16613525-16613609;-	23.4669043135738	-0.788476869178235	0.314460062422693	-2.50739907352169	0.012162330917093	0.061105941609546	ENSG00000219481.10	0.00132909062452524	50-75%
chr1:16644436-16644755;-	241.785419546309	-0.387061567950123	0.126777612818155	-3.05307506069948	0.00226509273317036	0.0156367882239486	ENSG00000215908.10	0.114109112878787	50-75%
chr1:16686250-16686258;-	58.2899871171749	0.584325763490862	0.70184397607784	0.832557923708753	0.405094097528802	0.674767543502162	ENSG00000236698.1	0.326129226802981	75-100%
chr1:16889449-16889513;-	0.681509071115898	-2.83043677737381	1.85055549342767	-1.52950656569134	0.126138912651742	NA	ENSG00000238142.1	0.0908419842001589	50-75%
chr1:16889633-16889686;-	4.2869384619304	-0.251822178429408	0.672898649869568	-0.374234928957311	0.708229539357876	0.878469856159875	ENSG00000238142.1	-0.13352333848459	25-50%
chr1:16904789-16904876;-	1.67541513501113	-0.180914642852128	1.19962105907686	-0.150809825722254	0.880125735115619	NA	ENSG00000272426.1	-0.124378254550208	25-50%
chr1:17011867-17011985;-	43.5018975999813	-0.515192332111931	0.254001539340957	-2.02830397582892	0.0425292334497163	0.158156144763755	ENSG00000159363.17	-0.132075261970013	25-50%
chr1:17023118-17023193;-	7.83827740313078	1.97880377272742	0.614264715894093	3.2214185863617	0.00127557697272067	0.00969467680325135	ENSG00000117118.9	0.242122262990303	75-100%
chr1:17044798-17044892;-	4.78166016713805	0.438533157963134	0.699657197859322	0.626782886397616	0.530801562970594	0.76924923996659	ENSG00000117118.9	0.00164176795020834	50-75%
chr1:17053922-17054237;-	1037.31888950526	-0.0432797089729898	0.188780752840277	-0.229259118431462	0.818667526052581	0.931520040989674	ENSG00000117118.9	-0.106856267561764	25-50%
chr1:17119151-17119519;-	24.4158207874415	-0.299138590664522	0.398485790757355	-0.750688224280181	0.452840311558991	0.713539418832382	ENSG00000117115.12	0.773662429920076	75-100%
chr1:17408878-17409160;-	5.64622663821851	0.294560320255815	0.628473037748607	0.4686920560841	0.639289765961312	0.838283021384901	ENSG00000179051.13	0.123215062517217	50-75%
chr1:17438396-17438669;-	105.45967329512	0.700416706180119	0.258724424070463	2.70719205848676	0.00678549894093173	0.0384448925286897	ENSG00000179051.13	0.0242950246547838	50-75%
chr1:17439588-17439774;-	150.387889066325	0.0352087050485468	0.222379336261727	0.158327233278133	0.874198949730627	0.955207189851201	ENSG00000179051.13	-0.162539320895558	0-25%
chr1:18902517-18902613;-	391.202726732701	0.2304317127391	0.117704845070203	1.95770796522151	0.0502642900664478	0.178794825510701	ENSG00000159423.16	0.251857235018594	75-100%
chr1:18902737-18902857;-	70.779062034586	0.91052807930412	0.194193501692389	4.6887669843167	2.74856145429173e-06	4.8798441103651e-05	ENSG00000159423.16	0.0503684580497091	50-75%
chr1:18955665-18955874;-	8.46453254976479	1.10165020117983	0.54805226109571	2.0101188871611	0.0444186075286881	0.163195707892932	ENSG00000169991.10	0.0989008670890882	50-75%
chr1:18956089-18956307;-	5.42825844889022	0.736052854194062	0.62540028045966	1.17693080286608	0.239223126367867	0.506784711221727	ENSG00000169991.10	-0.156917006043911	0-25%
chr1:18956434-18956718;-	493.346250346087	0.808869499426545	0.129331016321706	6.25425765938863	3.99411135679151e-10	1.61085723278915e-08	ENSG00000169991.10	0.688803993629594	75-100%
chr1:19128261-19128315;-	1.42086669261161	-1.35805804186639	1.50546232562593	-0.902087032501289	0.367010636806466	NA	ENSG00000127481.14	0.404572065684963	75-100%
chr1:19168050-19168181;-	4.57451005898644	-0.122099131728857	0.707021424265548	-0.172695094573255	0.862891099823101	0.951259681077539	ENSG00000127481.14	0.112275706276913	50-75%
chr1:19210030-19210490;-	2742.14983346955	0.221250024647544	0.114083218657692	1.93937396972825	0.0524558177656541	0.184170505227947	ENSG00000127481.14	-0.31060051887169	0-25%
chr1:19251445-19251565;-	842.785864194183	0.123414335581475	0.110868574648626	1.11315885473056	0.265640210300451	0.538739832839786	ENSG00000127463.14	-0.342894430965724	0-25%
chr1:19311979-19312190;-	404.094818335379	0.0696618408479919	0.140909222345609	0.494373893265351	0.62104214792468	0.827143381962396	ENSG00000053371.12	-0.103512429168676	25-50%
chr1:19312716-19312844;-	12.6639306717112	2.82523306131591	0.566984653605527	4.98290922576104	6.26353387678136e-07	1.29954881637076e-05	ENSG00000053371.12	0.128457149292419	50-75%
chr1:19419684-19419752;-	45.1494792055252	-0.0302693587091197	0.323856590616875	-0.0934653163965671	0.92553390255188	0.973575133523658	ENSG00000077549.17	0.36342224880248	75-100%
chr1:19485063-19485333;-	5.89621129799822	-0.419533824733886	0.599971721922563	-0.69925599724854	0.484392060986978	0.737479074119947	ENSG00000077549.17	-0.0620898932542631	25-50%
chr1:19485400-19485724;-	9783.24522357886	0.135485740507567	0.0727512642875675	1.86231458428029	0.0625587609353491	0.209484314113274	ENSG00000077549.17	-0.622958937433981	0-25%
chr1:19485836-19486034;-	30.4337448199152	0.562622903902453	0.287861430491486	1.9544921420763	0.0506430432612431	0.17968105777564	ENSG00000077549.17	0.00288426268215471	50-75%
chr1:19596461-19596922;-	23.7738258204828	-0.286128683850206	0.32128800785777	-0.890567580651412	0.373161197896109	0.646520498385611	ENSG00000235185.1	0.0683380860995141	50-75%
chr1:19597331-19597732;-	44.3454850354999	1.35242785723173	0.243707358513811	5.54939278600032	2.86663482386492e-08	8.13989533639764e-07	ENSG00000235185.1	0.362441826097568	75-100%
chr1:19799234-19799409;-	10.8456241514404	-0.205804703288181	0.454336030462437	-0.452979049622603	0.650563827495618	0.84442673192017	ENSG00000162542.13	-0.116864353015243	25-50%
chr1:19799557-19800121;-	230.638215153021	-0.193318954184125	0.119964401333401	-1.611469336198	0.107077465426906	0.304017185783177	ENSG00000162542.13	-0.000156483896799009	50-75%
chr1:19800184-19800503;-	21.935444491029	-0.234064410686131	0.316782868831785	-0.738879635598041	0.459980089178291	0.718925239774115	ENSG00000162542.13	-0.185859986353181	0-25%
chr1:20119513-20119631;-	20.9377480556582	0.179913088668521	0.347187994130756	0.518200777993385	0.604318192028802	0.817110400895764	ENSG00000117215.14	0.55261114839519	75-100%
chr1:20175071-20175135;-	0.56747636317765	-0.390282798706384	2.0704155563565	-0.188504572189943	0.85048113167773	NA	ENSG00000187980.6	0.174454655587645	50-75%
chr1:20486199-20486324;-	0.41965815838456	-2.15603398901552	2.35456752297358	-0.915681528764429	0.359833955845284	NA	ENSG00000162545.5	0.395028183899154	75-100%
chr1:20507903-20508180;-	536.095366558167	0.273950397631777	0.115810643069026	2.36550277566887	0.0180056083237247	0.0831687622572048	ENSG00000090432.6	0.0065678905928056	50-75%
chr1:20661175-20661606;-	4957.32086929864	0.098531028284087	0.116926992599287	0.842671363504203	0.39941226708442	0.669897293773091	ENSG00000244038.9	-0.282983911445072	0-25%
chr1:20732051-20732221;-	8.08188541885854	-0.855227580083349	0.576988325621274	-1.48222683563394	0.138279948386637	0.360133351775042	ENSG00000189410.11	-0.0788228405581597	25-50%
chr1:20733103-20733262;-	4.57079743119455	0.380668174769449	0.790396504281226	0.481616723641285	0.630078243788277	0.832896626052164	ENSG00000189410.11	0.135594108479944	50-75%
chr1:20749794-20749924;-	20.6043204056995	-0.110764121145527	0.334512041052457	-0.331121477113456	0.740552729456706	0.894370447743915	ENSG00000127483.17	-0.183129237983727	0-25%
chr1:20779844-20779916;-	11.3317414278955	0.03180484851653	0.508395371850008	0.0625592801932771	0.950117455568223	0.981850839227506	ENSG00000127483.17	-0.139911785775215	25-50%
chr1:20780336-20780544;-	4.03655234451375	-0.451478281808587	0.757190939873601	-0.596254204895733	0.551005419208414	0.782395674289786	ENSG00000127483.17	-0.140106541948822	25-50%
chr1:20786558-20786820;-	722.44972987285	-0.177457503934025	0.117037674004659	-1.51624257268613	0.129458026757179	0.345167572033768	ENSG00000127483.17	0.156796625779443	50-75%
chr1:20787215-20787349;-	922.670264254184	0.130024333960715	0.12859416240624	1.01112159002955	0.311958238154794	0.588357233959832	ENSG00000127483.17	0.222914082312929	75-100%
chr1:20787458-20787566;-	3.05303668578589	1.0443133906266	0.861204567874109	1.21261942816269	0.225275357448313	0.49008500043065	ENSG00000127483.17	-0.00650957396176027	25-50%
chr1:21050889-21050982;-	14.4628804997565	-0.763635007350615	0.417592516233324	-1.82866066240504	0.0674504589472604	0.221649146624664	ENSG00000075151.20	0.0172549578499914	50-75%
chr1:21176198-21176302;-	6.94968662831154	0.356017921808221	0.615991277472323	0.577959355640742	0.563291560238302	0.790995038200116	ENSG00000075151.20	0.220672195859993	75-100%
chr1:21176621-21177362;-	989.422718431134	0.229554557600045	0.10524558226179	2.18113247764687	0.0291736192726911	0.119472488910568	ENSG00000075151.20	0.239420109720632	75-100%
chr1:21290091-21290333;-	44.651808664264	-0.0678457601740616	0.239826298700824	-0.282895414479531	0.777257009783248	0.912291856828262	ENSG00000117298.15	0.0504228643749879	50-75%
chr1:21290400-21290589;-	66.3837419116544	-0.0185934163157385	0.220217079286742	-0.0844322174100232	0.932712792941305	0.976867889222257	ENSG00000117298.15	0.290745888396796	75-100%
chr1:21290658-21290868;-	70.1478582318833	0.731008813520459	0.205739592944199	3.55307796160909	0.000380751606143772	0.00351864262450945	ENSG00000117298.15	0.437345953681814	75-100%
chr1:21294229-21294526;-	39.5326677931467	0.345891079233983	0.236306740419658	1.46373767679972	0.143265636821801	0.368429036811789	ENSG00000117298.15	-0.0555454582421649	25-50%
chr1:21345410-21345560;-	570.328183673966	0.22439831507097	0.105176027079103	2.13355002373498	0.0328796326607449	0.130819592343904	ENSG00000117298.15	0.384611821071221	75-100%
chr1:21669274-21669465;-	1.98729235525494	-0.713900609320112	1.00903051929913	-0.707511413843046	0.47924872221144	NA	ENSG00000076864.19	0.785659773528932	75-100%
chr1:21729727-21729829;-	5.30734571593921	0.442964530191878	0.645839202312341	0.685874330028129	0.492792358843196	0.744257035648054	ENSG00000090686.15	-0.104406103625126	25-50%
chr1:21782247-21782327;-	10.3375236293894	1.37342430026391	0.525719391529969	2.61246650283703	0.00898915008390577	0.0481486559713921	ENSG00000090686.15	-0.112651604896358	25-50%
chr1:21782457-21782729;-	14.477781200692	0.968403760661963	0.389591773442865	2.48568842227872	0.0129301117579563	0.064126984568569	ENSG00000090686.15	-0.068478799568181	25-50%
chr1:21782835-21783409;-	424.00219727407	0.413516461442713	0.130018143095533	3.18045198614222	0.00147045504404895	0.0109172043558943	ENSG00000090686.15	-0.11556225843127	25-50%
chr1:21783493-21783685;-	29.0271151375258	0.342147649738451	0.355009286696295	0.963770984478931	0.335160756794375	0.612100776065477	ENSG00000090686.15	-0.0639891798669009	25-50%
chr1:21937237-21937346;-	27.3530322790431	-0.544290400996589	0.288753663502202	-1.88496448632049	0.0594346326913349	0.202105126365187	ENSG00000142798.19	0.219743493684244	75-100%
chr1:22025380-22025485;-	8.94257832086613	0.516227811959693	0.601206460128439	0.858653135312965	0.39053191339944	0.662553121047511	ENSG00000228397.2	-0.0896470075800912	25-50%
chr1:22025806-22025908;-	15.4699102927707	1.90159475798235	0.406330181948216	4.67992495380196	2.86979943480974e-06	5.07813111706879e-05	ENSG00000228397.2	-0.307075217752727	0-25%
chr1:22053174-22053257;-	8.29353680452624	2.14879883619754	0.603255189045283	3.5620063867138	0.000368031428788729	0.00342251200641947	ENSG00000285752.1	-0.0321590945804476	25-50%
chr1:22143043-22143135;-	0.51284880013485	-1.25706586078918	2.10727976361959	-0.596534870448323	0.550817966014998	NA	ENSG00000162552.14	0.204027602542423	75-100%
chr1:23168786-23168881;-	208.450613603072	0.0164909322433073	0.136374263048851	0.120924079621975	0.90375116934338	0.966028330930543	ENSG00000169641.13	0.103212189738152	50-75%
chr1:23344163-23344433;-	1431.16654503433	0.236955870817769	0.202216498104975	1.17179296960607	0.241280185979778	0.509392706566887	ENSG00000125944.19	0.262850180941076	75-100%
chr1:23368049-23368389;-	80.2957081805105	-0.630739609970786	0.187158876893997	-3.37007584378712	0.000751474972727514	0.00622911748726113	ENSG00000125945.14	-0.468881969224643	0-25%
chr1:23369385-23369696;-	4.3421242690677	0.0126338879690444	0.696210700719077	0.0181466443362556	0.985521867267957	0.995182377972939	ENSG00000125945.14	0.325429495670795	75-100%
chr1:23369772-23369863;-	3.10030066251445	0.478785349413777	0.91710853222664	0.522059639169792	0.601628806913679	0.815562939127979	ENSG00000125945.14	0.177112478487176	50-75%
chr1:23424718-23424784;-	2.04498825543324	1.71380975752479	1.20089837100532	1.42710640542388	0.153549226474768	NA	ENSG00000204219.10	0.0249451409216286	50-75%
chr1:23531185-23531347;-	83.3070786200001	1.25718142366431	0.197681992179648	6.35961530841827	2.02259649800273e-10	8.58731145749467e-09	ENSG00000007968.6	0.143892499409664	50-75%
chr1:23559148-23559675;-	8229.44345345987	-0.858820383182505	0.0830164077156405	-10.3451884611083	4.40049629141969e-25	1.02593324941537e-22	ENSG00000117318.8	0.326086494531806	75-100%
chr1:23778248-23778340;-	240.976282233386	-0.80076446006492	0.129250214910395	-6.19545940886881	5.81152686502708e-10	2.2781528173848e-08	ENSG00000236810.5	-0.168456842930653	0-25%
chr1:23799539-23799617;-	12.186734088709	-0.195335580560491	0.460237634996892	-0.424423310279285	0.671257123668553	0.856861131531276	ENSG00000117308.14	0.212855486918283	75-100%
chr1:23800531-23800624;-	67.8351108999517	-0.208418803002301	0.200842705606315	-1.03772154618767	0.299399710900645	0.575336176030016	ENSG00000117308.14	-0.232421732090847	0-25%
chr1:23800712-23800822;-	749.710912604028	-0.202086704906145	0.120353567139413	-1.67910856079618	0.0931308881020005	0.277181718250276	ENSG00000117308.14	-0.1607987070765	0-25%
chr1:23825374-23825511;-	678.955440077586	-0.401909553468635	0.159449954856565	-2.52059998279823	0.0117154949989994	0.0593433249634853	ENSG00000117305.14	0.0715962378269974	50-75%
chr1:23838418-23838468;-	6.07879162680134	1.50740279318561	0.684961285132712	2.20071239923223	0.0277563904735396	0.11510521859974	ENSG00000117305.14	1.1562792815556	75-100%
chr1:23838576-23838679;-	5.97686518174431	0.296334872518726	0.583806949152602	0.507590519346947	0.611740540757194	0.82092065883346	ENSG00000117305.14	0.526591632867332	75-100%
chr1:23868213-23868368;-	2391.64629674741	0.0622939775309288	0.0901908968781001	0.690690298990195	0.489760187039175	0.741853627175052	ENSG00000179163.11	0.384127813197899	75-100%
chr1:23875348-23875695;-	9.95857762624055	-0.620292100012346	0.557505171123831	-1.11262124934545	0.265871130298645	0.538920294468989	ENSG00000188822.7	0.441843516472573	75-100%
chr1:23913269-23913598;-	866.329909664818	0.0168009734758542	0.087120363380804	0.192847835154418	0.847078139545963	0.944403825364009	ENSG00000188822.7	0.390003211524048	75-100%
chr1:23977908-23978235;-	13.1057321827199	1.05273279206075	0.419105708110198	2.51185505634762	0.0120098404694579	0.0605458156292208	ENSG00000188529.14	-0.182719904992258	0-25%
chr1:23978675-23978726;-	2.24251622093562	-0.236884996794066	1.03877420124062	-0.228042818652168	0.819612952901412	NA	ENSG00000188529.14	0.0919942127440242	50-75%
chr1:23979876-23980017;-	21.3706990277313	-0.235396351729899	0.328096593765522	-0.717460516820018	0.473089990377054	0.72886766557736	ENSG00000188529.14	-0.271342728536029	0-25%
chr1:23980091-23980496;-	3988.09249903244	0.544728776726097	0.0899688751727989	6.05463584689552	1.40735665404697e-09	5.13096366958303e-08	ENSG00000188529.14	-0.451574525780114	0-25%
chr1:24169445-24169576;-	1.35663150290681	3.17278292747465	1.42146169690751	2.23205657554985	0.0256112239620333	NA	ENSG00000185436.11	0.0489938775471077	50-75%
chr1:24187212-24187409;-	386.898854300104	-0.475829722141459	0.129857706851641	-3.66423937152287	0.000248074701062916	0.00243993002737359	ENSG00000185436.11	0.24078519428698	75-100%
chr1:24392038-24392122;-	19.5980542700504	-0.113442160428251	0.356090845518377	-0.318576458384119	0.750047707471591	0.899763343310977	ENSG00000001460.17	0.0172590193152061	50-75%
chr1:24413663-24413807;-	135.264783032907	-0.577204916510008	0.175553698653666	-3.28791088388701	0.00100933783774185	0.0079839824558044	ENSG00000001460.17	-0.177661163805312	0-25%
chr1:24919237-24919348;-	15.9372457710697	-0.106846704699225	0.429151949450114	-0.248971733289646	0.803382646616865	0.924730483217775	ENSG00000278034.1	0.191462852517908	50-75%
chr1:24928601-24928893;-	31.8964506824496	0.865060615891491	0.281723270417511	3.07060405272692	0.00213626235962902	0.0149022522294541	ENSG00000020633.18	-0.0545737267899971	25-50%
chr1:24929251-24929278;-	4.99960243661635	-0.497934507127074	0.649685748274355	-0.766423626268006	0.443424279275025	0.706309140503723	ENSG00000020633.18	-0.0849400398349112	25-50%
chr1:24929583-24930406;-	1482.21516418944	0.185276928075595	0.119324430312557	1.55271579835146	0.120491046344497	0.329161376271359	ENSG00000020633.18	0.496093557556156	75-100%
chr1:24930474-24930597;-	6.57462277707781	0.696796943644163	0.602848200298052	1.15584145942488	0.247746011261919	0.517412658126614	ENSG00000020633.18	-0.0171840263640262	25-50%
chr1:24964447-24965262;-	818.476331889424	-0.320897703631443	0.187123225265547	-1.71490045223439	0.0863634797399094	0.263290727750322	ENSG00000020633.18	0.61851696287286	75-100%
chr1:25232130-25232587;-	1086.74406303538	0.252728423227258	0.0952904459046148	2.65219058246655	0.0079971388115849	0.0438424000277028	ENSG00000117614.9	0.0836960077419859	50-75%
chr1:25233094-25233261;-	5.36480719054715	2.07226102531435	0.695580772713475	2.97918100471699	0.00289019992199477	0.0191083914245714	ENSG00000117614.9	-0.165572589062242	0-25%
chr1:25246473-25246708;-	4.80944593192857	-1.22854359501122	0.688507913224167	-1.78435653594475	0.0743657489283384	0.237649367788814	ENSG00000117616.17	-0.0366788299253364	25-50%
chr1:25247006-25247109;-	2.5938208131365	-2.42598425044767	1.13585526144637	-2.13582164276676	0.0326939543443115	NA	ENSG00000117616.17	-0.128530033266308	25-50%
chr1:25247335-25247546;-	279.001642402387	-0.0999015237723874	0.163732549143712	-0.610150665184486	0.541762007110787	0.77614007249841	ENSG00000117616.17	0.0843353598851999	50-75%
chr1:25430146-25430225;-	5.44491686008734	-0.307625979613476	0.701385848512109	-0.438597357312043	0.660953312227434	0.85040505070343	ENSG00000188672.18	-0.254744926151004	0-25%
chr1:25819778-25819935;-	5.89016254438408	-1.05202232056477	0.681994592046201	-1.54256695409911	0.122935881140375	0.333645445619205	ENSG00000228172.5	0.0464969329160694	50-75%
chr1:25820637-25820845;-	32.4867413180362	0.367712619329241	0.275274788460239	1.33580202308412	0.18161399156077	0.428443346737626	ENSG00000228172.5	-0.0296847139424862	25-50%
chr1:25859309-25859476;-	98.0304604036987	0.120897313912821	0.176058423964873	0.686688607055474	0.492278977903429	0.743881447701469	ENSG00000127423.10	-0.210691251100616	0-25%
chr1:25903663-25903805;-	53.1024321619199	0.220181611916083	0.218373866144512	1.00827821480422	0.313320918379185	0.589595254083968	ENSG00000117632.22	0.433507856039987	75-100%
chr1:25904689-25904743;-	16.6101184491548	0.0414034531729825	0.507059755377754	0.0816539919286976	0.9349218652491	0.977511411814262	ENSG00000117632.22	0.156474170533486	50-75%
chr1:25905075-25905141;-	26.8736548525174	0.212720401975466	0.30212872069586	0.704072097103282	0.48138787579363	0.734841592260243	ENSG00000117632.22	-0.0432420432152643	25-50%
chr1:25905438-25905510;-	27.1606374354244	0.639146611525439	0.300621892465266	2.12608139175787	0.0334964830522384	0.132667613480284	ENSG00000117632.22	-0.181021668911595	0-25%
chr1:25906363-25906543;-	10421.965485762	0.193014679531398	0.0886484024025258	2.17730578668497	0.029457759720913	0.120297558966856	ENSG00000283938.1	0.00298317515019231	50-75%
chr1:25997913-25998189;-	201.06631947187	-0.371394914238111	0.137752612501276	-2.69610069453073	0.00701564552414275	0.0395632986931182	ENSG00000158006.13	-0.616584876662912	0-25%
chr1:26306551-26306786;-	826.687118225459	0.0623701775588915	0.137033602972736	0.455145133791021	0.649004829495395	0.843409006804183	ENSG00000158062.20	0.0122212452176131	50-75%
chr1:26318738-26318836;-	15.3511548508999	1.44839199693318	0.398030929099749	3.63889308855746	0.000273812435314529	0.00264728516034542	ENSG00000158062.20	-0.0114937281078377	25-50%
chr1:26889589-26890331;-	698.383691953758	0.0481436810339293	0.116339899188183	0.413819174418016	0.679006540382316	0.861620235391797	ENSG00000142751.14	-0.136212567605594	25-50%
chr1:26900188-26900524;-	416.714585592217	0.636503199161985	0.132913544369603	4.78885129563629	1.67738717942423e-06	3.13954904610825e-05	ENSG00000198746.12	-0.333893275708822	0-25%
chr1:27099290-27099765;-	12.5717137418403	0.603461061876262	0.450254705232309	1.34026597582119	0.180158888909027	0.426039945673469	ENSG00000090020.10	-0.0992424181410215	25-50%
chr1:27099834-27100074;-	2.3928057801342	-0.703713028230183	1.0505569815367	-0.66984755762684	0.502954973244729	NA	ENSG00000090020.10	0.734805146898995	75-100%
chr1:27154232-27155251;-	243.402130963785	0.687710467093595	0.206982094685718	3.32256018636693	0.000891954269241092	0.00720558071972333	ENSG00000090020.10	0.282467903130938	75-100%
chr1:27155346-27155541;-	18.6944947537302	1.07647913515198	0.356764247827911	3.01734027920654	0.00255003383785402	0.0172045459491439	ENSG00000090020.10	0.0849045426807618	50-75%
chr1:27201398-27201412;-	11.0533375302296	-0.71791074180811	0.494732025811847	-1.45111030689802	0.146749146946442	0.374848517784003	ENSG00000214973.3	-0.130319604037528	25-50%
chr1:27357560-27357666;-	5.01776347724072	-0.0566943993390864	0.680254955547896	-0.0833428685476068	0.933578914668373	0.977097468548779	ENSG00000142733.15	0.364357576549422	75-100%
chr1:27366894-27367013;-	7.85778138451586	0.326607338846457	0.542299569470382	0.602263688251544	0.546998627608813	0.78019399313591	ENSG00000142733.15	0.227313177072578	75-100%
chr1:27490009-27490235;-	1090.50887687245	0.20512165364697	0.115013861168957	1.78345159063604	0.0745128215335452	0.238001663354708	ENSG00000158195.10	0.0621210015823163	50-75%
chr1:27603833-27604226;-	86.1636783704746	-0.535590652128585	0.173763505070897	-3.08229654961242	0.00205410090586692	0.0143929177623047	ENSG00000126705.14	0.0492776261909027	50-75%
chr1:27624720-27625412;-	250.280771119354	0.395707557379393	0.136245982750193	2.90436128384733	0.00368003236046321	0.0232377999706322	ENSG00000000938.12	0.172979593175969	50-75%
chr1:27626013-27626284;-	152.663474915329	-0.432633723303272	0.171316291195718	-2.52535074325777	0.0115582867532124	0.0587148595808254	ENSG00000000938.12	0.128599550914527	50-75%
chr1:27626484-27626640;-	628.066413989253	-0.255463931506375	0.161504577355212	-1.58177517745834	0.113700903592789	0.316964822287513	ENSG00000000938.12	0.310829781680623	75-100%
chr1:27635065-27635585;-	24.6141807286695	0.0991846011676331	0.301294410541708	0.329194959140814	0.742008332822817	0.895184266495105	ENSG00000000938.12	0.512341790383205	75-100%
chr1:27669248-27669349;-	9.2205102421303	-0.430073959556184	0.513894333134966	-0.836891811848862	0.402653383330913	0.672526452409073	ENSG00000126709.14	0.00974872461948503	50-75%
chr1:27672145-27672355;-	5960.53307085957	0.193874770851299	0.201815940905098	0.960651423182013	0.336727463535046	0.613570720268371	ENSG00000126709.14	0.554653147304887	75-100%
chr1:27914456-27914783;-	362.298579556975	-0.0998586554478202	0.177766369757747	-0.561740983876218	0.574292506553542	0.798570386599454	ENSG00000117748.9	-0.29796626592456	0-25%
chr1:28088258-28088737;-	1174.13874350553	-0.469481573373179	0.103921059163342	-4.51767502326214	6.25223429532609e-06	0.000100103544036854	ENSG00000158161.15	0.0192181829731991	50-75%
chr1:28176615-28177366;-	402.030895086339	-0.0334679473569102	0.119353685974751	-0.280409834715872	0.77916309258604	0.913249482264141	ENSG00000169403.11	0.573862253708895	75-100%
chr1:28232906-28233071;-	1500.25447276372	0.122709274155382	0.116582189944984	1.05255591967598	0.292544568890699	0.56916694210863	ENSG00000126698.10	-0.446535867503193	0-25%
chr1:28581839-28581940;-	139.94485825357	0.229825998005751	0.443440007543278	0.518279799062382	0.604263065191557	0.817110400895764	ENSG00000274582.1	0.191014600672386	50-75%
chr1:28642917-28643209;-	644.943503478675	-0.333076040853482	0.13090615150297	-2.54438799880176	0.0109469411916398	0.0561673413060586	ENSG00000120656.11	-0.228379079852029	0-25%
chr1:28982578-28982645;-	11987.94224884	-0.278173182561947	0.490966153424175	-0.566583216830463	0.570997380207098	0.796540761764114	ENSG00000225616.2	0.555943465366322	75-100%
chr1:29181610-29182010;-	241.44174399974	0.0951184642603378	0.123261815235517	0.771678269369912	0.440305004336665	0.70382067752811	ENSG00000116350.16	-0.154862153872862	0-25%
chr1:29230770-29230982;-	665.229592974029	-0.0720534957372872	0.0965578928832106	-0.746220672238963	0.455534122419551	0.715883547207928	ENSG00000116353.15	-0.231986483068831	0-25%
chr1:30738962-30739185;-	22.125130311436	0.413869603206121	0.325643221157321	1.27092958279693	0.203753701048521	0.460138148225644	ENSG00000264773.1	0.43491049354093	75-100%
chr1:30739806-30740245;-	146.039150907942	0.272361609253556	0.19075139704323	1.42783546267727	0.153339222952693	0.384803122239323	ENSG00000264773.1	1.06168878836167	75-100%
chr1:30745825-30746613;-	1433.11159038613	0.0736070485023705	0.0937236245276464	0.785362803384306	0.432240883047038	0.697676372305101	ENSG00000162511.7	0.44801884395936	75-100%
chr1:30746762-30747193;-	472.637828741557	0.257113620561892	0.134072468379229	1.91772124187821	0.055146366806285	0.191367037077614	ENSG00000162511.7	0.233422111265664	75-100%
chr1:30757678-30758269;-	84766.1430313503	0.205776985286503	0.104536438039164	1.96847136889635	0.0490138272531965	0.175730406142649	ENSG00000162511.7	-0.355158996248096	0-25%
chr1:30758776-30759017;-	322.159844964313	0.595640639296218	0.128722142802557	4.62733626342637	3.70398857785822e-06	6.33817885067101e-05	ENSG00000162511.7	0.354895589970759	75-100%
chr1:30881400-30881586;-	0.400250094867756	-0.6502907398361	2.28039413559689	-0.285165941134947	0.77551701250624	NA	ENSG00000162512.15	0.257324871883222	75-100%
chr1:30908686-30908815;-	3.88955658146867	0.549198710010993	0.781222511906034	0.702999083668304	0.482056320528757	0.735534271368299	ENSG00000162512.15	0.169595325230548	50-75%
chr1:30974683-30974798;-	3.23694859711288	0.837792833439425	0.846496519970608	0.989717988998366	0.322311979798974	0.599259027568879	ENSG00000134644.15	0.393775941132446	75-100%
chr1:30980084-30980162;-	10.3042042757284	-0.0201193172536999	0.481105427026342	-0.0418189363983174	0.966643039154351	0.988529298370934	ENSG00000134644.15	0.194521317446171	75-100%
chr1:30995102-30995217;-	6.0653446022921	-0.505037625533262	0.637205609460879	-0.79258188885148	0.428021464116455	0.694587524318423	ENSG00000134644.15	0.187112102933853	50-75%
chr1:31065613-31065998;-	1288.97943629789	0.269317632385557	0.119938912500399	2.24545668099717	0.0247388301870312	0.105522167984419	ENSG00000134644.15	-0.107544074789422	25-50%
chr1:31296590-31296884;-	1607.48976280903	-0.00453899761682247	0.123576824148908	-0.03673016884908	0.97070015360408	0.989994960955074	ENSG00000060688.12	0.206095671421495	75-100%
chr1:31369424-31369556;-	3.98225829515049	0.0658984198420936	0.826001411299643	0.0797800329885733	0.936412205063376	0.977806213494257	ENSG00000121769.7	0.409541897964388	75-100%
chr1:31372971-31373212;-	255.306601485819	-0.311094410490214	0.178239034827498	-1.74537755319027	0.0809191703260451	0.252159656340207	ENSG00000121769.7	0.893982349090359	75-100%
chr1:31644382-31644690;-	6.27807127300456	0.221302731414488	0.604180149048381	0.366286002218134	0.714151673539372	0.88118492011743	ENSG00000162517.12	-0.0679459834622545	25-50%
chr1:31644791-31644929;-	444.482291248631	-0.199515191071797	0.18247590669927	-1.09337826938769	0.274227750567449	0.548744553123149	ENSG00000162517.12	-0.142127177026687	25-50%
chr1:31703897-31704198;-	3.14028494015561	-0.269036302671402	0.868509214375203	-0.309767931322345	0.756737439957244	0.902662692313439	ENSG00000084636.17	0.840194188252808	75-100%
chr1:31764311-31764508;-	1.03708340900724	0.0855424860232729	1.50594139806778	0.056803329885897	0.954701861357827	NA	ENSG00000121753.12	0.52305809049009	75-100%
chr1:31919333-31919372;-	25.466151196326	0.0422149392147317	0.332058259305764	0.12713112242108	0.898836619178292	0.964488883464056	ENSG00000269967.1	-0.0919717788276671	25-50%
chr1:31919499-31919627;-	17.3521240995091	0.348879710511103	0.356091544630613	0.97974724694182	0.327210897814249	0.603304092855571	ENSG00000269967.1	0.147357014793779	50-75%
chr1:31937774-31937929;-	291.613066699079	-0.298810247870102	0.127707610945649	-2.33979984166545	0.0192940771167849	0.0876727614309985	ENSG00000184007.20	-0.0819840140897825	25-50%
chr1:31938024-31938598;-	2173.2000338757	0.377010475552118	0.201857304774431	1.86770786409447	0.0618028018941002	0.207476931759681	ENSG00000184007.20	0.042936668184527	50-75%
chr1:31938703-31938864;-	25.2056954257252	1.12761915680874	0.320757095002571	3.51549248442876	0.000438939183276328	0.00397618459888148	ENSG00000184007.20	-0.0796992097314411	25-50%
chr1:31942588-31942615;-	39.2601247189236	0.0100840313297545	0.273111901902258	0.0369227091881313	0.970546632777204	0.989994960955074	ENSG00000184007.20	0.142459112083893	50-75%
chr1:32221981-32222063;-	8.41295824740352	-0.0249051577471471	0.481626631847662	-0.0517105078919817	0.958759364356203	0.986071432175023	ENSG00000160055.19	0.171126104180751	50-75%
chr1:32222147-32222376;-	230.642146214063	-1.28951764545901	0.154151894631742	-8.3652403270137	5.99925169485771e-17	6.20420667493884e-15	ENSG00000160055.19	0.0578917187023298	50-75%
chr1:32241451-32241519;-	5.53476533335755	0.372304643426109	0.64901035322206	0.573649775504775	0.566204821506357	0.792949296342921	ENSG00000220785.7	-0.0344145289350124	25-50%
chr1:32241593-32241752;-	7.74639944096728	-1.51825895868649	0.568582733018688	-2.67025161074772	0.00757944267995432	0.0420117679974611	ENSG00000220785.7	0.304509735131954	75-100%
chr1:32335971-32336270;-	2470.6514932603	0.298314301537876	0.0867533622895555	3.43864829748265	0.000584626228055083	0.00504650727159728	ENSG00000175130.6	0.510478977692889	75-100%
chr1:32362052-32362140;-	3.64203674503071	0.737247086798103	0.89533599668715	0.82343063333319	0.410263148780342	0.678836376391274	ENSG00000225828.1	-0.182068875329905	0-25%
chr1:32394366-32394476;-	183.133345895476	0.213556645563013	0.220151613563088	0.970043517313649	0.332024801149031	0.60888863098061	ENSG00000160058.18	0.0314798361122685	50-75%
chr1:32650416-32650603;-	1454.52837740738	-0.0156942993688755	0.132005252085142	-0.11889147682361	0.905361334376053	0.966606151885865	ENSG00000176261.15	-0.0719537108040117	25-50%
chr1:32650909-32651043;-	25.7831240047741	-0.0894102737243923	0.29563417265014	-0.302435516580833	0.762320083284	0.905684859909145	ENSG00000176261.15	-0.542820682663377	0-25%
chr1:32782401-32782543;-	6.32666010496801	-0.482688177913435	0.568026298716887	-0.849763785591931	0.395456427499877	0.666336565573315	ENSG00000134684.10	-0.0791980118373227	25-50%
chr1:32786965-32787078;-	20.5770499464762	-0.158190189021164	0.332548610606192	-0.475690422319926	0.6342949453121	0.83527181571149	ENSG00000134684.10	-0.131150862410693	25-50%
chr1:32806467-32806612;-	26.0043155969884	0.1731045355988	0.297748413943299	0.58137853131189	0.560985363412226	0.789926833842127	ENSG00000134684.10	-0.068171819006081	25-50%
chr1:32817001-32817492;-	3010.4606576874	0.103824989569011	0.0841724767621643	1.23347908440874	0.2173970754034	0.479013360000747	ENSG00000134684.10	-0.366589156455119	0-25%
chr1:32817965-32818181;-	18.3785673833863	1.67765242876769	0.405353347668304	4.13874077620913	3.49217252082713e-05	0.000453641061869713	ENSG00000134684.10	0.05423556094371	50-75%
chr1:32818927-32819063;-	22.641767211567	0.577196140505079	0.365999622740073	1.57704026081741	0.114786261491791	0.319020104353112	ENSG00000134684.10	0.190924496391881	50-75%
chr1:32901254-32901459;-	49.6376294159961	0.188100394619268	0.225480499106697	0.834220233521212	0.404156891348098	0.674116978657629	ENSG00000121900.18	0.404975014841179	75-100%
chr1:32964782-32964952;-	339.701235890581	0.812167297655297	0.156566049731404	5.18737810047967	2.13275437896662e-07	4.9505978938144e-06	ENSG00000116514.16	0.430965881734355	75-100%
chr1:33013350-33013394;-	9.37454495306775	0.463902513633763	0.537783819822191	0.862618949352445	0.38834700824711	0.660314743316345	ENSG00000004455.16	0.20217243707355	75-100%
chr1:33036864-33037034;-	2892.16405533439	-0.092183762833236	0.0844895633851695	-1.09106686245957	0.275243462748315	0.549492487407974	ENSG00000004455.16	-0.441864895147194	0-25%
chr1:33080945-33081025;-	9.59224343320336	-0.1180312875789	0.458290242312641	-0.257547023002904	0.796756520072328	0.921501661710416	ENSG00000004455.16	0.469467751746246	75-100%
chr1:33181491-33182115;-	72.5748485447682	0.415794976540575	0.183663635489607	2.26389385918533	0.0235806437365116	0.101592859333604	ENSG00000116525.13	-0.150743476890735	0-25%
chr1:33334201-33334284;-	3.72066971755799	-0.711685550209625	0.908183364159403	-0.783636409006838	0.433253485641024	0.69842974109099	ENSG00000134686.18	-0.0362696957236541	25-50%
chr1:33349267-33349953;-	120.771547734418	0.340839298644712	0.166040186375072	2.05275184330848	0.040096651190083	0.151764283014814	ENSG00000134686.18	-0.0690212511162651	25-50%
chr1:34855480-34855986;-	21.4654087423687	0.0872923215659699	0.329909710513111	0.264594580833051	0.791321795259702	0.919187556491865	ENSG00000163866.8	-0.243970376491384	0-25%
chr1:34859577-34859840;-	929.706606801086	-0.127256733635062	0.106016015168685	-1.20035386571152	0.23000193804852	0.495885593294561	ENSG00000163866.8	-0.273638259285976	0-25%
chr1:34929624-34929660;-	4.50124047866224	-0.53399967436237	0.802767387165476	-0.66519851565955	0.505923529768325	0.753187884025382	ENSG00000116544.11	0.0573667675688055	50-75%
chr1:34985194-34985378;-	1181.53088792461	-0.611279127479391	0.086988779925206	-7.02710312760998	2.10865518293371e-12	1.22903152307044e-10	ENSG00000243749.1	0.0222442129081382	50-75%
chr1:35030569-35030711;-	7.53884906253201	-0.495963778300403	0.593473166899537	-0.835697055844075	0.403325351991133	0.6733828258823	ENSG00000271741.1	0.110502862465445	50-75%
chr1:35031122-35031306;-	13.4083713323277	-0.0736176405510555	0.397511176105563	-0.185196404469155	0.853074989131833	0.946944925813682	ENSG00000271741.1	-0.141807492110965	25-50%
chr1:35031610-35031767;-	351.649008652677	-0.553133839969827	0.198851986684392	-2.78163597554463	0.00540856682386978	0.032029592622344	ENSG00000271741.1	0.494948498999304	75-100%
chr1:35031846-35032032;-	186.313363284376	0.15511692943583	0.240012032864746	0.646288136408738	0.518092769538389	0.760578278637222	ENSG00000163867.16	0.476416962013194	75-100%
chr1:35178364-35179178;-	17.4727531653987	2.46300525057888	0.438481935556811	5.61711908941291	1.94167602359999e-08	5.70230556411498e-07	ENSG00000116560.10	0.0191227181719108	50-75%
chr1:35190905-35190993;-	20.0002504088821	1.12556096595463	0.369826783497242	3.04348147884489	0.00233857836029664	0.0160468132424576	ENSG00000116560.10	-0.0553122430508399	25-50%
chr1:35191362-35191662;-	32.3314679474283	0.857335317225671	0.287452711770346	2.98252645433598	0.00285879940916356	0.0189243264499998	ENSG00000116560.10	0.296708831823631	75-100%
chr1:35192219-35193230;-	6477.5898012778	0.703054742184758	0.093566555680595	7.51395343208692	5.7367998273749e-14	4.20034892043994e-12	ENSG00000116560.10	0.257083950722298	75-100%
chr1:35454439-35454751;-	3.82221870486973	2.21649080441752	0.84500093656225	2.62306313343859	0.00871431229359208	0.0468939040573173	ENSG00000142687.17	0.249627341719362	75-100%
chr1:35506636-35506818;-	13.7241033211899	0.245472769738346	0.448310523174321	0.547550764591123	0.58400040434934	0.804945329963	ENSG00000142687.17	-0.110082039092534	25-50%
chr1:35506885-35507250;-	49.4188247947556	-0.340750519408412	0.224882267925609	-1.51523960760273	0.129711736064118	0.345404119939096	ENSG00000142687.17	0.385452078100553	75-100%
chr1:35507559-35507668;-	8.87365624532034	0.307567076251173	0.475166771661685	0.647282374513675	0.517449206644013	0.760114573082453	ENSG00000142687.17	0.211379971744262	75-100%
chr1:35557231-35557448;-	565.519091536758	-0.290789808882903	0.127948500805338	-2.27270977817328	0.0230436750168308	0.0998611341750026	ENSG00000142687.17	-0.0664815158144563	25-50%
chr1:35557590-35557694;-	66.8231821805572	-0.36079267678631	0.206723741330051	-1.74528902420683	0.0809345715117241	0.252178082255405	ENSG00000142687.17	-0.48324900180057	0-25%
chr1:35577610-35577861;-	12.7369025468138	-0.57396621611089	0.442388100272965	-1.29742688774119	0.19448434609168	0.447687939582943	ENSG00000239636.1	0.0456418744430216	50-75%
chr1:35609243-35609408;-	16.9506338695024	0.731608694880356	0.408080182980748	1.79280623120793	0.0730039128000477	0.234789205517869	ENSG00000126067.11	-0.0119982819025933	25-50%
chr1:35631300-35631343;-	4.2749106446309	0.560071220021887	0.740770304130367	0.756065972001115	0.44960964252333	0.711386547339851	ENSG00000126067.11	0.089082228514885	50-75%
chr1:35641303-35641648;-	3708.83732616662	0.0789029166822773	0.18268906651052	0.431897311587247	0.66581604880453	0.853068788330447	ENSG00000126067.11	0.239848063693028	75-100%
chr1:35718734-35719247;-	146.923839213338	-0.238431137475859	0.16067704627446	-1.48391536317255	0.137831375582624	0.359427227260104	ENSG00000142686.7	-0.10220137376133	25-50%
chr1:35769877-35770047;-	553.338470096612	0.25868339340161	0.151446472810888	1.70808463611185	0.0876206392626243	0.265796255872503	ENSG00000092853.13	0.233066557152631	75-100%
chr1:35930978-35931188;-	8.0396373957829	0.330274543957364	0.501021694922674	0.659202081076225	0.509766010742607	0.755299422093712	ENSG00000271914.1	-0.137690167241364	25-50%
chr1:36149145-36149588;-	303.381193987989	-0.0121639263567163	0.164584096748937	-0.0739070578323956	0.941084339872501	0.978872087708647	ENSG00000054116.11	-0.595183418991277	0-25%
chr1:36155556-36155909;-	29.8350680082515	0.402268019326065	0.293013629931602	1.37286452995366	0.169794465226231	0.411226289118167	ENSG00000054116.11	-0.263776151776108	0-25%
chr1:36156337-36156455;-	1.26628632020295	0.140237351852289	1.52086384311232	0.0922090116662283	0.926531978276638	NA	ENSG00000054116.11	0.0958757230433355	50-75%
chr1:36323483-36323786;-	85.9035080728763	0.00550853513278406	0.205366214399503	0.026822986190261	0.978600919483567	0.992454505972993	ENSG00000142694.6	-0.0244910361628696	25-50%
chr1:36385745-36385958;-	863.078842713675	-0.0284816193152343	0.115386162910453	-0.246837390175959	0.805034072452554	0.925202555449669	ENSG00000196182.10	0.0858851466292121	50-75%
chr1:36386483-36386605;-	18.5987494871846	1.70604954162758	0.376457076233991	4.53185674896749	5.84674947476888e-06	9.44075987487286e-05	ENSG00000196182.10	0.241824568414511	75-100%
chr1:36393782-36394143;-	4.54713033412408	-0.230360454619731	0.715853411776195	-0.32179836099147	0.747605456050527	0.898641301203514	ENSG00000181817.5	0.0309261970097147	50-75%
chr1:36397766-36397962;-	1225.25198256512	-0.172309358785236	0.106404521297057	-1.61938004781007	0.105365517059772	0.300859981995555	ENSG00000181817.5	-0.187980230137844	0-25%
chr1:36450248-36450487;-	88.6693212603065	0.309762386421104	0.183043262736946	1.69229056447856	0.0905905859920684	0.272125654492118	ENSG00000116885.18	-0.0315221272222797	25-50%
chr1:36450805-36450848;-	1.41187099714651	2.2964371362833	1.37932691755163	1.66489691969442	0.0959333228741053	NA	ENSG00000116885.18	0.140243071203889	50-75%
chr1:36464116-36464459;-	4412.6678535195	0.118836641715294	0.0817424375405638	1.4537937121868	0.146003507283966	0.373230856650307	ENSG00000116898.11	-0.392223234004106	0-25%
chr1:37474338-37474445;-	10.3840012666938	0.427594379192991	0.450907428373225	0.948297482557912	0.34297803211229	0.61949223452312	ENSG00000233621.1	-0.092937786197327	25-50%
chr1:37501825-37501992;-	33.0988476837897	-0.15181546364163	0.296868908893055	-0.51138889622261	0.609078768511879	0.819608906359613	ENSG00000263675.1	0.1224145134754	50-75%
chr1:37514666-37514822;-	515.11044082753	-0.0397710089007912	0.137493774188557	-0.289256798247824	0.772384869824226	0.909626243804869	ENSG00000163875.15	0.0827542530612564	50-75%
chr1:37554210-37554336;-	77.6864098836312	0.439613442718782	0.218954518935348	2.00778428714956	0.0446662192677768	0.163856283740369	ENSG00000163877.10	-0.228523411355628	0-25%
chr1:37568875-37569244;-	16.4034665521824	0.15981549551458	0.397318727621325	0.402234992725781	0.687511091592381	0.866933177948358	ENSG00000134697.12	0.0593644660063609	50-75%
chr1:37595795-37595985;-	696.976495877568	0.191621829276504	0.0963575073659972	1.98865490105158	0.0467393070910426	0.169580626692031	ENSG00000134697.12	-0.473871303246843	0-25%
chr1:37690397-37690568;-	118.06523437795	-0.165083814227205	0.212523586130693	-0.776778790687665	0.437289292024248	0.701449927038135	ENSG00000116922.14	-0.249164682384712	0-25%
chr1:37692178-37692307;-	55.115786121006	-0.885613388007794	0.219475743024012	-4.03513106189098	5.45718271486638e-05	0.000661985404818433	ENSG00000116922.14	0.0191259730953201	50-75%
chr1:37753165-37753252;-	5.18923839353364	-0.22207653470428	0.665038571789566	-0.333930307390576	0.738432149224533	0.893543246036618	ENSG00000183317.16	0.0412455426441555	50-75%
chr1:37808120-37808241;-	1419.78697199967	0.550630414264104	0.0834477245502775	6.5985072358965	4.15318213714892e-11	1.96761630732877e-09	ENSG00000196449.3	0.176021479257482	50-75%
chr1:37859479-37859648;-	548.70916097922	-0.063736529274404	0.114280983601395	-0.557717717032545	0.577037157567264	0.800443297172378	ENSG00000188786.9	-0.230250755706188	0-25%
chr1:37872952-37873126;-	14.2630907145627	-0.688380311690894	0.395002761061723	-1.74272278462208	0.0813820497110869	0.253186482175028	ENSG00000204084.12	0.052386250431445	50-75%
chr1:37931702-37931812;-	513.249311583325	-0.13311526486031	0.121856287194915	-1.09239554170385	0.274659281768904	0.549066526678875	ENSG00000204084.12	-0.0958357761166795	25-50%
chr1:37946811-37947108;-	128.393923171819	-0.261781083448946	0.160086260968105	-1.63525015742046	0.101996617460196	0.29497766603907	ENSG00000204084.12	-0.186096614424793	0-25%
chr1:37989897-37990143;-	676.826136075448	-0.0185357317241173	0.138892451751224	-0.133453844974364	0.893834464059021	0.962377459407338	ENSG00000183431.11	0.181526325712712	50-75%
chr1:37999284-37999436;-	3.95530678207328	0.410363880949722	0.714796040259103	0.574099264457273	0.56590063107152	0.792732144237541	ENSG00000183386.9	0.397323836796694	75-100%
chr1:38005382-38005714;-	426.766876533706	-0.124892042681253	0.372313875755452	-0.335448262377645	0.737286966591475	0.893266662230574	ENSG00000183386.9	0.1599569902628	50-75%
chr1:38046782-38046820;-	5.20831764015325	-0.661293041103114	0.675376842053317	-0.979146751749164	0.327507474277214	0.603671197934239	ENSG00000185668.7	0.275358538941559	75-100%
chr1:38859429-38859898;-	334.203156802596	0.919156207741235	0.118775489298641	7.73860173650958	1.00516101288172e-14	8.09550587890012e-13	ENSG00000116954.7	0.0185797931317933	50-75%
chr1:38873058-38873205;-	14.0890072324019	0.910992219624339	0.436455364995854	2.08725173909363	0.0368653847849161	0.142393285396527	ENSG00000214114.8	-0.216351830462281	0-25%
chr1:38873267-38873465;-	2024.57188790403	-0.0712143549921657	0.091762393581925	-0.776073424115576	0.437705634223754	0.701746191245426	ENSG00000214114.8	-0.0450290947294807	25-50%
chr1:39525851-39525950;-	0.888951171691406	1.55034145741064	1.60649504790088	0.965045898794636	0.334521822851382	NA	ENSG00000243970.3	0.546377040288757	75-100%
chr1:39559515-39559699;-	15.6353500372725	-0.0882462121655486	0.418617373175842	-0.210803989084515	0.83304022565282	0.937987147371124	ENSG00000243970.3	0.42549079609512	75-100%
chr1:39562350-39562407;-	8.21499880869445	-0.0301368701479791	0.531690201405957	-0.0566812592526394	0.954799102961486	0.98385804514831	ENSG00000090621.13	-0.0875414562382334	25-50%
chr1:39564721-39564777;-	6.86896957487369	-0.275622755279505	0.6264813477624	-0.43995364948046	0.659970677943384	0.849868290515314	ENSG00000090621.13	-0.0358377332790618	25-50%
chr1:39565130-39565382;-	27.4636661029754	0.515476227207324	0.284918032415611	1.8092088550415	0.070418562464393	0.228660299716388	ENSG00000090621.13	-0.0639317379789736	25-50%
chr1:39567788-39567849;-	20.6803912480171	0.0165205374164461	0.348788446669089	0.0473654949704223	0.962221929164261	0.987128475611468	ENSG00000201457.1	0.0248733654304956	50-75%
chr1:39568799-39568941;-	5.52335653132547	1.39917412784429	0.633465442028732	2.20876157563277	0.0271912289725784	0.113481923905652	ENSG00000090621.13	0.000671245097879136	50-75%
chr1:39575751-39576002;-	16.6126758504816	-0.17140228146566	0.404650593244974	-0.423580946937829	0.671871453005448	0.857149689338012	ENSG00000090621.13	-0.152603203163684	0-25%
chr1:39576132-39576906;-	1004.2656268238	0.222108348621262	0.198123104417182	1.12106232776151	0.262261332836241	0.534825573860325	ENSG00000090621.13	0.00277679947181164	50-75%
chr1:39672009-39672174;-	8.38994663987952	-0.512733084837791	0.539938492503457	-0.949613876314824	0.342308485038903	0.619113638337119	ENSG00000116981.3	0.314646871613697	75-100%
chr1:39691395-39691443;-	7.47174894866307	0.617341325544355	0.54747017643419	1.12762548923715	0.259478117296401	0.531515175453082	ENSG00000116983.12	0.180470230514071	50-75%
chr1:39771284-39771307;-	4.78843229289882	-0.0889106192307854	0.76192304373943	-0.116692387717298	0.907103822783908	0.967611390349603	ENSG00000198754.5	0.127307041745278	50-75%
chr1:39788807-39788912;-	25.7922188981749	0.0659775908720089	0.297587765435347	0.221708008645748	0.824541195266421	0.934233107084067	ENSG00000116985.11	0.418415078002613	75-100%
chr1:39883342-39883561;-	697.767941599848	-0.123164060186657	0.123518786708888	-0.997128157329891	0.318702307212141	0.595756781620782	ENSG00000043514.16	-0.441609398788211	0-25%
chr1:39901594-39902055;-	70.5965571786247	0.248626985009633	0.19534569768562	1.27275383054385	0.203105409148998	0.459298525003154	ENSG00000116990.10	0.0551954922901913	50-75%
chr1:40097144-40097276;-	654.07504824732	0.158530379436269	0.108461054869609	1.46163412873729	0.143841496826593	0.36937384566736	ENSG00000131238.17	-0.47307126646847	0-25%
chr1:40257857-40258030;-	39.0733511596121	-0.973177251831519	0.274309000912917	-3.5477408637439	0.000388550299769196	0.00358199440418511	ENSG00000259943.1	-0.145852841792672	25-50%
chr1:40315194-40315613;-	125.392583903064	-0.27506047645855	0.161962150799652	-1.69830096167839	0.0894509733213228	0.26964137109381	ENSG00000049089.14	0.0505650490723578	50-75%
chr1:40315875-40315937;-	5.24866431059327	0.241389456744148	0.662695481957278	0.36425396477912	0.715668372705221	0.882196280773589	ENSG00000049089.14	-0.0208004179992674	25-50%
chr1:40316068-40316185;-	7.74099030215569	-0.33726806868268	0.547838511045485	-0.615634099981477	0.538136040075085	0.77431589612347	ENSG00000049089.14	0.0954657442885667	50-75%
chr1:40316578-40316744;-	4.53867350094801	0.174186584104454	0.702952749949311	0.247792734457635	0.804294776719078	0.924990296551064	ENSG00000049089.14	-0.235781409788338	0-25%
chr1:40317211-40317354;-	11.1174628392837	-0.0957088324045237	0.478054986611375	-0.200204652362152	0.841320528776394	0.941341122077082	ENSG00000049089.14	0.150054808660099	50-75%
chr1:40450948-40451161;-	10.8312373200338	2.04328174582053	0.498368273839855	4.09994346164402	4.13251084097389e-05	0.000522272340139819	ENSG00000284677.1	-0.0711169985372839	25-50%
chr1:40508584-40508716;-	14.5595544395729	-0.7229459026801	0.421786810892214	-1.71400784474706	0.0865272851400031	0.263608686892595	ENSG00000238287.1	-0.368494877507243	0-25%
chr1:40665594-40665749;-	16.6850556511262	-0.0624865318675792	0.359982068495504	-0.173582345722755	0.862193707452482	0.950883755106427	ENSG00000117016.9	0.505604112917781	75-100%
chr1:40691999-40692136;-	54.6994379997409	0.186963811514768	0.22015698736317	0.849229514602478	0.395753593095936	0.666476935578747	ENSG00000272145.1	-0.0590754924752739	25-50%
chr1:40862177-40862419;-	24.3196997033291	1.26592689208833	0.348697645602567	3.63044290104324	0.000282935293677077	0.00271769217034672	ENSG00000179862.6	0.533808671283033	75-100%
chr1:41242082-41242325;-	269.93681557969	-0.08127940543111	0.161072079008925	-0.504615113502112	0.613829192566872	0.822135438009932	ENSG00000010803.16	-0.457831269805169	0-25%
chr1:41484682-41484685;-	0	NA	NA	NA	NA	NA	ENSG00000127129.9	0.0700169643950592	50-75%
chr1:41585108-41585261;-	5.95920788122703	-0.762324258848432	0.607352536984307	-1.25515942130349	0.209420893009855	0.468074485201166	ENSG00000127124.15	-0.0247906373935541	25-50%
chr1:41662155-41662404;-	36.1413246186527	0.0540481352565777	0.273706493136601	0.197467493873459	0.843461716722279	0.942586112224897	ENSG00000127124.15	0.0153451190945464	50-75%
chr1:41662913-41662943;-	1.10001494917536	0.352875212670746	1.59769636105343	0.220865003684481	0.825197547511324	NA	ENSG00000127124.15	0.20763565651507	75-100%
chr1:42035810-42035998;-	80.4990509087879	-0.24005376109874	0.207869556393889	-1.15482885162782	0.24816051967048	0.517912076309542	ENSG00000127124.15	0.0981268726924867	50-75%
chr1:42334943-42335015;-	5.71077014077909	-0.73325626740363	0.65605488720477	-1.11767518496477	0.263705744802708	0.536453982806458	ENSG00000198815.8	-0.0728057345402916	25-50%
chr1:42335083-42335314;-	196.569712998292	0.39799319656993	0.130429797347589	3.05139779914937	0.00227778577204177	0.0156983198394473	ENSG00000198815.8	-0.317610781549128	0-25%
chr1:42455960-42456519;-	61.2038460427063	-0.0670017948340472	0.200876509131604	-0.333547188388021	0.738721275496107	0.893620411457628	ENSG00000066185.12	-0.38662864918596	0-25%
chr1:42456825-42457004;-	4.59277355007107	0.705064402088198	0.704109758597853	1.00135581630376	0.31665481695585	0.593413585854039	ENSG00000066185.12	-0.16788578313761	0-25%
chr1:42500415-42500418;-	6.12069432225952	-0.229939536145862	0.619233953243682	-0.371329018606601	0.710392486824424	0.879020778173046	ENSG00000236876.3	0.0662246763366912	50-75%
chr1:42682054-42682258;-	21.7591910222631	0.621623633322937	0.334808774543675	1.85665275400913	0.0633605733315066	0.211247257893633	ENSG00000285728.1	-0.495538881802363	0-25%
chr1:42766958-42767123;-	821.653308297339	-0.256759712653439	0.100795540148618	-2.54733207714209	0.010855008191706	0.0557819813842152	ENSG00000117385.15	-0.11282138661875	25-50%
chr1:42816883-42817034;-	7.24232343485305	-0.231030261946855	0.56210370942102	-0.411010029065316	0.681065180781993	0.863006510189157	ENSG00000177868.11	-0.249384205656281	0-25%
chr1:42817231-42817419;-	132.828122697412	0.265225659807238	0.153338919500946	1.72966954945578	0.0836893321334117	0.257998966203943	ENSG00000177868.11	-0.00111076468535654	25-50%
chr1:42846382-42846446;-	186.797632501362	-0.504558826511382	0.157198238147088	-3.20969771963522	0.00132874626431729	0.0100356402992398	ENSG00000228192.7	0.0628671129682639	50-75%
chr1:42943246-42943325;-	46.1467702423735	0.220396318916496	0.243807136510574	0.90397812824867	0.366006999085117	0.640819103048552	ENSG00000117394.21	-0.0375541996137925	25-50%
chr1:42958514-42958974;-	3740.16279471883	0.144700353451183	0.13114340621343	1.10337498185527	0.269864356603009	0.543319479111118	ENSG00000117394.21	0.431630233289524	75-100%
chr1:43172057-43172339;-	1490.73197301357	0.0208093968313031	0.164405170038859	0.126573859121246	0.899277687900644	0.964596008813359	ENSG00000284410.1	0.185860670957801	50-75%
chr1:43270934-43270961;-	3.21727305718747	0.404820218483656	0.816342217895611	0.495895238062307	0.619968326045731	0.82641490655277	ENSG00000117395.12	0.548949036089421	75-100%
chr1:43358663-43358851;-	3.33185040047877	0.435723314051361	0.877831451252507	0.496363297794426	0.61963811485036	0.82637724971165	ENSG00000234694.1	-0.315564471999334	0-25%
chr1:43364315-43364646;-	10.9645193566576	0.504881438335399	0.433520565126358	1.16460781552137	0.244177778763985	0.513105392472263	ENSG00000283836.1	-0.105698456219597	25-50%
chr1:43367597-43367774;-	39.360454224843	-0.585308879954419	0.259463218982255	-2.25584528801537	0.024080321964938	0.103334483018777	ENSG00000066322.14	-0.342404132214519	0-25%
chr1:43367935-43368111;-	1373.29375946167	0.149265429700032	0.0928066767092189	1.60834796582264	0.107758990995471	0.305406074423293	ENSG00000066322.14	-0.202490626514228	0-25%
chr1:43368251-43368609;-	11.8284351720373	0.689708988718154	0.469267818179038	1.46975556814129	0.14162796685462	0.365561629898232	ENSG00000066322.14	-0.110609224872433	25-50%
chr1:43389684-43389861;-	1330.7518336702	-0.145087839248416	0.0812127493236897	-1.78651554659404	0.074015822297423	0.236954050231379	ENSG00000159479.16	-0.401850316278079	0-25%
chr1:43453795-43454029;-	108.851267038205	0.0655171201560396	0.194946752933045	0.33607700138787	0.736812801003339	0.893141048301867	ENSG00000178922.16	0.254121732435544	75-100%
chr1:43707234-43707396;-	106.741021691899	-0.789859419604679	0.178002150442097	-4.43735886135609	9.10693962893267e-06	0.000138627858795975	ENSG00000236200.5	-0.290949107459171	0-25%
chr1:43946433-43946654;-	7.33042069412511	-1.77299439662687	0.604596785232934	-2.93252369170932	0.00336219268747218	0.0215742050332292	ENSG00000237950.1	-0.329408377182729	0-25%
chr1:43974709-43974891;-	6.37810271313386	0.181335342042988	0.677035694672402	0.267837195985259	0.788824638120145	0.918005764775253	ENSG00000285649.1	-0.0974024369518711	25-50%
chr1:43975321-43975468;-	5.27791575935543	0.240728895709021	0.679069963377439	0.354497929067169	0.722965755765243	0.885768858928162	ENSG00000285649.1	-0.194838047755859	0-25%
chr1:44031341-44031472;-	24.6755271413461	-0.0114889701144653	0.379880057193096	-0.0302436779633982	0.975872714471652	0.991681381533803	ENSG00000196517.11	0.0325394106026748	50-75%
chr1:44355149-44355372;-	937.723506980278	0.224431480375048	0.115305885821162	1.94640090379375	0.0516066011223701	0.182054717896251	ENSG00000117419.15	-0.179760732702468	0-25%
chr1:44674370-44674615;-	878.667096231532	-0.0464235012758027	0.0932402019926885	-0.497891470456521	0.61856053953458	0.825430638135767	ENSG00000126106.13	-0.184723012028138	0-25%
chr1:44721828-44721909;-	2892.85959001118	1.24549339337901	0.151777284292775	8.20605928734689	2.28566582117452e-16	2.20903367982459e-14	ENSG00000199377.1	0.713346829033461	75-100%
chr1:44776039-44776081;-	11.8047048849048	0.509203580193273	0.422463284659022	1.20532031701704	0.228079669288246	0.493203576294625	ENSG00000225721.5	-0.140451677174516	25-50%
chr1:44807283-44807385;-	3.93086802049738	1.09918082799076	0.776493921202119	1.41556913451309	0.156901693569337	0.390608206414934	ENSG00000188396.3	0.125817438421189	50-75%
chr1:44819994-44820002;-	228.767880144456	1.72433498279045	0.247673138271056	6.96213967662219	3.351429635211e-12	1.88716730603047e-10	ENSG00000202444.1	-0.0352314535995852	25-50%
chr1:44986513-44986731;-	421.643489958103	-0.106660549836181	0.115383430195516	-0.924400927026049	0.355277612247241	0.631477787343685	ENSG00000070785.16	-0.309597450380791	0-25%
chr1:45008588-45008694;-	3.80774114299484	0.392063486861687	0.780243350573581	0.502488725566797	0.615323781150535	0.823385130169114	ENSG00000126107.14	-0.0517922365782665	25-50%
chr1:45009403-45009465;-	6.11444970234423	-0.165785646687385	0.672365149667222	-0.2465708503325	0.805240366160885	0.925317932112241	ENSG00000126107.14	-0.220891155426893	0-25%
chr1:45010830-45011415;-	815.171058213834	0.13413852540436	0.110123334904203	1.21807540173977	0.223195320520781	0.487194910381186	ENSG00000126107.14	0.0016907513534975	50-75%
chr1:45339861-45340147;-	308.579983576103	-0.464481189335942	0.126084723967647	-3.68388155773039	0.000229709010124727	0.00228916613089426	ENSG00000132781.17	-0.354655307656621	0-25%
chr1:45340245-45340494;-	45.8877208681428	0.242622138414786	0.260574298058606	0.931105409176686	0.351799040832555	0.627482377508063	ENSG00000132781.17	-0.49026581307755	0-25%
chr1:45490863-45491269;-	77.0818596458924	0.386332702148029	0.180956269570016	2.13495063236009	0.0327650428533166	0.130502508179445	ENSG00000070759.16	-0.0400130438356767	25-50%
chr1:45499835-45500187;-	101.376438074158	0.18539657219458	0.16990065252585	1.09120576900887	0.27518234998005	0.549472303367861	ENSG00000280670.2	0.171833703498922	50-75%
chr1:45521588-45522081;-	8730.93851533543	-0.0260473055032609	0.116042734885976	-0.224463043971302	0.822397019896198	0.933171156333568	ENSG00000117450.13	-0.00529454347113234	25-50%
chr1:45660486-45660491;-	5.49923147891632	0.41002003638077	0.664290334315686	0.617230170604769	0.53708291812229	0.773545242556268	ENSG00000159592.10	-0.114708402729428	25-50%
chr1:45660556-45660792;-	9.05999201925974	-0.0321993394232777	0.51091271955968	-0.0630231704762177	0.949748053622678	0.98170739314698	ENSG00000159592.10	0.0789901043749314	50-75%
chr1:45660864-45661227;-	32.8531445682318	-0.0658380752728967	0.275075161508295	-0.239345766124039	0.810837480229329	0.928058160696572	ENSG00000159592.10	-0.320829111478189	0-25%
chr1:45686381-45686729;-	1138.74485492182	0.237135055701296	0.12300172142363	1.92790030055418	0.0538675283632222	0.187880075279075	ENSG00000159592.10	-0.0640219136026037	25-50%
chr1:45686989-45687245;-	1118.5121662112	-0.353775133622351	0.0894878880493254	-3.95332978947219	7.70710949136954e-05	0.000899602793419497	ENSG00000159592.10	-0.0317698510049312	25-50%
chr1:45687406-45687570;-	15.5461086006513	1.19646912604644	0.38620524164894	3.09801369069461	0.00194822428204489	0.0137932618455485	ENSG00000159592.10	-0.00549913886047528	25-50%
chr1:45688003-45688161;-	393.406584533159	-0.105691835146614	0.217091319701696	-0.486854266176301	0.626361610711457	0.830751978117127	ENSG00000159592.10	0.541545629807456	75-100%
chr1:45688248-45688472;-	11.4690936501109	0.334148474883109	0.414278701932899	0.806578936653207	0.419909113069364	0.687594381563524	ENSG00000159592.10	-0.265779915980821	0-25%
chr1:45688539-45688602;-	15.7401521737927	2.2875018574604	0.440375691095672	5.19443262585407	2.053451204305e-07	4.80186629946925e-06	ENSG00000159592.10	-0.194401841521539	0-25%
chr1:45750400-45750857;-	217.166546111229	0.113063437805146	0.12878670153567	0.877912365616657	0.379991278074697	0.652922691276784	ENSG00000197429.10	-0.54144716352092	0-25%
chr1:46131839-46132150;-	4.55718405919451	-0.616083041553519	0.66700207544768	-0.923659856890273	0.355663438764917	0.631630427712723	ENSG00000117461.14	-0.0759630699247326	25-50%
chr1:46132458-46132714;-	138.21481707543	0.0538860676833074	0.151770107214317	0.355050600361071	0.7225516838503	0.88558132803922	ENSG00000117461.14	-0.0476046860863141	25-50%
chr1:46132851-46133078;-	11.8320231343145	0.191868025614055	0.4300251674904	0.446178596322127	0.655468242509436	0.847283100933679	ENSG00000117461.14	-0.299388371265654	0-25%
chr1:46133314-46133411;-	10.9721223197815	1.32359334207006	0.467341103483783	2.83217832158004	0.00462320578698491	0.0281695468607256	ENSG00000117461.14	0.219843667272302	75-100%
chr1:46194871-46194912;-	5.46546013466922	0.548483595483815	0.612712379269124	0.895173027413084	0.37069460091588	0.644656361433093	ENSG00000085998.13	-0.137390221209224	25-50%
chr1:46198287-46198471;-	1180.12948241767	-0.205174049737366	0.103575884416183	-1.98090560262993	0.0476018606721382	0.1720372930302	ENSG00000085998.13	-0.125371087919801	25-50%
chr1:46281147-46281388;-	11.615752599399	0.248422394521401	0.420777860112567	0.590388464010303	0.554930242828855	0.785269726009227	ENSG00000132128.16	-0.10587882459683	25-50%
chr1:46285384-46286193;-	50.2429002419905	0.0955189916475858	0.229220174853844	0.416712846975582	0.676888456384664	0.860421969079845	ENSG00000132128.16	-0.183958479264932	0-25%
chr1:46286290-46286496;-	9.44430565874011	-0.601733951105399	0.483548626993778	-1.24441249031432	0.213347788289429	0.47349181764521	ENSG00000132128.16	0.090549838102332	50-75%
chr1:46298281-46298403;-	23.1236959994653	0.448595039482307	0.460958639249094	0.973178505154114	0.330464591907744	0.606957251961684	ENSG00000132128.16	-0.0371223343246136	25-50%
chr1:46303030-46303420;-	1165.15315964549	-0.186178623692936	0.0977991859696377	-1.90368275407462	0.0569515138230774	0.196073753395383	ENSG00000132128.16	-0.216326788836246	0-25%
chr1:46303522-46303682;-	56.9360703031374	-0.165202352524979	0.225336936737748	-0.733134810993039	0.463476210225151	0.721675008223333	ENSG00000132128.16	-0.195168132490825	0-25%
chr1:46583255-46583323;-	16.0609779618722	-0.210816916203525	0.374626528764924	-0.562738887976114	0.573612699559487	0.798036550040763	ENSG00000079277.20	-0.0582675097976017	25-50%
chr1:46604197-46604300;-	304.289328745088	-0.160412628311748	0.138668772140923	-1.15680427420767	0.247352335183975	0.517115769942685	ENSG00000079277.20	-0.412277798743254	0-25%
chr1:46616790-46616906;-	86.8169529908222	-0.085266401617089	0.219183574728501	-0.389018208698837	0.697262676667673	0.872386393748076	ENSG00000079277.20	-0.386841213291842	0-25%
chr1:46668091-46668611;-	1752.98616411138	0.0890246607238941	0.0944679477851064	0.942379535188013	0.345998360927654	0.621935914833977	ENSG00000123472.12	-0.0404790838590118	25-50%
chr1:46718012-46718242;-	4.65144044798228	-0.623126051460257	0.66393151660676	-0.938539647349394	0.347967151856143	0.623967487777586	ENSG00000159658.10	-0.122367412912795	25-50%
chr1:46718329-46719196;-	2764.38713526244	0.0705825094500236	0.0930313058358911	0.758696320725976	0.448034238351471	0.710026473490275	ENSG00000159658.10	-0.152579707905613	0-25%
chr1:47179180-47179299;-	3.04793302219365	-0.37881767014867	0.813898360593322	-0.46543608943077	0.641619194754644	0.839302832866863	ENSG00000225506.2	-0.0538305910541495	25-50%
chr1:47280890-47281016;-	4.77859016476141	-0.0546425971778514	0.721087742377221	-0.0757780141952079	0.939595707952296	0.978412248438818	ENSG00000123473.15	0.163892136455106	50-75%
chr1:47313920-47314269;-	161.288205711771	0.487034387585866	0.174653979780794	2.7885673615748	0.00529417362831993	0.0314438140606548	ENSG00000123473.15	0.0621012630785247	50-75%
chr1:48776690-48777009;-	5.35921977146024	0.581185993941882	0.617823452126131	0.940699146239645	0.346859056641187	0.622977429883056	ENSG00000162373.12	0.955990668503251	75-100%
chr1:50959788-50960326;-	1487.04627452404	0.138528587517993	0.0851852051900711	1.62620477592205	0.10390610053599	0.298327356599928	ENSG00000185104.19	-0.0244883959019582	25-50%
chr1:51158488-51158489;-	202.698830734771	0.260677735618167	0.433470258626985	0.601373982251661	0.547590923746288	0.780262969835438	ENSG00000213478.2	0.376686029027773	75-100%
chr1:51303775-51304036;-	6.48446939431744	0.571558649421413	0.610551564472883	0.936134935490446	0.349203717761363	0.625329228585197	ENSG00000085831.15	-0.00834721200972938	25-50%
chr1:51305550-51305615;-	0.799232540920394	0.854175613936753	1.8440593859883	0.46320396209961	0.643218176523589	NA	ENSG00000085831.15	0.0480922768675713	50-75%
chr1:51330474-51330585;-	8.02923631187672	0.11079349890946	0.522457620370539	0.212062174212107	0.832058529153243	0.937859870043861	ENSG00000085831.15	0.204787607942229	75-100%
chr1:51330661-51330727;-	1.20608112407465	-1.0596459661222	1.42762826476455	-0.742242215481044	0.457940595267639	NA	ENSG00000085831.15	0.07644996362179	50-75%
chr1:51331211-51331513;-	2.1626007751953	-0.431320241672393	0.995453803766068	-0.433290063326488	0.664804056070383	NA	ENSG00000085831.15	-0.0187329383796636	25-50%
chr1:51345023-51345125;-	0.755600581589334	-0.878984120283798	1.70179023791614	-0.516505560262305	0.605501356490674	NA	ENSG00000085831.15	0.0475136370901574	50-75%
chr1:51519098-51519458;-	1703.46864316298	-0.0119036112384403	0.143784908392327	-0.0827876261252704	0.93402040827209	0.977222942607393	ENSG00000085832.16	-0.334995822713681	0-25%
chr1:51878304-51878820;-	1850.66318135815	-0.15196405185622	0.0856956953565467	-1.773298544623	0.0761792501039519	0.241628050716229	ENSG00000078618.21	-0.135877750862807	25-50%
chr1:51990583-51990765;-	2.82341254943159	0.157775839029203	0.967677791758322	0.163045840643419	0.870482341938815	0.953851976254373	ENSG00000169213.6	0.543434719786053	75-100%
chr1:52024534-52024536;-	7.66937071227977	0.0459240114293551	0.648987037031179	0.0707626020381494	0.943586696429042	0.979558128962232	ENSG00000285839.1	0.0786931542223848	50-75%
chr1:52033294-52033508;-	14.8775015862816	2.26321912987578	0.457709242554339	4.94466556376582	7.6274693936094e-07	1.54986912494916e-05	ENSG00000285839.1	-0.208526434083996	0-25%
chr1:52033590-52033844;-	134.726227370614	0.543859110917906	0.17553188630685	3.09834937891101	0.00194601862139556	0.0137880317705398	ENSG00000198841.3	-0.266040887221186	0-25%
chr1:52055070-52055285;-	1741.64457939935	-0.0920952429006571	0.082173939067394	-1.1207354052375	0.262400506805399	0.534951921312563	ENSG00000117862.12	-0.340522298103096	0-25%
chr1:52055358-52055509;-	5.74959885487424	0.563119578877932	0.628503429824279	0.895968983073604	0.370269329151212	0.644339394263406	ENSG00000117862.12	-0.107810747343951	25-50%
chr1:52055690-52055819;-	7.75379754330038	0.00799160689005526	0.576553262910438	0.0138610036646288	0.988940873306813	0.996147033408008	ENSG00000117862.12	0.137476980556032	50-75%
chr1:52056041-52056200;-	48.8466983187758	-0.849681945724649	0.25398455651508	-3.34540791528087	0.000821616365464579	0.00671079279696299	ENSG00000117862.12	-0.287558484287906	0-25%
chr1:52361475-52361620;-	12.9113679366508	-0.168153545558471	0.443987936719639	-0.378734491754116	0.704885037401381	0.876505779173477	ENSG00000154222.14	-0.0332416304611434	25-50%
chr1:52365958-52366475;-	722.011813603129	-0.0915017079430036	0.117047446158825	-0.781748862925574	0.434362179173564	0.699150098436651	ENSG00000154222.14	-0.0785883974269385	25-50%
chr1:52404358-52404491;-	554.486313339556	0.332748085566863	0.0998384939418542	3.33286363234461	0.000859570621058318	0.00698140007917909	ENSG00000085840.12	-0.056619111286235	25-50%
chr1:52552942-52553104;-	101.862155261838	-0.091469432535269	0.267952593233468	-0.34136423697744	0.732829394638943	0.891239116441559	ENSG00000134744.13	0.160031833745371	50-75%
chr1:52553232-52553596;-	36.5748483932572	0.669994180728605	0.276685369530941	2.42150201821091	0.0154565152123694	0.0738854786536606	ENSG00000134744.13	0.208849319075606	75-100%
chr1:52698076-52698126;-	17.2373380761574	-0.212327310540512	0.35176074684434	-0.603612860290153	0.546101060674376	0.779674635783273	ENSG00000162377.5	0.0458621253841601	50-75%
chr1:52698259-52698448;-	428.073754503862	-0.165112790143325	0.105796383051112	-1.56066573716	0.118602639462941	0.326148055007351	ENSG00000162377.5	-0.140406832968372	25-50%
chr1:52772514-52772676;-	133.164905396839	-0.0168934742320406	0.275357188854815	-0.0613511283373388	0.95107957293129	0.982136030885943	ENSG00000228929.1	0.480419890179527	75-100%
chr1:52921508-52921839;-	435.019521825118	-0.141282427641932	0.110701165155909	-1.27625059269208	0.201866949409985	0.457783257800221	ENSG00000121310.16	0.00175227233746311	50-75%
chr1:53218439-53218493;-	26.9967972765627	-0.190994474666361	0.325419711420852	-0.586917350004516	0.557259216715063	0.786847764004301	ENSG00000162384.13	0.0363470688288376	50-75%
chr1:53220083-53220363;-	29.9853261564312	0.0709475165470825	0.312962107283466	0.226696826535686	0.820659494939075	0.932353939321653	ENSG00000162384.13	-0.317230575477971	0-25%
chr1:53220512-53220675;-	1402.20415308004	-0.0627002789960289	0.0902649114655657	-0.69462516472913	0.487290237535525	0.739762342911937	ENSG00000162384.13	-0.2550961578071	0-25%
chr1:53238286-53238621;-	1890.93663562642	0.0978833504758289	0.127189423813913	0.769587183750742	0.441544809870624	0.70512395341834	ENSG00000162385.10	-0.165768570964968	0-25%
chr1:53327172-53327551;-	17.3897446312047	-0.102716630471656	0.357929626385815	-0.286974374009869	0.774131941910497	0.910483355296518	ENSG00000157193.16	-0.190453770441733	0-25%
chr1:53327811-53328192;-	421.429237392088	-0.686089272319622	0.134974620750906	-5.08309835213977	3.7132730114721e-07	8.19695764941076e-06	ENSG00000157193.16	0.223339895559973	75-100%
chr1:53368094-53368190;-	7.71281545573565	-0.864529822592105	0.557911463626585	-1.5495824677493	0.121241763692937	0.330413578967693	ENSG00000230138.1	-0.12449109945009	25-50%
chr1:53838227-53838617;-	1650.65027805673	-0.404543436503272	0.095445058598978	-4.23849534424828	2.25022848615895e-05	0.000311168432388827	ENSG00000058804.11	0.401907941307059	75-100%
chr1:53889669-53890178;-	222.97318576307	-0.0975118376587073	0.169006106397816	-0.576972274772005	0.563958184929964	0.791304014310451	ENSG00000058799.14	0.209975127389364	75-100%
chr1:53945561-53945843;-	595.559276571008	-0.196790302846062	0.167938106823102	-1.17180255612475	0.241276336217284	0.509392706566887	ENSG00000081870.11	-0.342019460281617	0-25%
chr1:53946257-53946318;-	59.7350325581005	-0.116111731758356	0.245410841427155	-0.473132038841983	0.636118980226754	0.836637483000133	ENSG00000081870.11	-0.418635435688401	0-25%
chr1:54052977-54053506;-	1397.19619800086	0.0862293769956081	0.0945605486183088	0.911895904323385	0.361823517798901	0.636688655724258	ENSG00000116209.11	-0.136811393624566	25-50%
chr1:54199908-54200072;-	272.209736295453	-0.582262499155792	0.12475127759094	-4.66738706328149	3.05054327464349e-06	5.36225788052081e-05	ENSG00000215883.10	-0.326267504555472	0-25%
chr1:54356799-54356887;-	32.9077224208919	-0.107861051479939	0.290513766188538	-0.371276903311835	0.710431299006722	0.879020778173046	ENSG00000157216.15	0.00609485109290522	50-75%
chr1:54406393-54406463;-	13.9566012431908	-0.592227837897125	0.417472215072835	-1.41860420050662	0.156014440571698	0.389018838682297	ENSG00000157216.15	-0.180009489376634	0-25%
chr1:54407047-54407095;-	6.56645064856559	0.411737284389555	0.547555376246293	0.751955514001479	0.452077811821633	0.71328727115437	ENSG00000157216.15	-0.125232797905728	25-50%
chr1:54764381-54764578;-	257.084848932385	-1.67848838795201	0.125563084484831	-13.3676899929516	9.33965276774459e-41	6.70889976381394e-38	ENSG00000162396.5	-0.260941522712409	0-25%
chr1:54883615-54883777;-	23.1410200866142	0.101987591463236	0.329380843338261	0.309634253254063	0.756839105221869	0.902677694246402	ENSG00000116133.12	0.033751209004165	50-75%
chr1:54886670-54886787;-	24.2144062801922	-0.206768295946094	0.305333450924937	-0.677188481379088	0.498286375089365	0.747964265058463	ENSG00000116133.12	-0.0683666929680192	25-50%
chr1:54886895-54887270;-	5026.27865957689	0.251430831461665	0.0884936489837799	2.84123023910733	0.004493985446347	0.0275083245492885	ENSG00000116133.12	-0.0515342868555647	25-50%
chr1:55215042-55215486;-	602.361665162805	0.0994007052309783	0.114404377612291	0.868854036056565	0.384926972890363	0.656934044335781	ENSG00000162402.13	0.230598199425211	75-100%
chr1:55215575-55215803;-	76.7559296204697	0.378644306907711	0.204122364192116	1.85498687714267	0.0635981005559959	0.211871436021216	ENSG00000162402.13	-0.19751095015881	0-25%
chr1:56516986-56517038;-	9.79555830776436	-0.0444765761661085	0.455293812000007	-0.0976876359701278	0.92218033366233	0.972453138711212	ENSG00000284686.1	0.180871332182656	50-75%
chr1:56524327-56524495;-	3.05005568443073	1.83199370478105	0.930528482813931	1.96876693042332	0.0489798614235835	0.175671070739257	ENSG00000284686.1	0.550723429694397	75-100%
chr1:56579251-56579464;-	7.57765475942307	1.92790603627627	0.622216504728686	3.09844888656067	0.00194536524076199	0.0137877112983926	ENSG00000162407.8	0.442390194089131	75-100%
chr1:56819642-56819747;-	0.260893923848347	1.63110714400852	3.18664451857784	0.511857263808159	0.608750909727766	NA	ENSG00000187889.12	0.965779295317192	75-100%
chr1:58228988-58228988;-	2.9991973259926	-0.0134619178330612	0.999153748896451	-0.013473319644679	0.989250171510407	0.996252524584916	ENSG00000233216.1	0.0422229504452582	50-75%
chr1:58546614-58546807;-	719.048170992349	-0.199597492283009	0.0956659351517091	-2.08640089041604	0.0369423244088987	0.142586857121654	ENSG00000162600.11	-0.23067531771595	0-25%
chr1:58577250-58577348;-	35.9141755033875	0.39284154140159	0.252731400280518	1.5543835905058	0.120092945061782	0.328355731084779	ENSG00000184292.6	1.10161017006909	75-100%
chr1:58631449-58631464;-	28.6335982212211	-0.418650967051863	0.289406241793307	-1.44658582502468	0.148012958621328	0.376764885510044	ENSG00000185839.3	-0.240746409500979	0-25%
chr1:58700007-58700130;-	286.892334150104	-0.324914160275313	0.136341708035891	-2.38308706085581	0.017168133580266	0.0801923069169503	ENSG00000162601.9	-0.332744573417706	0-25%
chr1:58782895-58784109;-	2383.26732037087	0.845156261884625	0.102828476159511	8.2190876831977	2.05057082475072e-16	1.9890537000082e-14	ENSG00000177606.6	0.313434310072349	75-100%
[truncated: 27,002 more rows]
