# Supplementary material for: Promoter sequence and architecture determine expression variability and confer robustness to genetic variants
Source: eLife. 2022 Nov 15;11:e80943. doi: 10.7554/eLife.80943 (PMC9844987; doi:10.7554/eLife.80943)
Supplement: Supplementary file 5. — [tab-delimited] Row names: genomic coordinates of decomposed tag clusters provided as chromosome:start-end;strand Columns: [file elife-80943-supp5.zip › supplementary_file_5.tsv]

median	CV	mean	log10_CV2	adjusted_log10_CV2	broad_name	broad_adjusted_log10_CV2	broad_adjusted_quartile
chr1:629084-629094;+	8.89534077478691	1.37444511558483	16.6842295109089	0.276254804510947	0.963168359407563	chr1:629079-629397;+	0.993507371416701	75-100%
chr1:629101-629140;+	12.9466697218499	1.38146040245381	23.8298763618774	0.280676882026932	1.03921446696357	chr1:629079-629397;+	0.993507371416701	75-100%
chr1:629143-629276;+	14.5826718853257	0.781957270852141	17.0908983583772	-0.213633955619783	0.612139717039959	chr1:629079-629397;+	0.993507371416701	75-100%
chr1:629290-629326;+	0.387578271173067	1.1440391123442	0.556727535888233	0.116881744691801	0.300541396844804	chr1:629079-629397;+	0.993507371416701	75-100%
chr1:629345-629351;+	0.253744809853473	1.87433728516039	0.447569999321002	0.545695488902484	0.623923205686285	chr1:629079-629397;+	0.993507371416701	75-100%
chr1:629359-629373;+	0	2.31861018073355	0.0427201714862476	0.730455476933461	0.0744899304855451	chr1:629079-629397;+	0.993507371416701	75-100%
chr1:629397-629397;+	0	3.78808674556478	0.00577583720983502	1.15683983120564	-0.22832571524137	chr1:629079-629397;+	0.993507371416701	75-100%
chr1:629472-629472;+	0	4.99247421637316	0.00735482691952208	1.39663166127045	0.042311154855021	chr1:629472-629557;+	1.51555465480195	75-100%
chr1:629486-629493;+	0	3.3029011013335	0.0147918651045468	1.03779113963946	-0.0280169236607799	chr1:629472-629557;+	1.51555465480195	75-100%
chr1:629503-629505;+	0.865063943430629	4.17885064081607	1.66807859918897	1.2421136980046	1.64601183872142	chr1:629472-629557;+	1.51555465480195	75-100%
chr1:629534-629537;+	0	3.26016026294935	0.01771812134776	1.02647789927931	0.0272764426241858	chr1:629472-629557;+	1.51555465480195	75-100%
chr1:629548-629557;+	0	2.60612883719882	0.0971492985413882	0.831991763583083	0.484297327199581	chr1:629472-629557;+	1.51555465480195	75-100%
chr1:629641-629664;+	37.7254689632906	0.806602884880041	46.6172053566258	-0.186680458073011	0.706503347211864	chr1:629627-630904;+	0.53984895984242	75-100%
chr1:629683-629705;+	19.1644472482991	1.17704550986294	28.7890174887149	0.141586509884401	0.951778646224173	chr1:629627-630904;+	0.53984895984242	75-100%
chr1:629734-629786;+	17.4498326398266	0.881773976326536	23.4203480683225	-0.109285445187138	0.62027341736136	chr1:629627-630904;+	0.53984895984242	75-100%
chr1:629793-629818;+	2.35490737347202	0.972409968947027	3.21145606535939	-0.0243011950163266	0.549360903387584	chr1:629627-630904;+	0.53984895984242	75-100%
chr1:629824-629878;+	9.12573583558031	0.872727336610406	13.0837483272218	-0.118242840657104	0.563654842111031	chr1:629627-630904;+	0.53984895984242	75-100%
chr1:629884-629916;+	12.6655314135048	0.902391950652944	18.3754659766984	-0.0892095745109172	0.678163190412832	chr1:629627-630904;+	0.53984895984242	75-100%
chr1:629927-629943;+	4.17776518593535	1.04436533877462	5.43773150470788	0.0377048993605741	0.585169516070752	chr1:629627-630904;+	0.53984895984242	75-100%
chr1:629990-630006;+	27.876909252781	0.914948799234104	37.5288358776633	-0.0772064169649358	0.764480698710403	chr1:629627-630904;+	0.53984895984242	75-100%
chr1:630012-630021;+	2.93238540435806	0.866812237340738	3.97822220621326	-0.124149932193963	0.348760748875482	chr1:629627-630904;+	0.53984895984242	75-100%
chr1:630038-630099;+	14.8706246723116	0.588495706700559	17.7170771500765	-0.460513402303991	0.275766370158657	chr1:629627-630904;+	0.53984895984242	75-100%
chr1:630102-630170;+	53.8944624698902	0.821038047747214	67.9764720552984	-0.171273433522897	0.706366977528823	chr1:629627-630904;+	0.53984895984242	75-100%
chr1:630194-630251;+	12.9864223695033	0.72239409824825	15.0520053290344	-0.282451621481816	0.482519324803472	chr1:629627-630904;+	0.53984895984242	75-100%
chr1:630254-630285;+	6.04338210788646	0.677011103595677	7.17236979984741	-0.338808416866677	0.304882206347227	chr1:629627-630904;+	0.53984895984242	75-100%
chr1:630290-630323;+	4.27215182559788	0.604354810572593	4.78331053593864	-0.437416033248005	0.138651968825607	chr1:629627-630904;+	0.53984895984242	75-100%
chr1:630337-630366;+	4.831925236671	0.575043071878678	5.41127861473716	-0.480599249129735	0.078923398675338	chr1:629627-630904;+	0.53984895984242	75-100%
chr1:630377-630393;+	0.316045932128368	0.825062886014304	0.40859949516673	-0.167025896819774	-0.0196044170720758	chr1:629627-630904;+	0.53984895984242	75-100%
chr1:630396-630527;+	25.0070459539768	0.670512487329796	31.9789478729935	-0.347186259255117	0.407091683582659	chr1:629627-630904;+	0.53984895984242	75-100%
chr1:630534-630548;+	0	2.15545380332253	0.0538332491813862	0.667077438581062	0.122692667802232	chr1:629627-630904;+	0.53984895984242	75-100%
chr1:630562-630610;+	0.245986026082648	1.31225928507637	0.379484288808478	0.236039308726293	0.290777756366882	chr1:629627-630904;+	0.53984895984242	75-100%
chr1:630623-630643;+	0	2.01925092133246	0.074980824808635	0.610380579421712	0.13508056209803	chr1:629627-630904;+	0.53984895984242	75-100%
chr1:630683-630694;+	0.547944156782882	1.06031023462469	0.795902062629675	0.0508659068936604	0.288411093772152	chr1:629627-630904;+	0.53984895984242	75-100%
chr1:630712-630752;+	33.7137353460892	0.618110121011848	38.3935064462533	-0.417868290316396	0.409942898937968	chr1:629627-630904;+	0.53984895984242	75-100%
chr1:630811-630855;+	2.51699148182614	1.20585565501398	3.22872959957894	0.162590648804344	0.625833495020521	chr1:629627-630904;+	0.53984895984242	75-100%
chr1:630891-630893;+	0.42897597871899	1.91747916545703	0.877795470847848	0.565461307561513	0.885818220004572	chr1:629627-630904;+	0.53984895984242	75-100%
chr1:631043-631057;+	1.93283010976014	1.95724233032976	5.90782025998538	0.583289199818384	1.18198094044782	chr1:631043-631657;+	0.947539358608098	75-100%
chr1:631072-631130;+	197.869085730206	0.899190804582982	274.258878839447	-0.092296285977273	0.83206918045854	chr1:631043-631657;+	0.947539358608098	75-100%
chr1:631137-631167;+	15.9034237365816	1.06634837307438	24.8472996226366	0.0557982213643685	0.77744077072116	chr1:631043-631657;+	0.947539358608098	75-100%
chr1:631183-631202;+	37.0094941063149	1.32397499864317	63.7461769880107	0.243759568313362	1.12090851529832	chr1:631043-631657;+	0.947539358608098	75-100%
chr1:631218-631239;+	14.2191019236258	1.21021894691011	22.252735718729	0.165727895728761	0.959098556449894	chr1:631043-631657;+	0.947539358608098	75-100%
chr1:631259-631274;+	8.71415830496611	0.920668352158288	12.2057022714026	-0.0717935708041209	0.678258276439471	chr1:631043-631657;+	0.947539358608098	75-100%
chr1:631306-631350;+	15.7392545864262	1.0144576454079	23.2161104413209	0.0124678390627922	0.793657643172166	chr1:631043-631657;+	0.947539358608098	75-100%
chr1:631368-631444;+	33.2631117466082	0.779651295792608	42.3664669045276	-0.216199189937964	0.564384347541459	chr1:631043-631657;+	0.947539358608098	75-100%
chr1:631473-631479;+	57.151961645237	1.72111023183497	139.128412570101	0.471617372897492	1.39699569890825	chr1:631043-631657;+	0.947539358608098	75-100%
chr1:631489-631558;+	62.007811441501	1.65769177541164	120.382806681992	0.439007565478135	1.36853945955387	chr1:631043-631657;+	0.947539358608098	75-100%
chr1:631592-631612;+	4.73375033107763	0.956339572636012	6.80780951484244	-0.0387757461242854	0.645348187392749	chr1:631043-631657;+	0.947539358608098	75-100%
chr1:631643-631657;+	5.14981863037703	0.915617357349512	7.19676159962715	-0.0765719660062122	0.521004868604965	chr1:631043-631657;+	0.947539358608098	75-100%
chr1:631719-631756;+	167.758825790274	0.571875616436492	185.524763519381	-0.485396840908535	0.345065918575489	chr1:631719-633168;+	0.483100157484305	75-100%
chr1:631764-631784;+	5.34325016796671	0.942671981916817	7.66215961512069	-0.0512788016422842	0.512316207448412	chr1:631719-633168;+	0.483100157484305	75-100%
chr1:631821-631835;+	6.35838494895908	0.91167264504654	8.79075626646467	-0.0803221522272045	0.569492799965842	chr1:631719-633168;+	0.483100157484305	75-100%
chr1:631846-631849;+	0	2.27281421090119	0.0425673756792868	0.713127872349043	0.0635084523480658	chr1:631719-633168;+	0.483100157484305	75-100%
chr1:631862-631883;+	30.9266303620068	0.849264153526618	39.5556097766058	-0.141914413208388	0.643666115620096	chr1:631719-633168;+	0.483100157484305	75-100%
chr1:631911-631918;+	2.82596292161735	1.19893004997227	4.80636681048915	0.15758769097294	0.724713904719627	chr1:631719-633168;+	0.483100157484305	75-100%
chr1:631959-631983;+	38.5888188345094	0.709948407858928	50.465808143135	-0.297546420861255	0.521243819836693	chr1:631719-633168;+	0.483100157484305	75-100%
chr1:632029-632049;+	14.4325265773515	0.724757368680297	17.974462043538	-0.279614720870598	0.553350998505885	chr1:631719-633168;+	0.483100157484305	75-100%
chr1:632063-632070;+	2.23071566666963	0.973202528443243	3.08869110531064	-0.0235935428290847	0.454799984476998	chr1:631719-633168;+	0.483100157484305	75-100%
chr1:632082-632082;+	0	2.8814406896401	0.0296164959185212	0.919219369349849	0.143044958214376	chr1:631719-633168;+	0.483100157484305	75-100%
chr1:632106-632133;+	3.67318067569327	0.833145280150065	5.20087206576121	-0.158558523318174	0.431918676401059	chr1:631719-633168;+	0.483100157484305	75-100%
chr1:632161-632184;+	7.12856328391951	1.06056245219323	10.0922970521709	0.0510724948693563	0.72780481262329	chr1:631719-633168;+	0.483100157484305	75-100%
chr1:632219-632247;+	10.7418931704449	0.959286507070936	14.9407723004587	-0.0361033281888938	0.723984062740791	chr1:631719-633168;+	0.483100157484305	75-100%
chr1:632280-632304;+	17.390051898614	1.03844509714609	24.1141382371739	0.0327670804388136	0.796777633991692	chr1:631719-633168;+	0.483100157484305	75-100%
chr1:632316-632331;+	0.934192930975587	1.12152852634497	1.49386086588504	0.0996206488859458	0.453938476708369	chr1:631719-633168;+	0.483100157484305	75-100%
chr1:632344-632379;+	9.04516141403574	0.961413605262922	12.6900218809734	-0.0341794726552185	0.653245747498477	chr1:631719-633168;+	0.483100157484305	75-100%
chr1:632434-632451;+	1.59183843674721	1.23010300544672	2.85501978881567	0.179882959178118	0.584981507096237	chr1:631719-633168;+	0.483100157484305	75-100%
chr1:632488-632524;+	1.87236431768486	0.940967024341291	2.69180369182766	-0.052851191822531	0.422679982716253	chr1:631719-633168;+	0.483100157484305	75-100%
chr1:632545-632569;+	0.785160033552459	0.642118991074777	0.959275371266379	-0.384768970719841	-0.062886167509135	chr1:631719-633168;+	0.483100157484305	75-100%
chr1:632618-632665;+	1.0095521983547	0.790991807028592	1.24794699696338	-0.20365602966887	0.0227711315448763	chr1:631719-633168;+	0.483100157484305	75-100%
chr1:632721-632742;+	0.843164268739469	1.29011610797113	1.32656485589579	0.221257595454343	0.673122419325983	chr1:631719-633168;+	0.483100157484305	75-100%
chr1:632757-632760;+	243.06539364317	0.588360554344731	283.650281261476	-0.460712903040159	0.398909771870059	chr1:631719-633168;+	0.483100157484305	75-100%
chr1:632774-632793;+	134.19017736546	1.0998888442562	201.799186465647	0.0826975943793461	1.00880902851736	chr1:631719-633168;+	0.483100157484305	75-100%
chr1:632803-632816;+	16.7749214362317	0.873571061367756	22.8102325393649	-0.117403522393287	0.618398898913964	chr1:631719-633168;+	0.483100157484305	75-100%
chr1:632818-632862;+	6.56394405383865	1.0356922134189	9.59455823181957	0.030461422258952	0.703200652128027	chr1:631719-633168;+	0.483100157484305	75-100%
chr1:632893-632969;+	24.4063744713334	0.853074831584222	32.6744197470604	-0.138025741841608	0.746236244944715	chr1:631719-633168;+	0.483100157484305	75-100%
chr1:632978-632994;+	1.93845857488842	1.4542595267951	3.59535207202006	0.325283835050476	0.940084406807941	chr1:631719-633168;+	0.483100157484305	75-100%
chr1:633000-633033;+	11.3286198053952	1.4586127119865	21.0243395349404	0.327879988344996	1.13378747537146	chr1:631719-633168;+	0.483100157484305	75-100%
chr1:633044-633160;+	25.8896915091164	1.30705087631803	45.2024563212341	0.232584985220995	1.05250996233033	chr1:631719-633168;+	0.483100157484305	75-100%
chr1:633401-633404;+	0	2.81906661573612	0.084794518649984	0.900210677110199	0.536545529014607	chr1:633401-633476;+	0.273131359676673	75-100%
chr1:633415-633427;+	0.0673607602688396	1.80870970280905	0.132330981481906	0.51473773672123	0.296288274249271	chr1:633401-633476;+	0.273131359676673	75-100%
chr1:633439-633442;+	0	3.20041414654677	0.00754029863072203	1.01041236284109	-0.309411637696917	chr1:633401-633476;+	0.273131359676673	75-100%
chr1:633474-633476;+	3.84237403608113	0.813039437339907	4.68231621943948	-0.179776775961423	0.379831178924086	chr1:633401-633476;+	0.273131359676673	75-100%
chr1:633537-633537;+	0	2.63713887966614	0.0137307127032059	0.842266003299005	-0.207136237455223	chr1:633537-633803;+	0.658058615917248	75-100%
chr1:633561-633592;+	23.4514033644363	0.867120513273641	31.2156877703266	-0.123841079297732	0.612364368952534	chr1:633537-633803;+	0.658058615917248	75-100%
chr1:633612-633642;+	13.273694920634	0.817256199031155	16.5427164467414	-0.175283553071049	0.613259892813333	chr1:633537-633803;+	0.658058615917248	75-100%
chr1:633654-633678;+	9.28461829739526	0.767707169928355	10.9814842890479	-0.229608806644115	0.449734300709899	chr1:633537-633803;+	0.658058615917248	75-100%
chr1:633690-633690;+	0	4.9505739308645	0.00280777380238884	1.38931110112312	0.00332256495928296	chr1:633537-633803;+	0.658058615917248	75-100%
chr1:633729-633735;+	14.3991446101049	0.814153792844459	18.0127693252262	-0.178587099128491	0.620127964559069	chr1:633537-633803;+	0.658058615917248	75-100%
chr1:633779-633801;+	5.99144571132076	0.745233908717971	7.90971430376386	-0.255414785184259	0.465299275554139	chr1:633537-633803;+	0.658058615917248	75-100%
chr1:633888-633890;+	0.766487879524263	0.887064098721313	0.956283009057109	-0.104089994349691	0.108328978625114	chr1:633888-634902;+	0.386184601019748	75-100%
chr1:633920-633962;+	8.00311050076434	0.75847834547949	9.97657231561984	-0.240113627573915	0.407832806218764	chr1:633888-634902;+	0.386184601019748	75-100%
chr1:633994-634145;+	46.1568493583946	0.973148999363924	66.1200947607803	-0.0236413191602224	0.730495212477153	chr1:633888-634902;+	0.386184601019748	75-100%
chr1:634150-634199;+	8.54597649439762	0.93974104915925	11.8188829275259	-0.0539836043206311	0.696926300171035	chr1:633888-634902;+	0.386184601019748	75-100%
chr1:634208-634291;+	3.16447172438772	0.698510932090992	3.82492599171767	-0.311653585084879	0.159547459887705	chr1:633888-634902;+	0.386184601019748	75-100%
chr1:634293-634359;+	1.01379845325523	1.00022577745016	1.3961701216015	0.000196085666455337	0.339571477486088	chr1:633888-634902;+	0.386184601019748	75-100%
chr1:634376-634379;+	153.912070227939	0.690757596301796	193.658379894969	-0.321348660846606	0.475789976619198	chr1:633888-634902;+	0.386184601019748	75-100%
chr1:634409-634409;+	0	7.61760783544003	0.00595146807114538	1.76363722168836	0.361926878946818	chr1:633888-634902;+	0.386184601019748	75-100%
chr1:634435-634439;+	25.633179221128	0.687609669372226	33.3995563949052	-0.325316049527054	0.529073206803989	chr1:633888-634902;+	0.386184601019748	75-100%
chr1:634450-634459;+	10.5997548380538	1.10218657850444	16.4790993842173	0.0845102365018412	0.86016876357622	chr1:633888-634902;+	0.386184601019748	75-100%
chr1:634494-634501;+	2.56867088449661	0.767939701697781	3.22904971253308	-0.229345758499476	0.230788415536079	chr1:633888-634902;+	0.386184601019748	75-100%
chr1:634514-634585;+	26.8801755812503	0.599805256311367	32.1524041124706	-0.443979465358987	0.429918364665402	chr1:633888-634902;+	0.386184601019748	75-100%
chr1:634604-634675;+	14.2524716552839	0.745846304808519	19.1859925233455	-0.254701315163248	0.419799482232687	chr1:633888-634902;+	0.386184601019748	75-100%
chr1:634717-634720;+	19.4161173327548	0.590979202064721	22.3987209745469	-0.456855605369336	0.304900369138146	chr1:633888-634902;+	0.386184601019748	75-100%
chr1:634756-634773;+	2.84833020534423	0.778383848096176	3.33672128866428	-0.217612369003257	0.335383673779775	chr1:633888-634902;+	0.386184601019748	75-100%
chr1:634799-634902;+	6.9571284557043	0.694241139997379	8.45952458720825	-0.316979308138633	0.345735954072082	chr1:633888-634902;+	0.386184601019748	75-100%
chr1:778738-778763;+	0.0973693159588562	1.16627211698168	0.147201680455666	0.133599785435409	-0.0447304013945942	chr1:778738-778811;+	-0.192443002951086	0-25%
chr1:778791-778811;+	1.72230432254876	0.503799578066706	1.93289291465174	-0.595484401120742	-0.126383847476799	chr1:778738-778811;+	-0.192443002951086	0-25%
chr1:827720-827724;+	1.22394876848286	0.621861503927592	1.40991661567851	-0.4126126543398	-0.0026661443728479	chr1:827712-827736;+	-0.0626790134124653	25-50%
chr1:904784-904787;+	0	3.08949267676033	0.0171108703762663	0.979774340226718	-0.00696927499002098	chr1:904784-904894;+	0.287694249679303	75-100%
chr1:904811-904821;+	0.874759156689644	0.943145083768996	1.28605264345339	-0.0508429894273485	0.300163854295184	chr1:904784-904894;+	0.287694249679303	75-100%
chr1:904832-904864;+	0.431615410186245	1.0019297972524	0.604570630066236	0.00167458530995135	0.262088987766561	chr1:904784-904894;+	0.287694249679303	75-100%
chr1:904873-904894;+	0	1.67069828329965	0.11165673312387	0.445796052714056	0.145088108547427	chr1:904784-904894;+	0.287694249679303	75-100%
chr1:925311-925312;+	0	1.8197805628107	0.241902500768917	0.520038043985451	0.433127407876577	chr1:925311-925312;+	0.419008261246371	75-100%
chr1:960553-960573;+	2.49553105126933	0.513430127641662	2.44131126233892	-0.579037301774683	-0.0988850379602076	chr1:960534-960697;+	-0.0222859951343949	25-50%
chr1:960575-960641;+	13.7292318086998	0.384672562258753	13.5011655000012	-0.82981757947673	-0.0677574376967351	chr1:960534-960697;+	-0.0222859951343949	25-50%
chr1:960643-960677;+	0.238788060779155	0.916505858817665	0.323294691277184	-0.0757295088796895	-0.0338516408656839	chr1:960534-960697;+	-0.0222859951343949	25-50%
chr1:960689-960697;+	0	3.48209783173362	0.00963387462471806	1.08368193745993	-0.125199850539805	chr1:960534-960697;+	-0.0222859951343949	25-50%
chr1:960826-960826;+	0	4.66677106067749	0.00308505137057314	1.33803299216104	-0.0407220060403142	chr1:960826-960948;+	0.00567671028202198	50-75%
chr1:960839-960839;+	0	4.83878886159662	0.0055290770612056	1.36947334455036	-0.0253112648821565	chr1:960826-960948;+	0.00567671028202198	50-75%
chr1:960863-960873;+	0	2.84527374572801	0.0213675217513714	0.908248113019207	-0.0103723428495701	chr1:960826-960948;+	0.00567671028202198	50-75%
chr1:960875-960909;+	0.25072841201257	0.94544246806358	0.335278548238669	-0.0487297872872144	0.00780704399938856	chr1:960826-960948;+	0.00567671028202198	50-75%
chr1:960920-960925;+	0	1.68596956443612	0.0676776815702086	0.453699460723645	-0.0318820617148018	chr1:960826-960948;+	0.00567671028202198	50-75%
chr1:960948-960948;+	0	4.1084460838576	0.00859974860026433	1.22735518398875	-0.0441648741862386	chr1:960826-960948;+	0.00567671028202198	50-75%
chr1:961504-961514;+	0	2.5874958713654	0.0235619217866539	0.825759331001711	-0.0248176340144097	chr1:961504-961824;+	0.0283668733725953	50-75%
chr1:961573-961583;+	0	1.99813126723207	0.0672202233688843	0.601248031605665	0.126045793295129	chr1:961504-961824;+	0.0283668733725953	50-75%
chr1:961600-961600;+	0	6.15623507197518	0.00825089029747177	1.57863038947695	0.277374964285885	chr1:961504-961824;+	0.0283668733725953	50-75%
chr1:961631-961639;+	0	3.53830475934834	0.0171858284231357	1.09759047320346	0.0649841066822106	chr1:961504-961824;+	0.0283668733725953	50-75%
chr1:961665-961665;+	0	3.99680701745343	0.00490716774868807	1.20342635842743	-0.182195807591749	chr1:961504-961824;+	0.0283668733725953	50-75%
chr1:961702-961704;+	0	2.40238284750612	0.0322707841466213	0.761284436866667	0.0290728900582874	chr1:961504-961824;+	0.0283668733725953	50-75%
chr1:961742-961742;+	0	3.21167293872171	0.00921422329145195	1.01346262480697	-0.203953226759628	chr1:961504-961824;+	0.0283668733725953	50-75%
chr1:961753-961759;+	0	1.76866819051083	0.0716837350343775	0.495292730210054	0.0568560705032748	chr1:961504-961824;+	0.0283668733725953	50-75%
chr1:961771-961778;+	0	3.4513367114295	0.00841625594172995	1.07597466200947	-0.15994420974634	chr1:961504-961824;+	0.0283668733725953	50-75%
chr1:961824-961824;+	0	4.21529808878675	0.00807528149728392	1.24965658318259	-0.0785475478191935	chr1:961504-961824;+	0.0283668733725953	50-75%
chr1:966435-966457;+	0.0801345665909795	1.0841269111628	0.125594998162426	0.0701602499979118	-0.189265740942447	chr1:966435-966535;+	-0.0310151593493175	25-50%
chr1:966460-966523;+	3.23893102770947	0.560850573752061	3.62579070581706	-0.502305663010254	0.0131088451451211	chr1:966435-966535;+	-0.0310151593493175	25-50%
chr1:966535-966535;+	0	6.36623212727331	0.00767338111940788	1.6077649398725	0.29746950167543	chr1:966435-966535;+	-0.0310151593493175	25-50%
chr1:1000440-1000440;+	0	5.27018735236131	0.00387988678029062	1.4436521088503	0.0537042429930181	chr1:1000440-1000589;+	0.125630981109919	50-75%
chr1:1000458-1000471;+	0	2.11253842935381	0.0384949390937515	0.649609235957778	-0.0136612123798106	chr1:1000440-1000589;+	0.125630981109919	50-75%
chr1:1000495-1000521;+	0.364422923042732	1.02344662884841	0.491723165168698	0.0201303996130951	0.165335113777634	chr1:1000440-1000589;+	0.125630981109919	50-75%
chr1:1000529-1000541;+	0	2.87515462913176	0.0203440098812335	0.917322413023686	-0.0234387737962937	chr1:1000440-1000589;+	0.125630981109919	50-75%
chr1:1000589-1000589;+	0	4.43946980995547	0.0076016302093408	1.29466221394112	-0.00174878028825343	chr1:1000440-1000589;+	0.125630981109919	50-75%
chr1:1013408-1013408;+	0	4.35613534841044	0.00970151198978193	1.2782027303009	0.055556187286369	chr1:1013408-1013553;+	0.675690135200921	75-100%
chr1:1013448-1013536;+	122.486826398052	0.767202392865603	130.718130998442	-0.230180102585352	0.599868154747755	chr1:1013408-1013553;+	0.675690135200921	75-100%
chr1:1013987-1013987;+	0	5.03656718548779	0.00219662259693603	1.40426926322798	0.0260450133985495	chr1:1013987-1014207;+	0.0828503779730624	50-75%
chr1:1014000-1014000;+	0	4.14236473395076	0.00520848696748902	1.23449667147525	-0.140128099061415	chr1:1013987-1014207;+	0.0828503779730624	50-75%
chr1:1014015-1014019;+	0	2.32925473176302	0.0753162809342373	0.73443397281822	0.260762067236623	chr1:1013987-1014207;+	0.0828503779730624	50-75%
chr1:1014070-1014070;+	0	3.88725081905699	0.0080982339857718	1.17928512747714	-0.0873671460922221	chr1:1013987-1014207;+	0.0828503779730624	50-75%
chr1:1014083-1014083;+	0	5.97509430888051	0.00633303356570344	1.55268952886484	0.19690423666513	chr1:1013987-1014207;+	0.0828503779730624	50-75%
chr1:1014133-1014139;+	0	2.0703148732167	0.0282218474020986	0.63207280424817	-0.172654199523105	chr1:1013987-1014207;+	0.0828503779730624	50-75%
chr1:1014151-1014153;+	0	4.24186863662217	0.0104412075861636	1.2551144300709	0.0608249845037676	chr1:1013987-1014207;+	0.0828503779730624	50-75%
chr1:1014172-1014179;+	0	2.15162336594853	0.0390648262686248	0.665532503871979	-0.00410726237837022	chr1:1013987-1014207;+	0.0828503779730624	50-75%
chr1:1014207-1014207;+	0	3.32157017966926	0.0125088173949349	1.04268686569791	-0.0932523182240192	chr1:1013987-1014207;+	0.0828503779730624	50-75%
chr1:1019526-1019537;+	0	2.06278367565925	0.0507284592772639	0.628907371706351	0.0645611735813219	chr1:1019526-1019722;+	0.127638231173417	50-75%
chr1:1019542-1019555;+	0.150421327700636	1.02409340324333	0.183137933306041	0.0206791372312891	-0.125825555418166	chr1:1019526-1019722;+	0.127638231173417	50-75%
chr1:1019557-1019589;+	0.0814632465110779	1.2902049550783	0.157664243622452	0.221317410969468	0.0725255973600996	chr1:1019526-1019722;+	0.127638231173417	50-75%
chr1:1019597-1019601;+	0.0747239444358419	1.23389455536632	0.149012935212628	0.18255609576527	-0.0380455396691753	chr1:1019526-1019722;+	0.127638231173417	50-75%
chr1:1019607-1019629;+	0.124352290969834	1.18325852071752	0.202322118179263	0.146159281065235	0.0274796036201461	chr1:1019526-1019722;+	0.127638231173417	50-75%
chr1:1019631-1019646;+	0	1.83048359106899	0.0447163896365629	0.525131680212612	-0.083696331772171	chr1:1019526-1019722;+	0.127638231173417	50-75%
chr1:1019651-1019702;+	0.304431167047106	1.20626217706155	0.443920004889663	0.16288342104184	0.330204366219677	chr1:1019526-1019722;+	0.127638231173417	50-75%
chr1:1019719-1019722;+	0	2.78447427278079	0.0195907462572772	0.889486419139323	-0.0596589774690345	chr1:1019526-1019722;+	0.127638231173417	50-75%
chr1:1019841-1019872;+	0.104652590354364	1.27563072429956	0.151947041851063	0.211449941858474	0.0354463351136529	chr1:1019841-1020354;+	0.341943782912046	75-100%
chr1:1019884-1019909;+	0.045603332148324	1.32069789582929	0.104886644508794	0.241606971823861	-0.0639504340936987	chr1:1019841-1020354;+	0.341943782912046	75-100%
chr1:1019959-1019965;+	0	2.27984998591264	0.0240710679280229	0.715812542743236	-0.159951450532917	chr1:1019841-1020354;+	0.341943782912046	75-100%
chr1:1019990-1019992;+	0	2.87899761650794	0.0236228169540382	0.918482610660728	0.0211540241373519	chr1:1019841-1020354;+	0.341943782912046	75-100%
chr1:1020039-1020044;+	0.710508035950591	0.779591783662321	0.853538890730141	-0.216265493364653	0.036252648978347	chr1:1019841-1020354;+	0.341943782912046	75-100%
chr1:1020070-1020110;+	30.2825973550096	0.471142964766643	30.4490561143078	-0.65369457899861	0.236821259169495	chr1:1019841-1020354;+	0.341943782912046	75-100%
chr1:1020114-1020122;+	79.6667885424163	0.549058173733773	92.7674380892196	-0.520763277609434	0.501762929738909	chr1:1019841-1020354;+	0.341943782912046	75-100%
chr1:1020124-1020160;+	6.57919965872205	0.5918330689179	7.50069531846282	-0.455601544226651	0.170233492878812	chr1:1019841-1020354;+	0.341943782912046	75-100%
chr1:1020165-1020182;+	0.132433356447267	1.05425761420823	0.180186391057921	0.0458934926423399	-0.083138462083566	chr1:1019841-1020354;+	0.341943782912046	75-100%
chr1:1020195-1020210;+	0.0357543650799948	1.41495790460229	0.121786920807246	0.30148703933775	0.0519140132665311	chr1:1019841-1020354;+	0.341943782912046	75-100%
chr1:1020230-1020302;+	1.988646737678	0.685499725598493	2.22013301331254	-0.32798542943992	0.105361917211931	chr1:1019841-1020354;+	0.341943782912046	75-100%
chr1:1020318-1020333;+	1.05553813916002	0.783138171582909	1.32949115188089	-0.212323214422876	0.166707518079151	chr1:1019841-1020354;+	0.341943782912046	75-100%
chr1:1020351-1020352;+	0.235615067821547	0.976690882298102	0.342131233490942	-0.0204857330627093	0.00711632222743122	chr1:1019841-1020354;+	0.341943782912046	75-100%
chr1:1022203-1022217;+	0	1.68324827435431	0.119173354056693	0.452296355813565	0.169312332315968	chr1:1022203-1022331;+	0.217339330800815	75-100%
chr1:1022226-1022229;+	0.764616160582369	0.997724913494894	1.12085286554079	-0.00197836636165678	0.321991560416916	chr1:1022203-1022331;+	0.217339330800815	75-100%
chr1:1022242-1022249;+	0	2.47029771818161	0.0400882268867024	0.785498594431653	0.116748336343757	chr1:1022203-1022331;+	0.217339330800815	75-100%
chr1:1022269-1022269;+	0	3.6061208004519	0.00883831566549736	1.11408054188366	-0.107571504992462	chr1:1022203-1022331;+	0.217339330800815	75-100%
chr1:1022287-1022288;+	0	3.1961123672225	0.00895226095290354	1.00924407921058	-0.201522684446684	chr1:1022203-1022331;+	0.217339330800815	75-100%
chr1:1022331-1022331;+	0	3.05235285058052	0.018113792262788	0.969269472852985	0.0422809353081124	chr1:1022203-1022331;+	0.217339330800815	75-100%
chr1:1033189-1033195;+	0	3.04973822519221	0.00712831300426862	0.968525126409263	-0.345219455869729	chr1:1033189-1033568;+	0.141669713763946	50-75%
chr1:1033221-1033253;+	0.363763535474424	0.819799040044728	0.44626380348233	-0.172585189124962	-0.0499038796718	chr1:1033189-1033568;+	0.141669713763946	50-75%
chr1:1033265-1033398;+	5.35405868465292	0.551860779022259	6.33275668510869	-0.516340940659038	0.0708743266138941	chr1:1033189-1033568;+	0.141669713763946	50-75%
chr1:1033404-1033462;+	1.04178757704593	0.790038215908481	1.28287198020241	-0.204703800819746	0.138495205030529	chr1:1033189-1033568;+	0.141669713763946	50-75%
chr1:1033483-1033484;+	0	3.19645831777024	0.0122878935803233	1.00933809110122	-0.0899986091266074	chr1:1033189-1033568;+	0.141669713763946	50-75%
chr1:1033496-1033514;+	0.0387089157899605	1.39351653484539	0.101525891276877	0.288224252448853	-0.0160952358123349	chr1:1033189-1033568;+	0.141669713763946	50-75%
chr1:1033529-1033529;+	0	4.88370072277656	0.00434707836285287	1.37749808432575	-0.00713753673680828	chr1:1033189-1033568;+	0.141669713763946	50-75%
chr1:1033548-1033550;+	0.0467599794109357	1.45151616237242	0.114319023280327	0.323643751971727	0.0234854356885217	chr1:1033189-1033568;+	0.141669713763946	50-75%
chr1:1033567-1033568;+	0	2.22387864977983	0.0305409472890242	0.694222170884015	-0.0786753466346797	chr1:1033189-1033568;+	0.141669713763946	50-75%
chr1:1033634-1033634;+	0	3.95225786243222	0.00929738290929991	1.19369054418848	-0.123543747527837	chr1:1033634-1034178;+	0.00646789610496437	50-75%
chr1:1033657-1033657;+	0	6.59629660552476	0.00892069163614357	1.63860035132718	0.390779997573124	chr1:1033634-1034178;+	0.00646789610496437	50-75%
chr1:1033694-1033703;+	0	1.55514691384931	0.0667828743635247	0.383542845709917	-0.0617150741683193	chr1:1033634-1034178;+	0.00646789610496437	50-75%
chr1:1033724-1033734;+	0	3.03422052848578	0.0142445392856201	0.964094284624516	-0.0740774660683755	chr1:1033634-1034178;+	0.00646789610496437	50-75%
chr1:1033745-1033754;+	0	3.2964126921923	0.0100216601836835	1.03608315527472	-0.157073826136792	chr1:1033634-1034178;+	0.00646789610496437	50-75%
chr1:1033769-1033779;+	0	3.516687739511	0.0132697879450071	1.09226761463905	-0.00234319827777352	chr1:1033634-1034178;+	0.00646789610496437	50-75%
chr1:1033836-1033846;+	0	2.0700202770975	0.046179072878557	0.631949199308447	-0.00909867421561927	chr1:1033634-1034178;+	0.00646789610496437	50-75%
chr1:1033862-1033879;+	0	1.65138781458725	0.0679330839643292	0.435698151319056	-0.00769034134319202	chr1:1033634-1034178;+	0.00646789610496437	50-75%
chr1:1033897-1033912;+	0.349950300951694	0.884968616428416	0.433122993898258	-0.106144260759452	-0.00269032042388478	chr1:1033634-1034178;+	0.00646789610496437	50-75%
chr1:1033928-1033953;+	0	2.97690844976021	0.0181313901131352	0.947530957586815	0.0153134364281884	chr1:1033634-1034178;+	0.00646789610496437	50-75%
chr1:1033965-1033965;+	0	3.50472279241582	0.0104688192155327	1.0893073458977	-0.0777357479964196	chr1:1033634-1034178;+	0.00646789610496437	50-75%
chr1:1033978-1033978;+	0	4.94574650803549	0.00340881695499176	1.38846370606323	-0.0142063761405045	chr1:1033634-1034178;+	0.00646789610496437	50-75%
chr1:1033994-1033998;+	0	2.68269311362652	0.020720776471805	0.857141988891023	-0.066771605397438	chr1:1033634-1034178;+	0.00646789610496437	50-75%
chr1:1034012-1034012;+	0	5.57524945531053	0.00265071699563416	1.49252860788564	0.114166703137175	chr1:1033634-1034178;+	0.00646789610496437	50-75%
chr1:1034036-1034036;+	0	4.79705083826391	0.00673884964876812	1.36194864212691	0.000264731443184729	chr1:1033634-1034178;+	0.00646789610496437	50-75%
chr1:1034067-1034067;+	0	4.65177184947545	0.0071367260457582	1.335236812395	-0.0197573236329642	chr1:1033634-1034178;+	0.00646789610496437	50-75%
chr1:1034118-1034124;+	0	3.53276546422214	0.0100332281149957	1.09622961227407	-0.11943147326296	chr1:1033634-1034178;+	0.00646789610496437	50-75%
chr1:1034142-1034154;+	0	2.23550813142922	0.0431939435081298	0.698752507816215	0.0387495676649046	chr1:1033634-1034178;+	0.00646789610496437	50-75%
chr1:1034178-1034178;+	0	4.30262589698924	0.00335175675805873	1.26746717371925	-0.135259672400727	chr1:1033634-1034178;+	0.00646789610496437	50-75%
chr1:1046806-1046806;+	0	2.41821233407463	0.0207562499921447	0.766988863908285	-0.113505761610093	chr1:1046806-1046960;+	0.00694639966040188	50-75%
chr1:1046819-1046845;+	0	1.5451511299732	0.100803511602084	0.37794192765563	0.0118834968519271	chr1:1046806-1046960;+	0.00694639966040188	50-75%
chr1:1046871-1046900;+	0	2.01529675152955	0.0781236404690134	0.608678009701386	0.181939042650586	chr1:1046806-1046960;+	0.00694639966040188	50-75%
chr1:1046959-1046960;+	0	2.26506150455504	0.0228678995374544	0.710159998327909	-0.159766992325662	chr1:1046806-1046960;+	0.00694639966040188	50-75%
chr1:1047331-1047337;+	0	2.46321239750165	0.0211815910701246	0.783003723463722	-0.1292515435103	chr1:1047331-1047468;+	0.218769251899613	75-100%
chr1:1047357-1047397;+	0.110938739414077	1.4293665678076	0.217378282733	0.310287239892296	0.226401435765121	chr1:1047331-1047468;+	0.218769251899613	75-100%
chr1:1047417-1047417;+	0	4.46737515885625	0.00944189622097314	1.30010484990885	0.0614709928486683	chr1:1047331-1047468;+	0.218769251899613	75-100%
chr1:1047430-1047431;+	0	2.47237672684764	0.0429136906312217	0.786229293614678	0.153961414428109	chr1:1047331-1047468;+	0.218769251899613	75-100%
chr1:1047468-1047468;+	0	3.41313583483436	0.00896886123215883	1.0663071450572	-0.245900734936186	chr1:1047331-1047468;+	0.218769251899613	75-100%
chr1:1047578-1047578;+	0	5.04779201486143	0.00988797062614908	1.40620290457245	0.211991018019489	chr1:1047578-1047660;+	0.107004716969707	50-75%
chr1:1047598-1047605;+	0	1.99600632752062	0.048428415156183	0.600323827412656	-0.00736589262066445	chr1:1047578-1047660;+	0.107004716969707	50-75%
chr1:1047619-1047620;+	0	3.85181657872678	0.0154242584760658	1.17133119618669	0.138118679534462	chr1:1047578-1047660;+	0.107004716969707	50-75%
chr1:1047642-1047649;+	0.0398786539761476	1.67274077522452	0.122954542510671	0.446857287050469	0.180985985908171	chr1:1047578-1047660;+	0.107004716969707	50-75%
chr1:1047660-1047660;+	0	5.3879199074484	0.00582324467416393	1.46284226244201	0.0900918081632032	chr1:1047578-1047660;+	0.107004716969707	50-75%
chr1:1047777-1047789;+	0	3.76701566663494	0.0183379097659589	1.15199485278719	0.168306517329052	chr1:1047777-1047873;+	-0.156070057978099	0-25%
chr1:1047803-1047823;+	0	1.80029214601455	0.0574850705265554	0.510685973658645	-0.00729585087206019	chr1:1047777-1047873;+	-0.156070057978099	0-25%
chr1:1047839-1047844;+	0	3.24964081347957	0.0131802939936743	1.02367072113036	-0.0218276820826493	chr1:1047777-1047873;+	-0.156070057978099	0-25%
chr1:1047853-1047855;+	0.180908678624164	1.06336287072213	0.219316193179589	0.0533629840984883	-0.0153479767548359	chr1:1047777-1047873;+	-0.156070057978099	0-25%
chr1:1047860-1047873;+	0	2.32347404485395	0.0452829555042693	0.732275650819646	0.0761000812864754	chr1:1047777-1047873;+	-0.156070057978099	0-25%
chr1:1051565-1051568;+	0	3.51411859466203	0.00898820472990993	1.09163282799994	-0.142397729906914	chr1:1051565-1051818;+	0.188267780562283	50-75%
chr1:1051586-1051601;+	0	3.53377632266065	0.031537352480279	1.09647811303049	0.360533249272777	chr1:1051565-1051818;+	0.188267780562283	50-75%
chr1:1051617-1051620;+	0	3.09062613092809	0.0455591763218484	0.980092944390414	0.350154654748701	chr1:1051565-1051818;+	0.188267780562283	50-75%
chr1:1051671-1051671;+	0	4.74391791234522	0.00622256155117387	1.35227433098056	0.00828019033844996	chr1:1051565-1051818;+	0.188267780562283	50-75%
chr1:1051726-1051726;+	0	5.41577294903587	0.00608333118133133	1.46732089737788	0.105436189742958	chr1:1051565-1051818;+	0.188267780562283	50-75%
chr1:1051738-1051753;+	0	1.8503303102033	0.0628086443484073	0.534498526096568	0.0294798158744795	chr1:1051565-1051818;+	0.188267780562283	50-75%
chr1:1051775-1051781;+	0	3.05730584487649	0.0383798019778638	0.970677773165712	0.258513467838863	chr1:1051565-1051818;+	0.188267780562283	50-75%
chr1:1051818-1051818;+	0	4.4992862178089	0.0100939717983347	1.30628724254862	0.111957600586418	chr1:1051565-1051818;+	0.188267780562283	50-75%
chr1:1054828-1054828;+	0	4.33852303363205	0.00878909942418104	1.27468381500944	0.0471839411366157	chr1:1054828-1055675;+	0.350225339415758	75-100%
chr1:1054854-1054857;+	0	3.75185252532824	0.0129644927438561	1.14849151831869	0.0460902918401687	chr1:1054828-1055675;+	0.350225339415758	75-100%
chr1:1054874-1054878;+	0	3.59351349749757	0.0146299137317154	1.11103856087486	0.0572320720385735	chr1:1054828-1055675;+	0.350225339415758	75-100%
chr1:1054898-1054898;+	0	4.47476406560521	0.00965538158485733	1.30154028368064	0.0931304673995819	chr1:1054828-1055675;+	0.350225339415758	75-100%
chr1:1054911-1054913;+	0	2.49971036571708	0.0202503361712013	0.795779382257816	-0.141637204263785	chr1:1054828-1055675;+	0.350225339415758	75-100%
chr1:1054935-1054939;+	0	2.07984022350753	0.0331805846843254	0.636059946161797	-0.0590511494312321	chr1:1054828-1055675;+	0.350225339415758	75-100%
chr1:1054956-1054964;+	0	2.8814031881829	0.020053899566028	0.919208064739647	0.00418966417991096	chr1:1054828-1055675;+	0.350225339415758	75-100%
chr1:1054979-1055023;+	0	1.53253476932068	0.0809630682376762	0.370820672681482	-0.01534023575025	chr1:1054828-1055675;+	0.350225339415758	75-100%
chr1:1055030-1055050;+	0.108851080529971	1.17764276864771	0.170418515794637	0.1420271392491	-0.0472220959617777	chr1:1054828-1055675;+	0.350225339415758	75-100%
chr1:1055080-1055080;+	0	4.37060519029791	0.00551479409327939	1.28108315431118	-0.0568502227597123	chr1:1054828-1055675;+	0.350225339415758	75-100%
chr1:1055117-1055128;+	0	2.48892668830075	0.0371049134475792	0.792024209179139	0.107562554753975	chr1:1054828-1055675;+	0.350225339415758	75-100%
chr1:1055140-1055140;+	0	4.45252875702919	0.00573839484240368	1.29721346614311	-0.0904302225638369	chr1:1054828-1055675;+	0.350225339415758	75-100%
chr1:1055153-1055184;+	0	1.99310946893383	0.0634859328723923	0.599062304825254	0.0593574663649473	chr1:1054828-1055675;+	0.350225339415758	75-100%
chr1:1055200-1055200;+	0	5.21495617686401	0.00425262315159484	1.43450132649304	0.0454063744796407	chr1:1054828-1055675;+	0.350225339415758	75-100%
chr1:1055212-1055219;+	0	2.52288886343986	0.0260718121195501	0.803796239395925	-0.00526867264504272	chr1:1054828-1055675;+	0.350225339415758	75-100%
chr1:1055231-1055231;+	0	4.90239873903504	0.0055109572134394	1.38081726381988	0.0175098972829257	chr1:1054828-1055675;+	0.350225339415758	75-100%
chr1:1055265-1055266;+	0	2.76048461018599	0.0329123948080923	0.881970660547001	0.142944227516512	chr1:1054828-1055675;+	0.350225339415758	75-100%
chr1:1055278-1055279;+	0	3.77435258331858	0.0139085023976885	1.15368493518582	0.0910844572018628	chr1:1054828-1055675;+	0.350225339415758	75-100%
chr1:1055291-1055291;+	0	4.31884576088	0.00608036034139858	1.27073538869476	-0.085526680168009	chr1:1054828-1055675;+	0.350225339415758	75-100%
chr1:1055305-1055310;+	0	2.84197701175288	0.0660364455601982	0.907241121349509	0.418772060900064	chr1:1054828-1055675;+	0.350225339415758	75-100%
chr1:1055334-1055338;+	0	2.38283042641631	0.0307059704625262	0.754186273956805	0.00399930091360767	chr1:1054828-1055675;+	0.350225339415758	75-100%
chr1:1055354-1055367;+	0	2.48357032158512	0.0550679979846132	0.790152922859385	0.243240865856769	chr1:1054828-1055675;+	0.350225339415758	75-100%
chr1:1055388-1055400;+	0	1.84117823639906	0.0877441515139331	0.530191665370596	0.164641097355162	chr1:1054828-1055675;+	0.350225339415758	75-100%
chr1:1055416-1055416;+	0	4.7162110427026	0.00793760559371246	1.34718646164613	0.0160638139821359	chr1:1054828-1055675;+	0.350225339415758	75-100%
chr1:1055428-1055428;+	0	3.8912404923879	0.0209846874270397	1.18017614512813	0.291819638301362	chr1:1054828-1055675;+	0.350225339415758	75-100%
chr1:1055450-1055454;+	0	3.21674870219153	0.0229022280224583	1.01483426882637	0.158876702093558	chr1:1054828-1055675;+	0.350225339415758	75-100%
chr1:1055465-1055469;+	0	3.39868648895347	0.0450764613337071	1.06262221007393	0.415055935891389	chr1:1054828-1055675;+	0.350225339415758	75-100%
chr1:1055484-1055484;+	0	3.51776483176519	0.00865939023865113	1.09253360561499	-0.136718796083944	chr1:1054828-1055675;+	0.350225339415758	75-100%
chr1:1055505-1055505;+	0	4.58918736374724	0.0171677916490611	1.32347157818315	0.285160545373633	chr1:1054828-1055675;+	0.350225339415758	75-100%
chr1:1055538-1055538;+	0	3.89268086511991	0.00620748391927822	1.18049760055288	-0.178964115225401	chr1:1054828-1055675;+	0.350225339415758	75-100%
chr1:1055558-1055558;+	0	3.33039044921978	0.0261004325824746	1.04499030485119	0.214993446968687	chr1:1054828-1055675;+	0.350225339415758	75-100%
chr1:1055606-1055606;+	0	4.33252498214867	0.00768262077622986	1.27348215123263	-0.00404641446510667	chr1:1054828-1055675;+	0.350225339415758	75-100%
chr1:1055632-1055639;+	0	3.5897528923339	0.0215127977941472	1.11012910819316	0.222206274723166	chr1:1054828-1055675;+	0.350225339415758	75-100%
chr1:1055670-1055675;+	0	3.18002969086842	0.0218599426160555	1.00486234972995	0.132091002558597	chr1:1054828-1055675;+	0.350225339415758	75-100%
chr1:1058974-1058974;+	0	5.27854732078013	0.00729767912086967	1.4450288384869	0.143779263662176	chr1:1058974-1059089;+	-0.0287054718839446	25-50%
chr1:1059043-1059044;+	0.139437100546623	1.05818642180016	0.215527655816781	0.0491243690979967	-0.0246648243322585	chr1:1058974-1059089;+	-0.0287054718839446	25-50%
chr1:1059062-1059073;+	0	2.84932397212369	0.0278717283891325	0.909483663874848	0.0930318363608963	chr1:1058974-1059089;+	-0.0287054718839446	25-50%
chr1:1059089-1059089;+	0	4.80941303359788	0.0030630496725809	1.36418415198902	-0.0373709395467414	chr1:1058974-1059089;+	-0.0287054718839446	25-50%
chr1:1059658-1059676;+	0	1.63582692168079	0.055216919386177	0.427474702661632	-0.0801959766807164	chr1:1059658-1059769;+	-0.0154597795902248	25-50%
chr1:1059680-1059716;+	3.06358926025235	0.417293681275561	3.30329879232113	-0.759116382783306	-0.267394414356538	chr1:1059658-1059769;+	-0.0154597795902248	25-50%
chr1:1059730-1059736;+	2.76193441368407	0.614560435844598	3.01631406477525	-0.422870804356637	0.0831840107110891	chr1:1059658-1059769;+	-0.0154597795902248	25-50%
chr1:1059769-1059769;+	0	3.29269706166365	0.0132381533985496	1.03510355222259	-0.0217762763555616	chr1:1059658-1059769;+	-0.0154597795902248	25-50%
chr1:1064349-1064349;+	0	4.18139715242048	0.00468228361262558	1.24264283828822	-0.154483514811671	chr1:1064349-1064570;+	0.0803283958993413	50-75%
chr1:1064380-1064419;+	3.0301810831579	0.627962809840503	3.33951377276021	-0.404132151886483	0.145881107036578	chr1:1064349-1064570;+	0.0803283958993413	50-75%
chr1:1064422-1064445;+	0.70745595444542	0.775251322646857	0.869164393332893	-0.221114968290935	0.0696282595070921	chr1:1064349-1064570;+	0.0803283958993413	50-75%
chr1:1064457-1064474;+	1.6614437705696	0.773131168773026	1.93076302880372	-0.223493635600195	0.291068859929816	chr1:1064349-1064570;+	0.0803283958993413	50-75%
chr1:1064478-1064521;+	10.3025619177617	0.475740545035658	10.9416892495558	-0.645259668424055	-0.0138572124021106	chr1:1064349-1064570;+	0.0803283958993413	50-75%
chr1:1064523-1064551;+	0.493848852551283	0.79889448108421	0.548789428611837	-0.195021158040667	-0.0149974113999011	chr1:1064349-1064570;+	0.0803283958993413	50-75%
chr1:1064569-1064570;+	0	2.59933106422223	0.0183118980736192	0.829723194021833	-0.115294662592423	chr1:1064349-1064570;+	0.0803283958993413	50-75%
chr1:1232190-1232203;+	0	1.79472837123546	0.0386463993390371	0.507997456469178	-0.153839644404581	chr1:1232190-1232388;+	0.235034801899197	75-100%
chr1:1232238-1232271;+	8.97797319006499	0.565106148908912	9.23928205429518	-0.495739934253321	0.145688451378948	chr1:1232190-1232388;+	0.235034801899197	75-100%
chr1:1232273-1232331;+	0.395354710836923	0.791036886448712	0.440714709323419	-0.203606529319119	-0.0562419710005569	chr1:1232190-1232388;+	0.235034801899197	75-100%
chr1:1232342-1232369;+	0.0420832113485749	1.34993981450493	0.10319264079579	0.260628812825474	-0.0907655092652369	chr1:1232190-1232388;+	0.235034801899197	75-100%
chr1:1232388-1232388;+	0	4.80715960613512	0.00745314798355912	1.36377708341396	0.0226530605392707	chr1:1232190-1232388;+	0.235034801899197	75-100%
chr1:1308524-1308532;+	0	3.56685175014527	0.00933641619323258	1.10457011807012	-0.117108024055742	chr1:1308524-1308820;+	-0.254452306133215	0-25%
chr1:1308559-1308581;+	0.371688871051046	0.702583358384204	0.409255130681984	-0.306604282522385	-0.18311827607895	chr1:1308524-1308820;+	-0.254452306133215	0-25%
chr1:1308594-1308672;+	5.05952565812779	0.418000254362953	5.13308907795193	-0.757646907893023	-0.16353487790631	chr1:1308524-1308820;+	-0.254452306133215	0-25%
chr1:1308690-1308700;+	0.0385777647171426	1.88454491185466	0.109908167483121	0.550412983744483	0.210631871139941	chr1:1308524-1308820;+	-0.254452306133215	0-25%
chr1:1308720-1308724;+	0	2.03288898116348	0.0343472189648495	0.61622732374474	-0.113002048061308	chr1:1308524-1308820;+	-0.254452306133215	0-25%
chr1:1308745-1308779;+	0	1.60591641035662	0.0337444644500029	0.411445872090005	-0.31095906157003	chr1:1308524-1308820;+	-0.254452306133215	0-25%
chr1:1308794-1308820;+	0	2.54148160723005	0.0153139135084015	0.81017394209877	-0.219563695797564	chr1:1308524-1308820;+	-0.254452306133215	0-25%
chr1:1324748-1324761;+	0	2.02422562241709	0.0206353048792772	0.612517835613872	-0.312465766391577	chr1:1324748-1325174;+	-0.111512079444871	25-50%
chr1:1324787-1324857;+	16.4848927394211	0.321806853130905	18.0600438231157	-0.98480942298955	-0.174811719621167	chr1:1324748-1325174;+	-0.111512079444871	25-50%
chr1:1324871-1324890;+	0.944830881537145	0.628780999952898	1.05366472415477	-0.40300117993056	-0.0886380278911969	chr1:1324748-1325174;+	-0.111512079444871	25-50%
chr1:1324893-1324928;+	0.625390195383899	0.647602656481457	0.750238183598167	-0.377382756857488	-0.114224953064391	chr1:1324748-1325174;+	-0.111512079444871	25-50%
chr1:1324932-1324954;+	0.190360479350411	0.934277812457302	0.21832289540038	-0.0590479296016676	-0.148972295805716	chr1:1324748-1325174;+	-0.111512079444871	25-50%
chr1:1324973-1325054;+	0.987404565144562	0.674480590660268	1.01135603449589	-0.342061086766739	-0.0210045766914942	chr1:1324748-1325174;+	-0.111512079444871	25-50%
chr1:1325066-1325079;+	0.038427579377986	1.44044253685797	0.073878953669064	0.316991875565012	-0.12285021633772	chr1:1324748-1325174;+	-0.111512079444871	25-50%
chr1:1325105-1325105;+	0	5.54644841522098	0.00310667088312462	1.4880299563703	0.0901101762953598	chr1:1324748-1325174;+	-0.111512079444871	25-50%
chr1:1325159-1325159;+	0	5.00277722520232	0.00585857865948526	1.3984223281656	0.0141280551630256	chr1:1324748-1325174;+	-0.111512079444871	25-50%
chr1:1325174-1325174;+	0	4.97348380587806	0.0129984115305039	1.39332141635433	0.297489647048139	chr1:1324748-1325174;+	-0.111512079444871	25-50%
chr1:1399474-1399474;+	0	5.26891920649598	0.00255340177053738	1.44344307832152	0.0700283205932188	chr1:1399474-1399632;+	-0.236386554285893	0-25%
chr1:1399502-1399502;+	0	4.37276197390759	0.00849070177326772	1.28151167537028	0.0417416268539721	chr1:1399474-1399632;+	-0.236386554285893	0-25%
chr1:1399519-1399611;+	9.24785824178019	0.368252943625891	8.92225067220197	-0.867707545886498	-0.193827020483425	chr1:1399474-1399632;+	-0.236386554285893	0-25%
chr1:1399613-1399632;+	0.0486972717561324	1.31546087396824	0.114144801487184	0.238155870601878	-0.0557057430281013	chr1:1399474-1399632;+	-0.236386554285893	0-25%
chr1:1435649-1435668;+	0.244114159441398	0.949500345233284	0.366210258763928	-0.0450097460395347	0.0150243682281659	chr1:1435631-1435788;+	0.486589881901692	75-100%
chr1:1435671-1435747;+	7.23568909662282	0.863441572397626	9.2298132694452	-0.127534090121977	0.508657326750849	chr1:1435631-1435788;+	0.486589881901692	75-100%
chr1:1435749-1435760;+	0	2.85334276118616	0.0159932857792186	0.910707889861964	-0.106328979171619	chr1:1435631-1435788;+	0.486589881901692	75-100%
chr1:1435782-1435788;+	0	2.55725322377294	0.0198883609230664	0.815547469538944	-0.118430627096235	chr1:1435631-1435788;+	0.486589881901692	75-100%
chr1:1462442-1462488;+	0.79871306038986	1.4214643719256	1.89659324611719	0.305471957711704	0.681505724939143	chr1:1462438-1462644;+	0.714278735647053	75-100%
chr1:1462490-1462508;+	0.0146695790279708	1.44478849250284	0.153645043805185	0.319608547801515	0.106174203098939	chr1:1462438-1462644;+	0.714278735647053	75-100%
chr1:1462520-1462530;+	0	2.29284182202538	0.0582757118307899	0.720748189537447	0.172096406777272	chr1:1462438-1462644;+	0.714278735647053	75-100%
chr1:1462580-1462580;+	0	4.85374401412294	0.00798354631027037	1.37215373592202	0.104051467605646	chr1:1462438-1462644;+	0.714278735647053	75-100%
chr1:1462617-1462617;+	0	3.42013468206169	0.00478644587035725	1.06808641709736	-0.329664227235824	chr1:1462438-1462644;+	0.714278735647053	75-100%
chr1:1462644-1462644;+	0	5.50475748030364	0.00418648262069215	1.48147638057159	0.0857568331454834	chr1:1462438-1462644;+	0.714278735647053	75-100%
chr1:1471733-1471788;+	13.6912888139209	0.50762468202473	14.0714696709915	-0.588914539086348	0.145283836471861	chr1:1471733-1471826;+	0.0849770650501694	50-75%
chr1:1471805-1471826;+	0.448597764494552	0.886281759067618	0.531458870118143	-0.104856377997019	0.0745780235148776	chr1:1471733-1471826;+	0.0849770650501694	50-75%
chr1:1512117-1512148;+	0.780917247972631	0.598231607807938	0.829095892531816	-0.446261289149261	-0.155429145370332	chr1:1512117-1512206;+	-0.055632792750237	25-50%
chr1:1512150-1512172;+	5.62483876135105	0.452180371193617	5.68419984812966	-0.689376587950009	-0.0189260524863766	chr1:1512117-1512206;+	-0.055632792750237	25-50%
chr1:1512189-1512206;+	0.0702048825386323	1.21771966321587	0.141420665959025	0.171094637789918	-0.0494114324376385	chr1:1512117-1512206;+	-0.055632792750237	25-50%
chr1:1574912-1574915;+	0	2.33936138953032	0.0309697032502473	0.738194635456927	-0.0458403633666741	chr1:1574912-1575010;+	-0.250020448675039	0-25%
chr1:1574948-1574949;+	0.468167837509742	0.708394716742499	0.508339310909991	-0.299449372937205	-0.174948300443787	chr1:1574912-1575010;+	-0.250020448675039	0-25%
chr1:1574964-1574976;+	0.270573271968022	0.737848291996073	0.336831414046747	-0.264065847415876	-0.252338783005513	chr1:1574912-1575010;+	-0.250020448675039	0-25%
chr1:1574997-1575010;+	0.143063850270935	1.14385376322954	0.200823978806904	0.116741010658738	-0.02159705151625	chr1:1574912-1575010;+	-0.250020448675039	0-25%
chr1:1615416-1615466;+	0.704635139110598	0.555803603780785	0.748832573658254	-0.510157283245991	-0.231713720657475	chr1:1615416-1615548;+	-0.368350938675658	0-25%
chr1:1615479-1615524;+	1.07195860410899	0.485727068664819	1.05900476729438	-0.627215386860006	-0.336282054011841	chr1:1615416-1615548;+	-0.368350938675658	0-25%
chr1:1615537-1615548;+	0.244625086349124	0.906163032719979	0.314745065624986	-0.0855873180218946	-0.0863269438327128	chr1:1615416-1615548;+	-0.368350938675658	0-25%
chr1:1615846-1615927;+	2.67370807413987	0.451646628064917	2.61426422656475	-0.690402455611337	-0.235741478871883	chr1:1615844-1615927;+	-0.269273912776661	0-25%
chr1:1616232-1616246;+	0	2.19284483586887	0.0199319478681976	0.682015804795986	-0.243811335409304	chr1:1616232-1616357;+	-0.139561087133023	25-50%
chr1:1616262-1616281;+	0.117975553714491	1.21022227572764	0.149450149196345	0.165730284858597	-0.00954057293797439	chr1:1616232-1616357;+	-0.139561087133023	25-50%
chr1:1616297-1616312;+	0	1.46508661462319	0.0573643529003894	0.33172660110853	-0.182502826341372	chr1:1616232-1616357;+	-0.139561087133023	25-50%
chr1:1616344-1616357;+	0	2.24017567102762	0.025947225125528	0.70056415270981	-0.129187281414483	chr1:1616232-1616357;+	-0.139561087133023	25-50%
chr1:1626687-1626687;+	0	2.60343635468754	0.0257192214903286	0.831093930187538	0.0128792760939247	chr1:1626687-1626744;+	0.325393719375346	75-100%
chr1:1626702-1626744;+	0.165054564252789	1.66493512629962	0.306420186316809	0.44279463203424	0.473070458185336	chr1:1626687-1626744;+	0.325393719375346	75-100%
chr1:1628525-1628525;+	0	4.79038040205651	0.00929199253610135	1.36074000384557	0.0807720622885797	chr1:1628525-1628628;+	0.423815151530412	75-100%
chr1:1628554-1628570;+	0	2.62895987880272	0.0307803787368233	0.839567916566057	0.0463751056415626	chr1:1628525-1628628;+	0.423815151530412	75-100%
chr1:1628589-1628601;+	0.0479520532280643	2.30216272682389	0.147926400194606	0.72427203638419	0.491103640227551	chr1:1628525-1628628;+	0.423815151530412	75-100%
chr1:1628625-1628628;+	0	3.09460323262119	0.0205500153835043	0.98120994973059	0.0701218029543254	chr1:1628525-1628628;+	0.423815151530412	75-100%
chr1:1628903-1628965;+	7.36155375964907	0.657247850846056	8.58549954108724	-0.364541650662978	0.373030920618021	chr1:1628899-1629533;+	0.490744094962056	75-100%
chr1:1628991-1629034;+	6.37513053824913	0.790119239522582	7.58468944878925	-0.204614725877454	0.447475509846987	chr1:1628899-1629533;+	0.490744094962056	75-100%
chr1:1629063-1629070;+	0	3.24457406835126	0.0128015615992347	1.02231538568985	-0.00650731779822844	chr1:1628899-1629533;+	0.490744094962056	75-100%
chr1:1629086-1629133;+	0.247972463876977	1.09853450216273	0.349591415117104	0.0816274031021904	0.0882786633525901	chr1:1628899-1629533;+	0.490744094962056	75-100%
chr1:1629135-1629227;+	1.80235279649822	0.757222612275323	2.04055471192477	-0.241552851118104	0.280021433478688	chr1:1628899-1629533;+	0.490744094962056	75-100%
chr1:1629230-1629270;+	0.341684553954871	0.907365893043275	0.434061697906922	-0.0844350988979706	0.0186176030553191	chr1:1628899-1629533;+	0.490744094962056	75-100%
chr1:1629277-1629299;+	0.0883385900106877	1.17042520429035	0.160208565612211	0.136687330893362	-0.031462487284388	chr1:1628899-1629533;+	0.490744094962056	75-100%
chr1:1629302-1629316;+	0.359864463141487	0.984830793597814	0.474785165514026	-0.0132767607697963	0.0934992243206063	chr1:1628899-1629533;+	0.490744094962056	75-100%
chr1:1629353-1629367;+	0	1.49327048712041	0.0599346589064988	0.348276963640242	-0.139300413137886	chr1:1628899-1629533;+	0.490744094962056	75-100%
chr1:1629391-1629407;+	0.0307029494808842	1.40601309336169	0.105984466351795	0.295978730056452	-0.0107155892349463	chr1:1628899-1629533;+	0.490744094962056	75-100%
chr1:1629424-1629427;+	0	1.77683552449234	0.0643439596363544	0.499294457060985	-0.0235721276344046	chr1:1628899-1629533;+	0.490744094962056	75-100%
chr1:1629438-1629451;+	0	2.54140450275006	0.0160329527280951	0.810147590101526	-0.162840413243161	chr1:1628899-1629533;+	0.490744094962056	75-100%
chr1:1629453-1629496;+	0.217481138126503	0.97416788379472	0.307131933307709	-0.0227323845534335	-0.0143695800166185	chr1:1628899-1629533;+	0.490744094962056	75-100%
chr1:1629514-1629514;+	0	4.49966896337812	0.00877888780253075	1.30636112858781	0.0639004410023569	chr1:1628899-1629533;+	0.490744094962056	75-100%
chr1:1629533-1629533;+	0	4.64976853456834	0.00290376160086157	1.33486266850605	-0.0316215552567249	chr1:1628899-1629533;+	0.490744094962056	75-100%
chr1:1659018-1659062;+	0.251537792767284	1.0402030503145	0.380739619191441	0.0342362459509089	0.163339586245483	chr1:1659018-1659062;+	0.0112226349342748	50-75%
chr1:1724385-1724386;+	0	2.63323094161455	0.0170647249426748	0.840977899200033	-0.13087174429275	chr1:1724385-1724505;+	-0.0483531180218048	25-50%
chr1:1724413-1724426;+	0	2.39947375777894	0.0282552891943994	0.760232009129405	-0.0190911058569799	chr1:1724385-1724505;+	-0.0483531180218048	25-50%
chr1:1724450-1724453;+	0	3.61528492998928	0.0240062335025946	1.1162850617096	0.288444593551513	chr1:1724385-1724505;+	-0.0483531180218048	25-50%
chr1:1724461-1724476;+	0.333420888068453	0.940236471598943	0.385560128684394	-0.053525813236696	0.00303918320307395	chr1:1724385-1724505;+	-0.0483531180218048	25-50%
chr1:1724487-1724505;+	0.28106624499081	0.88311011350444	0.335208668703884	-0.107970283205373	-0.0509121138235338	chr1:1724385-1724505;+	-0.0483531180218048	25-50%
chr1:1891156-1891177;+	0	1.54121937060575	0.0600654342895271	0.375728917492624	-0.130064758815113	chr1:1891156-1891256;+	-0.0751779891519661	25-50%
chr1:1891181-1891229;+	0.729749266017541	0.706045670116252	0.866388127545543	-0.302334411953111	-0.0044673033494711	chr1:1891156-1891256;+	-0.0751779891519661	25-50%
chr1:1891256-1891256;+	0	2.54670236251192	0.0168389479764263	0.811956382371721	-0.193608953957317	chr1:1891156-1891256;+	-0.0751779891519661	25-50%
chr1:1891524-1891554;+	0.172847909415335	1.06171121654651	0.245822884675264	0.0520128110514025	-0.00319145414363367	chr1:1891524-1891621;+	-0.0297926023509615	25-50%
chr1:1891569-1891569;+	0	4.713797940114	0.00791194755200457	1.34674192456741	0.026528200696585	chr1:1891524-1891621;+	-0.0297926023509615	25-50%
chr1:1891621-1891621;+	0	4.23468583188426	0.00557509882108267	1.2536423917702	-0.136138284235031	chr1:1891524-1891621;+	-0.0297926023509615	25-50%
chr1:2104657-2104657;+	0	1.96448346505706	0.0635520343345754	0.586496755463682	0.0412545291461315	chr1:2104657-2104743;+	0.821543532042897	75-100%
chr1:2104660-2104687;+	0.0414230514974585	1.52657477771361	0.120367961726193	0.367436165258861	0.070869317470104	chr1:2104657-2104743;+	0.821543532042897	75-100%
chr1:2104716-2104743;+	1.32430209906108	1.60566491857226	2.53681790834457	0.411309837553461	0.823074162709397	chr1:2104657-2104743;+	0.821543532042897	75-100%
chr1:2228033-2228039;+	0.256876001932755	1.00862646539496	0.306408002701588	0.0074607188899329	0.0356962855171358	chr1:2228033-2228044;+	-0.0136297561233073	25-50%
chr1:2391740-2391747;+	0	3.47988241879843	0.0142801183355608	1.08312913977263	0.0279156348053711	chr1:2391740-2391936;+	-0.395368324147852	0-25%
chr1:2391763-2391864;+	56.2827640949463	0.227751947250059	55.8766611107825	-1.28507580235348	-0.320711448720004	chr1:2391740-2391936;+	-0.395368324147852	0-25%
chr1:2391866-2391903;+	1.83929647870102	0.356314217685295	1.87860333665048	-0.896333696083394	-0.468696932937232	chr1:2391740-2391936;+	-0.395368324147852	0-25%
chr1:2391927-2391936;+	0.0277080914296692	1.47281729960627	0.0955108653148481	0.336297753435452	-0.0216926834263657	chr1:2391740-2391936;+	-0.395368324147852	0-25%
chr1:2546313-2546313;+	0	5.08569817875511	0.00499400144388065	1.41270116500589	0.00341538115758699	chr1:2546313-2546515;+	0.224941486866305	75-100%
chr1:2546326-2546346;+	0	1.50100965799248	0.065426450225266	0.35276697329313	-0.129291082729369	chr1:2546313-2546515;+	0.224941486866305	75-100%
chr1:2546351-2546368;+	0.0729916738190899	1.30282557904032	0.129577021929104	0.22977255340405	0.0235462221091836	chr1:2546313-2546515;+	0.224941486866305	75-100%
chr1:2546371-2546402;+	5.94760988302469	0.642872161083072	6.64782228796796	-0.383750761013273	0.234181472315843	chr1:2546313-2546515;+	0.224941486866305	75-100%
chr1:2546415-2546415;+	0.0170733189780867	1.63679575403623	0.0846412375954974	0.427988979557985	0.0282358576241779	chr1:2546313-2546515;+	0.224941486866305	75-100%
chr1:2546435-2546453;+	0.236368149495819	1.00764782801524	0.288245374696218	0.00661754621533808	0.013402159421074	chr1:2546313-2546515;+	0.224941486866305	75-100%
chr1:2546485-2546485;+	0	2.90599408363317	0.0175388964981474	0.92658945154955	-0.0834410660436679	chr1:2546313-2546515;+	0.224941486866305	75-100%
chr1:2546515-2546515;+	0	2.10637435595983	0.0231110345454962	0.647071117630004	-0.228174361867967	chr1:2546313-2546515;+	0.224941486866305	75-100%
chr1:2555069-2555073;+	0	3.67717903456895	0.00908551499085933	1.13102955064471	-0.0935370374426963	chr1:2555069-2555381;+	-0.27760284073046	0-25%
chr1:2555094-2555098;+	0	3.64588151935134	0.0175765249178435	1.1236051024569	0.151266339536352	chr1:2555069-2555381;+	-0.27760284073046	0-25%
chr1:2555147-2555147;+	0	4.16034429034232	0.00607753638505079	1.23825854452692	-0.144074856284257	chr1:2555069-2555381;+	-0.27760284073046	0-25%
chr1:2555182-2555200;+	0	1.90491891344133	0.0457627568499473	0.559752987640618	-0.058322530124568	chr1:2555069-2555381;+	-0.27760284073046	0-25%
chr1:2555220-2555220;+	0	3.45421132208009	0.0188734930158354	1.07669780670949	0.117860950135378	chr1:2555069-2555381;+	-0.27760284073046	0-25%
chr1:2555262-2555262;+	0	4.44721394941875	0.00266877805307454	1.29617604653757	-0.0775422491637985	chr1:2555069-2555381;+	-0.27760284073046	0-25%
chr1:2555273-2555280;+	0	2.88886075901478	0.0154483159026904	0.92145321934166	-0.12936773826214	chr1:2555069-2555381;+	-0.27760284073046	0-25%
chr1:2555310-2555324;+	0	2.70853248765921	0.0283030213753548	0.865468098252577	0.060184640757843	chr1:2555069-2555381;+	-0.27760284073046	0-25%
chr1:2555339-2555352;+	0.0554693697070384	1.33848409339288	0.0846909300250759	0.253226428755659	-0.138897013685962	chr1:2555069-2555381;+	-0.27760284073046	0-25%
chr1:2555377-2555381;+	0.311708725027388	0.763652519181524	0.325530962804625	-0.23420842245724	-0.20353999929064	chr1:2555069-2555381;+	-0.27760284073046	0-25%
chr1:2555533-2555533;+	0	5.06768666899549	0.00333129556642361	1.40961950992361	0.0105098992368673	chr1:2555533-2557813;+	0.116225650904257	50-75%
chr1:2555557-2555561;+	0	3.45542265615726	0.011920655653576	1.07700235291989	-0.0456122194828252	chr1:2555533-2557813;+	0.116225650904257	50-75%
chr1:2555580-2555644;+	0.184456167521579	0.878842118771321	0.205692782720452	-0.112178275119716	-0.213260953507852	chr1:2555533-2557813;+	0.116225650904257	50-75%
chr1:2555658-2555673;+	0	1.57842751738214	0.0617831283030189	0.396449287092235	-0.100157005822329	chr1:2555533-2557813;+	0.116225650904257	50-75%
chr1:2555675-2555692;+	0.236931680726534	0.862991987941814	0.295573473647576	-0.12798647255292	-0.120138731957478	chr1:2555533-2557813;+	0.116225650904257	50-75%
chr1:2555716-2555845;+	13.028380742386	0.474023277118656	13.0968275541667	-0.648400663166697	0.033596683025884	chr1:2555533-2557813;+	0.116225650904257	50-75%
chr1:2555847-2555893;+	1.16942012424877	0.695969969357762	1.38391176101583	-0.314818999007577	0.0538768206867001	chr1:2555533-2557813;+	0.116225650904257	50-75%
chr1:2555898-2555955;+	0.570929780421887	0.726669555997636	0.749361741810927	-0.277326068602587	-0.00108170507673394	chr1:2555533-2557813;+	0.116225650904257	50-75%
chr1:2555963-2555973;+	1.34360446344665	0.65866654757509	1.60710478206196	-0.362668785983128	0.0252518552063243	chr1:2555533-2557813;+	0.116225650904257	50-75%
chr1:2555975-2555999;+	0.132249364237873	1.07750861684802	0.185927559678527	0.0648415038086188	-0.0490052035058615	chr1:2555533-2557813;+	0.116225650904257	50-75%
chr1:2556011-2556011;+	0	6.3361288742254	0.00518615485911551	1.60364800408072	0.18528855602407	chr1:2555533-2557813;+	0.116225650904257	50-75%
chr1:2556029-2556131;+	12.7825071420471	0.616116184838218	13.8127081235527	-0.420674765034168	0.323838647620254	chr1:2555533-2557813;+	0.116225650904257	50-75%
chr1:2556155-2556172;+	14.864844573375	0.34693015274391	15.8740498928822	-0.919515905353599	-0.153669828016726	chr1:2555533-2557813;+	0.116225650904257	50-75%
chr1:2556187-2556235;+	27.9580107832933	0.386556423580598	29.140487076512	-0.825574210936467	0.0112429026082657	chr1:2555533-2557813;+	0.116225650904257	50-75%
chr1:2556237-2556291;+	4.43639305842094	0.513554618191937	4.92670091300576	-0.578826721979733	-0.0792925334932172	chr1:2555533-2557813;+	0.116225650904257	50-75%
chr1:2556302-2556317;+	5.436330248092	0.516849333755439	6.01238986970432	-0.573272078434652	0.0643698190888229	chr1:2555533-2557813;+	0.116225650904257	50-75%
chr1:2556331-2556373;+	160.888561361491	0.494516066059458	175.921379353658	-0.611639188567881	0.316906434163329	chr1:2555533-2557813;+	0.116225650904257	50-75%
chr1:2556395-2556441;+	451.902639944474	0.570460386163518	505.768797861863	-0.487549016840065	0.188457764346987	chr1:2555533-2557813;+	0.116225650904257	50-75%
chr1:2556454-2556501;+	18.3359509523966	0.815754831901823	23.6591701234413	-0.176880690214508	0.635326853660901	chr1:2555533-2557813;+	0.116225650904257	50-75%
chr1:2556507-2556594;+	82.42488718569	0.306542492789899	87.3683732772678	-1.0270186305127	-0.148985627869145	chr1:2555533-2557813;+	0.116225650904257	50-75%
chr1:2556599-2556623;+	1.88455247546249	0.626525648008071	2.26483540384289	-0.406122291285775	-0.00345792582457982	chr1:2555533-2557813;+	0.116225650904257	50-75%
chr1:2556630-2556672;+	0.501664290308843	0.649370063201844	0.575137602815562	-0.375015473569498	-0.261695194768156	chr1:2555533-2557813;+	0.116225650904257	50-75%
chr1:2556678-2556724;+	1.02319682506215	0.873059263370916	1.37470749690338	-0.117912550661238	0.26283925201833	chr1:2555533-2557813;+	0.116225650904257	50-75%
chr1:2556730-2556801;+	0.713889254466527	0.734883153913692	0.855486675302529	-0.267563416102538	-0.000448053071200716	chr1:2555533-2557813;+	0.116225650904257	50-75%
chr1:2556820-2556845;+	0	2.3949051443008	0.0378397823669193	0.758576633728682	0.0308957756219151	chr1:2555533-2557813;+	0.116225650904257	50-75%
chr1:2556878-2556879;+	0	3.06986555197977	0.0233338821336952	0.97423871101177	0.102304810150974	chr1:2555533-2557813;+	0.116225650904257	50-75%
chr1:2556894-2556894;+	0	4.70812238887823	0.0065975116985376	1.34569548783455	0.0243425071581143	chr1:2555533-2557813;+	0.116225650904257	50-75%
chr1:2556909-2556923;+	0	2.07578451887408	0.0725553238402876	0.634364537349926	0.153775648431973	chr1:2555533-2557813;+	0.116225650904257	50-75%
chr1:2556962-2556972;+	0	3.59961854822039	0.0148635641458441	1.11251296198996	0.0521133778307297	chr1:2555533-2557813;+	0.116225650904257	50-75%
chr1:2556991-2556999;+	0	3.70535355593926	0.0096562053287	1.13765930725832	-0.0815591835276297	chr1:2555533-2557813;+	0.116225650904257	50-75%
chr1:2557037-2557038;+	0	2.1951531507311	0.0351857338027852	0.68292965070266	-0.0444071672693114	chr1:2555533-2557813;+	0.116225650904257	50-75%
chr1:2557052-2557070;+	0.145855536338679	1.04989850379755	0.186014362507141	0.0422946336232793	-0.0682571920801063	chr1:2555533-2557813;+	0.116225650904257	50-75%
chr1:2557073-2557132;+	5.7395177974783	0.608347243233436	6.78822217739993	-0.431696911282961	0.241639713790046	chr1:2555533-2557813;+	0.116225650904257	50-75%
chr1:2557145-2557157;+	3.410337221941	0.758511191918665	3.5382138739536	-0.240076013531274	0.312838480569111	chr1:2555533-2557813;+	0.116225650904257	50-75%
chr1:2557171-2557222;+	3.81806853505934	0.829885363412076	4.51717271091319	-0.161963789888839	0.461965817675445	chr1:2555533-2557813;+	0.116225650904257	50-75%
chr1:2557226-2557246;+	0.210965240261153	1.24230791429148	0.317577489020903	0.188458503925799	0.210755279194052	chr1:2555533-2557813;+	0.116225650904257	50-75%
chr1:2557251-2557274;+	0.109880225449924	1.38429272135209	0.188296620652725	0.28245587074132	0.175322658247362	chr1:2555533-2557813;+	0.116225650904257	50-75%
chr1:2557284-2557322;+	0	1.84218945038126	0.082250966253299	0.530668581824094	0.10204261470002	chr1:2555533-2557813;+	0.116225650904257	50-75%
chr1:2557335-2557336;+	0	3.57319910496221	0.0105350047708221	1.10611443306384	-0.0161600198790439	chr1:2555533-2557813;+	0.116225650904257	50-75%
chr1:2557382-2557382;+	0	4.96802022426465	0.00401970455070217	1.39236671027451	0.000836647515511713	chr1:2555533-2557813;+	0.116225650904257	50-75%
chr1:2557400-2557407;+	0	2.43435830468654	0.0254395501810252	0.772769001769864	-0.0204515741162926	chr1:2555533-2557813;+	0.116225650904257	50-75%
chr1:2557420-2557420;+	0	3.99131391559941	0.00885128404829625	1.20223177250678	-0.0944782650657923	chr1:2555533-2557813;+	0.116225650904257	50-75%
chr1:2557447-2557448;+	0	3.01456803251888	0.0113924658212807	0.958450178866926	-0.226474821767165	chr1:2555533-2557813;+	0.116225650904257	50-75%
chr1:2557477-2557477;+	0	5.67382403803819	0.00577576831413409	1.50775172584035	0.122895970463112	chr1:2555533-2557813;+	0.116225650904257	50-75%
chr1:2557500-2557500;+	0	8.13917673092431	0.00534771513446816	1.8211609573709	0.376839170675483	chr1:2555533-2557813;+	0.116225650904257	50-75%
chr1:2557537-2557542;+	0.0628263296095647	2.78016767273965	0.369720206462855	0.888141978274766	0.991237957782553	chr1:2555533-2557813;+	0.116225650904257	50-75%
chr1:2557554-2557577;+	0.190844854128337	3.3220845739745	0.674524324841253	1.04282136914038	1.25262163138075	chr1:2555533-2557813;+	0.116225650904257	50-75%
chr1:2557581-2557646;+	0.111088370034715	4.13829128194218	0.463512626487081	1.23364211218964	1.30407310835598	chr1:2555533-2557813;+	0.116225650904257	50-75%
chr1:2557657-2557663;+	0.0266442656899373	1.96636572893276	0.113351980576611	0.587328592898132	0.280225798789969	chr1:2555533-2557813;+	0.116225650904257	50-75%
chr1:2557674-2557683;+	0	2.96741442922341	0.122981908276903	0.944756408276403	0.691233662121629	chr1:2555533-2557813;+	0.116225650904257	50-75%
chr1:2557703-2557704;+	0	2.78315160473779	0.0168167026368649	0.889073728016817	-0.151603998060844	chr1:2555533-2557813;+	0.116225650904257	50-75%
chr1:2557723-2557731;+	0.255012842913146	1.26676159013266	0.342668359512966	0.205389773046212	0.165956303794927	chr1:2555533-2557813;+	0.116225650904257	50-75%
chr1:2557749-2557769;+	0.4736272154724	0.908644188059026	0.667604975814661	-0.083212293872709	0.185395821169097	chr1:2555533-2557813;+	0.116225650904257	50-75%
chr1:2557784-2557808;+	0.978101529946288	0.658654312816081	1.11126198605013	-0.362684920209754	-0.00442132444793758	chr1:2555533-2557813;+	0.116225650904257	50-75%
chr1:2558338-2558382;+	1.59466123507004	0.972643799685834	2.03191587164359	-0.024092354722675	0.437639336539996	chr1:2558338-2558813;+	0.493072444874452	75-100%
chr1:2558385-2558440;+	0.213370188385964	1.05482980365886	0.296024789956219	0.0463647841118173	0.0220626365348537	chr1:2558338-2558813;+	0.493072444874452	75-100%
chr1:2558453-2558455;+	0	2.05425007279681	0.0369833976593412	0.625306622071657	-0.0622124224787294	chr1:2558338-2558813;+	0.493072444874452	75-100%
chr1:2558469-2558492;+	0.406723421223029	0.928232908613887	0.49129372825602	-0.0646860772292202	0.0855242497289173	chr1:2558338-2558813;+	0.493072444874452	75-100%
chr1:2558506-2558536;+	0.239185588725469	1.0779225398303	0.353672998364368	0.0651751066124737	0.104799192566754	chr1:2558338-2558813;+	0.493072444874452	75-100%
chr1:2558548-2558557;+	0	2.50284742672445	0.0418958047649833	0.796868751752389	0.128941371701123	chr1:2558338-2558813;+	0.493072444874452	75-100%
chr1:2558560-2558568;+	0.187088880562105	1.34758649419127	0.294993724879122	0.259113299471834	0.254760404153673	chr1:2558338-2558813;+	0.493072444874452	75-100%
chr1:2558572-2558589;+	0.0790127053490367	1.57640288743361	0.191014122543394	0.395334443347975	0.239171389761132	chr1:2558338-2558813;+	0.493072444874452	75-100%
chr1:2558605-2558608;+	0	2.99815842721603	0.0291466694168386	0.95370915578891	0.137460195147581	chr1:2558338-2558813;+	0.493072444874452	75-100%
chr1:2558618-2558635;+	0.340662689178759	1.60752283026435	0.587484567399819	0.412314299102219	0.546611280620887	chr1:2558338-2558813;+	0.493072444874452	75-100%
chr1:2558652-2558652;+	0	5.12231090311898	0.00828767130462432	1.41893186962804	0.079692168535902	chr1:2558338-2558813;+	0.493072444874452	75-100%
chr1:2558667-2558667;+	0	3.84209725637597	0.00796376627101131	1.16913670823137	-0.158163000610704	chr1:2558338-2558813;+	0.493072444874452	75-100%
chr1:2558688-2558711;+	0.140959122661754	1.48881318882583	0.280076574275383	0.345680414776469	0.336150034640279	chr1:2558338-2558813;+	0.493072444874452	75-100%
chr1:2558749-2558760;+	0.217557801218478	1.27512338933291	0.327532945640953	0.211104423992644	0.21649010457024	chr1:2558338-2558813;+	0.493072444874452	75-100%
chr1:2558788-2558813;+	0.0329987385250925	1.49729652452261	0.0964484401382994	0.350615633032645	0.034973828465305	chr1:2558338-2558813;+	0.493072444874452	75-100%
chr1:2559077-2559083;+	0	2.93268304168071	0.0172881021995447	0.93453025573442	-0.0708724995145045	chr1:2559077-2559231;+	-0.192536691743741	0-25%
chr1:2559099-2559107;+	0	2.10685835838919	0.025785164210932	0.647270678963995	-0.192010958019569	chr1:2559077-2559231;+	-0.192536691743741	0-25%
chr1:2559125-2559131;+	0	1.65224513192287	0.0589945246948646	0.43614896192966	-0.0860066691457965	chr1:2559077-2559231;+	-0.192536691743741	0-25%
chr1:2559143-2559163;+	0	2.03475968723891	0.0394614807609422	0.617026249560936	-0.0293864440894147	chr1:2559077-2559231;+	-0.192536691743741	0-25%
chr1:2559185-2559185;+	0	4.94306582090176	0.00231794885519459	1.38799278696004	0.00595641352814491	chr1:2559077-2559231;+	-0.192536691743741	0-25%
chr1:2559203-2559204;+	0	2.53490278955816	0.0263836344452086	0.807922618646033	-0.0151634780252417	chr1:2559077-2559231;+	-0.192536691743741	0-25%
chr1:2559223-2559231;+	0	3.00629745986695	0.0286952930599821	0.956063899798814	0.185448704120316	chr1:2559077-2559231;+	-0.192536691743741	0-25%
chr1:2559314-2559314;+	0	3.09351579146069	0.0164351118781488	0.980904674606808	-0.0258984605332997	chr1:2559314-2559997;+	-0.185362863722333	0-25%
chr1:2559326-2559329;+	0	4.94694731866596	0.0122006302034735	1.38867457094688	0.236143095285341	chr1:2559314-2559997;+	-0.185362863722333	0-25%
chr1:2559348-2559354;+	0	2.45063889816528	0.0327575200624686	0.778558645280403	0.0446462405397076	chr1:2559314-2559997;+	-0.185362863722333	0-25%
chr1:2559390-2559397;+	0	2.29487059488139	0.0407178404738737	0.721516402392803	0.0538298968183334	chr1:2559314-2559997;+	-0.185362863722333	0-25%
chr1:2559408-2559408;+	0	5.4785345795874	0.00533818270480016	1.47732881437462	0.0609264212944769	chr1:2559314-2559997;+	-0.185362863722333	0-25%
chr1:2559443-2559449;+	0	3.62210038391655	0.00753268877291918	1.11792096461036	-0.198571474012606	chr1:2559314-2559997;+	-0.185362863722333	0-25%
chr1:2559464-2559466;+	0	2.25390053176345	0.0323781896414087	0.705869492045326	-0.0165377915301651	chr1:2559314-2559997;+	-0.185362863722333	0-25%
chr1:2559479-2559492;+	0.17122711256598	1.07611611884253	0.236461467134289	0.0637182732399847	-0.035849126116907	chr1:2559314-2559997;+	-0.185362863722333	0-25%
chr1:2559506-2559507;+	0	2.38078115126396	0.0140611840849636	0.753438951106522	-0.314097205812617	chr1:2559314-2559997;+	-0.185362863722333	0-25%
chr1:2559520-2559520;+	0	5.33761587794197	0.00494294151657373	1.45469463306082	0.0299352553303878	chr1:2559314-2559997;+	-0.185362863722333	0-25%
chr1:2559533-2559542;+	0	2.11660748961975	0.0366033864697525	0.651280657090266	-0.0422523307879787	chr1:2559314-2559997;+	-0.185362863722333	0-25%
chr1:2559555-2559564;+	0.0387986617856508	1.46635807818588	0.114916179524916	0.332480072112368	0.0759505511886394	chr1:2559314-2559997;+	-0.185362863722333	0-25%
chr1:2559577-2559583;+	0	2.35520091572661	0.0366608785834228	0.744055923031297	0.0606195077128017	chr1:2559314-2559997;+	-0.185362863722333	0-25%
chr1:2559594-2559596;+	0	2.84835856706369	0.0192569362040695	0.909189319575047	-0.00225922534453871	chr1:2559314-2559997;+	-0.185362863722333	0-25%
chr1:2559607-2559607;+	0	3.97777190662535	0.0140226753100018	1.19927975238123	0.158792242167168	chr1:2559314-2559997;+	-0.185362863722333	0-25%
chr1:2559656-2559656;+	0	4.06501473441897	0.0128341309647323	1.21812424823176	0.134433460449003	chr1:2559314-2559997;+	-0.185362863722333	0-25%
chr1:2559669-2559674;+	0	3.67334990373255	0.014251323665098	1.13012459778642	0.0831095581566319	chr1:2559314-2559997;+	-0.185362863722333	0-25%
chr1:2559687-2559687;+	0	5.11984286246163	0.00207001505305596	1.41851326374343	0.0446418771685357	chr1:2559314-2559997;+	-0.185362863722333	0-25%
chr1:2559709-2559710;+	0	1.7207792611084	0.0708387274847044	0.471450326557442	-0.0317651568503174	chr1:2559314-2559997;+	-0.185362863722333	0-25%
chr1:2559724-2559735;+	0	1.89352115751621	0.0540178609503215	0.554540324264845	0.0104503067833537	chr1:2559314-2559997;+	-0.185362863722333	0-25%
chr1:2559750-2559750;+	0	5.15395351368559	0.00479231654670995	1.42428099418807	-0.00213366395392622	chr1:2559314-2559997;+	-0.185362863722333	0-25%
chr1:2559769-2559769;+	0	4.32285678330864	0.0113632586115497	1.27154169510196	0.122227469056294	chr1:2559314-2559997;+	-0.185362863722333	0-25%
chr1:2559790-2559790;+	0	3.82051941593858	0.0131028189674457	1.16424482223232	0.0933892814743902	chr1:2559314-2559997;+	-0.185362863722333	0-25%
chr1:2559803-2559803;+	0	5.924132074817	0.00456476789232397	1.54524946456155	0.14125047847856	chr1:2559314-2559997;+	-0.185362863722333	0-25%
chr1:2559828-2559844;+	0	2.36001610890463	0.0305856100421605	0.745829934740648	-0.0488749823941007	chr1:2559314-2559997;+	-0.185362863722333	0-25%
chr1:2559860-2559860;+	0	5.25572138538087	0.00675879772234747	1.44126466896386	0.0505077277715242	chr1:2559314-2559997;+	-0.185362863722333	0-25%
chr1:2559889-2559891;+	0	2.90347425827775	0.0176602741740073	0.925835960006821	0.000933586242887197	chr1:2559314-2559997;+	-0.185362863722333	0-25%
chr1:2559911-2559918;+	0.0342147980682483	1.51513744546781	0.0865445708699042	0.360904063169301	-0.00713987992382703	chr1:2559314-2559997;+	-0.185362863722333	0-25%
chr1:2559931-2559938;+	0	1.63826806303217	0.0587439457855428	0.428769930099874	-0.0990915875476881	chr1:2559314-2559997;+	-0.185362863722333	0-25%
chr1:2559981-2559981;+	0	3.09532200101615	0.0143679111077392	0.981411669226265	-0.096993569806482	chr1:2559314-2559997;+	-0.185362863722333	0-25%
chr1:2559997-2559997;+	0	4.09137437280782	0.00733430187291374	1.22373844108217	-0.0783765558288103	chr1:2559314-2559997;+	-0.185362863722333	0-25%
chr1:2560624-2560640;+	0	1.68594675584511	0.0573421581566325	0.45368770996322	-0.055606891703049	chr1:2560624-2561427;+	-0.0350160237882666	25-50%
chr1:2560653-2560653;+	0	6.41246623200849	0.00976142478430309	1.61405018226985	0.383917156325281	chr1:2560624-2561427;+	-0.0350160237882666	25-50%
chr1:2560666-2560669;+	0.047577787402828	1.44883496285818	0.101461445279445	0.322037835397711	-0.00381675515219498	chr1:2560624-2561427;+	-0.0350160237882666	25-50%
chr1:2560681-2560687;+	0	4.60672301068148	0.0164899298097518	1.32678420026008	0.295311795852541	chr1:2560624-2561427;+	-0.0350160237882666	25-50%
chr1:2560715-2560719;+	0.067635071766639	1.39530857607231	0.122105716709531	0.289340527141398	0.0337906463592668	chr1:2560624-2561427;+	-0.0350160237882666	25-50%
chr1:2560732-2560733;+	0	3.26615758501273	0.023282607905353	1.02807426934412	0.153259970172277	chr1:2560624-2561427;+	-0.0350160237882666	25-50%
chr1:2560755-2560767;+	0	1.80401623167694	0.0765983465199812	0.512480881595895	0.0834086926755718	chr1:2560624-2561427;+	-0.0350160237882666	25-50%
chr1:2560783-2560785;+	0	3.18633216561837	0.0203881991026244	1.00658209545732	0.0751145325370787	chr1:2560624-2561427;+	-0.0350160237882666	25-50%
chr1:2560800-2560807;+	0	2.28595034671529	0.034234462610388	0.718133585642801	-0.00685530389458389	chr1:2560624-2561427;+	-0.0350160237882666	25-50%
chr1:2560831-2560831;+	0	5.19077243812875	0.00322660489618484	1.43046397991865	0.0448941631084341	chr1:2560624-2561427;+	-0.0350160237882666	25-50%
chr1:2560843-2560843;+	0	5.39581149491603	0.00472216952835406	1.46411353798647	0.0922849672186163	chr1:2560624-2561427;+	-0.0350160237882666	25-50%
chr1:2560861-2560872;+	0	2.87876241424455	0.0266676121037487	0.918411647616328	0.0964758016562808	chr1:2560624-2561427;+	-0.0350160237882666	25-50%
chr1:2560894-2560894;+	0	4.98599194323811	0.00512474285766597	1.39550314480159	-0.00113268618105411	chr1:2560624-2561427;+	-0.0350160237882666	25-50%
chr1:2560912-2560915;+	0	3.2173826918032	0.0298973627160435	1.0150054423222	0.239527726858636	chr1:2560624-2561427;+	-0.0350160237882666	25-50%
chr1:2560927-2560927;+	0	3.10653981351201	0.0266104540000105	0.984553847833095	0.163818214146804	chr1:2560624-2561427;+	-0.0350160237882666	25-50%
chr1:2560946-2560946;+	0	2.73614627393425	0.0197010956379597	0.87427862196196	-0.0867258242406093	chr1:2560624-2561427;+	-0.0350160237882666	25-50%
chr1:2560964-2560965;+	0	3.61504820647767	0.0168247293493118	1.11622818592647	0.0829094738279432	chr1:2560624-2561427;+	-0.0350160237882666	25-50%
chr1:2560979-2560994;+	0	1.77258402559796	0.0762425557275519	0.497213662309484	0.060354877911861	chr1:2560624-2561427;+	-0.0350160237882666	25-50%
chr1:2561013-2561050;+	0.093575783562518	1.56705065715833	0.187793311079357	0.390166071774113	0.25816890034277	chr1:2560624-2561427;+	-0.0350160237882666	25-50%
chr1:2561065-2561082;+	0.178154386169952	1.21744504612495	0.295053374021843	0.170898733689848	0.16524835206303	chr1:2560624-2561427;+	-0.0350160237882666	25-50%
chr1:2561097-2561118;+	0	1.77121545226416	0.12487971942817	0.49654278476101	0.24797117064314	chr1:2560624-2561427;+	-0.0350160237882666	25-50%
chr1:2561135-2561156;+	0	1.77767746882374	0.0984629848101342	0.499705935972132	0.159545094891375	chr1:2560624-2561427;+	-0.0350160237882666	25-50%
chr1:2561167-2561187;+	0	1.76308695842382	0.0571832577833753	0.492547465928508	-0.0498331100953822	chr1:2560624-2561427;+	-0.0350160237882666	25-50%
chr1:2561198-2561249;+	2.94538481740101	0.574914059513426	3.15526364299136	-0.480794141120164	0.0623386389995666	chr1:2560624-2561427;+	-0.0350160237882666	25-50%
chr1:2561264-2561288;+	0	2.27478521397543	0.0384697688450148	0.713880793380631	0.0379247245544938	chr1:2560624-2561427;+	-0.0350160237882666	25-50%
chr1:2561304-2561305;+	0	2.80079798039346	0.0317248378613844	0.894563569189836	0.140867287006363	chr1:2560624-2561427;+	-0.0350160237882666	25-50%
chr1:2561320-2561326;+	0	1.99464268733599	0.0306341894678042	0.599730218274564	-0.168152963227903	chr1:2560624-2561427;+	-0.0350160237882666	25-50%
chr1:2561337-2561337;+	0	2.91403179877128	0.0188938535963075	0.928988573217667	0.0136850039133617	chr1:2560624-2561427;+	-0.0350160237882666	25-50%
chr1:2561357-2561378;+	0	2.33086597759823	0.057265240620573	0.735034605502862	0.223350283190041	chr1:2560624-2561427;+	-0.0350160237882666	25-50%
chr1:2561427-2561427;+	0	5.10252059936469	0.0065921130613348	1.41556953336019	0.0523901876728741	chr1:2560624-2561427;+	-0.0350160237882666	25-50%
chr1:2561597-2561597;+	0	5.39765585329142	0.00571917815113242	1.46441038223384	0.0957359575829528	chr1:2561597-2561939;+	-0.108920768972954	25-50%
chr1:2561615-2561615;+	0	4.34117300685192	0.0106038094011919	1.27521418785981	0.113276090752828	chr1:2561597-2561939;+	-0.108920768972954	25-50%
chr1:2561633-2561633;+	0	5.34664558951278	0.00727023279648847	1.45616279437604	0.120320682648195	chr1:2561597-2561939;+	-0.108920768972954	25-50%
chr1:2561675-2561682;+	0	2.45786851327638	0.0265640122653253	0.781117292100132	-0.0296755984857878	chr1:2561597-2561939;+	-0.108920768972954	25-50%
chr1:2561697-2561712;+	0.132249364237873	1.12224972171135	0.173774590490929	0.100179012760004	-0.0344728992248414	chr1:2561597-2561939;+	-0.108920768972954	25-50%
chr1:2561725-2561763;+	0.108976031292281	1.11136043816463	0.152995725695042	0.0917098657110273	-0.117585189973561	chr1:2561597-2561939;+	-0.108920768972954	25-50%
chr1:2561777-2561798;+	0.145955523795382	1.22863014796591	0.219849724447298	0.178842335550999	0.0832573904739562	chr1:2561597-2561939;+	-0.108920768972954	25-50%
chr1:2561806-2561826;+	0	1.58881967180264	0.0791905347694708	0.402149216711531	-0.00816224257833742	chr1:2561597-2561939;+	-0.108920768972954	25-50%
chr1:2561840-2561840;+	0	3.12901936044843	0.0139500211318551	0.990816500603609	-0.0914299587780913	chr1:2561597-2561939;+	-0.108920768972954	25-50%
chr1:2561870-2561871;+	0	3.23467272421649	0.0197353392982612	1.01966069287993	0.077935466658508	chr1:2561597-2561939;+	-0.108920768972954	25-50%
chr1:2561896-2561896;+	0	5.18792587248705	0.00474593433463028	1.42998752410711	0.0229809462557424	chr1:2561597-2561939;+	-0.108920768972954	25-50%
chr1:2561915-2561915;+	0	4.98158663586199	0.00733125320679889	1.39473537526	0.0836812983200541	chr1:2561597-2561939;+	-0.108920768972954	25-50%
chr1:2561934-2561939;+	0	3.04680947961459	0.0234669688261197	0.96769059630948	0.0872924403161298	chr1:2561597-2561939;+	-0.108920768972954	25-50%
chr1:2585588-2585599;+	0	1.72266626868344	0.0551501950716605	0.472402299866846	-0.0950909065300413	chr1:2585588-2586022;+	-0.15630276196374	0-25%
chr1:2585610-2585634;+	0.355757876303661	0.920487985545088	0.453462404476714	-0.0719637513009727	-0.00116570501807282	chr1:2585588-2586022;+	-0.15630276196374	0-25%
chr1:2585645-2585659;+	0	1.78802624201635	0.0380436864264727	0.504747776883179	-0.184602863099215	chr1:2585588-2586022;+	-0.15630276196374	0-25%
chr1:2585710-2585710;+	0	4.98389717639858	0.00961309445703608	1.39513814748547	0.196902998363628	chr1:2585588-2586022;+	-0.15630276196374	0-25%
chr1:2585721-2585721;+	0	4.26903458454289	0.00892145365905887	1.26065934629812	0.0110985044922622	chr1:2585588-2586022;+	-0.15630276196374	0-25%
chr1:2585738-2585773;+	0.0388340025080394	1.28941193977279	0.0754974274987349	0.220783374798771	-0.202546290749279	chr1:2585588-2586022;+	-0.15630276196374	0-25%
chr1:2585776-2585794;+	0.0858226558562818	1.15829588817107	0.138246572987962	0.127639029293163	-0.0968064973522557	chr1:2585588-2586022;+	-0.15630276196374	0-25%
chr1:2585829-2585829;+	0	6.11898988313988	0.00460152104775801	1.57335947030892	0.17670396956798	chr1:2585588-2586022;+	-0.15630276196374	0-25%
chr1:2585863-2585878;+	0	2.22843577964795	0.0434407575188637	0.696000245705597	0.0346507849144216	chr1:2585588-2586022;+	-0.15630276196374	0-25%
chr1:2585892-2585949;+	0.225500253806512	1.00872842497069	0.308084516256996	0.00754851798044001	-0.00124630857908173	chr1:2585588-2586022;+	-0.15630276196374	0-25%
chr1:2585960-2585978;+	0.140207466669192	1.19005650849517	0.199731025608308	0.15113516773458	0.07129744203559	chr1:2585588-2586022;+	-0.15630276196374	0-25%
chr1:2585991-2586000;+	0	1.44759443887361	0.124420515455324	0.321293812078814	0.0239230196314743	chr1:2585588-2586022;+	-0.15630276196374	0-25%
chr1:2586019-2586022;+	0	2.41320694168073	0.0235763774470085	0.765189131821223	-0.0736217213768438	chr1:2585588-2586022;+	-0.15630276196374	0-25%
chr1:2586471-2586487;+	0.239747526623295	1.03038014434574	0.330473794399794	0.0259949622904721	0.0761941576049757	chr1:2586457-2586540;+	0.290355255535101	75-100%
chr1:2586498-2586525;+	3.2334969688089	0.770682573675424	3.59224110094338	-0.226248921945373	0.374814421513275	chr1:2586457-2586540;+	0.290355255535101	75-100%
chr1:2586714-2586731;+	0	1.8222297198893	0.0482713569402776	0.521206251082438	-0.0860349275167331	chr1:2586714-2586868;+	0.415514503485971	75-100%
chr1:2586742-2586773;+	0.154283514702845	1.04531793090077	0.217171707522767	0.0384968002932222	-0.0345140449552503	chr1:2586714-2586868;+	0.415514503485971	75-100%
chr1:2586775-2586868;+	5.1102981357236	0.823116088079662	6.77338865129468	-0.169077819594881	0.488286248650853	chr1:2586714-2586868;+	0.415514503485971	75-100%
chr1:2587045-2587072;+	0.948094762708795	0.83975635297576	1.09692991906157	-0.151693403845761	0.136372691957824	chr1:2587035-2587264;+	0.408497083639282	75-100%
chr1:2587078-2587163;+	4.21022686288227	0.844854039878005	5.09741962979212	-0.146436629795202	0.36885148692955	chr1:2587035-2587264;+	0.408497083639282	75-100%
chr1:2587183-2587197;+	0	1.78803153776908	0.0484634201156409	0.504750349454796	-0.118981996362266	chr1:2587035-2587264;+	0.408497083639282	75-100%
chr1:2587216-2587216;+	0	4.12267901993632	0.00755391538273464	1.23035904636869	-0.0862004787612261	chr1:2587035-2587264;+	0.408497083639282	75-100%
chr1:2587235-2587238;+	0	2.20506574848304	0.0253213852866449	0.686843086725785	-0.141109135686304	chr1:2587035-2587264;+	0.408497083639282	75-100%
chr1:2587264-2587264;+	0	4.17706275390813	0.00465057872432805	1.24174199983419	-0.137797364371411	chr1:2587035-2587264;+	0.408497083639282	75-100%
chr1:3624953-3624974;+	0.271449346134401	0.801954719712757	0.312579165894271	-0.191700304663703	-0.145270083939529	chr1:3624953-3625341;+	0.31258952827365	75-100%
chr1:3624982-3625047;+	22.9347471635072	0.553497941090914	22.9635405318055	-0.513767980553418	0.198824397944363	chr1:3624953-3625341;+	0.31258952827365	75-100%
chr1:3625050-3625090;+	2.02820700214681	0.503564965084699	2.29512456732734	-0.595888986038897	-0.116614555587447	chr1:3624953-3625341;+	0.31258952827365	75-100%
chr1:3625110-3625110;+	0	3.71406062863121	0.0134316438173383	1.13969797784095	0.023515913508523	chr1:3624953-3625341;+	0.31258952827365	75-100%
chr1:3625141-3625154;+	0	1.93307227054608	0.0299422071136566	0.572496182048459	-0.188730558195854	chr1:3624953-3625341;+	0.31258952827365	75-100%
chr1:3625174-3625192;+	0.0653305468649351	1.37948688932519	0.116656291070538	0.279435154580343	-0.016804856617728	chr1:3624953-3625341;+	0.31258952827365	75-100%
chr1:3625204-3625208;+	0	2.38044958649808	0.0324489574416261	0.753317976714497	0.0116620467348656	chr1:3624953-3625341;+	0.31258952827365	75-100%
chr1:3625228-3625236;+	0	2.52121582213557	0.0321139316545116	0.803220047838941	0.0562580142645503	chr1:3624953-3625341;+	0.31258952827365	75-100%
chr1:3625250-3625251;+	0	3.58728271438118	0.0177611627591428	1.10953120969839	0.17210344698034	chr1:3624953-3625341;+	0.31258952827365	75-100%
chr1:3625268-3625277;+	0	2.48363295712202	0.022401477554124	0.79017482835954	-0.0928249293650001	chr1:3624953-3625341;+	0.31258952827365	75-100%
chr1:3625289-3625289;+	0	2.98290733030168	0.0137815660177127	0.949279522772552	-0.11281764180213	chr1:3624953-3625341;+	0.31258952827365	75-100%
chr1:3625341-3625341;+	0	4.81743979246214	0.0085937243301467	1.36563259124663	0.11419418987912	chr1:3624953-3625341;+	0.31258952827365	75-100%
chr1:3652132-3652132;+	0	5.49595509491382	0.0094021201001785	1.48008635126499	0.275684642658905	chr1:3652132-3652619;+	0.351865198777684	75-100%
chr1:3652152-3652154;+	0	4.36993714633081	0.00974989535024498	1.28095038094405	-0.00334631117005091	chr1:3652132-3652619;+	0.351865198777684	75-100%
chr1:3652175-3652184;+	0	3.36193165066424	0.0131645501044471	1.05317775964587	-0.0476646409138379	chr1:3652132-3652619;+	0.351865198777684	75-100%
chr1:3652222-3652234;+	0	2.01705269461571	0.0511331464180615	0.609434488227112	0.0393691138571021	chr1:3652132-3652619;+	0.351865198777684	75-100%
chr1:3652238-3652253;+	0.119475394753805	1.10957637015431	0.149809861376311	0.0903143986162806	-0.104576794776178	chr1:3652132-3652619;+	0.351865198777684	75-100%
chr1:3652259-3652315;+	6.94250665687218	0.648155172402583	8.2319937134774	-0.376642017732005	0.313063820698816	chr1:3652132-3652619;+	0.351865198777684	75-100%
chr1:3652331-3652405;+	7.55798500319666	0.688278180177254	9.09641842483139	-0.32447199649858	0.350829154017939	chr1:3652132-3652619;+	0.351865198777684	75-100%
chr1:3652421-3652457;+	0.335022242322783	1.12513314234903	0.507537141046021	0.102407835234532	0.194871990870027	chr1:3652132-3652619;+	0.351865198777684	75-100%
chr1:3652465-3652470;+	0	3.00708992889875	0.0136119606505408	0.956292832283838	-0.161745753246875	chr1:3652132-3652619;+	0.351865198777684	75-100%
chr1:3652484-3652518;+	4.53007385076884	0.775866594660315	6.42971463681579	-0.220425893008271	0.463094873142668	chr1:3652132-3652619;+	0.351865198777684	75-100%
chr1:3652544-3652555;+	4.53395447997159	0.559916804872758	5.02711038256875	-0.503752995519107	0.0879114273205093	chr1:3652132-3652619;+	0.351865198777684	75-100%
chr1:3652574-3652615;+	11.882582555519	0.655660578979741	13.4156506620444	-0.366641854250718	0.333987897390605	chr1:3652132-3652619;+	0.351865198777684	75-100%
chr1:3682328-3682338;+	0.0675821162479107	1.22500238383589	0.111892185232335	0.176273867663577	-0.0983009059563501	chr1:3682328-3682409;+	0.0891164877506563	50-75%
chr1:3682352-3682373;+	0.544503948656426	0.761254522924237	0.656212843588739	-0.236940228060789	-0.0120538380414372	chr1:3682328-3682409;+	0.0891164877506563	50-75%
chr1:3682399-3682403;+	0.821149566534081	0.88125301807732	0.97130928194906	-0.109798765289982	0.209697953124564	chr1:3682328-3682409;+	0.0891164877506563	50-75%
chr1:3772625-3772628;+	0	2.72558863827158	0.0237731809145384	0.870920620378344	-0.0329391028300846	chr1:3772625-3772801;+	-0.105765731009309	25-50%
chr1:3772652-3772670;+	0.611769005246743	0.754648538066052	0.720802227581558	-0.2445105298992	-0.077308956946166	chr1:3772625-3772801;+	-0.105765731009309	25-50%
chr1:3772697-3772697;+	0	5.01152699191324	0.00579980346157416	1.39994014759072	0.0128822981455814	chr1:3772625-3772801;+	-0.105765731009309	25-50%
chr1:3772708-3772709;+	0	3.69245022608723	0.0123684352711857	1.13462929954205	0.0303776874295605	chr1:3772625-3772801;+	-0.105765731009309	25-50%
chr1:3772733-3772776;+	0.288818443015256	0.868374185722232	0.376978043301506	-0.122586190713961	-0.0115547892608861	chr1:3772625-3772801;+	-0.105765731009309	25-50%
chr1:3772778-3772788;+	0	3.22971935882121	0.00979565780094865	1.01832957332443	-0.149382597388351	chr1:3772625-3772801;+	-0.105765731009309	25-50%
chr1:3772801-3772801;+	0	4.30348516620018	0.0059768819778182	1.26764062064565	-0.101153375981908	chr1:3772625-3772801;+	-0.105765731009309	25-50%
chr1:3857252-3857253;+	0	3.46110615894442	0.0146545949076434	1.07842984033151	-0.00955095728917965	chr1:3857252-3857358;+	-0.0281485186314169	25-50%
chr1:3857265-3857316;+	1.00194381773839	0.709012123337956	1.05431507753467	-0.298692677578119	0.0291581568119184	chr1:3857252-3857358;+	-0.0281485186314169	25-50%
chr1:3857335-3857335;+	0	4.10726443205216	0.00537132117732411	1.2271053286117	-0.148282083554968	chr1:3857252-3857358;+	-0.0281485186314169	25-50%
chr1:3857358-3857358;+	0	4.63180515244398	0.00485653370096571	1.33150056301119	-0.0620353513721212	chr1:3857252-3857358;+	-0.0281485186314169	25-50%
chr1:3857443-3857488;+	2.90676896264605	0.63119624750847	2.8236670173851	-0.399671183384374	0.0157528119904968	chr1:3857434-3857515;+	-0.0203996369587516	25-50%
chr1:3857491-3857515;+	0.21620308530374	0.953958184865693	0.273944903851112	-0.0409413228771177	-0.0204528058106998	chr1:3857434-3857515;+	-0.0203996369587516	25-50%
chr1:3900347-3900354;+	0	1.75834390418878	0.0515197475559228	0.490207640320482	-0.0298296980534387	chr1:3900347-3900438;+	-0.0563675751066922	25-50%
chr1:3900375-3900402;+	0.042435782162179	1.25624767474009	0.0816571550942432	0.19815054181015	-0.207131370265104	chr1:3900347-3900438;+	-0.0563675751066922	25-50%
chr1:3900404-3900428;+	0.143030116952643	1.13567843653517	0.196434969985254	0.110510759567502	-0.00201806852533773	chr1:3900347-3900438;+	-0.0563675751066922	25-50%
chr1:3900438-3900438;+	0	4.09240111293588	0.00482952525094585	1.2239563882021	-0.190929650896663	chr1:3900347-3900438;+	-0.0563675751066922	25-50%
chr1:5992627-5992672;+	6.7649998959784	0.39781967308309	7.41632312735663	-0.800627487671198	-0.214743980313478	chr1:5992620-5993426;+	-0.20676556674912	0-25%
chr1:5992676-5992748;+	11.4570179406455	0.38905636067758	12.2123530064117	-0.81997496003114	-0.0672104810968528	chr1:5992620-5993426;+	-0.20676556674912	0-25%
chr1:5992750-5992776;+	0.0597127214870208	1.14311685961304	0.0917059887398393	0.116181260249668	-0.256990946352255	chr1:5992620-5993426;+	-0.20676556674912	0-25%
chr1:5992792-5992801;+	0	3.71140173470128	0.0105091089694753	1.13907593279939	-0.05065863060652	chr1:5992620-5993426;+	-0.20676556674912	0-25%
chr1:5992815-5992820;+	0.213881737649838	1.20479377187657	0.350172317118287	0.161825427596003	0.244450155815361	chr1:5992620-5993426;+	-0.20676556674912	0-25%
chr1:5992844-5992858;+	0.064184518291009	1.34386845481351	0.117112606979881	0.256713519363309	-0.0378892366762504	chr1:5992620-5993426;+	-0.20676556674912	0-25%
chr1:5992884-5992891;+	0	1.77734359982969	0.0880019254514471	0.499542789302203	0.082439696594066	chr1:5992620-5993426;+	-0.20676556674912	0-25%
chr1:5992917-5992925;+	0	2.36723926009751	0.0410130243790264	0.748484309765038	0.0711920723428885	chr1:5992620-5993426;+	-0.20676556674912	0-25%
chr1:5992937-5992940;+	0	2.69775938958183	0.0431555357806062	0.86200642555932	0.217761659724912	chr1:5992620-5993426;+	-0.20676556674912	0-25%
chr1:5992979-5992983;+	0	3.72228619703303	0.0130370326293171	1.14161952373337	0.0425724492903603	chr1:5992620-5993426;+	-0.20676556674912	0-25%
chr1:5992998-5992998;+	0	3.63511130682546	0.00970213027900206	1.12103542692382	-0.104447997566286	chr1:5992620-5993426;+	-0.20676556674912	0-25%
chr1:5993029-5993056;+	0.0642882288803621	1.225740396573	0.114859940324263	0.176796998645011	-0.0712368011135568	chr1:5992620-5993426;+	-0.20676556674912	0-25%
chr1:5993074-5993074;+	0	5.48281719164461	0.00750833832777651	1.47800753171461	0.149324784281483	chr1:5992620-5993426;+	-0.20676556674912	0-25%
chr1:5993089-5993091;+	0	2.1091536190355	0.0559576009960365	0.648216424978987	0.108353858343181	chr1:5992620-5993426;+	-0.20676556674912	0-25%
chr1:5993104-5993104;+	0	4.61981725234239	0.00670252731658563	1.32924959272739	-0.0391510792591523	chr1:5992620-5993426;+	-0.20676556674912	0-25%
chr1:5993115-5993137;+	0	2.23749379506423	0.0597953603330779	0.699523679240165	0.170362596966465	chr1:5992620-5993426;+	-0.20676556674912	0-25%
chr1:5993175-5993183;+	0	3.13450880363742	0.0174041695293607	0.992338987887861	0.00700641112796963	chr1:5992620-5993426;+	-0.20676556674912	0-25%
chr1:5993197-5993198;+	0.111094041051994	1.22286945659475	0.180372264545663	0.174760195664484	-0.00114287555732887	chr1:5992620-5993426;+	-0.20676556674912	0-25%
chr1:5993212-5993213;+	0	2.0210289332224	0.0304113637588307	0.611145061913227	-0.183037875734869	chr1:5992620-5993426;+	-0.20676556674912	0-25%
chr1:5993248-5993248;+	0	4.00582203445069	0.00714889854899069	1.20538330221024	-0.142008878772193	chr1:5992620-5993426;+	-0.20676556674912	0-25%
chr1:5993288-5993289;+	0.0640269250400854	1.40129394221183	0.114449709438679	0.293058489116351	0.0160319245988859	chr1:5992620-5993426;+	-0.20676556674912	0-25%
chr1:5993299-5993299;+	0	5.33468358562259	0.00368600636920176	1.45421733070999	0.0534586535293433	chr1:5992620-5993426;+	-0.20676556674912	0-25%
chr1:5993341-5993346;+	0.0329488300371298	1.66263839965039	0.141834094724825	0.441595613156591	0.23212088446679	chr1:5992620-5993426;+	-0.20676556674912	0-25%
chr1:5993387-5993387;+	0	4.89568583813855	0.00754003703096301	1.37962708169802	0.0596935953087556	chr1:5992620-5993426;+	-0.20676556674912	0-25%
chr1:5993426-5993426;+	0	5.23601796055665	0.00489980328050291	1.43800225519108	0.0638597873593609	chr1:5992620-5993426;+	-0.20676556674912	0-25%
chr1:6026222-6026309;+	9.27416306029497	0.377850863740888	9.5147147576695	-0.845359161355966	-0.149304839758421	chr1:6026222-6026554;+	-0.104609763723389	25-50%
chr1:6026332-6026356;+	10.9126111380652	0.524121999209625	11.0972258693576	-0.561135222152403	0.131774705775243	chr1:6026222-6026554;+	-0.104609763723389	25-50%
chr1:6026370-6026379;+	12.4981657640851	0.402304556940339	13.0258310925718	-0.790890096215493	-0.0841422097066736	chr1:6026222-6026554;+	-0.104609763723389	25-50%
chr1:6026397-6026419;+	1.83898264882929	0.555839335432465	2.03988618113807	-0.510101444959751	0.000501371874974232	chr1:6026222-6026554;+	-0.104609763723389	25-50%
chr1:6026425-6026446;+	0	2.41808313058847	0.062951297900816	0.766942454534412	0.277360619281887	chr1:6026222-6026554;+	-0.104609763723389	25-50%
chr1:6026472-6026479;+	0	2.53575786962138	0.0403010327101419	0.808215563949633	0.143914657932794	chr1:6026222-6026554;+	-0.104609763723389	25-50%
chr1:6026530-6026530;+	0	4.62341107783807	0.00931736960346301	1.32992501850055	0.106961758428235	chr1:6026222-6026554;+	-0.104609763723389	25-50%
chr1:6026554-6026554;+	0	5.07248189722655	0.00789262216719964	1.41044101157887	0.0778374545685516	chr1:6026222-6026554;+	-0.104609763723389	25-50%
chr1:6095529-6095540;+	0.0668962494485961	1.2566666271478	0.102961911254496	0.198440163657416	-0.0881824635854701	chr1:6095529-6095730;+	-0.219692025135119	0-25%
chr1:6095568-6095568;+	0	5.90617557783788	0.00656300297839693	1.54261270691498	0.177703901710834	chr1:6095529-6095730;+	-0.219692025135119	0-25%
chr1:6095579-6095595;+	0	1.60202635990334	0.0902693602078876	0.409339315464453	0.0329137504472628	chr1:6095529-6095730;+	-0.219692025135119	0-25%
chr1:6095611-6095611;+	0	4.14563576158136	0.0119576781937896	1.23518228404231	0.0646367266634105	chr1:6095529-6095730;+	-0.219692025135119	0-25%
chr1:6095626-6095633;+	0	2.04183317980731	0.0736682348044483	0.620040513651966	0.152685770289344	chr1:6095529-6095730;+	-0.219692025135119	0-25%
chr1:6095651-6095663;+	0.156857051355097	0.984474897356213	0.206268175802724	-0.0135907064944243	-0.12376472295955	chr1:6095529-6095730;+	-0.219692025135119	0-25%
chr1:6095679-6095684;+	0	2.49297940300866	0.0280619528948366	0.793437380756736	0.0259617374512212	chr1:6095529-6095730;+	-0.219692025135119	0-25%
chr1:6095727-6095730;+	0	3.47364710163095	0.013309473489138	1.0815713901109	0.0179708261010934	chr1:6095529-6095730;+	-0.219692025135119	0-25%
chr1:6206058-6206176;+	11.9676722335323	0.545499916545339	12.4903073558393	-0.52641062303451	0.21012575609158	chr1:6206058-6206474;+	0.231181499775447	75-100%
chr1:6206192-6206195;+	0	1.93167877547012	0.0446303435975353	0.571869815960634	-0.0435642019103865	chr1:6206058-6206474;+	0.231181499775447	75-100%
chr1:6206216-6206216;+	0	3.50513952103757	0.0237197009648119	1.0894106192192	0.209678793685626	chr1:6206058-6206474;+	0.231181499775447	75-100%
chr1:6206236-6206239;+	0	2.08074995068384	0.0273255847702358	0.636439786023416	-0.161663645183212	chr1:6206058-6206474;+	0.231181499775447	75-100%
chr1:6206259-6206259;+	0	4.61250193968829	0.00575427524792628	1.32787312360068	-0.0498945732201468	chr1:6206058-6206474;+	0.231181499775447	75-100%
chr1:6206310-6206310;+	0	5.12539611250177	0.00284457275196677	1.4194548703145	0.0242721495237836	chr1:6206058-6206474;+	0.231181499775447	75-100%
chr1:6206327-6206340;+	0.0387272778024777	1.28865128840627	0.0852993261379895	0.220270824606663	-0.175962853956924	chr1:6206058-6206474;+	0.231181499775447	75-100%
chr1:6206361-6206375;+	0	1.96174624751278	0.0452467182833502	0.585285661101034	-0.0592921930994345	chr1:6206058-6206474;+	0.231181499775447	75-100%
chr1:6206409-6206409;+	0	6.11515216053023	0.00366222993067561	1.57281453571484	0.173346954913871	chr1:6206058-6206474;+	0.231181499775447	75-100%
chr1:6206426-6206426;+	0	5.02820678659953	0.00491643600214034	1.40282625975911	0.00328782070911871	chr1:6206058-6206474;+	0.231181499775447	75-100%
chr1:6206474-6206474;+	0	5.1072176991422	0.00407773758745898	1.41636874078298	0.0322930985247456	chr1:6206058-6206474;+	0.231181499775447	75-100%
chr1:6393503-6393503;+	0	4.00580100053093	0.00444213899312298	1.20537874137893	-0.181001742680051	chr1:6393503-6393970;+	0.0638528461861533	50-75%
chr1:6393514-6393528;+	0.11967892867014	1.09294891269214	0.183713106624769	0.0771997247147271	-0.058694186314484	chr1:6393503-6393970;+	0.0638528461861533	50-75%
chr1:6393533-6393546;+	0.823292775974909	0.767040235243582	1.02405186307577	-0.230363708905277	0.134024796938262	chr1:6393503-6393970;+	0.0638528461861533	50-75%
chr1:6393553-6393565;+	0.237264393151969	1.07401864432933	0.324090407428653	0.0620236410493527	0.0759010815739795	chr1:6393503-6393970;+	0.0638528461861533	50-75%
chr1:6393587-6393591;+	0	2.32536510969612	0.0319273986337987	0.73298230385183	0.00735021501730238	chr1:6393503-6393970;+	0.0638528461861533	50-75%
chr1:6393604-6393613;+	0	1.56195506929732	0.0944898805426759	0.387337073888079	0.000210208814384549	chr1:6393503-6393970;+	0.0638528461861533	50-75%
chr1:6393632-6393638;+	0	2.21002433553239	0.0456120523223805	0.688794111831074	0.0687723703645751	chr1:6393503-6393970;+	0.0638528461861533	50-75%
chr1:6393651-6393656;+	0	1.69577910396504	0.0848922960491253	0.458738558840129	0.0765044175398618	chr1:6393503-6393970;+	0.0638528461861533	50-75%
chr1:6393665-6393706;+	0	1.74367807530863	0.110415179229278	0.482932613690342	0.213517634918094	chr1:6393503-6393970;+	0.0638528461861533	50-75%
chr1:6393726-6393728;+	0	3.37522222521343	0.00993542334384729	1.05660474426399	-0.128828387853583	chr1:6393503-6393970;+	0.0638528461861533	50-75%
chr1:6393759-6393759;+	0	3.86240973809224	0.0094615566605063	1.17371668676533	-0.0356144506145655	chr1:6393503-6393970;+	0.0638528461861533	50-75%
chr1:6393786-6393803;+	0	1.90148416277097	0.0276751807520965	0.558185425154082	-0.259619625115067	chr1:6393503-6393970;+	0.0638528461861533	50-75%
chr1:6393814-6393848;+	0.413586285133478	0.761529950038555	0.481873780900086	-0.236626023445906	-0.0924895346830854	chr1:6393503-6393970;+	0.0638528461861533	50-75%
chr1:6393867-6393870;+	0.0710508035950591	1.25559731245263	0.1126186497239	0.197700754883916	-0.0737949978034527	chr1:6393503-6393970;+	0.0638528461861533	50-75%
chr1:6393892-6393925;+	0.287461255942796	0.976429521642145	0.374989551625548	-0.020718196952016	0.0485736887185431	chr1:6393503-6393970;+	0.0638528461861533	50-75%
chr1:6393940-6393941;+	0	1.93517002818567	0.061494423203388	0.573438258150415	0.0677695659751563	chr1:6393503-6393970;+	0.0638528461861533	50-75%
chr1:6393952-6393952;+	0	4.50737217905208	0.016476464349818	1.30784683952123	0.273770258520998	chr1:6393503-6393970;+	0.0638528461861533	50-75%
chr1:6393966-6393970;+	0	3.06846503734581	0.0258775937154864	0.973842358434105	0.170044468860089	chr1:6393503-6393970;+	0.0638528461861533	50-75%
chr1:6424750-6424750;+	0	4.86296323033267	0.00791206728112864	1.37380197161672	0.0573883706074512	chr1:6424750-6424800;+	0.0505653373783566	50-75%
chr1:6424775-6424778;+	0.372040785457316	0.981182122208713	0.499802812599361	-0.016500747056128	0.130607512623595	chr1:6424750-6424800;+	0.0505653373783566	50-75%
chr1:6424800-6424800;+	0	5.2769573287785	0.00289637910250454	1.44476716468513	0.0654341690621756	chr1:6424750-6424800;+	0.0505653373783566	50-75%
chr1:6579928-6579928;+	0	5.65730644763993	0.00992385177094433	1.50521940889123	0.289646928913653	chr1:6579928-6580266;+	-0.0574239939049401	25-50%
chr1:6579966-6580038;+	16.2427048699322	0.365452360722372	15.9595390668851	-0.874338456694573	-0.107761768551422	chr1:6579928-6580266;+	-0.0574239939049401	25-50%
chr1:6580055-6580071;+	1.11312133364465	0.553546837995882	1.2322243216393	-0.51369125138609	-0.145109216132043	chr1:6579928-6580266;+	-0.0574239939049401	25-50%
chr1:6580085-6580085;+	0	5.46815440946462	0.00379032408577315	1.47568153930862	0.0628099295327924	chr1:6579928-6580266;+	-0.0574239939049401	25-50%
chr1:6580097-6580113;+	0	3.35631422131621	0.022047812347429	1.05172522624155	0.15455792000372	chr1:6579928-6580266;+	-0.0574239939049401	25-50%
chr1:6580155-6580186;+	0	1.71586295102083	0.0548668952663929	0.468965194073964	-0.0993679362275909	chr1:6579928-6580266;+	-0.0574239939049401	25-50%
chr1:6580219-6580225;+	0	2.24210137685943	0.034417922577734	0.701310490750982	-0.0397973289030047	chr1:6579928-6580266;+	-0.0574239939049401	25-50%
chr1:6580266-6580266;+	0	4.83180837489292	0.00799181339008026	1.36821940446422	0.0621981929247513	chr1:6579928-6580266;+	-0.0574239939049401	25-50%
chr1:6613663-6613663;+	0	3.93309977471485	0.00475906791164866	1.18946992742843	-0.215289914836834	chr1:6613663-6614064;+	0.022867409767938	50-75%
chr1:6613686-6613714;+	0.168563826209316	0.980161703053119	0.209784761859701	-0.0174045405527697	-0.176804435352026	chr1:6613663-6614064;+	0.022867409767938	50-75%
chr1:6613731-6613769;+	13.4944846036226	0.45668049408239	13.6974457694773	-0.680775075508552	0.0555213612657983	chr1:6613663-6614064;+	0.022867409767938	50-75%
chr1:6613775-6613786;+	1.71732644354301	0.515592943830898	1.74034422550936	-0.575386069667035	-0.216378675621226	chr1:6613663-6614064;+	0.022867409767938	50-75%
chr1:6613818-6613897;+	2.58132649307524	0.494602804095339	2.58062012539979	-0.611486851567396	-0.160306421043597	chr1:6613663-6614064;+	0.022867409767938	50-75%
chr1:6613907-6613907;+	0	4.74412626744437	0.00425716864156236	1.35231247897741	-0.0353898738153289	chr1:6613663-6614064;+	0.022867409767938	50-75%
chr1:6613918-6613927;+	0.0359751823986028	1.34209671898599	0.0881156191264099	0.25556762929387	-0.116527014872601	chr1:6613663-6614064;+	0.022867409767938	50-75%
chr1:6613946-6613962;+	0	1.4487328052207	0.0780558160194505	0.32197658886019	-0.0884765538830763	chr1:6613663-6614064;+	0.022867409767938	50-75%
chr1:6613985-6613989;+	0.0484215630499246	1.57964497822021	0.0909897903840573	0.397118982358362	0.0128813664344165	chr1:6613663-6614064;+	0.022867409767938	50-75%
chr1:6614002-6614009;+	0.214835890153968	1.20207614745416	0.298968488929672	0.159863959246387	0.160764133593958	chr1:6613663-6614064;+	0.022867409767938	50-75%
chr1:6614045-6614052;+	0	2.43767033549537	0.0151440193985434	0.773949944684593	-0.266867679548445	chr1:6613663-6614064;+	0.022867409767938	50-75%
chr1:6614064-6614064;+	0	2.51001871741806	0.0225261918170447	0.799353920126277	-0.0971305129258998	chr1:6613663-6614064;+	0.022867409767938	50-75%
chr1:6624787-6624787;+	0	4.77263249317141	0.00403234949005318	1.35751598738632	-0.040038196760865	chr1:6624787-6625002;+	0.0524534619679006	50-75%
chr1:6624805-6624819;+	0	2.18093482218538	0.0433259633967761	0.677285373534111	0.0289724986749489	chr1:6624787-6625002;+	0.0524534619679006	50-75%
chr1:6624821-6624833;+	0.23400356028609	0.897212283188798	0.28787211244312	-0.0942095787724352	-0.0495121274110432	chr1:6624787-6625002;+	0.0524534619679006	50-75%
chr1:6624838-6624872;+	0.718679061653764	0.888060661690151	0.96948676181623	-0.103114734799811	0.222415900228234	chr1:6624787-6625002;+	0.0524534619679006	50-75%
chr1:6624875-6624921;+	0.0296851702528152	1.59630933091252	0.0717401720985329	0.406234104469717	-0.054561357269542	chr1:6624787-6625002;+	0.0524534619679006	50-75%
chr1:6624943-6624943;+	0	4.99534477043249	0.00390887320502248	1.39713093576629	-0.00779950092677373	chr1:6624787-6625002;+	0.0524534619679006	50-75%
chr1:6624958-6624969;+	0	1.93738393905405	0.0445541483455876	0.574431390214111	-0.0617223161602548	chr1:6624787-6625002;+	0.0524534619679006	50-75%
chr1:6624988-6624988;+	0	4.0327847863159	0.00558285122913703	1.21121009211375	-0.173251117947829	chr1:6624787-6625002;+	0.0524534619679006	50-75%
chr1:6625002-6625002;+	0	2.36746487985844	0.0183143862515208	0.748567090369155	-0.191416513479175	chr1:6624787-6625002;+	0.0524534619679006	50-75%
chr1:6625149-6625218;+	24.3774234244095	0.418857120596267	24.116548684868	-0.755868194252974	0.012952803990429	chr1:6625147-6625272;+	0.0355264473056842	50-75%
chr1:6625271-6625272;+	0	2.94384534285925	0.0218565538756775	0.937829980551633	0.0672767023546809	chr1:6625147-6625272;+	0.0355264473056842	50-75%
chr1:6785284-6785292;+	0	2.51995796519267	0.0305976334694964	0.802786592962194	0.0142699835483994	chr1:6785284-6785552;+	0.119470570191879	50-75%
chr1:6785312-6785328;+	0	1.89766069237202	0.0372838045009444	0.556437123660022	-0.1350922951109	chr1:6785284-6785552;+	0.119470570191879	50-75%
chr1:6785334-6785348;+	0.296265667560049	0.706075223620161	0.290452491831544	-0.302298055508766	-0.31489279618626	chr1:6785284-6785552;+	0.119470570191879	50-75%
chr1:6785356-6785376;+	0	1.63229000279754	0.0276085749350652	0.425594641465359	-0.368788582197489	chr1:6785284-6785552;+	0.119470570191879	50-75%
chr1:6785410-6785429;+	0.854907897778681	0.479868357566212	0.868854972565953	-0.637755772848035	-0.342340127355675	chr1:6785284-6785552;+	0.119470570191879	50-75%
chr1:6785431-6785551;+	150.785621300097	0.409447041164608	155.942731390045	-0.775604525864923	0.13103416578263	chr1:6785284-6785552;+	0.119470570191879	50-75%
chr1:6824826-6824851;+	0.236909218926016	0.983257640904382	0.296191703234762	-0.0146653399971922	-0.0217376566299918	chr1:6824826-6824993;+	0.467732707767749	75-100%
chr1:6824853-6824893;+	7.4601045367321	0.761684156827195	8.28134338672829	-0.236450155438106	0.479852317223349	chr1:6824826-6824993;+	0.467732707767749	75-100%
chr1:6824896-6824939;+	0.228919951058595	1.04513116970394	0.287769326112902	0.0383416004227063	0.0846784712191537	chr1:6824826-6824993;+	0.467732707767749	75-100%
chr1:6824957-6824966;+	0	2.4243578994262	0.0394463880778067	0.769193467186717	0.110444335148734	chr1:6824826-6824993;+	0.467732707767749	75-100%
chr1:6824993-6824993;+	0	5.64926200824665	0.00785440516774197	1.50398343486723	0.229028299150919	chr1:6824826-6824993;+	0.467732707767749	75-100%
chr1:7771243-7771252;+	0.0686722296645586	1.21819659544801	0.121184721936045	0.171434762847288	-0.10860228192298	chr1:7771243-7771462;+	-0.226355368354594	0-25%
chr1:7771269-7771355;+	24.2889162292078	0.293701552014788	25.916745162252	-1.06418751703491	-0.219477166595641	chr1:7771243-7771462;+	-0.226355368354594	0-25%
chr1:7771375-7771382;+	0.128216399819168	1.20053237301153	0.1817760944371	0.158747751077983	-0.00265647514248452	chr1:7771243-7771462;+	-0.226355368354594	0-25%
chr1:7771393-7771393;+	0	5.384510174134	0.00564136700611314	1.46229240381162	0.0551749854786157	chr1:7771243-7771462;+	-0.226355368354594	0-25%
chr1:7771425-7771434;+	0	2.39143053127696	0.02095647846658	0.757315539120728	-0.166184449686714	chr1:7771243-7771462;+	-0.226355368354594	0-25%
chr1:7771459-7771462;+	0	2.80467744952505	0.0104236479011501	0.895765845304775	-0.262609150888454	chr1:7771243-7771462;+	-0.226355368354594	0-25%
chr1:7771580-7771591;+	0	3.31541616588861	0.0197719776613514	1.04107610150267	0.118363511945318	chr1:7771580-7771727;+	-0.12831724535414	25-50%
chr1:7771602-7771638;+	0.181506522251631	1.00416794500169	0.229875719139501	0.00361270746626608	-0.0520915567119336	chr1:7771580-7771727;+	-0.12831724535414	25-50%
chr1:7771650-7771652;+	0	3.03368112141731	0.0104008009774341	0.963939857919886	-0.177300977035045	chr1:7771580-7771727;+	-0.12831724535414	25-50%
chr1:7771666-7771679;+	0	2.16310692288349	0.0402029796279894	0.670155974495934	0.0123272776292581	chr1:7771580-7771727;+	-0.12831724535414	25-50%
chr1:7771707-7771707;+	0	4.87362790001483	0.00698049320828284	1.37570473572974	0.0500666813522954	chr1:7771580-7771727;+	-0.12831724535414	25-50%
chr1:7771726-7771727;+	0	2.71017891574614	0.0176985865844179	0.865995924594877	-0.103190401907841	chr1:7771580-7771727;+	-0.12831724535414	25-50%
chr1:7783982-7784021;+	0.197911192699594	1.03212454662838	0.234251733532073	0.0274642136711386	0.0226206038040301	chr1:7783982-7784021;+	-0.0575252306163509	25-50%
chr1:7784148-7784148;+	0	4.10539210288185	0.0132394712880765	1.22670928514508	0.167547176954356	chr1:7784148-7784376;+	-0.0896606476176807	25-50%
chr1:7784187-7784188;+	0.0553683244532953	1.43719133164135	0.142052399486515	0.315029178223473	0.0650499765012924	chr1:7784148-7784376;+	-0.0896606476176807	25-50%
chr1:7784230-7784231;+	0	2.54762523765847	0.0209551198598069	0.812271085013148	-0.11499809401607	chr1:7784148-7784376;+	-0.0896606476176807	25-50%
chr1:7784259-7784319;+	0.888711158945727	0.804029359185318	1.01772638496894	-0.189456185340459	0.111787737068162	chr1:7784148-7784376;+	-0.0896606476176807	25-50%
chr1:7784341-7784349;+	0	2.95827969309774	0.0223599942344028	0.942078464694694	0.0591601408962301	chr1:7784148-7784376;+	-0.0896606476176807	25-50%
chr1:7784376-7784376;+	0	5.19311431968644	0.00579540089465844	1.43085576626175	0.0437790519364263	chr1:7784148-7784376;+	-0.0896606476176807	25-50%
chr1:7954265-7954265;+	0	3.95379028952165	0.00346966352813933	1.19402726090176	-0.194734834436799	chr1:7954265-7954626;+	-0.256149673887285	0-25%
chr1:7954284-7954295;+	0.658728203676534	0.669050816281852	0.773635195678723	-0.349081790196288	-0.0833862780972213	chr1:7954265-7954626;+	-0.256149673887285	0-25%
chr1:7954314-7954338;+	0.272875105585077	0.913093811943912	0.332066498188578	-0.078969200864428	-0.0124411179509003	chr1:7954265-7954626;+	-0.256149673887285	0-25%
chr1:7954342-7954359;+	0.0918401537694851	1.15840342023282	0.135948772464462	0.127719662253879	-0.107956445008231	chr1:7954265-7954626;+	-0.256149673887285	0-25%
chr1:7954375-7954398;+	0	1.4347903112941	0.0627546181962794	0.313576870708563	-0.170427261536329	chr1:7954265-7954626;+	-0.256149673887285	0-25%
chr1:7954447-7954447;+	0	4.79003019988651	0.00427327871094148	1.36067650307243	-0.0274861718277664	chr1:7954265-7954626;+	-0.256149673887285	0-25%
chr1:7954488-7954488;+	0	3.54749600823163	0.00847284556038092	1.09984383089246	-0.195853488512059	chr1:7954265-7954626;+	-0.256149673887285	0-25%
chr1:7954540-7954540;+	0	3.65006959709815	0.00973331800654439	1.12460229074721	-0.0970143831649666	chr1:7954265-7954626;+	-0.256149673887285	0-25%
chr1:7954575-7954575;+	0	4.4449684594073	0.0126727878205841	1.29573736730359	0.200077664340006	chr1:7954265-7954626;+	-0.256149673887285	0-25%
chr1:7954626-7954626;+	0	6.17805375035534	0.00930058777925719	1.58170336486876	0.258497779086998	chr1:7954265-7954626;+	-0.256149673887285	0-25%
chr1:7961603-7961654;+	1.95211044291043	0.46844387418093	2.09877795953176	-0.658684871852039	-0.170430188279863	chr1:7961603-7962112;+	-0.388868642182524	0-25%
chr1:7961659-7961709;+	128.944168880756	0.27025991825177	131.538754386797	-1.13643671787253	-0.27365362572411	chr1:7961603-7962112;+	-0.388868642182524	0-25%
chr1:7961723-7961777;+	23.8230089730871	0.332593195541215	25.5120489138485	-0.956173280342028	-0.0670963913267829	chr1:7961603-7962112;+	-0.388868642182524	0-25%
chr1:7961786-7961804;+	0	1.63138387453886	0.0346042734589951	0.42511233039196	-0.284481385013606	chr1:7961603-7962112;+	-0.388868642182524	0-25%
chr1:7961818-7961824;+	0	1.96662700831565	0.0290147606387204	0.587443998343269	-0.186549330146497	chr1:7961603-7962112;+	-0.388868642182524	0-25%
chr1:7961846-7961852;+	0	2.59551261382725	0.0163560061816281	0.828446287660528	-0.250906676407201	chr1:7961603-7962112;+	-0.388868642182524	0-25%
chr1:7961872-7961879;+	0	4.00614975130844	0.0111862205592024	1.20545435868764	0.0582225978901258	chr1:7961603-7962112;+	-0.388868642182524	0-25%
chr1:7961890-7961898;+	0	1.78808151472309	0.0575254750412991	0.504774626892375	-0.0050011051108394	chr1:7961603-7962112;+	-0.388868642182524	0-25%
chr1:7961915-7961924;+	0	1.99119691376456	0.0697347191122984	0.598228420941473	0.137507731178807	chr1:7961603-7962112;+	-0.388868642182524	0-25%
chr1:7961942-7961984;+	0.937721919666067	0.524671008732933	1.01968769981713	-0.560225865104987	-0.286942778672136	chr1:7961603-7962112;+	-0.388868642182524	0-25%
chr1:7961992-7962010;+	0	1.78616135630963	0.0703358077134554	0.503841378298296	0.0516979253953072	chr1:7961603-7962112;+	-0.388868642182524	0-25%
chr1:7962022-7962022;+	0	3.63434220259888	0.0175994232129763	1.12085163444345	0.13435248433899	chr1:7961603-7962112;+	-0.388868642182524	0-25%
chr1:7962036-7962036;+	0	3.45171337250261	0.0190696939063755	1.07606945015313	0.0993807678850457	chr1:7961603-7962112;+	-0.388868642182524	0-25%
chr1:7962083-7962083;+	0	4.85846436887082	0.00953343284398075	1.37299804407531	0.151965679638528	chr1:7961603-7962112;+	-0.388868642182524	0-25%
chr1:7962112-7962112;+	0	4.83631195563821	0.00446436820551183	1.36902861260027	-0.00248020314665909	chr1:7961603-7962112;+	-0.388868642182524	0-25%
chr1:7962763-7962784;+	0.46620914798547	1.23045429616505	0.669471155273147	0.180130973920877	0.401440197242405	chr1:7962763-7962878;+	-0.0295558383543442	25-50%
chr1:7962797-7962803;+	0	2.18884430239597	0.0346093979064311	0.680429740572909	-0.028962160388492	chr1:7962763-7962878;+	-0.0295558383543442	25-50%
chr1:7962826-7962844;+	0.28646921995322	0.917873715254993	0.368292482867861	-0.0744341333286997	0.00481669994410665	chr1:7962763-7962878;+	-0.0295558383543442	25-50%
chr1:7962877-7962878;+	0	3.97148709352077	0.0149043631358782	1.19790631104801	0.107300101560247	chr1:7962763-7962878;+	-0.0295558383543442	25-50%
chr1:7965322-7965326;+	0.0650418600444023	1.27073500661597	0.129072280019942	0.208109988341278	-0.0385751382411372	chr1:7965322-7965385;+	-0.276074250851263	0-25%
chr1:7965329-7965385;+	0.26044387527089	0.722559952241135	0.264626609946741	-0.282252225593197	-0.259835375907973	chr1:7965322-7965385;+	-0.276074250851263	0-25%
chr1:8318095-8318124;+	0.166525256405394	1.19501053706988	0.298058726104158	0.154743469432126	0.159391333424366	chr1:8318092-8318147;+	0.105706802402606	50-75%
chr1:8318126-8318147;+	0	2.27208925424765	0.0457598647481153	0.712850775438768	0.0943559481431865	chr1:8318092-8318147;+	0.105706802402606	50-75%
chr1:8878803-8878811;+	0	2.46497218742643	0.0350834717577152	0.783624046889483	0.0821603178837607	chr1:8878803-8878996;+	-0.441966826908202	0-25%
chr1:8878817-8878875;+	1.30098268977385	0.539477453020117	1.42899287352211	-0.536053403106046	-0.18415869111876	chr1:8878803-8878996;+	-0.441966826908202	0-25%
chr1:8878880-8878906;+	0.291911047590765	0.696197015581471	0.30834624592631	-0.314535685514197	-0.304617902922733	chr1:8878803-8878996;+	-0.441966826908202	0-25%
chr1:8878914-8878923;+	0	4.20143677226829	0.0112633645857827	1.24679566439751	0.0647087195014713	chr1:8878803-8878996;+	-0.441966826908202	0-25%
chr1:8878950-8878952;+	0.124017059822121	1.25136611417396	0.201478007595229	0.194768781023269	0.0736861363214607	chr1:8878803-8878996;+	-0.441966826908202	0-25%
chr1:8878996-8878996;+	0	4.69086051498976	0.00338144607571696	1.34250503836462	-0.0612016893988747	chr1:8878803-8878996;+	-0.441966826908202	0-25%
chr1:9181454-9181475;+	0	2.10857889680774	0.0329040206646765	0.647979711348854	-0.0945599850358569	chr1:9181454-9181718;+	-0.074406426224234	25-50%
chr1:9181513-9181530;+	0.0100894017856465	1.58029272864614	0.102080501434739	0.3974750836055	0.0655409350342252	chr1:9181454-9181718;+	-0.074406426224234	25-50%
chr1:9181543-9181552;+	0	1.83537290743277	0.0495475959540443	0.527448633292503	-0.0712472500175969	chr1:9181454-9181718;+	-0.074406426224234	25-50%
chr1:9181575-9181578;+	0	2.59402582062125	0.0202304482368658	0.827948589369305	-0.0831240932787773	chr1:9181454-9181718;+	-0.074406426224234	25-50%
chr1:9181589-9181591;+	0	2.52693878227386	0.0212144026950918	0.805189441621628	-0.093426347313436	chr1:9181454-9181718;+	-0.074406426224234	25-50%
chr1:9181631-9181640;+	0	3.14981033509118	0.012828759098521	0.996568807323191	-0.114186594606809	chr1:9181454-9181718;+	-0.074406426224234	25-50%
chr1:9181673-9181673;+	0	5.0583587678517	0.00389566089630149	1.40801925751881	0.0140816931426528	chr1:9181454-9181718;+	-0.074406426224234	25-50%
chr1:9181718-9181718;+	0	4.09806032202145	0.00919791553565482	1.22515669355165	-0.0288019460291626	chr1:9181454-9181718;+	-0.074406426224234	25-50%
chr1:9182149-9182165;+	0.0723266948789002	1.23760651068515	0.113177992863897	0.185165170786626	-0.0962357195006764	chr1:9182149-9182272;+	-0.2409166550153	0-25%
chr1:9182168-9182176;+	0.395885880160321	0.702299396140254	0.420557218681114	-0.306955410008002	-0.205742322710813	chr1:9182149-9182272;+	-0.2409166550153	0-25%
chr1:9182179-9182236;+	0.961304502449261	0.532267144821745	1.03643292385785	-0.547740681267092	-0.241072398768129	chr1:9182149-9182272;+	-0.2409166550153	0-25%
chr1:9182241-9182272;+	0.0135200363829587	1.47605399362896	0.0917693619921697	0.338204488288722	-0.037008211245423	chr1:9182149-9182272;+	-0.2409166550153	0-25%
chr1:9234663-9234663;+	0	2.0133585168851	0.0344404080252134	0.60784223238158	-0.108810402965359	chr1:9234663-9235116;+	-0.00770914418645963	25-50%
chr1:9234683-9234699;+	0.0883956290296125	1.18930628643875	0.133179179099393	0.150587428968903	-0.0692670184608423	chr1:9234663-9235116;+	-0.00770914418645963	25-50%
chr1:9234721-9234738;+	0.164712465855665	0.976228456234322	0.217074313091766	-0.0208970743558772	-0.111402653780453	chr1:9234663-9235116;+	-0.00770914418645963	25-50%
chr1:9234740-9234782;+	13.6353932307958	0.51183912791737	14.3675933518739	-0.581733034439429	0.210492723412144	chr1:9234663-9235116;+	-0.00770914418645963	25-50%
chr1:9234788-9234838;+	1.69646554460444	0.570257415137717	1.74262478545515	-0.487858117644212	-0.12524553614723	chr1:9234663-9235116;+	-0.00770914418645963	25-50%
chr1:9234842-9234848;+	0	3.42311800447524	0.00853906428758881	1.06884374148877	-0.165701668700884	chr1:9234663-9235116;+	-0.00770914418645963	25-50%
chr1:9234866-9234869;+	0	2.81781348657224	0.0232300840820493	0.899824486820483	-0.0194398037215283	chr1:9234663-9235116;+	-0.00770914418645963	25-50%
chr1:9234886-9234912;+	0.0493803521624933	1.35736072870501	0.0894411944348927	0.265390559972527	-0.0858541528880463	chr1:9234663-9235116;+	-0.00770914418645963	25-50%
chr1:9234921-9234975;+	1.79367033459937	0.514248331754074	1.97491055434713	-0.577654217005612	-0.133965679055556	chr1:9234663-9235116;+	-0.00770914418645963	25-50%
chr1:9234979-9235007;+	0.156787823996326	0.921129535260599	0.186546394818989	-0.0713585843552066	-0.18951127551861	chr1:9234663-9235116;+	-0.00770914418645963	25-50%
chr1:9235013-9235040;+	0.199178792636434	1.11069064944187	0.258170923253569	0.0911862313863805	0.0550754929319528	chr1:9234663-9235116;+	-0.00770914418645963	25-50%
chr1:9235063-9235063;+	0	4.36623210053984	0.00242715590288573	1.28021363650001	-0.096613224835195	chr1:9234663-9235116;+	-0.00770914418645963	25-50%
chr1:9235116-9235116;+	0	4.48082835312692	0.00951121497523092	1.30271661546831	0.0803852891567798	chr1:9234663-9235116;+	-0.00770914418645963	25-50%
chr1:9239715-9239715;+	0	4.16371901608259	0.00506304592655806	1.23896282790069	-0.158267910474738	chr1:9239715-9239918;+	0.234779758907278	75-100%
chr1:9239727-9239742;+	0	2.18504271193178	0.0601818644603495	0.678919861445821	0.16757564616378	chr1:9239715-9239918;+	0.234779758907278	75-100%
chr1:9239757-9239767;+	0	3.37249602840546	0.0258972899914544	1.05590289380124	0.231805419448356	chr1:9239715-9239918;+	0.234779758907278	75-100%
chr1:9239812-9239812;+	0	3.96202936235353	0.0163814653516143	1.19583537948777	0.187207133555511	chr1:9239715-9239918;+	0.234779758907278	75-100%
chr1:9239845-9239849;+	0	1.8043868485782	0.10051044788479	0.51265930609239	0.213430643029495	chr1:9239715-9239918;+	0.234779758907278	75-100%
chr1:9239860-9239860;+	0	5.65090586234214	0.00799750873724677	1.50423614501311	0.215627845557018	chr1:9239715-9239918;+	0.234779758907278	75-100%
chr1:9239874-9239877;+	0	4.42645710184572	0.0135260583632659	1.29211251938985	0.25502440096663	chr1:9239715-9239918;+	0.234779758907278	75-100%
chr1:9239895-9239904;+	0	4.99121990331771	0.0136779527960139	1.39641340889416	0.362589056121774	chr1:9239715-9239918;+	0.234779758907278	75-100%
chr1:9239918-9239918;+	0	5.15249081340417	0.00653819400843591	1.42403445225954	-0.00352999797874198	chr1:9239715-9239918;+	0.234779758907278	75-100%
chr1:9292845-9292851;+	0	1.96639889197005	0.066481892766291	0.587343241650841	0.129733194501069	chr1:9292845-9293039;+	0.646809693410246	75-100%
chr1:9292862-9292882;+	0.442214150973715	1.28629344584357	0.749538124583693	0.218680113494677	0.491052998774099	chr1:9292845-9293039;+	0.646809693410246	75-100%
chr1:9292894-9292913;+	5.63182045126784	0.9874138267158	9.35992826756428	-0.0110015913317565	0.600685997691722	chr1:9292845-9293039;+	0.646809693410246	75-100%
chr1:9292916-9292943;+	0.0993345348691592	1.18873815009698	0.139233340180344	0.150172401429291	-0.0347118671667228	chr1:9292845-9293039;+	0.646809693410246	75-100%
chr1:9292954-9292954;+	0	1.67749872381894	0.0717922203315808	0.449324396890879	-0.0243081314124266	chr1:9292845-9293039;+	0.646809693410246	75-100%
chr1:9292974-9293023;+	0.0834384572965011	1.30069622241838	0.157084334786613	0.228351757869944	0.0128073229169998	chr1:9292845-9293039;+	0.646809693410246	75-100%
chr1:9293039-9293039;+	0	4.22043278696441	0.00407536412049106	1.25071397649826	-0.130841550967047	chr1:9292845-9293039;+	0.646809693410246	75-100%
chr1:9539424-9539459;+	0.447840504196895	0.726876520197368	0.546982749330082	-0.277078719276758	-0.119049031464613	chr1:9539416-9539529;+	0.426753008237393	75-100%
chr1:9539466-9539467;+	0.118142542431092	0.994455333031024	0.168814583692957	-0.00482943775641162	-0.176402338282093	chr1:9539416-9539529;+	0.426753008237393	75-100%
chr1:9539487-9539492;+	2.00614689874005	1.02423082345765	2.9174582074076	0.0207956829228261	0.58032523072316	chr1:9539416-9539529;+	0.426753008237393	75-100%
chr1:9539497-9539529;+	0.135270143533278	1.21061383576797	0.20752580247361	0.166011266070868	0.0569495598426121	chr1:9539416-9539529;+	0.426753008237393	75-100%
chr1:9588683-9588683;+	0	5.0033003309578	0.00481397212551006	1.39851314574801	0.00953016679262908	chr1:9588683-9589020;+	0.0536271938762861	50-75%
chr1:9588699-9588699;+	0	3.25823591539887	0.0112604352569968	1.02596505315959	-0.15412667226615	chr1:9588683-9589020;+	0.0536271938762861	50-75%
chr1:9588720-9588756;+	12.6424789246108	0.498673782329288	13.0251248753913	-0.60436692824756	0.106601559095727	chr1:9588683-9589020;+	0.0536271938762861	50-75%
chr1:9588774-9588827;+	11.1146360174569	0.573930366226217	11.865219966777	-0.482281592898153	0.227438344810955	chr1:9588683-9589020;+	0.0536271938762861	50-75%
chr1:9588876-9588948;+	4.68903646759414	0.566629149558067	5.44653511603626	-0.493402174962661	0.0447182287071922	chr1:9588683-9589020;+	0.0536271938762861	50-75%
chr1:9588968-9588970;+	0	3.37225811012035	0.0118296737843814	1.05584161560115	-0.0546552239255802	chr1:9588683-9589020;+	0.0536271938762861	50-75%
chr1:9588987-9588996;+	0.182074202882708	1.01516965191413	0.226318456842213	0.0130772524458874	-0.00643558742621117	chr1:9588683-9589020;+	0.0536271938762861	50-75%
chr1:9589013-9589020;+	0.0479238283109549	1.45154294991503	0.092725330810648	0.323659781520545	-0.0389157976117543	chr1:9588683-9589020;+	0.0536271938762861	50-75%
chr1:9651490-9651543;+	0.959865021689068	0.594730804655519	1.04008327404001	-0.451359132433319	-0.123957223811237	chr1:9651490-9651890;+	-0.0871477669797935	25-50%
chr1:9651566-9651576;+	0	3.54714143913727	0.013207205438308	1.09975701185348	-0.00978531203638888	chr1:9651490-9651890;+	-0.0871477669797935	25-50%
chr1:9651639-9651673;+	2.60283890163956	0.550169887801884	2.75303733814901	-0.51900636667623	0.0402333950521995	chr1:9651490-9651890;+	-0.0871477669797935	25-50%
chr1:9651675-9651771;+	128.085674581093	0.326849745988631	125.407709134526	-0.971303696420013	-0.0131931248966655	chr1:9651490-9651890;+	-0.0871477669797935	25-50%
chr1:9651773-9651806;+	2.33549597110759	0.517224783429469	2.48602930272493	-0.572641347131668	-0.112291587008369	chr1:9651490-9651890;+	-0.0871477669797935	25-50%
chr1:9651829-9651834;+	0	2.15445043147806	0.0246186653942324	0.666673013016611	-0.166379139997348	chr1:9651490-9651890;+	-0.0871477669797935	25-50%
chr1:9651860-9651860;+	0	5.05496504949304	0.00446381513980201	1.40743631436847	0.0368471896546652	chr1:9651490-9651890;+	-0.0871477669797935	25-50%
chr1:9651890-9651890;+	0	5.28025389767296	0.00834110886129236	1.4453096116234	0.127175706862603	chr1:9651490-9651890;+	-0.0871477669797935	25-50%
chr1:9687440-9687470;+	0.0959041064561286	1.32941320939583	0.170581453441894	0.247319979445246	0.0609713365517952	chr1:9687431-9688079;+	-0.130164841625111	25-50%
chr1:9687481-9687507;+	0.258488559453613	0.922459115817236	0.274156752322416	-0.0701057460959422	-0.0587960554273015	chr1:9687431-9688079;+	-0.130164841625111	25-50%
chr1:9687546-9687546;+	0	3.99703412008241	0.00702123642811369	1.2034757111313	-0.164596558072607	chr1:9687431-9688079;+	-0.130164841625111	25-50%
chr1:9687601-9687612;+	0	2.05802403813166	0.0155490348687951	0.626900886204593	-0.447340555769018	chr1:9687431-9688079;+	-0.130164841625111	25-50%
chr1:9687633-9687674;+	2.16015455115829	0.477565156007589	2.27974874489422	-0.641934735221642	-0.107691015466515	chr1:9687431-9688079;+	-0.130164841625111	25-50%
chr1:9687676-9687685;+	2.16548781477366	0.5867581482006	2.29263879498581	-0.463081741442593	0.0163570539810873	chr1:9687431-9688079;+	-0.130164841625111	25-50%
chr1:9687687-9687757;+	0.363734122040759	0.79164599687556	0.432826164434578	-0.202937959985117	-0.0986879938751962	chr1:9687431-9688079;+	-0.130164841625111	25-50%
chr1:9687781-9687787;+	0	1.79554861192003	0.0677357480492181	0.508394335050984	0.0253314335368625	chr1:9687431-9688079;+	-0.130164841625111	25-50%
chr1:9687799-9687799;+	0	3.70050553940886	0.00903524033847738	1.13652211731129	-0.0613017188249108	chr1:9687431-9688079;+	-0.130164841625111	25-50%
chr1:9687811-9687842;+	0	1.95224308592233	0.0736749683325935	0.581067786806611	0.115215738990138	chr1:9687431-9688079;+	-0.130164841625111	25-50%
chr1:9687878-9687878;+	0	3.7696206633015	0.00701554484588076	1.15259529875443	-0.20376092844605	chr1:9687431-9688079;+	-0.130164841625111	25-50%
chr1:9687930-9687930;+	0	5.75976909430686	0.00812303919964012	1.52081014633307	0.247823167705258	chr1:9687431-9688079;+	-0.130164841625111	25-50%
chr1:9687974-9687976;+	0	2.78342309257958	0.0273231336869487	0.889158452054921	0.0849153804947835	chr1:9687431-9688079;+	-0.130164841625111	25-50%
chr1:9687992-9687997;+	0	2.44239481283643	0.0244317433595954	0.775631737871985	-0.0844867971673215	chr1:9687431-9688079;+	-0.130164841625111	25-50%
chr1:9688026-9688034;+	0	2.44808354819021	0.0193600324846936	0.777652470655228	-0.154709468730458	chr1:9687431-9688079;+	-0.130164841625111	25-50%
chr1:9688064-9688079;+	0	2.15686314589668	0.0630519945782258	0.667645179525955	0.19978645066375	chr1:9687431-9688079;+	-0.130164841625111	25-50%
chr1:9691464-9691540;+	0.997515260155477	0.545667530493876	1.02688786565703	-0.526143775581502	-0.166970866004844	chr1:9691464-9691585;+	-0.421213508201353	0-25%
chr1:9691574-9691574;+	0	4.27365497442058	0.0146362684665289	1.2615989145734	0.179801186860216	chr1:9691464-9691585;+	-0.421213508201353	0-25%
chr1:9691585-9691585;+	0	4.95279789672361	0.00414318865243811	1.38970121315106	-0.00945836920515664	chr1:9691464-9691585;+	-0.421213508201353	0-25%
chr1:9710394-9710394;+	0	3.69235732718829	0.0139041048868678	1.13460744630951	0.0737224839488515	chr1:9710394-9710570;+	-0.00754949136282762	25-50%
chr1:9710420-9710472;+	0.291113356761615	1.01284429472928	0.452300376625328	0.0110853721867146	0.127774601813027	chr1:9710394-9710570;+	-0.00754949136282762	25-50%
chr1:9710497-9710511;+	0.053597992125237	1.32970826038401	0.104615767873485	0.247512733357437	-0.0854234858293453	chr1:9710394-9710570;+	-0.00754949136282762	25-50%
chr1:9710539-9710545;+	0.0793124080219589	1.27949105032404	0.143316741525916	0.214074504934918	-0.0366027161969889	chr1:9710394-9710570;+	-0.00754949136282762	25-50%
chr1:9710570-9710570;+	0	4.43897834820378	0.0185079194383585	1.29456605338547	0.336439971615255	chr1:9710394-9710570;+	-0.00754949136282762	25-50%
chr1:9715925-9715930;+	0	1.77981642234658	0.0470146754192382	0.500750419366762	-0.0975781367889461	chr1:9715925-9716060;+	-0.086886052116302	25-50%
chr1:9715951-9715973;+	0	1.85913363276024	0.0687470352888862	0.538621215137708	0.0830708025421867	chr1:9715925-9716060;+	-0.086886052116302	25-50%
chr1:9715993-9715994;+	0	2.42385272357008	0.0171825876535047	0.769012456001717	-0.263973582770035	chr1:9715925-9716060;+	-0.086886052116302	25-50%
chr1:9716015-9716018;+	0.39964937452773	0.886168744070625	0.492976756122182	-0.104967143944042	0.051167380167124	chr1:9715925-9716060;+	-0.086886052116302	25-50%
chr1:9716038-9716045;+	0	2.29207077877174	0.0345927002815232	0.720456048890348	0.00864237459897332	chr1:9715925-9716060;+	-0.086886052116302	25-50%
chr1:9716060-9716060;+	0	5.34265834773238	0.0112331494454365	1.45551480562253	0.333979521978423	chr1:9715925-9716060;+	-0.086886052116302	25-50%
chr1:9943404-9943433;+	0.0387586251789939	1.3227324732008	0.0846697827284332	0.242944031290655	-0.151213992348882	chr1:9943404-9943508;+	-0.440472443782611	0-25%
chr1:9943435-9943465;+	1.05394323163458	0.504969652619006	1.13073306090506	-0.593469442163196	-0.338180581157165	chr1:9943404-9943508;+	-0.440472443782611	0-25%
chr1:9943475-9943490;+	1.68927546585069	0.436920040204819	1.78797983838542	-0.719196070110423	-0.24182027988333	chr1:9943404-9943508;+	-0.440472443782611	0-25%
chr1:9943505-9943508;+	0.0317327704939741	1.4060346169304	0.105883625972008	0.295992026512394	-0.0108815730899502	chr1:9943404-9943508;+	-0.440472443782611	0-25%
chr1:10032841-10032841;+	0	5.4655262758511	0.00443168620993018	1.47526397308152	0.0867406829841129	chr1:10032841-10033499;+	-0.072046437255831	25-50%
chr1:10032869-10032869;+	0	3.57259627300909	0.0266479742078819	1.10596788165702	0.317383362827272	chr1:10032841-10033499;+	-0.072046437255831	25-50%
chr1:10032902-10032905;+	0	2.81237223942978	0.0176232089103665	0.898145604837284	-0.0878413202980798	chr1:10032841-10033499;+	-0.072046437255831	25-50%
chr1:10032944-10033050;+	50.1051096985628	0.376061195084465	51.396628119876	-0.849482956288182	0.0264518533905389	chr1:10032841-10033499;+	-0.072046437255831	25-50%
chr1:10033111-10033134;+	0.344049964314015	0.736641091739647	0.379226579303356	-0.265488117478569	-0.201832166147933	chr1:10032841-10033499;+	-0.072046437255831	25-50%
chr1:10033138-10033245;+	5.21472282884833	0.447064539235198	5.91509478824394	-0.69925955324195	-0.104521943646934	chr1:10032841-10033499;+	-0.072046437255831	25-50%
chr1:10033247-10033261;+	0	3.03275574062159	0.0270467337770845	0.963674866930616	0.0978504356043691	chr1:10032841-10033499;+	-0.072046437255831	25-50%
chr1:10033303-10033303;+	0	4.96363551902245	0.00498199389239546	1.39159976729364	-0.00294901538207348	chr1:10032841-10033499;+	-0.072046437255831	25-50%
chr1:10033324-10033345;+	0	1.68081103647555	0.0425901965528236	0.451037782109329	-0.147906707717965	chr1:10032841-10033499;+	-0.072046437255831	25-50%
chr1:10033360-10033360;+	0	5.32732269642958	0.00322416851862903	1.45301800893817	0.065154557093438	chr1:10032841-10033499;+	-0.072046437255831	25-50%
chr1:10033371-10033371;+	0	5.24694421074082	0.00391970094594475	1.43981289298741	0.0343328514574588	chr1:10032841-10033499;+	-0.072046437255831	25-50%
chr1:10033396-10033396;+	0	5.15235698607136	0.0049441102722961	1.42401189182068	-0.00306078269344967	chr1:10032841-10033499;+	-0.072046437255831	25-50%
chr1:10033409-10033409;+	0	3.18053907384245	0.0119214997817315	1.0050014707573	-0.107472070702978	chr1:10032841-10033499;+	-0.072046437255831	25-50%
chr1:10033424-10033455;+	0.113408088589631	1.3899765838698	0.196788996572995	0.286014968016402	0.138685779666254	chr1:10032841-10033499;+	-0.072046437255831	25-50%
chr1:10033473-10033499;+	0	1.93745936727956	0.0871949428717685	0.574465206355338	0.185828092893338	chr1:10032841-10033499;+	-0.072046437255831	25-50%
chr1:10170487-10170497;+	0	3.21946467138943	0.0160044866873747	1.0155673274975	0.0245723210837676	chr1:10170487-10170655;+	0.0690379757323654	50-75%
chr1:10170513-10170528;+	0.0350017080181653	1.51632864834015	0.106934552577966	0.361586680549674	0.0166967258168964	chr1:10170487-10170655;+	0.0690379757323654	50-75%
chr1:10170546-10170553;+	0	2.52753299374108	0.0331910310340164	0.805393666928582	0.0856984773982365	chr1:10170487-10170655;+	0.0690379757323654	50-75%
chr1:10170574-10170579;+	0	2.45032072940124	0.0292257701247333	0.778445868233267	-0.0327216703198305	chr1:10170487-10170655;+	0.0690379757323654	50-75%
chr1:10170598-10170608;+	0	4.07665828652956	0.0142548911841765	1.22060861912987	0.167371871424919	chr1:10170487-10170655;+	0.0690379757323654	50-75%
chr1:10170655-10170655;+	0	5.04572350842997	0.00652953541257015	1.4058468974154	0.072662627349956	chr1:10170487-10170655;+	0.0690379757323654	50-75%
chr1:10210461-10210517;+	7.23857809062678	0.435885280948901	7.26373001834554	-0.721255592134854	-0.137733858231821	chr1:10210461-10210714;+	0.0590573409144625	50-75%
chr1:10210533-10210624;+	21.4469471342565	0.428534142479522	21.8591190041473	-0.736029141881798	0.029382206027689	chr1:10210461-10210714;+	0.0590573409144625	50-75%
chr1:10210630-10210659;+	0.282352448270498	0.94265792685664	0.387432662811065	-0.0512917522352797	0.00380879785214986	chr1:10210461-10210714;+	0.0590573409144625	50-75%
chr1:10210673-10210680;+	0	3.36571007549859	0.0193624199895725	1.05415340567172	0.125954607245465	chr1:10210461-10210714;+	0.0590573409144625	50-75%
chr1:10210693-10210714;+	0	2.48730976058218	0.0329931224951762	0.791459748211308	0.05888746113639	chr1:10210461-10210714;+	0.0590573409144625	50-75%
chr1:10399022-10399062;+	22.7712403168595	0.342598501227526	23.1729645442557	-0.930429082566111	-0.146699312547349	chr1:10398988-10399129;+	-0.0377476585773274	25-50%
chr1:10399064-10399071;+	28.9929630878892	0.455252693870522	32.4816946421926	-0.683494951342235	0.263125923566133	chr1:10398988-10399129;+	-0.0377476585773274	25-50%
chr1:10399076-10399099;+	3.46922870949117	0.409568940207254	3.7476541941016	-0.77534597129131	-0.259685823687754	chr1:10398988-10399129;+	-0.0377476585773274	25-50%
chr1:10399119-10399129;+	0	1.45543832161931	0.0693537480400153	0.325987611376581	-0.156294312406967	chr1:10398988-10399129;+	-0.0377476585773274	25-50%
chr1:10430395-10430414;+	0.0386051711616217	1.25825081524266	0.0815461290306831	0.199534440912485	-0.203177804467202	chr1:10430395-10430526;+	0.118645023184872	50-75%
chr1:10430429-10430498;+	1.45266999829553	0.806169066312593	1.75661559729182	-0.187147740541297	0.181012621398157	chr1:10430395-10430526;+	0.118645023184872	50-75%
chr1:10430501-10430526;+	0.025436756329326	1.39887452298926	0.10127352392736	0.291557521310586	-0.0586441830959694	chr1:10430395-10430526;+	0.118645023184872	50-75%
chr1:10430729-10430796;+	1.35596844759754	0.397408514686429	1.42925664962669	-0.801525664277688	-0.448414444956377	chr1:10430719-10430825;+	-0.476200328139096	0-25%
chr1:10430825-10430825;+	0	4.51610825664824	0.016550711485706	1.30952868789711	0.302464272620111	chr1:10430719-10430825;+	-0.476200328139096	0-25%
chr1:10474867-10474874;+	0	3.14787586566684	0.0155251411652759	0.996035195837293	-0.0568191877701543	chr1:10474867-10475036;+	-0.201517394659673	0-25%
chr1:10474887-10474889;+	0.563145538127872	0.626644319148944	0.620393403459528	-0.405957786156711	-0.232346112048677	chr1:10474867-10475036;+	-0.201517394659673	0-25%
chr1:10474900-10474900;+	0	4.2282971473568	0.00709760088552134	1.25233100028058	-0.0547339125962207	chr1:10474867-10475036;+	-0.201517394659673	0-25%
chr1:10474946-10474965;+	107.490224119798	0.258019891689909	103.117175054323	-1.17669362281653	-0.283962090784171	chr1:10474867-10475036;+	-0.201517394659673	0-25%
chr1:10475001-10475015;+	0	1.93941463962636	0.0400298499400912	0.575341339096633	-0.0415475005715705	chr1:10474867-10475036;+	-0.201517394659673	0-25%
chr1:10475026-10475036;+	0.0824119232376585	1.45414708829156	0.143363232679405	0.325216676048141	0.0936649155535058	chr1:10474867-10475036;+	-0.201517394659673	0-25%
chr1:11012651-11012688;+	45.8622037754799	0.51362285122856	42.2763310180506	-0.578711325245616	0.204767658955374	chr1:11012613-11012721;+	0.248415802488878	75-100%
chr1:11012691-11012704;+	0.15901868536365	1.10023117973728	0.212768222879601	0.082967896744621	0.00899855404765572	chr1:11012613-11012721;+	0.248415802488878	75-100%
chr1:11012717-11012721;+	0	1.89144073916774	0.0475035968997629	0.553585477875958	-0.0386574870683671	chr1:11012613-11012721;+	0.248415802488878	75-100%
chr1:11023331-11023336;+	0	1.65874501339927	0.0920627906893243	0.439559260554102	0.0353807328530155	chr1:11023331-11023582;+	-0.0448740073225625	25-50%
chr1:11023368-11023368;+	0	4.12408776610326	0.0168917263951346	1.23065579815446	0.244361768958943	chr1:11023331-11023582;+	-0.0448740073225625	25-50%
chr1:11023406-11023406;+	0	3.72937215823222	0.0163610393709766	1.14327144851502	0.0761299197991827	chr1:11023331-11023582;+	-0.0448740073225625	25-50%
chr1:11023458-11023470;+	0	1.58039265963258	0.0773547515653702	0.397530007738294	0.00571446785645785	chr1:11023331-11023582;+	-0.0448740073225625	25-50%
chr1:11023482-11023482;+	0	4.31368249054061	0.0074627380526019	1.26969635122204	-0.0306563060611051	chr1:11023331-11023582;+	-0.0448740073225625	25-50%
chr1:11023495-11023498;+	0	1.96578329323558	0.0626411093354	0.587071279546299	0.0889875053077137	chr1:11023331-11023582;+	-0.0448740073225625	25-50%
chr1:11023527-11023527;+	0	4.49390757104051	0.0114980142436822	1.30524827154678	0.184677716391438	chr1:11023331-11023582;+	-0.0448740073225625	25-50%
chr1:11023549-11023550;+	0.0533662944235152	1.34948336764697	0.121829657059307	0.260335072511034	0.0243150901853881	chr1:11023331-11023582;+	-0.0448740073225625	25-50%
chr1:11023582-11023582;+	0	5.9857069410464	0.00763667696966156	1.55423090011626	0.219419671420652	chr1:11023331-11023582;+	-0.0448740073225625	25-50%
chr1:11273116-11273116;+	0	4.31914202133373	0.00401064052196539	1.27079496936727	-0.111456501404689	chr1:11273116-11274032;+	-0.0377614143274168	25-50%
chr1:11273161-11273230;+	30.7595676656004	0.381742858607998	31.2905529274687	-0.836458157376871	-0.0775951212592204	chr1:11273116-11274032;+	-0.0377614143274168	25-50%
chr1:11273232-11273286;+	1.11327780229072	0.510795938812677	1.16186909517429	-0.583505128683555	-0.255699236749186	chr1:11273116-11274032;+	-0.0377614143274168	25-50%
chr1:11273301-11273311;+	0	1.64412136567179	0.101911357631167	0.431867746232988	0.102046379405031	chr1:11273116-11274032;+	-0.0377614143274168	25-50%
chr1:11273332-11273340;+	0	2.04792877376505	0.0420990224947505	0.62262969591743	-0.00887295435640911	chr1:11273116-11274032;+	-0.0377614143274168	25-50%
chr1:11273363-11273377;+	0	3.71437390655682	0.0316179433917791	1.13977123950803	0.393435702384994	chr1:11273116-11274032;+	-0.0377614143274168	25-50%
chr1:11273402-11273402;+	0	4.94094017905014	0.00566000223818056	1.38761919166238	-0.00357631245857903	chr1:11273116-11274032;+	-0.0377614143274168	25-50%
chr1:11273447-11273457;+	0	1.9229346258249	0.0372100414196355	0.567929039484639	-0.133224540029738	chr1:11273116-11274032;+	-0.0377614143274168	25-50%
chr1:11273460-11273494;+	0.84779541716802	0.574546600922134	0.870406140347967	-0.481349480678812	-0.202046531822377	chr1:11273116-11274032;+	-0.0377614143274168	25-50%
chr1:11273496-11273512;+	3.91396986337969	0.386005897705243	4.27757537980695	-0.826812119561797	-0.158588116603885	chr1:11273116-11274032;+	-0.0377614143274168	25-50%
chr1:11273515-11273534;+	0.165731139630999	0.874706987058908	0.211186283155418	-0.116274808732701	-0.229697593708315	chr1:11273116-11274032;+	-0.0377614143274168	25-50%
chr1:11273557-11273558;+	0	2.63902499262837	0.0254141798288578	0.842887006365974	0.0193198904392927	chr1:11273116-11274032;+	-0.0377614143274168	25-50%
chr1:11273580-11273590;+	0	3.21409266688208	0.0192730079054579	1.01411678787605	0.0504900803535819	chr1:11273116-11274032;+	-0.0377614143274168	25-50%
chr1:11273606-11273617;+	0	3.09947516010997	0.0194998278364693	0.98257632033605	0.0489641283245135	chr1:11273116-11274032;+	-0.0377614143274168	25-50%
chr1:11273630-11273630;+	0	4.03948524112652	0.019308737473362	1.21265205141834	0.252419027975937	chr1:11273116-11274032;+	-0.0377614143274168	25-50%
chr1:11273662-11273664;+	0	1.90750072075483	0.0484055093692208	0.560929421452826	-0.0456888235419722	chr1:11273116-11274032;+	-0.0377614143274168	25-50%
chr1:11273682-11273682;+	0	5.0061517939546	0.00813312700970273	1.39900802785061	0.102918404734867	chr1:11273116-11274032;+	-0.0377614143274168	25-50%
chr1:11273695-11273695;+	0	3.81240960520342	0.00886136797177498	1.16239911012515	-0.170641788845449	chr1:11273116-11274032;+	-0.0377614143274168	25-50%
chr1:11273707-11273741;+	0.0603482207830619	1.39004141631862	0.0966095469285993	0.28605548052355	-0.0331649064578051	chr1:11273116-11274032;+	-0.0377614143274168	25-50%
chr1:11273762-11273764;+	0	2.29569269970195	0.0267367561150155	0.721827506340636	-0.105596516476045	chr1:11273116-11274032;+	-0.0377614143274168	25-50%
chr1:11273788-11273800;+	0	1.65810961517385	0.058977169759615	0.439226475458119	-0.0851695064487642	chr1:11273116-11274032;+	-0.0377614143274168	25-50%
chr1:11273820-11273825;+	0.10100283993489	1.20723652018264	0.142601112831812	0.163584729668095	-0.0563504119121147	chr1:11273116-11274032;+	-0.0377614143274168	25-50%
chr1:11273858-11273872;+	0.0385154251659314	1.60659500678987	0.0878373490957608	0.411812825731582	0.0284363597090781	chr1:11273116-11274032;+	-0.0377614143274168	25-50%
chr1:11273890-11273904;+	0.0168678699935234	1.61186740516328	0.0934100781601897	0.414658626334698	0.0265339309510186	chr1:11273116-11274032;+	-0.0377614143274168	25-50%
chr1:11273917-11273939;+	0	1.67512299514784	0.0651647643318452	0.448093400838783	-0.0263050323856373	chr1:11273116-11274032;+	-0.0377614143274168	25-50%
chr1:11273953-11273972;+	0	2.05964109118172	0.0490124339846177	0.627583095399013	0.0134994903401808	chr1:11273116-11274032;+	-0.0377614143274168	25-50%
chr1:11274005-11274005;+	0	4.02856759036674	0.00708549540022883	1.21030130906529	-0.12108824574988	chr1:11273116-11274032;+	-0.0377614143274168	25-50%
chr1:11274032-11274032;+	0	4.65425297141779	0.0120864874515221	1.3356999693776	0.197354073858484	chr1:11273116-11274032;+	-0.0377614143274168	25-50%
chr1:11654802-11654821;+	0	1.88297451541443	0.0347405069167172	0.549688884441418	-0.177087906232295	chr1:11654802-11654929;+	-0.31333592737482	0-25%
chr1:11654859-11654903;+	47.1653287958761	0.256725167057064	46.2167500423094	-1.18106310972953	-0.317161574055992	chr1:11654802-11654929;+	-0.31333592737482	0-25%
chr1:11664043-11664047;+	0	2.32508962175728	0.0239128355172725	0.732879395298823	-0.145875782389988	chr1:11664043-11664420;+	-0.157360397879357	0-25%
chr1:11664077-11664146;+	5.24479711110185	0.474484211321096	5.81870060953945	-0.647556468687105	-0.0645561037914913	chr1:11664043-11664420;+	-0.157360397879357	0-25%
chr1:11664148-11664229;+	42.6828893463804	0.289654752465515	43.8657030934518	-1.07623868297396	-0.216023828398805	chr1:11664043-11664420;+	-0.157360397879357	0-25%
chr1:11664245-11664293;+	1.35940459698887	0.541520539565848	1.41667209213545	-0.53277013236749	-0.11452473580972	chr1:11664043-11664420;+	-0.157360397879357	0-25%
chr1:11664317-11664374;+	4.05126599158384	0.499201077440102	4.48345846798898	-0.603448971948597	-0.00514541420245274	chr1:11664043-11664420;+	-0.157360397879357	0-25%
chr1:11664379-11664401;+	0	1.5240998167734	0.081880231915374	0.366026821742487	-0.0242379754961211	chr1:11664043-11664420;+	-0.157360397879357	0-25%
chr1:11664420-11664420;+	0	4.91090316308814	0.00221562435488176	1.38232274093635	-0.000793439918987726	chr1:11664043-11664420;+	-0.157360397879357	0-25%
chr1:11691701-11691732;+	0.0600855881581493	2.92757990207424	0.231923808563018	0.933017514102898	0.850978825041036	chr1:11691695-11691747;+	0.806009245810489	75-100%
chr1:11736072-11736107;+	0.820092418653555	0.63322485417248	0.955302003594417	-0.396884094700463	-0.164699869026944	chr1:11736072-11736191;+	0.083611906482305	50-75%
chr1:11736125-11736188;+	8.68139096649051	0.471572423529135	9.04268400467454	-0.652903198753956	0.0732859939590734	chr1:11736072-11736191;+	0.083611906482305	50-75%
chr1:11806036-11806040;+	0.054248493184335	1.45707861655363	0.10638759758054	0.326965969448461	0.0185210677122583	chr1:11806036-11806281;+	0.0371037736204856	50-75%
chr1:11806055-11806070;+	0.0460583655915091	1.40492280549371	0.0929641767640337	0.295304924540373	-0.0608960982867676	chr1:11806036-11806281;+	0.0371037736204856	50-75%
chr1:11806082-11806135;+	0.2582849829427	0.818733187422396	0.308812937902287	-0.173715210176561	-0.160918387657923	chr1:11806036-11806281;+	0.0371037736204856	50-75%
chr1:11806139-11806178;+	1.16132645405663	0.516507716787453	1.235203611729	-0.573846371199956	-0.191468367943627	chr1:11806036-11806281;+	0.0371037736204856	50-75%
chr1:11806190-11806254;+	53.2104765685237	0.372208724371455	55.5916764278739	-0.858426902915742	0.0940015560483851	chr1:11806036-11806281;+	0.0371037736204856	50-75%
chr1:11806261-11806281;+	0.0727306575286381	1.23626447977587	0.111096047246871	0.184222782638068	-0.112000525369313	chr1:11806036-11806281;+	0.0371037736204856	50-75%
chr1:11806352-11806352;+	0	3.10264495383262	0.016875394549366	0.983464161278881	-0.0174318873839678	chr1:11806352-11806703;+	-0.0127608974259772	25-50%
chr1:11806379-11806379;+	0	5.85383970197997	0.0051919431467901	1.53488165160425	0.133103163623409	chr1:11806352-11806703;+	-0.0127608974259772	25-50%
chr1:11806420-11806440;+	0.241683359881836	0.902132854665329	0.287551721600885	-0.0894590007491074	-0.0405388716039676	chr1:11806352-11806703;+	-0.0127608974259772	25-50%
chr1:11806446-11806538;+	2.71865423439027	0.575614836797316	3.12882246228998	-0.479736040811519	0.0449867588259063	chr1:11806352-11806703;+	-0.0127608974259772	25-50%
chr1:11806556-11806566;+	0	1.96050853410631	0.0909700350078623	0.58473747425405	0.205607504954385	chr1:11806352-11806703;+	-0.0127608974259772	25-50%
chr1:11806607-11806607;+	0	6.58118140419154	0.0080838159844957	1.63660772378312	0.315025061124374	chr1:11806352-11806703;+	-0.0127608974259772	25-50%
chr1:11806628-11806629;+	0	4.1935594399388	0.0181678774865804	1.24516560626268	0.267620202661575	chr1:11806352-11806703;+	-0.0127608974259772	25-50%
chr1:11806644-11806644;+	0	2.60013077122571	0.0339061585570352	0.829990381936644	0.116364194967603	chr1:11806352-11806703;+	-0.0127608974259772	25-50%
chr1:11806659-11806659;+	0	4.08047173776802	0.0128324028425755	1.22142074836925	0.125916134697031	chr1:11806352-11806703;+	-0.0127608974259772	25-50%
chr1:11806703-11806703;+	0	4.86550411025401	0.00289160154650891	1.3742556875477	-0.0051833842631781	chr1:11806352-11806703;+	-0.0127608974259772	25-50%
chr1:11908199-11908209;+	0	2.17897341546237	0.0342665873169535	0.676503863348477	-0.0469187655486596	chr1:11908199-11908546;+	0.147223858525934	50-75%
chr1:11908251-11908251;+	0	4.14361926423769	0.0121486100508548	1.23475968698929	0.0616298787608722	chr1:11908199-11908546;+	0.147223858525934	50-75%
chr1:11908283-11908283;+	0	5.95384185391485	0.00387236717952325	1.54959458944766	0.157285960592432	chr1:11908199-11908546;+	0.147223858525934	50-75%
chr1:11908342-11908368;+	0	1.79765816508723	0.0586661792578238	0.509414223370155	0.00315101297843667	chr1:11908199-11908546;+	0.147223858525934	50-75%
chr1:11908384-11908403;+	0	1.81696681541187	0.0822191719945165	0.518693991088147	0.083464605038918	chr1:11908199-11908546;+	0.147223858525934	50-75%
chr1:11908432-11908453;+	0	1.94968828600265	0.126147227241102	0.579930364786309	0.313434214405065	chr1:11908199-11908546;+	0.147223858525934	50-75%
chr1:11908464-11908470;+	0	3.41939313132318	0.0171730325580486	1.06789806994602	0.0265581247233828	chr1:11908199-11908546;+	0.147223858525934	50-75%
chr1:11908484-11908484;+	0	4.26143495666582	0.00688278317855296	1.25911172817054	-0.0402981166079328	chr1:11908199-11908546;+	0.147223858525934	50-75%
chr1:11908528-11908528;+	0	2.52513577632574	0.0323580950221994	0.804569470116244	0.0475666847009213	chr1:11908199-11908546;+	0.147223858525934	50-75%
chr1:11908546-11908546;+	0	3.87127034117664	0.0355074184227212	1.17570700064964	0.464566959553605	chr1:11908199-11908546;+	0.147223858525934	50-75%
chr1:11934611-11934611;+	0	2.17171361086554	0.0376310552159437	0.673605106454822	-0.011205606294672	chr1:11934611-11934798;+	-0.0871522165306557	25-50%
chr1:11934632-11934653;+	0.133808733529538	0.92149253601484	0.188065889955961	-0.0710163563335395	-0.176944331781533	chr1:11934611-11934798;+	-0.0871522165306557	25-50%
chr1:11934657-11934770;+	76.6576207479038	0.307092668416895	76.9058374274129	-1.02546110370842	-0.0889649345208549	chr1:11934611-11934798;+	-0.0871522165306557	25-50%
chr1:11934772-11934781;+	0	2.36029860547526	0.040172523815466	0.745933899589902	0.0842988998579799	chr1:11934611-11934798;+	-0.0871522165306557	25-50%
chr1:11934798-11934798;+	0	5.03977805034671	0.00439611169331115	1.40482282144971	0.0240623383097307	chr1:11934611-11934798;+	-0.0871522165306557	25-50%
chr1:11980166-11980175;+	0	1.67081109482993	0.0444181287811276	0.445854700970963	-0.176922579174145	chr1:11980166-11980516;+	-0.267687407245008	0-25%
chr1:11980181-11980319;+	5.29450223857129	0.381514086460625	5.253689324032	-0.836978844334702	-0.27974093525883	chr1:11980166-11980516;+	-0.267687407245008	0-25%
chr1:11980324-11980340;+	0.317058926508811	0.691735336431414	0.351291229034801	-0.3201200767323	-0.252308748554938	chr1:11980166-11980516;+	-0.267687407245008	0-25%
chr1:11980362-11980375;+	0.360277440567844	0.847348983059595	0.435073689941405	-0.143875374846788	-0.00735080979534461	chr1:11980166-11980516;+	-0.267687407245008	0-25%
chr1:11980391-11980400;+	0	3.26911140359218	0.014678086403533	1.02885944112462	-0.0159556089468187	chr1:11980166-11980516;+	-0.267687407245008	0-25%
chr1:11980435-11980488;+	40.8616108084877	0.287488112740523	40.8992792685782	-1.08276021622993	-0.150648878635479	chr1:11980166-11980516;+	-0.267687407245008	0-25%
chr1:11980508-11980516;+	0	2.70656010019518	0.0195750602865545	0.864835350416202	-0.062306546225259	chr1:11980166-11980516;+	-0.267687407245008	0-25%
chr1:12019388-12019388;+	0	4.46016938711071	0.00377225336989784	1.29870270508822	-0.0785732011138853	chr1:12019388-12019657;+	-0.0684454065783361	25-50%
chr1:12019400-12019402;+	0	2.65594175856162	0.0220355320146489	0.848437094545094	-0.0746475634576321	chr1:12019388-12019657;+	-0.0684454065783361	25-50%
chr1:12019411-12019414;+	0.181266970975986	0.981074314816869	0.245971443620864	-0.0165961885173966	-0.0426026962184661	chr1:12019388-12019657;+	-0.0684454065783361	25-50%
chr1:12019437-12019443;+	2.18413253889703	0.479321593316542	2.24146337635388	-0.638746011421883	-0.273307467960527	chr1:12019388-12019657;+	-0.0684454065783361	25-50%
chr1:12019470-12019532;+	123.880582815158	0.325121416865463	122.280003504217	-0.975908842181961	-0.0579002560878948	chr1:12019388-12019657;+	-0.0684454065783361	25-50%
chr1:12019534-12019625;+	2.51202781201258	0.560112900648754	2.58482626784401	-0.503448848891959	-0.0846359994207977	chr1:12019388-12019657;+	-0.0684454065783361	25-50%
chr1:12019641-12019641;+	0	4.46454472885166	0.0047867926916397	1.29955435676112	-0.104593979982911	chr1:12019388-12019657;+	-0.0684454065783361	25-50%
chr1:12019657-12019657;+	0	4.14856980545513	0.00814261903035765	1.23579680419467	-0.0883788776432655	chr1:12019388-12019657;+	-0.0684454065783361	25-50%
chr1:12030173-12030183;+	0	2.36676316047251	0.0779484541104505	0.748309601412737	0.341366250918155	chr1:12030173-12030250;+	0.371027894601952	75-100%
chr1:12030201-12030210;+	0.0638380180480799	1.57684224262293	0.166086212757735	0.395576491812565	0.194105499365111	chr1:12030173-12030250;+	0.371027894601952	75-100%
chr1:12030241-12030250;+	0	3.45754918594775	0.0180154616234524	1.07753673390905	0.118928066041782	chr1:12030173-12030250;+	0.371027894601952	75-100%
chr1:12062933-12062942;+	0	1.95021085969923	0.0525637722552917	0.580163140933271	-0.00996122733386351	chr1:12062933-12064291;+	0.151548854054725	50-75%
chr1:12062973-12062973;+	0	3.95951082679022	0.00847305784568234	1.19528306965491	-0.101346702461464	chr1:12062933-12064291;+	0.151548854054725	50-75%
chr1:12062984-12062993;+	0	2.58685495210362	0.0287624161192886	0.825544156028343	0.0207133813839162	chr1:12062933-12064291;+	0.151548854054725	50-75%
chr1:12063005-12063021;+	0	3.23209986939021	0.0200994374240757	1.01896954334803	0.0942138421390667	chr1:12062933-12064291;+	0.151548854054725	50-75%
chr1:12063050-12063050;+	0	4.34347256618939	0.0110541475374124	1.27567416561987	0.132040165928617	chr1:12062933-12064291;+	0.151548854054725	50-75%
chr1:12063073-12063080;+	0.1426177784146	1.05925794017643	0.185080083184751	0.0500034562960333	-0.0506984501360063	chr1:12062933-12064291;+	0.151548854054725	50-75%
chr1:12063082-12063095;+	0	2.45219479146389	0.0171579842331013	0.77910993128313	-0.247650769802674	chr1:12062933-12064291;+	0.151548854054725	50-75%
chr1:12063113-12063116;+	0	2.60325026013646	0.0196294985747289	0.831031840922207	-0.0981818099138675	chr1:12062933-12064291;+	0.151548854054725	50-75%
chr1:12063132-12063259;+	11.418342792056	0.540338993591981	11.9238157148514	-0.534667380891383	0.069218932641112	chr1:12062933-12064291;+	0.151548854054725	50-75%
chr1:12063262-12063276;+	6.01445732085592	0.424220573771302	6.09775911854522	-0.744816545949716	-0.0670183647078305	chr1:12062933-12064291;+	0.151548854054725	50-75%
chr1:12063290-12063386;+	76.904210618817	0.452999828732834	80.0599000731124	-0.68780392436462	0.238198194780175	chr1:12062933-12064291;+	0.151548854054725	50-75%
chr1:12063412-12063418;+	5.12103309866791	0.685417959418094	6.04470808474492	-0.328089040623534	0.259645066686565	chr1:12062933-12064291;+	0.151548854054725	50-75%
chr1:12063422-12063495;+	3.02210232645698	0.505926313285811	3.2513367613681	-0.591825464596011	-0.112573246778662	chr1:12062933-12064291;+	0.151548854054725	50-75%
chr1:12063506-12063518;+	1.19411858099346	0.507629469162981	1.31533184505999	-0.588906347924661	-0.301860686443272	chr1:12062933-12064291;+	0.151548854054725	50-75%
chr1:12063537-12063610;+	16.5535492451133	0.372998285132833	18.1355865620584	-0.856586329728791	-0.00231939964637029	chr1:12062933-12064291;+	0.151548854054725	50-75%
chr1:12063628-12063640;+	2.25804544244149	0.519038447754027	2.27893097537221	-0.569600941224234	-0.0337748578939003	chr1:12062933-12064291;+	0.151548854054725	50-75%
chr1:12063659-12063666;+	0.308127813286686	0.757038548366444	0.364156373247135	-0.241764011365531	-0.155663713905492	chr1:12062933-12064291;+	0.151548854054725	50-75%
chr1:12063692-12063717;+	0.633475132108018	0.619196829957584	0.663178595862309	-0.416342551470266	-0.155755205329219	chr1:12062933-12064291;+	0.151548854054725	50-75%
chr1:12063740-12063752;+	0.0852374863008501	1.28736061122493	0.135628101423073	0.2194004341791	0.00976647081978968	chr1:12062933-12064291;+	0.151548854054725	50-75%
chr1:12063768-12063775;+	0.0522864381051522	1.30545640218956	0.0858100593701901	0.231524744880678	-0.164844933729	chr1:12062933-12064291;+	0.151548854054725	50-75%
chr1:12063787-12063826;+	0.173183438706878	0.997640968031266	0.233607561728465	-0.00205144980363301	-0.0533454272539156	chr1:12062933-12064291;+	0.151548854054725	50-75%
chr1:12063830-12063838;+	0	2.78904255664624	0.0139229832334518	0.890910282010498	-0.184368108189254	chr1:12062933-12064291;+	0.151548854054725	50-75%
chr1:12063850-12063850;+	0	5.33507500417342	0.00554140501057251	1.45428105883107	0.0847482669481077	chr1:12062933-12064291;+	0.151548854054725	50-75%
chr1:12063871-12063879;+	0	2.41645383893143	0.028399823541907	0.766357006614737	-0.0189678846427697	chr1:12062933-12064291;+	0.151548854054725	50-75%
chr1:12063894-12063963;+	1.29980400325025	0.609331729620789	1.50273611934101	-0.430292412697611	-0.106292235709095	chr1:12062933-12064291;+	0.151548854054725	50-75%
chr1:12063978-12063991;+	1.02731618742693	0.721352158533934	1.1529616292591	-0.283705328620002	0.0706402821077259	chr1:12062933-12064291;+	0.151548854054725	50-75%
chr1:12064019-12064026;+	7.22545834245844	0.596635799408773	8.08628552629432	-0.448581383210952	0.176653199913391	chr1:12062933-12064291;+	0.151548854054725	50-75%
chr1:12064040-12064116;+	3.5505191498691	0.687800682514824	4.32603209222649	-0.325074795113864	0.196650082513108	chr1:12062933-12064291;+	0.151548854054725	50-75%
chr1:12064119-12064176;+	0.394346338769926	0.803953703248677	0.468297763147337	-0.189537919922367	-0.0522992795066104	chr1:12062933-12064291;+	0.151548854054725	50-75%
chr1:12064190-12064191;+	0	2.39995654289385	0.0633773541758188	0.760406755629651	0.272186420815497	chr1:12062933-12064291;+	0.151548854054725	50-75%
chr1:12064203-12064225;+	0.0415464631121151	1.5417687183065	0.113509718179929	0.376038459626069	0.0611121997944288	chr1:12062933-12064291;+	0.151548854054725	50-75%
chr1:12064257-12064258;+	0	2.65539496377844	0.0248374121540065	0.848258254475017	0.0108477644412837	chr1:12062933-12064291;+	0.151548854054725	50-75%
chr1:12064291-12064291;+	0	3.52021307629119	0.0176457312826996	1.09313790369308	0.14504598480389	chr1:12062933-12064291;+	0.151548854054725	50-75%
chr1:12097102-12097104;+	0	1.56113044099526	0.0812663846728408	0.386878384520335	-0.0477159670434959	chr1:12097099-12097190;+	-0.107671322051676	25-50%
chr1:12097116-12097116;+	0	3.90639707740293	0.00783020566806712	1.18355277271174	-0.126540244631047	chr1:12097099-12097190;+	-0.107671322051676	25-50%
chr1:12097128-12097134;+	0	2.08093058048925	0.0444540704135395	0.636515184917896	0.000251138329355305	chr1:12097099-12097190;+	-0.107671322051676	25-50%
chr1:12097149-12097159;+	0.0131914858140345	1.36227789281039	0.0788154006150186	0.26853141780213	-0.175039704795879	chr1:12097099-12097190;+	-0.107671322051676	25-50%
chr1:12097177-12097190;+	0.083903406819505	1.22829532320152	0.145129126620071	0.178605596504273	0.0151144442824853	chr1:12097099-12097190;+	-0.107671322051676	25-50%
chr1:12166923-12166923;+	0	5.81718795993178	0.00628345292644638	1.52942619314337	0.159774130848708	chr1:12166923-12167151;+	0.252660025912533	75-100%
chr1:12166944-12167033;+	63.0439825090513	0.502168656659478	67.2545799350332	-0.598300795371382	0.358180848225676	chr1:12166923-12167151;+	0.252660025912533	75-100%
chr1:12167063-12167072;+	1.10356380309996	0.86180410743812	1.46635320796404	-0.129182880710063	0.217532202222904	chr1:12166923-12167151;+	0.252660025912533	75-100%
chr1:12167076-12167118;+	0.197537024365701	1.13824299765702	0.260474600103399	0.112469974515219	0.0342652112563814	chr1:12166923-12167151;+	0.252660025912533	75-100%
chr1:12167127-12167136;+	0	2.26102846531601	0.0390338272085604	0.708612059898018	0.0209893144025344	chr1:12166923-12167151;+	0.252660025912533	75-100%
chr1:12167148-12167151;+	0	1.88802854801127	0.0468748090180857	0.552017113557604	-0.0566634646427115	chr1:12166923-12167151;+	0.252660025912533	75-100%
chr1:12191775-12191784;+	0	2.09968518105711	0.0744088180720118	0.644308366249615	0.173994578452595	chr1:12191775-12191905;+	-0.0264550588602763	25-50%
chr1:12191804-12191806;+	0.110341647529642	1.559210045682	0.189176121383988	0.38580924838409	0.254439025943713	chr1:12191775-12191905;+	-0.0264550588602763	25-50%
chr1:12191829-12191847;+	0	2.01563446761929	0.0363260699859017	0.608823552482043	-0.116252969919496	chr1:12191775-12191905;+	-0.0264550588602763	25-50%
chr1:12191864-12191890;+	0.974026461094746	0.745190941876312	1.15287008016517	-0.255464865568345	0.101254360662118	chr1:12191775-12191905;+	-0.0264550588602763	25-50%
chr1:12191903-12191905;+	0	1.77435818331485	0.0792893261518459	0.498082587626388	0.0734541725349843	chr1:12191775-12191905;+	-0.0264550588602763	25-50%
chr1:12229974-12229974;+	0	6.24836230114845	0.00633516498788412	1.59153240692023	0.238550023403228	chr1:12229974-12230124;+	0.0248207595912171	50-75%
chr1:12229986-12230096;+	17.0612033734355	0.40384069891637	16.894339015422	-0.787579830298809	0.0104370402825569	chr1:12229974-12230124;+	0.0248207595912171	50-75%
chr1:12230120-12230124;+	0	3.49004817868557	0.0164929756162106	1.08566284451599	0.0532747707604055	chr1:12229974-12230124;+	0.0248207595912171	50-75%
chr1:13699959-13699987;+	0.0330060409284336	1.33250087451206	0.0858588352319442	0.249335005446956	-0.161510735835522	chr1:13699959-13700478;+	-0.454157322888129	0-25%
chr1:13700010-13700010;+	0	3.05795336925215	0.0116599551237	0.970861717135674	-0.12542055685619	chr1:13699959-13700478;+	-0.454157322888129	0-25%
chr1:13700041-13700055;+	0	1.68230296354538	0.0563582313587354	0.451808419960233	-0.0568910907710077	chr1:13699959-13700478;+	-0.454157322888129	0-25%
chr1:13700069-13700087;+	0	1.65142570344152	0.0630556486861868	0.435718079686488	-0.0368600269763468	chr1:13699959-13700478;+	-0.454157322888129	0-25%
chr1:13700127-13700133;+	0	3.7147769376617	0.00865581825872475	1.1398654813339	-0.104400864151129	chr1:13699959-13700478;+	-0.454157322888129	0-25%
chr1:13700182-13700206;+	45.7861882330079	0.253861132236677	46.8140006441207	-1.19080757459987	-0.352219932626164	chr1:13699959-13700478;+	-0.454157322888129	0-25%
chr1:13700209-13700244;+	10.9613220864715	0.264931455742476	10.839724991034	-1.15373294830286	-0.502228955785052	chr1:13699959-13700478;+	-0.454157322888129	0-25%
chr1:13700247-13700279;+	3.96768121473927	0.326948435760914	4.1020215050247	-0.971041472234969	-0.360993702304283	chr1:13699959-13700478;+	-0.454157322888129	0-25%
chr1:13700294-13700305;+	0	2.03074104607843	0.0302112953378101	0.615309094048094	-0.158907066671353	chr1:13699959-13700478;+	-0.454157322888129	0-25%
chr1:13700330-13700337;+	0	3.4800734497063	0.0108951318051551	1.08317682034461	-0.0802944248803634	chr1:13699959-13700478;+	-0.454157322888129	0-25%
chr1:13700353-13700358;+	0	3.4427224144608	0.0110801770384181	1.07380401419941	-0.0837417110749143	chr1:13699959-13700478;+	-0.454157322888129	0-25%
chr1:13700372-13700387;+	0.0824884604987308	1.11219944488671	0.132215813167649	0.0923653479577607	-0.130652133020049	chr1:13699959-13700478;+	-0.454157322888129	0-25%
chr1:13700390-13700432;+	0.479114659662056	0.665682425620596	0.530428374886458	-0.353465817016735	-0.200806428429631	chr1:13699959-13700478;+	-0.454157322888129	0-25%
chr1:13700445-13700447;+	0.162402109017624	0.889344811171965	0.201723658048773	-0.101859648913236	-0.200637833658485	chr1:13699959-13700478;+	-0.454157322888129	0-25%
chr1:13700473-13700478;+	0	2.07480901882018	0.0383046018625094	0.633956254250696	-0.0376686373260587	chr1:13699959-13700478;+	-0.454157322888129	0-25%
chr1:13730918-13730918;+	0	5.30897097643211	0.0061887457094017	1.45002070221374	0.0837792502405228	chr1:13730918-13731242;+	-0.282078673995622	0-25%
chr1:13730930-13730930;+	0	2.42643669786956	0.0237417044283049	0.769937931401889	-0.0941497556077174	chr1:13730918-13731242;+	-0.282078673995622	0-25%
chr1:13730947-13731000;+	9.61798555988585	0.427124408101416	10.5029018330303	-0.738891220054923	-0.0522761886371832	chr1:13730918-13731242;+	-0.282078673995622	0-25%
chr1:13731004-13731023;+	0.507599651584107	0.632712064937445	0.57339594181974	-0.397587768142555	-0.137180164967584	chr1:13730918-13731242;+	-0.282078673995622	0-25%
chr1:13731025-13731063;+	0.0597376973769024	1.31166298125628	0.110480248742509	0.235644523459393	-0.0635503830220288	chr1:13730918-13731242;+	-0.282078673995622	0-25%
chr1:13731074-13731081;+	0.161090088472416	1.11197618787311	0.239962636584865	0.0921909745171866	-0.00178079068940018	chr1:13730918-13731242;+	-0.282078673995622	0-25%
chr1:13731096-13731106;+	0	2.69059017212158	0.0198337077211628	0.859695103040881	-0.0594672239765355	chr1:13730918-13731242;+	-0.282078673995622	0-25%
chr1:13731114-13731138;+	0.694597579504165	0.593964897183482	0.780628056851187	-0.452478441384367	-0.204844133144535	chr1:13730918-13731242;+	-0.282078673995622	0-25%
chr1:13731149-13731185;+	2.25063620449143	0.458194028474082	2.36651863501246	-0.677901150317923	-0.216753354751818	chr1:13730918-13731242;+	-0.282078673995622	0-25%
chr1:13731188-13731204;+	0.0532083564015549	1.50152437238839	0.107884020995434	0.353064771915001	0.0159450318277128	chr1:13730918-13731242;+	-0.282078673995622	0-25%
chr1:13731220-13731223;+	0	2.12404394426765	0.0309822009417242	0.654326995210131	-0.132210401052109	chr1:13730918-13731242;+	-0.282078673995622	0-25%
chr1:13731239-13731242;+	0	1.78476946134384	0.068909440018172	0.503164252512878	0.000877668612634386	chr1:13730918-13731242;+	-0.282078673995622	0-25%
chr1:13749104-13749106;+	0	3.57092568484659	0.0119697783388623	1.10556162421817	-0.0239841184634244	chr1:13749104-13749215;+	-0.00584453611528046	25-50%
chr1:13749126-13749126;+	0	5.19651463769852	0.00519591483079906	1.43142430991549	0.0361182197672649	chr1:13749104-13749215;+	-0.00584453611528046	25-50%
chr1:13749174-13749176;+	0.757627908760813	0.817166706162234	0.930116962169231	-0.175378672294005	0.0828512081753741	chr1:13749104-13749215;+	-0.00584453611528046	25-50%
chr1:13749192-13749215;+	0	2.14570517229911	0.0357405944844231	0.663140096173259	-0.0563284468212943	chr1:13749104-13749215;+	-0.00584453611528046	25-50%
chr1:13749346-13749399;+	7.81303221210687	0.341351884904912	7.97040877899034	-0.933595389365389	-0.210972024762543	chr1:13749343-13749690;+	-0.00106588416817754	25-50%
chr1:13749415-13749467;+	96.7951959550203	0.326137326695376	99.6757429159029	-0.97319898595064	0.00723488219946533	chr1:13749343-13749690;+	-0.00106588416817754	25-50%
chr1:13749476-13749485;+	0.0737265717718407	1.19676507298795	0.104299833786139	0.156017812060252	-0.207512408916417	chr1:13749343-13749690;+	-0.00106588416817754	25-50%
chr1:13749511-13749553;+	0.14727995436952	1.14834515007079	0.201152556177833	0.120144881075487	0.000774793382113684	chr1:13749343-13749690;+	-0.00106588416817754	25-50%
chr1:13749559-13749605;+	0.534865729471667	0.911682360296806	0.660372737618739	-0.0803128961480134	0.142003485983124	chr1:13749343-13749690;+	-0.00106588416817754	25-50%
chr1:13749608-13749640;+	0.0737265717718407	1.38337676358649	0.129836004657962	0.281880953223246	0.0159154444057791	chr1:13749343-13749690;+	-0.00106588416817754	25-50%
chr1:13749653-13749653;+	0	5.71692817402972	0.00370365651731666	1.51432547177558	0.115475730842596	chr1:13749343-13749690;+	-0.00106588416817754	25-50%
chr1:13749677-13749690;+	0	2.16909997714063	0.045085310690361	0.672559139546911	0.0194954240207502	chr1:13749343-13749690;+	-0.00106588416817754	25-50%
chr1:13773075-13773125;+	0.20186749769761	1.27263053417386	0.307575259358145	0.209404678070931	0.20886787465701	chr1:13773075-13773153;+	0.161960234928664	50-75%
chr1:13773144-13773153;+	0	2.54730748356986	0.045330709480147	0.812162742976058	0.208905925052882	chr1:13773075-13773153;+	0.161960234928664	50-75%
chr1:15152545-15152553;+	0	2.47169938190268	0.0379712694781693	0.785991297946885	0.0593356841550206	chr1:15152545-15152616;+	0.234069196291295	75-100%
chr1:15152565-15152570;+	0.117728711123063	1.4399455130193	0.219111024018291	0.31669211774223	0.250412053562187	chr1:15152545-15152616;+	0.234069196291295	75-100%
chr1:15152616-15152616;+	0	5.34164917473978	0.00703472593647347	1.4553507226392	0.130934851733163	chr1:15152545-15152616;+	0.234069196291295	75-100%
chr1:15153659-15153659;+	0	4.88077222557242	0.00284395108182534	1.37697708120725	-0.0181544545875674	chr1:15153659-15153934;+	0.534467501659577	75-100%
chr1:15153674-15153674;+	0	3.45767819346073	0.0091146751660798	1.07756914195462	-0.125728241559358	chr1:15153659-15153934;+	0.534467501659577	75-100%
chr1:15153708-15153791;+	4.08075995012608	0.943940176042191	6.04992965745895	-0.0501110580946429	0.533974804617707	chr1:15153659-15153934;+	0.534467501659577	75-100%
chr1:15153793-15153810;+	0	1.99369808140351	0.0605871666092015	0.59931878186478	0.0610871950967761	chr1:15153659-15153934;+	0.534467501659577	75-100%
chr1:15153824-15153824;+	0	4.1389726414473	0.00805943783145512	1.23378511145929	-0.0586851250494933	chr1:15153659-15153934;+	0.534467501659577	75-100%
chr1:15153842-15153848;+	0	3.20843935297842	0.0129158672998061	1.01258766904295	-0.124515090328418	chr1:15153659-15153934;+	0.534467501659577	75-100%
chr1:15153887-15153898;+	0.0399957266664169	1.42619760158365	0.129651978114244	0.308359403531093	0.100096278808852	chr1:15153659-15153934;+	0.534467501659577	75-100%
chr1:15153915-15153920;+	0	2.66176041315131	0.0167914577453683	0.8503379235177	-0.146812475816232	chr1:15153659-15153934;+	0.534467501659577	75-100%
chr1:15153934-15153934;+	0	5.05776675976595	0.00352329896712587	1.40791759573358	0.0242970160833436	chr1:15153659-15153934;+	0.534467501659577	75-100%
chr1:15247197-15247197;+	0	3.94649558594278	0.0113671375116215	1.19242324278815	0.0752714530252556	chr1:15247197-15247343;+	0.628337597807904	75-100%
chr1:15247224-15247252;+	0.126254351009462	1.35200313148942	0.185629807539437	0.261955395026327	0.149416463943951	chr1:15247197-15247343;+	0.628337597807904	75-100%
chr1:15247272-15247325;+	0.759222435541438	1.37892417737993	1.27247999118601	0.279080772742091	0.631441405698419	chr1:15247197-15247343;+	0.628337597807904	75-100%
chr1:15247333-15247343;+	0	2.33451804422716	0.051295834970581	0.736394470157979	0.163471051213951	chr1:15247197-15247343;+	0.628337597807904	75-100%
chr1:15409585-15409588;+	0	3.66878609943008	0.0115521795897509	1.12904478380343	-0.0211371328132164	chr1:15409585-15410223;+	0.0784826889632487	50-75%
chr1:15409602-15409602;+	0	3.67727617767516	0.00809654416015847	1.13105249658089	-0.163253274043382	chr1:15409585-15410223;+	0.0784826889632487	50-75%
chr1:15409626-15409630;+	0	2.43734421998719	0.0195710646905899	0.77383373566469	-0.149214181877575	chr1:15409585-15410223;+	0.0784826889632487	50-75%
chr1:15409657-15409657;+	0	2.12526251361129	0.0373590781021817	0.654825163992743	-0.0682052442700881	chr1:15409585-15410223;+	0.0784826889632487	50-75%
chr1:15409673-15409704;+	0.082478292284107	1.38929970729183	0.21773886206863	0.28559188842624	0.19191094226133	chr1:15409585-15410223;+	0.0784826889632487	50-75%
chr1:15409738-15409738;+	0	4.34376128243506	0.0128441590018751	1.27573189993419	0.181246096412891	chr1:15409585-15410223;+	0.0784826889632487	50-75%
chr1:15409761-15409761;+	0	4.84123038006646	0.00631140272913059	1.3699114998866	-0.00582934395031187	chr1:15409585-15410223;+	0.0784826889632487	50-75%
chr1:15409796-15409796;+	0	4.71683258256678	0.00460887067457427	1.34730092367743	-0.0280271250825355	chr1:15409585-15410223;+	0.0784826889632487	50-75%
chr1:15409848-15409879;+	1.31625321440342	0.532965602109917	1.36406412156434	-0.546601639342432	-0.172263233782399	chr1:15409585-15410223;+	0.0784826889632487	50-75%
chr1:15409888-15409986;+	202.162371845992	0.36043058461562	201.83859420767	-0.886356727471293	0.0425548333228134	chr1:15409585-15410223;+	0.0784826889632487	50-75%
chr1:15409997-15410002;+	0.0469245979741011	1.38723464344152	0.11654522614503	0.284299851826581	-0.0186401170304324	chr1:15409585-15410223;+	0.0784826889632487	50-75%
chr1:15410014-15410058;+	0.263394478171578	0.784156071095231	0.311533113671798	-0.211194981596006	-0.186186584061501	chr1:15409585-15410223;+	0.0784826889632487	50-75%
chr1:15410060-15410092;+	0.484677991611774	0.851763460815334	0.567691376038276	-0.139361988695097	-0.00270598274162481	chr1:15409585-15410223;+	0.0784826889632487	50-75%
chr1:15410103-15410133;+	0.309485653543133	0.9170848065383	0.400178577351365	-0.0751810030141467	0.0362824943125442	chr1:15409585-15410223;+	0.0784826889632487	50-75%
chr1:15410158-15410161;+	0.0585296536539273	1.51047804481655	0.114597334548761	0.358228834148333	0.0409322815728115	chr1:15409585-15410223;+	0.0784826889632487	50-75%
chr1:15410176-15410184;+	0	1.55930603459289	0.0716050206023026	0.385862719269942	-0.060396590957366	chr1:15409585-15410223;+	0.0784826889632487	50-75%
chr1:15410206-15410206;+	0	4.22017500147468	0.0132185491972591	1.25066092116455	0.110032562216363	chr1:15409585-15410223;+	0.0784826889632487	50-75%
chr1:15410223-15410223;+	0	7.83817116166855	0.0120791150612818	1.78842948581582	0.659609640607592	chr1:15409585-15410223;+	0.0784826889632487	50-75%
chr1:15526747-15526763;+	0	2.20160622852684	0.0315135959886848	0.685479290424614	-0.0815043842455282	chr1:15526747-15526920;+	-0.370807424256222	0-25%
chr1:15526798-15526798;+	0	4.29553313935049	0.00650883984602635	1.26603414779374	-0.0852719902187615	chr1:15526747-15526920;+	-0.370807424256222	0-25%
chr1:15526814-15526825;+	0	1.83818610908644	0.0347760743570892	0.528778959755758	-0.166255028236889	chr1:15526747-15526920;+	-0.370807424256222	0-25%
chr1:15526834-15526920;+	4.11173415324837	0.371896349396552	4.25278406567986	-0.859156169470355	-0.236663031159577	chr1:15526747-15526920;+	-0.370807424256222	0-25%
chr1:15603714-15603731;+	0.053350796278494	1.48072691705169	0.125726889799955	0.340949942358913	0.0701380434302829	chr1:15603714-15603764;+	0.0709648718256367	50-75%
chr1:15603748-15603752;+	0	1.93886177761997	0.0567505951524143	0.575093698243406	0.0313402216771236	chr1:15603714-15603764;+	0.0709648718256367	50-75%
chr1:15603764-15603764;+	0	4.57151262713225	0.00880856943550805	1.32011984737059	0.0840427733481639	chr1:15603714-15603764;+	0.0709648718256367	50-75%
chr1:15617379-15617404;+	0.322129285281183	0.73854055517578	0.361967908156994	-0.263251302923535	-0.175172307600611	chr1:15617379-15617786;+	-0.271268162889487	0-25%
chr1:15617421-15617573;+	10.4670347251813	0.310890003585245	11.2213216978562	-1.01478648423502	-0.319246417049486	chr1:15617379-15617786;+	-0.271268162889487	0-25%
chr1:15617583-15617603;+	0.15832581760131	0.941377964468961	0.189179747027925	-0.0524719435258884	-0.18000969031429	chr1:15617379-15617786;+	-0.271268162889487	0-25%
chr1:15617608-15617646;+	0	1.72549892416253	0.0458102257805414	0.473829385695553	-0.163126450026856	chr1:15617379-15617786;+	-0.271268162889487	0-25%
chr1:15617702-15617702;+	0	3.91348029370698	0.0166001334243323	1.1851263025513	0.216940175753146	chr1:15617379-15617786;+	-0.271268162889487	0-25%
chr1:15617747-15617756;+	0.0557463034514197	1.40214942829415	0.103857120500334	0.293588598481626	0.00232817936314267	chr1:15617379-15617786;+	-0.271268162889487	0-25%
chr1:15617770-15617774;+	0	3.54134109907954	0.0131925787607407	1.0983355193245	0.0258254893567256	chr1:15617379-15617786;+	-0.271268162889487	0-25%
chr1:15617786-15617786;+	0	4.34213071569904	0.00733472080166879	1.27540578667176	-0.0262125946820597	chr1:15617379-15617786;+	-0.271268162889487	0-25%
chr1:15684197-15684203;+	0	2.97432197758869	0.0148738139859004	0.946775960329609	-0.055651852114499	chr1:15684197-15684596;+	-0.0487549272378175	25-50%
chr1:15684229-15684229;+	0	3.85971528389795	0.00858768523566148	1.17311053929557	-0.0553174630637041	chr1:15684197-15684596;+	-0.0487549272378175	25-50%
chr1:15684246-15684262;+	0.100424793449569	1.12133720945516	0.142216227894501	0.099472467265597	-0.113730453173964	chr1:15684197-15684596;+	-0.0487549272378175	25-50%
chr1:15684293-15684295;+	15.6044913598877	0.561438048282665	15.9663199061371	-0.501396317712817	0.267138104989394	chr1:15684197-15684596;+	-0.0487549272378175	25-50%
chr1:15684317-15684326;+	93.5856257533495	0.357768078805151	90.0276364316085	-0.892796822323313	0.0180890906748424	chr1:15684197-15684596;+	-0.0487549272378175	25-50%
chr1:15684329-15684368;+	4.66424150890391	0.456141351254391	4.92208390662193	-0.681801110472902	-0.188190934497335	chr1:15684197-15684596;+	-0.0487549272378175	25-50%
chr1:15684370-15684422;+	0.553054393560352	0.713173207939809	0.671099009557174	-0.293609961005866	-0.101401616997358	chr1:15684197-15684596;+	-0.0487549272378175	25-50%
chr1:15684435-15684451;+	0	1.43872749448692	0.0670293220961516	0.315957086347334	-0.141634444961029	chr1:15684197-15684596;+	-0.0487549272378175	25-50%
chr1:15684461-15684482;+	0.286722512960067	1.26286744132959	0.439761735289566	0.202715533224019	0.356848291010844	chr1:15684197-15684596;+	-0.0487549272378175	25-50%
chr1:15684525-15684552;+	1.43484922819123	1.25377142902911	2.71948563660309	0.196436737807	0.751670980787621	chr1:15684197-15684596;+	-0.0487549272378175	25-50%
chr1:15684566-15684596;+	2.02700428697199	0.506751299519103	2.25136742863117	-0.590410257847107	-0.139579777405677	chr1:15684197-15684596;+	-0.0487549272378175	25-50%
chr1:15828239-15828262;+	12.8954480990904	0.6639336333299	14.2564883719173	-0.355750660899848	0.351284742312189	chr1:15828239-15828264;+	0.347256963181403	75-100%
chr1:15847562-15847562;+	0	4.88164242264301	0.00465800247324837	1.3771319288758	-0.00809670649517225	chr1:15847562-15848362;+	0.031484803026399	50-75%
chr1:15847577-15847580;+	0	4.08577446688731	0.0124465805919735	1.2225487801535	0.159778135347331	chr1:15847562-15848362;+	0.031484803026399	50-75%
chr1:15847611-15847611;+	0	5.01720113073044	0.00461731557718968	1.40092302295066	-0.0263946384615164	chr1:15847562-15848362;+	0.031484803026399	50-75%
chr1:15847640-15847640;+	0	5.52211979820076	0.00451676740695455	1.48421164818968	0.0953626689078673	chr1:15847562-15848362;+	0.031484803026399	50-75%
chr1:15847660-15847660;+	0	5.08609171158696	0.00689035969545855	1.41276837407696	0.0895116142514372	chr1:15847562-15848362;+	0.031484803026399	50-75%
chr1:15847676-15847677;+	0	1.66801841519812	0.069131604109229	0.44440168202164	-0.00355343939411079	chr1:15847562-15848362;+	0.031484803026399	50-75%
chr1:15847705-15847718;+	0.454458775946376	0.682417059759548	0.501611614254767	-0.331900249534452	-0.194749356914114	chr1:15847562-15848362;+	0.031484803026399	50-75%
chr1:15847729-15847749;+	0.140752747127586	0.998250119707334	0.189037989664764	-0.00152125810850871	-0.167611473283861	chr1:15847562-15848362;+	0.031484803026399	50-75%
chr1:15847773-15847773;+	0	4.37159983633526	0.00799295285755105	1.28128080206069	-0.0193346111847295	chr1:15847562-15848362;+	0.031484803026399	50-75%
chr1:15847803-15847867;+	5.07575775153803	0.552362715501119	5.29951673450201	-0.515551287987709	0.0793959581324343	chr1:15847562-15848362;+	0.031484803026399	50-75%
chr1:15847880-15847887;+	0.222462349288317	1.12115717583541	0.262596224935741	0.0993330018412102	0.0553451438363177	chr1:15847562-15848362;+	0.031484803026399	50-75%
chr1:15847916-15847938;+	0	2.42347770169434	0.0117195642009374	0.768878056307649	-0.388897364210851	chr1:15847562-15848362;+	0.031484803026399	50-75%
chr1:15847977-15847988;+	0	1.80792397069081	0.0561485731154001	0.514360325947145	-0.0206575713293408	chr1:15847562-15848362;+	0.031484803026399	50-75%
chr1:15848002-15848048;+	0.523258016121254	0.690234335077865	0.548957758892228	-0.322006881848073	-0.149163901795787	chr1:15847562-15848362;+	0.031484803026399	50-75%
chr1:15848077-15848077;+	0	3.31139094224891	0.0170164367974854	1.04002091302254	0.0293395387297484	chr1:15847562-15848362;+	0.031484803026399	50-75%
chr1:15848099-15848100;+	0	2.00540358698398	0.044222981724673	0.60440357482197	0.00461324474783698	chr1:15847562-15848362;+	0.031484803026399	50-75%
chr1:15848122-15848129;+	0	2.66409378354448	0.0244251752226306	0.85109901829304	-0.00628397629565913	chr1:15847562-15848362;+	0.031484803026399	50-75%
chr1:15848146-15848154;+	0	2.18932916687203	0.0229580198403021	0.680622125793607	-0.203602360845125	chr1:15847562-15848362;+	0.031484803026399	50-75%
chr1:15848189-15848189;+	0	4.84931415256553	0.00640473952063216	1.37136063975354	-0.00851631285240173	chr1:15847562-15848362;+	0.031484803026399	50-75%
chr1:15848239-15848251;+	0	3.18838072939974	0.0190339550406462	1.00714035117258	0.0354516855026483	chr1:15847562-15848362;+	0.031484803026399	50-75%
chr1:15848274-15848279;+	0	2.15114735451935	0.0231017240039002	0.665340321530608	-0.204290961936142	chr1:15847562-15848362;+	0.031484803026399	50-75%
chr1:15848290-15848290;+	0	3.45313191336268	0.0112129554075168	1.07642633836774	-0.0542392595149501	chr1:15847562-15848362;+	0.031484803026399	50-75%
chr1:15848311-15848311;+	0	4.91829733261059	0.00377954509842489	1.38362956039903	-0.0100744505736996	chr1:15847562-15848362;+	0.031484803026399	50-75%
chr1:15848362-15848362;+	0	3.65594110410829	0.0107143804234941	1.12599838158157	-0.0471849612126249	chr1:15847562-15848362;+	0.031484803026399	50-75%
chr1:16352531-16352531;+	0	3.69785385796192	0.00525893853034069	1.13589948701848	-0.253817700610716	chr1:16352531-16352681;+	-0.215479129074707	0-25%
chr1:16352568-16352617;+	0.325137920415702	0.731275666320416	0.34457994776834	-0.271837755540659	-0.191070238960372	chr1:16352531-16352681;+	-0.215479129074707	0-25%
chr1:16352629-16352632;+	0	3.47852357247142	0.012199101251733	1.08278990146443	-0.0732462922105803	chr1:16352531-16352681;+	-0.215479129074707	0-25%
chr1:16352659-16352663;+	0	4.11459442637512	0.00955095376011175	1.22865406691289	0.0205185729427562	chr1:16352531-16352681;+	-0.215479129074707	0-25%
chr1:16352681-16352681;+	0	4.85997585459752	0.00263450228726457	1.37326822319903	-0.000834755835658729	chr1:16352531-16352681;+	-0.215479129074707	0-25%
chr1:16367031-16367031;+	0	3.35737150105493	0.0161060890264245	1.05199879922613	0.058003993062981	chr1:16367031-16367288;+	0.126271582870765	50-75%
chr1:16367084-16367090;+	0.0399059806707266	1.5025378173789	0.0875322313281942	0.353650823142948	-0.0130728787802932	chr1:16367031-16367288;+	0.126271582870765	50-75%
chr1:16367103-16367103;+	0	5.4108041176053	0.007777645265271	1.46652362370217	0.166082777412699	chr1:16367031-16367288;+	0.126271582870765	50-75%
chr1:16367114-16367114;+	0	3.15912728647553	0.010978242442282	0.999134249404646	-0.151731166495166	chr1:16367031-16367288;+	0.126271582870765	50-75%
chr1:16367137-16367147;+	0.0422644449141537	1.39673045642823	0.0796587463669075	0.29022520652976	-0.136383348080082	chr1:16367031-16367288;+	0.126271582870765	50-75%
chr1:16367159-16367176;+	0.371275087227355	0.752307010800937	0.450774128545854	-0.247209781883428	-0.0896851192942981	chr1:16367031-16367288;+	0.126271582870765	50-75%
chr1:16367194-16367281;+	143.115242703488	0.421169522095905	144.698761648688	-0.751086128080804	0.117635027675378	chr1:16367031-16367288;+	0.126271582870765	50-75%
chr1:16440621-16440670;+	0.842596662739227	1.16042880982354	1.89213349350223	0.129237004880474	0.475130488221775	chr1:16440618-16440808;+	0.0494489876328952	50-75%
chr1:16440672-16440686;+	5.69122977471455	0.653357036592245	7.44313223919141	-0.369698854457556	0.305346831214798	chr1:16440618-16440808;+	0.0494489876328952	50-75%
chr1:16440706-16440754;+	69.8481917805407	0.392891230067731	71.6745035718305	-0.811455330392163	0.0872182729450096	chr1:16440618-16440808;+	0.0494489876328952	50-75%
chr1:16440779-16440789;+	0.176926101665799	1.23657835556661	0.307497832966491	0.184443281122978	0.183906477709058	chr1:16440618-16440808;+	0.0494489876328952	50-75%
chr1:16440808-16440808;+	0	3.79542900787405	0.0136807165050525	1.15852174503328	0.100051543118693	chr1:16440618-16440808;+	0.0494489876328952	50-75%
chr1:16644718-16644731;+	0.847633432875248	0.656433696111747	0.980566163114921	-0.365618267609038	-0.0936183511259137	chr1:16644714-16644853;+	0.251541876060122	75-100%
chr1:16644745-16644767;+	6.56533446692147	0.526488282006738	7.74252148779334	-0.557222580833326	0.0790490438325289	chr1:16644714-16644853;+	0.251541876060122	75-100%
chr1:16644779-16644795;+	1.92832943859076	0.57191463790884	2.11623695997783	-0.485337575461714	-0.0808904651484717	chr1:16644714-16644853;+	0.251541876060122	75-100%
chr1:16644850-16644853;+	0	2.32095496206063	0.0414344992969494	0.731333426178254	0.0902702579529159	chr1:16644714-16644853;+	0.251541876060122	75-100%
chr1:17308195-17308202;+	0.136500106428036	1.24082242632876	0.242132645653074	0.187419268422855	0.134543693495593	chr1:17308195-17308202;+	0.0802515442054609	50-75%
chr1:17539683-17539735;+	0.103715225687438	1.31395173330907	0.180970242743454	0.237158824294504	0.0781272917510361	chr1:17539683-17539850;+	0.0125131466561801	50-75%
chr1:17539755-17539763;+	0	1.57065942865298	0.0614451831750976	0.39216405144052	-0.135586536839204	chr1:17539683-17539850;+	0.0125131466561801	50-75%
chr1:17539785-17539785;+	0	5.41940336491941	0.00430506375796966	1.46790295330334	0.0325084310166686	chr1:17539683-17539850;+	0.0125131466561801	50-75%
chr1:17539802-17539802;+	0	3.3866906040485	0.0118410656542144	1.05955104572976	-0.0448465858526883	chr1:17539683-17539850;+	0.0125131466561801	50-75%
chr1:17539832-17539832;+	0	3.66075458284004	0.00544925637624261	1.12714122946974	-0.267283016340755	chr1:17539683-17539850;+	0.0125131466561801	50-75%
chr1:17539850-17539850;+	0	4.38614587996279	0.0036898677045562	1.28416614378893	-0.104911734526056	chr1:17539683-17539850;+	0.0125131466561801	50-75%
chr1:18513090-18513098;+	0.411560849640765	0.747863023003507	0.440567492891752	-0.252355878606029	-0.100604871009911	chr1:18513090-18513100;+	-0.218354276570097	0-25%
chr1:19210336-19210409;+	5.00268691460754	0.403951600293355	5.08341558178717	-0.787341334059568	-0.183862794839549	chr1:19210331-19210670;+	-0.0835129824484713	25-50%
chr1:19210411-19210489;+	1.59006851789025	0.594460352310915	1.75970895134859	-0.451754210927526	-0.0970876563577257	chr1:19210331-19210670;+	-0.0835129824484713	25-50%
chr1:19210495-19210535;+	2.51283532655214	0.553611240912386	2.70126820448527	-0.513590200481723	0.0124861375446296	chr1:19210331-19210670;+	-0.0835129824484713	25-50%
chr1:19210539-19210564;+	0.0638397711922417	1.40829469261552	0.155454963984871	0.297387085159444	0.101739596646021	chr1:19210331-19210670;+	-0.0835129824484713	25-50%
chr1:19210579-19210579;+	0	5.17653670593391	0.00358591943898152	1.42807859573154	0.012456194522418	chr1:19210331-19210670;+	-0.0835129824484713	25-50%
chr1:19210603-19210603;+	0	4.76246918139338	0.0113460891489896	1.35566435662442	0.185738386010824	chr1:19210331-19210670;+	-0.0835129824484713	25-50%
chr1:19210624-19210624;+	0	3.13087525443019	0.00861234500979469	0.991331528148627	-0.267889276721966	chr1:19210331-19210670;+	-0.0835129824484713	25-50%
chr1:19210670-19210670;+	0	3.29607464232032	0.0126837651816199	1.03599407618412	-0.10067682063908	chr1:19210331-19210670;+	-0.0835129824484713	25-50%
chr1:19251520-19251520;+	0	5.04091569180655	0.00420164591663615	1.4050188680406	0.0169135119598045	chr1:19251520-19251699;+	0.0518723399580808	50-75%
chr1:19251547-19251568;+	0.792350500158003	0.652563363057091	0.876665660509997	-0.370754625021459	-0.104702002144926	chr1:19251520-19251699;+	0.0518723399580808	50-75%
chr1:19251573-19251596;+	3.40904605688131	0.542036338022233	3.88823018992134	-0.531943194917558	0.0216854752815201	chr1:19251520-19251699;+	0.0518723399580808	50-75%
chr1:19251598-19251635;+	0.486361695660222	0.791206433097533	0.566853134476721	-0.203420380517907	-0.0649081897245703	chr1:19251520-19251699;+	0.0518723399580808	50-75%
chr1:19251650-19251669;+	0.134500545264409	1.07896610913974	0.193450062700495	0.06601560698444	-0.0969730449129695	chr1:19251520-19251699;+	0.0518723399580808	50-75%
chr1:19251673-19251685;+	0	2.08624271656751	0.022487801153396	0.638729666986292	-0.224295553300421	chr1:19251520-19251699;+	0.0518723399580808	50-75%
chr1:19251699-19251699;+	0	5.23463319527071	0.00430555068416593	1.43777250981346	0.00194293128379774	chr1:19251520-19251699;+	0.0518723399580808	50-75%
chr1:19251769-19251839;+	26.4999805058109	0.276716654657407	28.1091397515578	-1.11592940265673	-0.23272804372313	chr1:19251767-19252019;+	-0.227634510562498	0-25%
chr1:19251842-19251879;+	0.465792712313309	0.694510303366724	0.498696967657198	-0.316642613856702	-0.205182785779364	chr1:19251767-19252019;+	-0.227634510562498	0-25%
chr1:19251897-19251903;+	0	2.78412034122162	0.0152271778100368	0.889376006703885	-0.12779343556176	chr1:19251767-19252019;+	-0.227634510562498	0-25%
chr1:19251949-19251953;+	0	2.04530997780739	0.0484296983541229	0.621518274026012	0.0137311471710079	chr1:19251767-19252019;+	-0.227634510562498	0-25%
chr1:19252013-19252019;+	0	2.44934618622929	0.0211082917480396	0.778100343743685	-0.130204624100654	chr1:19251767-19252019;+	-0.227634510562498	0-25%
chr1:19312189-19312189;+	0	4.88340152552914	0.00522089591522103	1.37744486906895	0.0168727417564671	chr1:19312189-19312353;+	-0.0797707769095206	25-50%
chr1:19312202-19312220;+	0	2.24446213114837	0.0445221288444637	0.70222456465508	0.0262517611259564	chr1:19312189-19312353;+	-0.0797707769095206	25-50%
chr1:19312232-19312232;+	0	4.29455586048421	0.00298110375437523	1.26583651220661	-0.137245771262161	chr1:19312189-19312353;+	-0.0797707769095206	25-50%
chr1:19312247-19312300;+	1.11949410581747	0.509592135833246	1.1748435495508	-0.585554565547058	-0.229859046839038	chr1:19312189-19312353;+	-0.0797707769095206	25-50%
chr1:19312302-19312353;+	12.3195981371215	0.411416772938182	12.6248208166838	-0.771436013294218	-0.129787990759926	chr1:19312189-19312353;+	-0.0797707769095206	25-50%
chr1:19317640-19317641;+	0	2.96058939774354	0.0130178177146935	0.942756359081624	-0.117847251591959	chr1:19317640-19317663;+	-0.212737204806726	0-25%
chr1:19317659-19317663;+	0.0969840432755954	1.10609061278583	0.154410896938569	0.0875814131071858	-0.0953249902133654	chr1:19317640-19317663;+	-0.212737204806726	0-25%
chr1:19596886-19596923;+	0	1.83475067986237	0.0480675795403967	0.527154114596906	-0.0628536903623443	chr1:19596886-19597378;+	-0.0329672704048504	25-50%
chr1:19596925-19597084;+	43.0061031521855	0.332242153197831	44.2795030406413	-0.957090534619219	-0.0809505535481266	chr1:19596886-19597378;+	-0.0329672704048504	25-50%
chr1:19597108-19597133;+	0.571374996412338	0.718681849444774	0.667326171776622	-0.286926646520029	-0.0287606863765649	chr1:19596886-19597378;+	-0.0329672704048504	25-50%
chr1:19597136-19597177;+	0.0631687917786298	1.30971241870116	0.108969661516033	0.234351891033443	-0.10385941924275	chr1:19596886-19597378;+	-0.0329672704048504	25-50%
chr1:19597213-19597219;+	0	2.7445323339624	0.019401323879548	0.876936703340555	-0.0524633920784841	chr1:19596886-19597378;+	-0.0329672704048504	25-50%
chr1:19597241-19597251;+	0	3.26527956050386	0.00551698560447931	1.02784073960604	-0.308271173445641	chr1:19596886-19597378;+	-0.0329672704048504	25-50%
chr1:19597296-19597296;+	0	4.841756586804	0.00650769188328638	1.37000590409615	0.0108978417384862	chr1:19596886-19597378;+	-0.0329672704048504	25-50%
chr1:19597333-19597333;+	0	4.9950400947934	0.00369877707419436	1.39707795724718	-0.0120530754926662	chr1:19596886-19597378;+	-0.0329672704048504	25-50%
chr1:19597370-19597378;+	0	3.11035401466506	0.0190418510113143	0.985619644848299	0.0181959963113972	chr1:19596886-19597378;+	-0.0329672704048504	25-50%
chr1:19608088-19608099;+	12.6855765080234	0.329826768953106	13.3515556089661	-0.963428199282112	-0.271070356464856	chr1:19608088-19608100;+	-0.202924298753802	0-25%
chr1:19644210-19644210;+	0	4.27438814177555	0.00428883247109733	1.26174791266947	-0.134230992702916	chr1:19644210-19644381;+	0.14918045051122	50-75%
chr1:19644231-19644237;+	0	3.39577042858017	0.0118917557773456	1.06187664407968	-0.0593333029425298	chr1:19644210-19644381;+	0.14918045051122	50-75%
chr1:19644248-19644254;+	0	2.18392494591721	0.0353545420826012	0.678475418125754	-0.0487961197889519	chr1:19644210-19644381;+	0.14918045051122	50-75%
chr1:19644264-19644306;+	0.295029117853336	0.935863112041873	0.360086875364872	-0.0575753410547103	0.0103101756579574	chr1:19644210-19644381;+	0.14918045051122	50-75%
chr1:19644311-19644346;+	1.17533620978528	0.824173560674476	1.60267141632324	-0.167962643338842	0.258283357159719	chr1:19644210-19644381;+	0.14918045051122	50-75%
chr1:19644348-19644369;+	0.0433801792392599	1.50078764786257	0.0875696812847234	0.352638493233087	-0.0250301804149081	chr1:19644210-19644381;+	0.14918045051122	50-75%
chr1:19644381-19644381;+	0	4.68048146180229	0.00546600496970146	1.34058105890431	-0.0226697027850713	chr1:19644210-19644381;+	0.14918045051122	50-75%
chr1:19664695-19664701;+	0	4.00144653378687	0.0139488422024289	1.20443403669389	0.116052761491329	chr1:19664695-19664939;+	1.00199716185509	75-100%
chr1:19664713-19664713;+	0	4.9806585908725	0.00407474824755805	1.394573546351	0.0123111574526622	chr1:19664695-19664939;+	1.00199716185509	75-100%
chr1:19664751-19664758;+	0	3.52004566771737	0.024041849538875	1.09309659576819	0.217738143050638	chr1:19664695-19664939;+	1.00199716185509	75-100%
chr1:19664803-19664820;+	0	3.04789446258892	0.0490743757514839	0.96799984980442	0.352286379287401	chr1:19664695-19664939;+	1.00199716185509	75-100%
chr1:19664824-19664848;+	0.392451803521947	1.7687055521564	1.04257770069451	0.495311078236232	0.824700933786414	chr1:19664695-19664939;+	1.00199716185509	75-100%
chr1:19664870-19664894;+	0.607443434122466	2.23127112350955	1.59503717309472	0.697104689908806	1.12974923968944	chr1:19664695-19664939;+	1.00199716185509	75-100%
chr1:19664898-19664916;+	0	2.6306058241996	0.126195572651842	0.840111554628269	0.575288364903488	chr1:19664695-19664939;+	1.00199716185509	75-100%
chr1:19664932-19664939;+	0	2.48533668929365	0.0535040291758972	0.790770462112555	0.242106354633718	chr1:19664695-19664939;+	1.00199716185509	75-100%
chr1:19882364-19882378;+	0.412538186033908	0.711499323581753	0.444379390805709	-0.295651016921451	-0.143703164797027	chr1:19882355-19882509;+	-0.339824883876515	0-25%
chr1:19882383-19882404;+	3.81096721690081	0.406777639475392	4.05218660613862	-0.78128585643149	-0.261312966823315	chr1:19882355-19882509;+	-0.339824883876515	0-25%
chr1:19882427-19882437;+	0.794417100636692	0.540420910946881	0.822294015839566	-0.53453570962888	-0.236386854277996	chr1:19882355-19882509;+	-0.339824883876515	0-25%
chr1:19882442-19882461;+	0.0791305310999425	1.20969025758035	0.135511873111197	0.165348366014531	-0.0621876861027646	chr1:19882355-19882509;+	-0.339824883876515	0-25%
chr1:19882476-19882476;+	0	3.83170933652256	0.00837319939931902	1.16678511441839	-0.122246757894729	chr1:19882355-19882509;+	-0.339824883876515	0-25%
chr1:19882498-19882509;+	0	1.99479100542625	0.0389080622220362	0.599794802607235	-0.084134560858134	chr1:19882355-19882509;+	-0.339824883876515	0-25%
chr1:20139316-20139330;+	0.553621466895695	1.48962702001066	0.90735595307229	0.346155082557969	0.691950559611209	chr1:20139306-20139386;+	0.49061944352543	75-100%
chr1:20139332-20139350;+	0	2.6509236712101	0.0531733993441598	0.846794446300216	0.27301603099445	chr1:20139306-20139386;+	0.49061944352543	75-100%
chr1:20139373-20139373;+	0	5.77545738429261	0.0113159965502062	1.52317276729585	0.356099213266421	chr1:20139306-20139386;+	0.49061944352543	75-100%
chr1:20139385-20139386;+	0	2.80524388739452	0.0453354947191826	0.895941249434075	0.295526487400561	chr1:20139306-20139386;+	0.49061944352543	75-100%
chr1:20186086-20186097;+	0	3.61499413430991	0.0227077703262428	1.11621519388964	0.249062669752795	chr1:20186086-20186179;+	0.125327435982858	50-75%
chr1:20186104-20186153;+	0.292648268269637	1.00248226287815	0.417503676111429	0.00215339459981717	0.127146614901757	chr1:20186086-20186179;+	0.125327435982858	50-75%
chr1:20186179-20186179;+	0	4.17055400262649	0.00490159282342681	1.24038749810227	-0.131788745090252	chr1:20186086-20186179;+	0.125327435982858	50-75%
chr1:20589043-20589076;+	0	1.83977510469183	0.148234077393495	0.529529475626931	0.367855487878441	chr1:20589043-20589125;+	0.684476819687831	75-100%
chr1:20589086-20589125;+	0.0740638088542873	2.27530670726305	0.334566316070021	0.714079894112724	0.761565622608369	chr1:20589043-20589125;+	0.684476819687831	75-100%
chr1:20633439-20633442;+	0	3.05850557850414	0.0150475056295726	0.97101855391571	-0.0354615600678942	chr1:20633439-20633534;+	0.124837699296627	50-75%
chr1:20633456-20633460;+	2.24978651030703	0.614280395595216	2.44332945979845	-0.423266689434708	0.0753583645204655	chr1:20633439-20633534;+	0.124837699296627	50-75%
chr1:20633472-20633483;+	7.04921303685033	0.627846390148849	7.81564195465574	-0.404293196828073	0.186193869918419	chr1:20633439-20633534;+	0.124837699296627	50-75%
chr1:20633487-20633519;+	0.657522565110583	0.647744710322164	0.659079152446953	-0.377192249813647	-0.13147137734053	chr1:20633439-20633534;+	0.124837699296627	50-75%
chr1:20633531-20633534;+	0	2.63665060453665	0.0217818176375157	0.842105166241985	-0.0710320306624425	chr1:20633439-20633534;+	0.124837699296627	50-75%
chr1:20732250-20732253;+	0	3.52913642458154	0.0158492311096108	1.09533689410604	0.0792631373691572	chr1:20732250-20732489;+	0.0786693903391076	50-75%
chr1:20732276-20732286;+	0	2.00370079573436	0.0387035336517878	0.60366574131362	-0.0563460099026626	chr1:20732250-20732489;+	0.0786693903391076	50-75%
chr1:20732305-20732306;+	0.0119746866619665	1.56879671055616	0.0846433260229746	0.391133340069067	-0.00811113656526047	chr1:20732250-20732489;+	0.0786693903391076	50-75%
chr1:20732333-20732336;+	0	2.51732564897698	0.0322864009988274	0.801878801701092	0.0771884811933968	chr1:20732250-20732489;+	0.0786693903391076	50-75%
chr1:20732352-20732352;+	0	3.53346134213137	0.0164039013991085	1.09640068854735	0.124101189337083	chr1:20732250-20732489;+	0.0786693903391076	50-75%
chr1:20732398-20732416;+	0	1.79603353784157	0.0639008603534431	0.508628884221075	0.0068689733619175	chr1:20732250-20732489;+	0.0786693903391076	50-75%
chr1:20732448-20732448;+	0	4.4771588953105	0.0130796257557311	1.30200501571886	0.231632543646076	chr1:20732250-20732489;+	0.0786693903391076	50-75%
chr1:20732469-20732469;+	0	3.00168084335265	0.0219959241115603	0.954729027154038	0.0260217469535079	chr1:20732250-20732489;+	0.0786693903391076	50-75%
chr1:20732480-20732489;+	0	2.52183031164929	0.0559689308916275	0.803431721021565	0.261923348592297	chr1:20732250-20732489;+	0.0786693903391076	50-75%
chr1:21397853-21397853;+	0.337189086691606	0.660205439246487	0.365411439157918	-0.360641803922339	-0.315464958891431	chr1:21397853-21397879;+	-0.355547175798086	0-25%
chr1:21397879-21397879;+	0	1.94346476652198	0.05023487627874	0.577153343246855	-0.0178087415198209	chr1:21397853-21397879;+	-0.355547175798086	0-25%
chr1:21440087-21440087;+	0	5.50639722464853	0.00555258491998959	1.48173507530255	0.0663737259921939	chr1:21440087-21440212;+	-0.0553719949364313	25-50%
chr1:21440122-21440189;+	1.282265316624	0.705458950405701	1.54610490981478	-0.303056504233042	0.0541472845185337	chr1:21440087-21440212;+	-0.0553719949364313	25-50%
chr1:21440208-21440212;+	0	3.02236391426935	0.0146136954451719	0.960693510637219	-0.0654630762366341	chr1:21440087-21440212;+	-0.0553719949364313	25-50%
chr1:22024496-22024496;+	0	3.63899122607192	0.0161598915840032	1.12196201693057	0.112869640886316	chr1:22024496-22024633;+	-0.0289893741911259	25-50%
chr1:22024510-22024516;+	0	2.8945266175142	0.016297206897439	0.923155095220665	-0.0589154309593944	chr1:22024496-22024633;+	-0.0289893741911259	25-50%
chr1:22024533-22024533;+	0	6.57789071115701	0.00525417107894136	1.63617330717873	0.243645879580459	chr1:22024496-22024633;+	-0.0289893741911259	25-50%
chr1:22024546-22024546;+	0	4.98204498629137	0.0104089053293447	1.39481528952016	0.230497573753914	chr1:22024496-22024633;+	-0.0289893741911259	25-50%
chr1:22024568-22024571;+	0	3.77049212184342	0.0118609398954184	1.15279607539978	0.0384342619243783	chr1:22024496-22024633;+	-0.0289893741911259	25-50%
chr1:22024585-22024585;+	0	2.34135791074034	0.0312255405294936	0.73893561404716	-0.00165270159462705	chr1:22024496-22024633;+	-0.0289893741911259	25-50%
chr1:22024596-22024606;+	0.124573904733271	1.1308349622748	0.166629616391869	0.106798454407329	-0.0496365143367941	chr1:22024496-22024633;+	-0.0289893741911259	25-50%
chr1:22024626-22024633;+	0	2.21335344447085	0.0273633946312593	0.690101541570537	-0.104499205078853	chr1:22024496-22024633;+	-0.0289893741911259	25-50%
chr1:22024895-22024924;+	0.13719320042559	1.2310931358788	0.208844201936676	0.180581819702068	0.0904678765166099	chr1:22024895-22025289;+	-0.0484926825478885	25-50%
chr1:22024933-22024937;+	0.320107995043615	0.885996595966036	0.369616347746041	-0.10513589337264	-0.0114056685709628	chr1:22024895-22025289;+	-0.0484926825478885	25-50%
chr1:22024949-22024949;+	0	3.95217253967892	0.0112424684479377	1.19367179257752	0.00749740562167878	chr1:22024895-22025289;+	-0.0484926825478885	25-50%
chr1:22024988-22025023;+	0.0475931194440836	1.62018527072479	0.115951704479113	0.419129359273875	0.0875833688034595	chr1:22024895-22025289;+	-0.0484926825478885	25-50%
chr1:22025048-22025085;+	0.112149441123638	1.26870848791021	0.197927381384127	0.206723690784178	0.0597572934796224	chr1:22024895-22025289;+	-0.0484926825478885	25-50%
chr1:22025089-22025107;+	0.531397925288801	0.908969737070844	0.611591303205064	-0.0829011515801049	0.0794455859153556	chr1:22024895-22025289;+	-0.0484926825478885	25-50%
chr1:22025118-22025128;+	0.988381190766824	0.840907326772867	1.29362329968525	-0.150503727045896	0.265995179871074	chr1:22024895-22025289;+	-0.0484926825478885	25-50%
chr1:22025133-22025217;+	2.10576329491029	0.525959142632759	2.1781377178285	-0.5580959824846	-0.00865719973986634	chr1:22024895-22025289;+	-0.0484926825478885	25-50%
chr1:22025219-22025244;+	0	2.31739236118748	0.0379979337874044	0.729999142135374	0.0156562879475617	chr1:22024895-22025289;+	-0.0484926825478885	25-50%
chr1:22025262-22025262;+	0	3.47611344521491	0.0119347787104139	1.08218788297953	-0.0247675372034168	chr1:22024895-22025289;+	-0.0484926825478885	25-50%
chr1:22025284-22025289;+	0	3.68457375885677	0.0115836135484186	1.13277450955524	0.00209546036552211	chr1:22024895-22025289;+	-0.0484926825478885	25-50%
chr1:22025493-22025568;+	4.30125321052877	0.394936817188199	4.5563504941874	-0.806944756298214	-0.215355796145575	chr1:22025481-22025585;+	-0.265978416418837	0-25%
chr1:22025578-22025585;+	0	3.84422790054739	0.00830518361316669	1.16961825279856	-0.163365197315021	chr1:22025481-22025585;+	-0.265978416418837	0-25%
chr1:22052546-22052555;+	0	1.90993098309745	0.0483669139058043	0.562035347897036	-0.0304286913198406	chr1:22052546-22052771;+	-0.183413926346067	0-25%
chr1:22052574-22052613;+	0.253666680615966	0.808261890946881	0.270122917552223	-0.18489579487512	-0.202169340789909	chr1:22052546-22052771;+	-0.183413926346067	0-25%
chr1:22052615-22052719;+	905.459496437303	0.328276580963898	969.135798791889	-0.96752019689849	-0.194597214176268	chr1:22052546-22052771;+	-0.183413926346067	0-25%
chr1:22052724-22052751;+	2.45231279573155	1.48822331167299	5.19873011598103	0.345336206170642	0.921316912926019	chr1:22052546-22052771;+	-0.183413926346067	0-25%
chr1:22052755-22052771;+	0.0712592460159708	1.66100710386824	0.185181476913691	0.44074297973022	0.333071599871901	chr1:22052546-22052771;+	-0.183413926346067	0-25%
chr1:22053277-22053285;+	0.207564911917139	0.933487454110472	0.289724308353542	-0.0597830290178216	-0.0289227055205134	chr1:22053277-22053572;+	-0.258946922948863	0-25%
chr1:22053308-22053328;+	0.214998291929474	0.945663588432993	0.263527725419101	-0.0485266651907457	-0.0990687083902013	chr1:22053277-22053572;+	-0.258946922948863	0-25%
chr1:22053331-22053360;+	0.0934491555672669	1.13001594866181	0.13541277518685	0.106169146023368	-0.12491698346455	chr1:22053277-22053572;+	-0.258946922948863	0-25%
chr1:22053378-22053398;+	0.0527537474814322	1.34619534930539	0.108631045533237	0.258216171736517	-0.0586764361811579	chr1:22053277-22053572;+	-0.258946922948863	0-25%
chr1:22053414-22053414;+	0	5.44819214771357	0.00407681167125302	1.4725048318844	0.0934233194347029	chr1:22053277-22053572;+	-0.258946922948863	0-25%
chr1:22053436-22053447;+	0	2.51672869180008	0.0370595075121446	0.801672800580305	0.132340743658156	chr1:22053277-22053572;+	-0.258946922948863	0-25%
chr1:22053483-22053483;+	0	4.75934917431872	0.00479307647851993	1.35509513681623	-0.0638596445629938	chr1:22053277-22053572;+	-0.258946922948863	0-25%
chr1:22053508-22053510;+	0	1.80865100197089	0.0654572167532814	0.514709546610063	0.0369760955072311	chr1:22053277-22053572;+	-0.258946922948863	0-25%
chr1:22053569-22053572;+	0	1.69007596460718	0.0728006710594592	0.455812450964951	-0.0168171464424493	chr1:22053277-22053572;+	-0.258946922948863	0-25%
chr1:22142347-22142347;+	0	3.63595940064576	0.00774671342824163	1.12123805043432	-0.146740133994324	chr1:22142347-22142389;+	1.2267733104341	75-100%
chr1:22142379-22142387;+	0.14143527661181	2.78273363477008	2.17447371892649	0.888943274697638	1.4342378249531	chr1:22142347-22142389;+	1.2267733104341	75-100%
chr1:22428828-22428828;+	0	2.37002647839381	0.0289508107556883	0.74950639611817	-0.0360349839231302	chr1:22428828-22428917;+	0.129303883936215	50-75%
chr1:22428847-22428875;+	0.365912627839035	1.10990941091127	0.514979197732962	0.0905750675790034	0.237906568052196	chr1:22428828-22428917;+	0.129303883936215	50-75%
chr1:22428887-22428896;+	0	2.03763070918531	0.0662162479910423	0.618250954536584	0.105553810802705	chr1:22428828-22428917;+	0.129303883936215	50-75%
chr1:22428917-22428917;+	0	4.11522175126044	0.00469912988406032	1.22878648480933	-0.157714720017389	chr1:22428828-22428917;+	0.129303883936215	50-75%
chr1:22451790-22451884;+	19.1450905235227	0.303498757569814	19.7988900938727	-1.03568616490515	-0.148818079341164	chr1:22451790-22452220;+	-0.257999674301753	0-25%
chr1:22451886-22451925;+	0.148127617708575	1.0992373474056	0.206050991675586	0.0821829508876905	-0.0413195873330655	chr1:22451790-22452220;+	-0.257999674301753	0-25%
chr1:22451937-22451953;+	0.0598506676755321	1.26503614896696	0.122138910220491	0.204205871691763	-0.0477830901833953	chr1:22451790-22452220;+	-0.257999674301753	0-25%
chr1:22451970-22452004;+	0.655799262860215	0.665400145618297	0.768940437128932	-0.353834216849583	-0.0985671070892991	chr1:22451790-22452220;+	-0.257999674301753	0-25%
chr1:22452010-22452016;+	0.752544256129873	0.540658592535205	0.835958850409541	-0.534153780997027	-0.282602206377352	chr1:22451790-22452220;+	-0.257999674301753	0-25%
chr1:22452023-22452042;+	0.227101033325298	0.85392007886072	0.244876592061503	-0.13716554886556	-0.154301848139159	chr1:22451790-22452220;+	-0.257999674301753	0-25%
chr1:22452051-22452092;+	0.0549615739392157	1.28207616484779	0.0926768968330884	0.215827652534944	-0.145352402194346	chr1:22451790-22452220;+	-0.257999674301753	0-25%
chr1:22452116-22452121;+	0	2.7345450178016	0.0334580221541395	0.873770154797357	0.110059333374851	chr1:22451790-22452220;+	-0.257999674301753	0-25%
chr1:22452145-22452184;+	0.15128081624685	0.961297417806076	0.193852027583438	-0.0342844485373567	-0.100515204464338	chr1:22451790-22452220;+	-0.257999674301753	0-25%
chr1:22452220-22452220;+	0	3.77525811806157	0.0154998424713272	1.15389330023111	0.128878109784401	chr1:22451790-22452220;+	-0.257999674301753	0-25%
chr1:23019382-23019382;+	0	4.57477413279733	0.00572144057692158	1.32073931361313	-0.0477722222586079	chr1:23019382-23019816;+	0.0314097427710975	50-75%
chr1:23019399-23019402;+	0	3.25726035906941	0.00825286050454584	1.02570494788688	-0.267984156901644	chr1:23019382-23019816;+	0.0314097427710975	50-75%
chr1:23019422-23019450;+	0.183256562303251	0.866021057230543	0.242866535019514	-0.124943096039562	-0.167802538956509	chr1:23019382-23019816;+	0.0314097427710975	50-75%
chr1:23019456-23019560;+	12.7529506733407	0.477720111167443	13.7268196752724	-0.641652950612291	0.0897248527319101	chr1:23019382-23019816;+	0.0314097427710975	50-75%
chr1:23019587-23019608;+	0	1.68181830402143	0.0665359209858062	0.451558149602455	-0.0315308966197044	chr1:23019382-23019816;+	0.0314097427710975	50-75%
chr1:23019630-23019630;+	0	3.79199245324162	0.0107904276803539	1.15773492868291	-0.00714222710470458	chr1:23019382-23019816;+	0.0314097427710975	50-75%
chr1:23019659-23019659;+	0	4.87492611200329	0.00560184431406762	1.37593607519016	-0.0111094098285114	chr1:23019382-23019816;+	0.0314097427710975	50-75%
chr1:23019675-23019681;+	0	2.06881220077161	0.0459314839274762	0.631442137570858	0.0322065746375261	chr1:23019382-23019816;+	0.0314097427710975	50-75%
chr1:23019703-23019703;+	0	4.97708530731391	0.00423423608125821	1.393950169243	-0.0142087663486858	chr1:23019382-23019816;+	0.0314097427710975	50-75%
chr1:23019724-23019724;+	0	5.02263654229298	0.00640559901184795	1.40186350408431	0.0223140237961299	chr1:23019382-23019816;+	0.0314097427710975	50-75%
chr1:23019753-23019766;+	0	2.38309180674666	0.0461348321609106	0.754281547047477	0.1095953547231	chr1:23019382-23019816;+	0.0314097427710975	50-75%
chr1:23019782-23019782;+	0	4.77007567319356	0.0115095448967215	1.3570505376147	0.213867204097949	chr1:23019382-23019816;+	0.0314097427710975	50-75%
chr1:23019814-23019816;+	0	1.84732054259858	0.0416307190710815	0.533084519416917	-0.133548107541435	chr1:23019382-23019816;+	0.0314097427710975	50-75%
chr1:23368896-23368896;+	0	4.92591464616955	0.00694841399521884	1.38497376465346	0.0315037427972007	chr1:23368896-23369119;+	-0.00466203676302446	25-50%
chr1:23368931-23368976;+	1.64644293794742	0.634293206036495	1.82411747618663	-0.395419880678704	0.0694410083238974	chr1:23368896-23369119;+	-0.00466203676302446	25-50%
chr1:23368989-23369001;+	0.394862419901473	0.871391726914091	0.48412030384702	-0.119573135237561	0.0386290429031157	chr1:23368896-23369119;+	-0.00466203676302446	25-50%
chr1:23369003-23369020;+	0	1.85372707788209	0.0738269671690138	0.53609158767005	0.0889655368118064	chr1:23368896-23369119;+	-0.00466203676302446	25-50%
chr1:23369039-23369060;+	0	1.86825487711628	0.0375310933447125	0.542872249328031	-0.134680270478976	chr1:23368896-23369119;+	-0.00466203676302446	25-50%
chr1:23369073-23369085;+	0	2.01475845940024	0.0351681567543738	0.608445975855131	-0.122821571278387	chr1:23368896-23369119;+	-0.00466203676302446	25-50%
chr1:23369110-23369119;+	0	2.04197665576062	0.0376725197203081	0.62010154569542	-0.092033718758247	chr1:23368896-23369119;+	-0.00466203676302446	25-50%
chr1:23627332-23627332;+	0	4.83833487884422	0.00418198144324211	1.36939184834976	-0.0199088717599181	chr1:23627332-23627468;+	0.27052172280686	75-100%
chr1:23627363-23627436;+	0.341592145867868	1.16976792821584	0.551595069328737	0.136199420086703	0.305511180863254	chr1:23627332-23627468;+	0.27052172280686	75-100%
chr1:23627468-23627468;+	0	6.89076924964615	0.0061903526436523	1.67653541398312	0.314977912391194	chr1:23627332-23627468;+	0.27052172280686	75-100%
chr1:23691668-23691680;+	0	2.6528356051439	0.0177530416662062	0.847420675621657	-0.120945926960235	chr1:23691668-23691900;+	0.12069824937169	50-75%
chr1:23691708-23691708;+	0	4.9783351183627	0.00786463921756987	1.39416825588185	0.096165374405891	chr1:23691668-23691900;+	0.12069824937169	50-75%
chr1:23691730-23691736;+	0	3.26158230982872	0.01422612760875	1.02685668584785	-0.00250482727774504	chr1:23691668-23691900;+	0.12069824937169	50-75%
chr1:23691748-23691797;+	7.54872767766777	0.327577866300713	8.1189871885652	-0.969370900442323	-0.383810517417416	chr1:23691668-23691900;+	0.12069824937169	50-75%
chr1:23691801-23691826;+	28.0294244124437	0.47518340984071	30.1902911446244	-0.646277460718739	0.200030291982524	chr1:23691668-23691900;+	0.12069824937169	50-75%
chr1:23691854-23691864;+	0	3.5286616480063	0.0126711745006906	1.09522003451615	0.000570163511932842	chr1:23691668-23691900;+	0.12069824937169	50-75%
chr1:23691900-23691900;+	0	2.98855707903105	0.0182751680760653	0.950923109846839	0.0080945385840745	chr1:23691668-23691900;+	0.12069824937169	50-75%
chr1:23692616-23692645;+	1.32707829189313	0.582288199930448	1.51936624013483	-0.469724021559729	-0.109977127465429	chr1:23692608-23692762;+	-0.0782072850476005	25-50%
chr1:23692656-23692658;+	0.17548208926448	1.1529017403571	0.253242476728279	0.12358458954317	0.0643087470209015	chr1:23692608-23692762;+	-0.0782072850476005	25-50%
chr1:23692683-23692695;+	3.25880416918111	0.51932529739863	3.64795880311208	-0.569121043032344	-0.0562754117557768	chr1:23692608-23692762;+	-0.0782072850476005	25-50%
chr1:23692711-23692737;+	1.31003682833891	0.540101352064044	1.46325636619002	-0.535049471050579	-0.185641124243042	chr1:23692608-23692762;+	-0.0782072850476005	25-50%
chr1:23692761-23692762;+	0	3.79134559796945	0.00792773640672798	1.15758674819876	-0.172074744398713	chr1:23692608-23692762;+	-0.0782072850476005	25-50%
chr1:23743401-23743408;+	0	1.51262396387345	0.0759076970406021	0.359461952923517	-0.0849944199365983	chr1:23743401-23743550;+	-0.430281257706663	0-25%
chr1:23743420-23743446;+	0.248555496013987	0.711611920974486	0.304393356767829	-0.29551357038906	-0.22520983486399	chr1:23743401-23743550;+	-0.430281257706663	0-25%
chr1:23743453-23743467;+	0.850971448280096	0.45837873977392	0.901122032985978	-0.677551067478329	-0.452140604823844	chr1:23743401-23743550;+	-0.430281257706663	0-25%
chr1:23743470-23743502;+	7.54414124421135	0.285079435723884	7.60101184677154	-1.09006821900263	-0.440513733178481	chr1:23743401-23743550;+	-0.430281257706663	0-25%
chr1:23743504-23743514;+	0	1.44471901452107	0.0666261624137629	0.31956677749425	-0.151887858983302	chr1:23743401-23743550;+	-0.430281257706663	0-25%
chr1:23743527-23743535;+	0	1.97295234801267	0.0416219424498768	0.590233192050184	-0.0757338337611375	chr1:23743401-23743550;+	-0.430281257706663	0-25%
chr1:23743550-23743550;+	0	3.30712466359923	0.0171093072740571	1.03890113230869	0.0522500421518769	chr1:23743401-23743550;+	-0.430281257706663	0-25%
chr1:23778353-23778379;+	0.390744175125427	0.715245935755266	0.430563902065014	-0.291089202617789	-0.224235433149197	chr1:23778353-23778693;+	-0.280758848598783	0-25%
chr1:23778381-23778416;+	7.09255653858043	0.368229679264422	7.66193237525288	-0.86776242068463	-0.307311028117572	chr1:23778353-23778693;+	-0.280758848598783	0-25%
chr1:23778418-23778424;+	17.9619352057744	0.348828171167121	19.0687708916226	-0.914776897889566	-0.258870937499948	chr1:23778353-23778693;+	-0.280758848598783	0-25%
chr1:23778443-23778490;+	0.995570454626827	0.585334358916563	1.10224438697607	-0.465191964415055	-0.129629152135193	chr1:23778353-23778693;+	-0.280758848598783	0-25%
chr1:23778509-23778509;+	0	6.59857181308196	0.00752176555100397	1.63889989507881	0.337027088965606	chr1:23778353-23778693;+	-0.280758848598783	0-25%
chr1:23778527-23778527;+	0	5.37049917881877	0.00444458703824229	1.46002930902704	0.0751651244914837	chr1:23778353-23778693;+	-0.280758848598783	0-25%
chr1:23778541-23778546;+	0	2.66637591796724	0.0340506640910216	0.851842756464585	0.126960124029106	chr1:23778353-23778693;+	-0.280758848598783	0-25%
chr1:23778562-23778569;+	0	2.3259666920519	0.0334106400058455	0.733206982640718	-0.00740371239477455	chr1:23778353-23778693;+	-0.280758848598783	0-25%
chr1:23778583-23778583;+	0	5.15499107050827	0.00254997241608084	1.42445583466784	0.053135029229616	chr1:23778353-23778693;+	-0.280758848598783	0-25%
chr1:23778609-23778609;+	0	5.88035766619315	0.00431251711736648	1.5388074847135	0.118888584696826	chr1:23778353-23778693;+	-0.280758848598783	0-25%
chr1:23778636-23778636;+	0	5.0336693177995	0.00922419951174827	1.40376936315885	0.117991714613954	chr1:23778353-23778693;+	-0.280758848598783	0-25%
chr1:23778662-23778663;+	0	3.64975511536382	0.00840340183095799	1.12452745186417	-0.111939216557568	chr1:23778353-23778693;+	-0.280758848598783	0-25%
chr1:23778674-23778674;+	0	4.12446919118717	0.0103522274787617	1.23073612774917	0.0690431213693488	chr1:23778353-23778693;+	-0.280758848598783	0-25%
chr1:23778691-23778693;+	0	2.45865923848163	0.0257807944858264	0.781396682445222	-0.0541549037658802	chr1:23778353-23778693;+	-0.280758848598783	0-25%
chr1:23791108-23791159;+	8.66976236190374	0.423462142073556	9.12815397554786	-0.746370819891915	-0.00512408569988632	chr1:23791095-23791249;+	-0.0169693771550422	25-50%
chr1:23791174-23791188;+	43.9758811172653	0.317128755260695	44.2796564849522	-0.997528754136614	-0.120776153536388	chr1:23791095-23791249;+	-0.0169693771550422	25-50%
chr1:23791212-23791215;+	0.959603865309885	0.512427205078007	1.01093425525949	-0.580735642703963	-0.250878179356668	chr1:23791095-23791249;+	-0.0169693771550422	25-50%
chr1:23791249-23791249;+	0	4.61404878704171	0.00303324742955846	1.32816436451882	-0.0468732085784436	chr1:23791095-23791249;+	-0.0169693771550422	25-50%
chr1:23793161-23793171;+	0.111354794499098	1.23101361680915	0.168647473165865	0.180525713778744	-0.0143849592568587	chr1:23793161-23793219;+	-0.062031080575159	25-50%
chr1:23793185-23793185;+	0	2.21534795439416	0.0293548212519988	0.690883897059738	-0.0714580927801334	chr1:23793161-23793219;+	-0.062031080575159	25-50%
chr1:23793218-23793219;+	0	2.15001226747408	0.0294035846065759	0.664881875813631	-0.0919717710065291	chr1:23793161-23793219;+	-0.062031080575159	25-50%
chr1:23959115-23959131;+	0	2.36937300688455	0.0277293145870915	0.749266872884701	-0.0546970304712943	chr1:23959115-23959379;+	-0.200587179056391	0-25%
chr1:23959163-23959175;+	0.118551749421716	1.15117869297754	0.165483216149578	0.12228548540137	-0.0533370271234372	chr1:23959115-23959379;+	-0.200587179056391	0-25%
chr1:23959191-23959218;+	0.183844481598978	0.935528628029562	0.229376995566318	-0.0578858363064911	-0.133521832973782	chr1:23959115-23959379;+	-0.200587179056391	0-25%
chr1:23959239-23959301;+	0.831719809772874	0.610207144730542	0.941244080993331	-0.429045423282722	-0.180447371908558	chr1:23959115-23959379;+	-0.200587179056391	0-25%
chr1:23959303-23959354;+	0.210528884427577	1.07863903270186	0.311792968505022	0.0657522640947413	0.107395517118026	chr1:23959115-23959379;+	-0.200587179056391	0-25%
chr1:23959366-23959367;+	0	3.24966246499673	0.0130452756963516	1.02367650829494	-0.0522662138470191	chr1:23959115-23959379;+	-0.200587179056391	0-25%
chr1:23959379-23959379;+	0	4.16761136820932	0.00504244979670884	1.2397744280151	-0.149676707085062	chr1:23959115-23959379;+	-0.200587179056391	0-25%
chr1:23959774-23959819;+	3.2327382044808	0.470631664342237	3.53956227405543	-0.654637713238452	-0.0982608482686883	chr1:23959774-23959855;+	0.112132760498979	50-75%
chr1:23959832-23959855;+	5.41536854744439	0.567617964461588	5.72356806098237	-0.491887736143445	0.173205911066212	chr1:23959774-23959855;+	0.112132760498979	50-75%
chr1:23959941-23959948;+	0.0638443736980811	1.28159868818858	0.119353248165932	0.215504108415481	-0.0376734797964543	chr1:23959941-23960163;+	-0.181400137393323	0-25%
chr1:23959999-23960002;+	0	1.96493466544638	0.0378019597382933	0.586696229109569	-0.0795198037791891	chr1:23959941-23960163;+	-0.181400137393323	0-25%
chr1:23960051-23960051;+	0	4.68389416257208	0.00584435520923794	1.34121414635734	-0.0606976560887973	chr1:23959941-23960163;+	-0.181400137393323	0-25%
chr1:23960080-23960096;+	0	1.99456226961307	0.0438259491111235	0.599695198792043	-0.0388637400956847	chr1:23959941-23960163;+	-0.181400137393323	0-25%
chr1:23960126-23960126;+	0	4.89227010303761	0.00341318105992349	1.379020852992	-0.0179218025464225	chr1:23959941-23960163;+	-0.181400137393323	0-25%
chr1:23960141-23960151;+	0	3.28124918705247	0.0082334565959335	1.0320784263024	-0.319604832308866	chr1:23959941-23960163;+	-0.181400137393323	0-25%
chr1:23960163-23960163;+	0	4.34450304208569	0.0100766606912518	1.27588021131695	0.102992795131126	chr1:23959941-23960163;+	-0.181400137393323	0-25%
chr1:24319289-24319317;+	0.0122452705152915	1.54428777802328	0.115911456502418	0.377456468633825	0.0296002592897704	chr1:24319289-24319358;+	0.320335764581913	75-100%
chr1:24319322-24319329;+	0.306313885946776	1.32778887868253	0.438837414087503	0.246258053509536	0.415138579065121	chr1:24319289-24319358;+	0.320335764581913	75-100%
chr1:24319348-24319358;+	0.0671527273310573	1.39215526502487	0.146609403429539	0.287375348398469	0.0847590260894408	chr1:24319289-24319358;+	0.320335764581913	75-100%
chr1:24415754-24415828;+	24.8412453754748	0.258030771983349	25.3593124013212	-1.17665699655685	-0.367250781196689	chr1:24415750-24415882;+	-0.324699645572169	0-25%
chr1:24415830-24415879;+	0.540752550988703	0.677728688383236	0.588589477679537	-0.337888260407038	-0.15389068914548	chr1:24415750-24415882;+	-0.324699645572169	0-25%
chr1:24502318-24502321;+	0	3.56602250123462	0.0108256960401109	1.10436815840285	-0.0323477629708926	chr1:24502318-24502396;+	0.107929183424715	50-75%
chr1:24502330-24502357;+	0.0968969950005397	1.37665680282719	0.196104206327458	0.277651370396862	0.136246421742342	chr1:24502318-24502396;+	0.107929183424715	50-75%
chr1:24502368-24502384;+	0	2.91943694596802	0.0113673133596154	0.930598199582993	-0.183647673147951	chr1:24502318-24502396;+	0.107929183424715	50-75%
chr1:24502396-24502396;+	0	4.87277135801933	0.00629573292709928	1.375552067466	0.00271494010756412	chr1:24502318-24502396;+	0.107929183424715	50-75%
chr1:24502801-24502809;+	0	2.63317974367053	0.0223795544525192	0.840961011049144	-0.0555715760166341	chr1:24502801-24503032;+	0.0551515235013934	50-75%
chr1:24502821-24502857;+	1.08937927344578	0.755643630309361	1.3196710437576	-0.243365948362358	0.107423841937598	chr1:24502801-24503032;+	0.0551515235013934	50-75%
chr1:24502868-24502880;+	0.279341864695086	0.910175730368222	0.371019155359759	-0.0817494980804415	0.0118708657386592	chr1:24502801-24503032;+	0.0551515235013934	50-75%
chr1:24502907-24502913;+	0.287762323660965	0.906195455500376	0.345870385654481	-0.0855562402087416	-0.0226822360455025	chr1:24502801-24503032;+	0.0551515235013934	50-75%
chr1:24502928-24502939;+	0.315729056136357	0.939855637568616	0.440631446357095	-0.0538776983796575	0.0969960193609492	chr1:24502801-24503032;+	0.0551515235013934	50-75%
chr1:24502986-24503032;+	0.0963802919370612	1.63476466613508	0.168603539431034	0.426910484567497	0.224616678942533	chr1:24502801-24503032;+	0.0551515235013934	50-75%
chr1:24643118-24643121;+	0	2.22002042909903	0.0500083205908222	0.692713941877996	0.0805552175207574	chr1:24643118-24643355;+	0.0663698190645681	50-75%
chr1:24643138-24643229;+	4.34357877769912	0.448749410885765	4.68085191578465	-0.695992217102367	-0.133335749587148	chr1:24643118-24643355;+	0.0663698190645681	50-75%
chr1:24643231-24643280;+	37.2248696034786	0.417405093216792	41.8660033301633	-0.758884511871017	0.0858670875436117	chr1:24643118-24643355;+	0.0663698190645681	50-75%
chr1:24643286-24643314;+	245.580872899954	0.355513471609764	257.334245127207	-0.898287875466566	-0.00958579421560635	chr1:24643118-24643355;+	0.0663698190645681	50-75%
chr1:24643349-24643355;+	0.230691280147269	0.908814825970245	0.288183816946632	-0.0830491934057568	-0.0716552077080044	chr1:24643118-24643355;+	0.0663698190645681	50-75%
chr1:24643530-24643530;+	0	4.691802814714	0.00466431317998569	1.34267950293083	-0.042281957037553	chr1:24643530-24643609;+	-0.268949608052524	0-25%
chr1:24643544-24643562;+	0.0387986617856508	1.38917697876984	0.0795316565321517	0.285515155272169	-0.150602991023743	chr1:24643530-24643609;+	-0.268949608052524	0-25%
chr1:24643564-24643584;+	0.649138948656786	0.609821332066952	0.761251666397032	-0.429594775431848	-0.194339800406114	chr1:24643530-24643609;+	-0.268949608052524	0-25%
chr1:24643609-24643609;+	0	4.38349894726603	0.0039201863133977	1.28364181318183	-0.121882794810603	chr1:24643530-24643609;+	-0.268949608052524	0-25%
chr1:24645986-24646002;+	0.157421319312358	1.26757115356826	0.25521268402283	0.205944694566543	0.186173466696461	chr1:24645984-24646002;+	0.108649102504586	50-75%
chr1:24646668-24646685;+	0.15773853550797	1.29628833386326	0.242822383156175	0.225403225103349	0.173909411634129	chr1:24646668-24646764;+	0.374917447266171	75-100%
chr1:24646710-24646725;+	0.0938491959482021	1.7412431039444	0.218932681288598	0.481718818892954	0.446613373794175	chr1:24646668-24646764;+	0.374917447266171	75-100%
chr1:24646758-24646764;+	0	2.00891523249195	0.0626517179795272	0.605923223583431	0.105327396520677	chr1:24646668-24646764;+	0.374917447266171	75-100%
chr1:24651411-24651413;+	0	2.58268305064566	0.0378787502858016	0.824142224811585	0.15945471221099	chr1:24651411-24651516;+	0.0172656055123648	50-75%
chr1:24651436-24651443;+	0	2.46440972215075	0.0330739292211164	0.783425826852137	0.0755140057212442	chr1:24651411-24651516;+	0.0172656055123648	50-75%
chr1:24651457-24651476;+	0	1.49672554380968	0.104912441468063	0.350284341184767	0.0377746799430895	chr1:24651411-24651516;+	0.0172656055123648	50-75%
chr1:24651497-24651499;+	0	5.83742942298871	0.0207912443064112	1.53244328560081	0.607014243624805	chr1:24651411-24651516;+	0.0172656055123648	50-75%
chr1:24651512-24651516;+	0	2.02642011978238	0.0452748471619404	0.613458977594873	-0.0399331402584486	chr1:24651411-24651516;+	0.0172656055123648	50-75%
chr1:24652434-24652436;+	0	2.89727243599207	0.0239082277575976	0.923978669306417	0.0449999355728842	chr1:24652434-24652605;+	-0.152168304515257	0-25%
chr1:24652454-24652461;+	0	3.33455732641716	0.0119206691166577	1.04607637608252	-0.0745099901317077	chr1:24652434-24652605;+	-0.152168304515257	0-25%
chr1:24652493-24652496;+	0	1.65006524820443	0.065006469475924	0.435002235548868	-0.0688667473969561	chr1:24652434-24652605;+	-0.152168304515257	0-25%
chr1:24652519-24652527;+	0.167868182654793	1.04336299376592	0.20555682214659	0.0368708580096887	-0.0461561733988977	chr1:24652434-24652605;+	-0.152168304515257	0-25%
chr1:24652570-24652577;+	0.259005098825812	0.801768719066264	0.311306641113598	-0.191901783429458	-0.169261860516092	chr1:24652434-24652605;+	-0.152168304515257	0-25%
chr1:24652600-24652605;+	0	4.03147816848208	0.012974274007568	1.21092862464508	0.126579943785813	chr1:24652434-24652605;+	-0.152168304515257	0-25%
chr1:24654854-24654860;+	0	2.14605954412878	0.056688891581006	0.663283535285778	0.117663049049837	chr1:24654854-24655126;+	0.714162079603059	75-100%
chr1:24654886-24654888;+	0.157496036064307	1.64561191325247	0.396023668097853	0.432654845464099	0.523384084894325	chr1:24654854-24655126;+	0.714162079603059	75-100%
chr1:24654941-24654947;+	0.0777328557542567	2.04611563534541	0.213838938555474	0.62186034807127	0.506084455680533	chr1:24654854-24655126;+	0.714162079603059	75-100%
chr1:24654964-24654975;+	0	2.58083185576456	0.0316371976352309	0.823519421336968	0.0644535683480522	chr1:24654854-24655126;+	0.714162079603059	75-100%
chr1:24654989-24654989;+	0	4.95534239669287	0.0120021713105978	1.39014733615192	0.227108885721592	chr1:24654854-24655126;+	0.714162079603059	75-100%
chr1:24655003-24655011;+	0.129952124949541	1.75557063848057	0.326921099423605	0.488836617514589	0.516305050987466	chr1:24654854-24655126;+	0.714162079603059	75-100%
chr1:24655040-24655051;+	0	2.84772137466505	0.10258441248218	0.908994990038506	0.556743714450458	chr1:24654854-24655126;+	0.714162079603059	75-100%
chr1:24655062-24655085;+	0	2.75443334875019	0.0916478055100088	0.880064535723839	0.50068638353019	chr1:24654854-24655126;+	0.714162079603059	75-100%
chr1:24655126-24655126;+	0	5.28044641262427	0.00681750445439398	1.44534127928884	0.0921473852523653	chr1:24654854-24655126;+	0.714162079603059	75-100%
chr1:24669388-24669428;+	0.14458133274033	1.32528084954025	0.226847625142137	0.24461584481849	0.18400842336773	chr1:24669388-24669451;+	0.180212639582545	50-75%
chr1:24669445-24669451;+	0	2.64153732670152	0.0265463644288067	0.843713503879693	0.0307471030181492	chr1:24669388-24669451;+	0.180212639582545	50-75%
chr1:24745175-24745187;+	0	2.31860472134968	0.0164239795341632	0.730453431757348	-0.253224434727739	chr1:24745175-24745657;+	0.538548761889982	75-100%
chr1:24745191-24745196;+	0.0554693697070384	1.45687668830637	0.0971383629713489	0.326845588297079	-0.0176408126373213	chr1:24745175-24745657;+	0.538548761889982	75-100%
chr1:24745229-24745229;+	0	4.52625858871036	0.00617260525868009	1.3114787238251	-0.0617990255240388	chr1:24745175-24745657;+	0.538548761889982	75-100%
chr1:24745258-24745291;+	0.0495717892072072	1.39690115243123	0.0814885456356804	0.290331351279903	-0.0960364375450948	chr1:24745175-24745657;+	0.538548761889982	75-100%
chr1:24745296-24745302;+	0.754374547173121	0.660577988112671	0.832796097033573	-0.360151804069941	-0.123910776617951	chr1:24745175-24745657;+	0.538548761889982	75-100%
chr1:24745312-24745491;+	78.7326739884131	0.619969477306521	78.7199773170567	-0.415259382821734	0.548281538739471	chr1:24745175-24745657;+	0.538548761889982	75-100%
chr1:24745504-24745526;+	0.0638397711922417	1.35368368703675	0.13060737822936	0.263034390702536	-0.00645595975956964	chr1:24745175-24745657;+	0.538548761889982	75-100%
chr1:24745552-24745573;+	0.0993345348691592	1.15208648528561	0.161894180207761	0.122970164203001	-0.018963495970989	chr1:24745175-24745657;+	0.538548761889982	75-100%
chr1:24745586-24745604;+	0.390564171640755	0.98063123637658	0.500519387014953	-0.0169885542826316	0.0776214407776956	chr1:24745175-24745657;+	0.538548761889982	75-100%
chr1:24745657-24745657;+	0	5.76508137812694	0.00419045697207808	1.52161088408435	0.135877828056263	chr1:24745175-24745657;+	0.538548761889982	75-100%
chr1:25022507-25022508;+	0	3.09440323290443	0.0256067969273822	0.981153812272091	0.155289203650828	chr1:25022507-25022754;+	-0.0710430205676696	25-50%
chr1:25022528-25022532;+	0.163681394887014	1.17046706418535	0.24660859339786	0.136718395153189	0.0614259174774746	chr1:25022507-25022754;+	-0.0710430205676696	25-50%
chr1:25022540-25022591;+	0.267423906819609	1.04941844756384	0.385222782005432	0.0418973886492886	0.080549426636049	chr1:25022507-25022754;+	-0.0710430205676696	25-50%
chr1:25022605-25022614;+	0.0690225877646246	1.44113318593552	0.135657333198537	0.317408238163685	0.114411701059342	chr1:25022507-25022754;+	-0.0710430205676696	25-50%
chr1:25022630-25022643;+	0.164435613520552	1.0490949731826	0.215633956212026	0.0416296121584967	-0.027902861813411	chr1:25022507-25022754;+	-0.0710430205676696	25-50%
chr1:25022660-25022676;+	0.479436024241328	0.854803659819251	0.593663634059093	-0.13626725416731	0.0423374531114471	chr1:25022507-25022754;+	-0.0710430205676696	25-50%
chr1:25022680-25022715;+	0	1.7531335485658	0.062344821582536	0.487630001264631	0.0189449356779803	chr1:25022507-25022754;+	-0.0710430205676696	25-50%
chr1:25022726-25022734;+	0	3.41557875219369	0.0156599945865289	1.0669286064234	0.0558253522004661	chr1:25022507-25022754;+	-0.0710430205676696	25-50%
chr1:25022754-25022754;+	0	5.62900091176765	0.00504343113617603	1.50086263801169	0.102928681727439	chr1:25022507-25022754;+	-0.0710430205676696	25-50%
chr1:25022970-25022975;+	0.119927235400639	1.09371680566981	0.159302354736479	0.0778097707657512	-0.105016681480959	chr1:25022968-25023370;+	-0.214648105859033	0-25%
chr1:25022998-25022998;+	0	5.62726341716551	0.010474796516263	1.50059449067542	0.327763532641994	chr1:25022968-25023370;+	-0.214648105859033	0-25%
chr1:25023022-25023022;+	0	5.06299539910325	0.00668794891047561	1.40881506546103	0.0485000241553728	chr1:25022968-25023370;+	-0.214648105859033	0-25%
chr1:25023035-25023059;+	0.196282348128547	0.942019945729193	0.233202911450454	-0.0518798032711025	-0.115217534520816	chr1:25022968-25023370;+	-0.214648105859033	0-25%
chr1:25023073-25023087;+	0.0954300598806742	1.10180407818091	0.148110615648296	0.0842087510468124	-0.0833735329085949	chr1:25022968-25023370;+	-0.214648105859033	0-25%
chr1:25023120-25023123;+	0	2.59897932470281	0.0177941960393907	0.829605649265054	-0.177611879969489	chr1:25022968-25023370;+	-0.214648105859033	0-25%
chr1:25023142-25023142;+	0	5.45746902774035	0.00582136124250846	1.47398255935525	0.10263558104082	chr1:25022968-25023370;+	-0.214648105859033	0-25%
chr1:25023157-25023198;+	0.120868247320297	1.20650859449273	0.176481366737642	0.163060839853841	0.0407327401470547	chr1:25022968-25023370;+	-0.214648105859033	0-25%
chr1:25023221-25023230;+	0	1.79436061218446	0.0334658697095408	0.507819455056769	-0.270061157303701	chr1:25022968-25023370;+	-0.214648105859033	0-25%
chr1:25023245-25023246;+	0	2.14479106468065	0.0168034705866361	0.662769983367054	-0.32673922188463	chr1:25022968-25023370;+	-0.214648105859033	0-25%
chr1:25023267-25023277;+	0.0250131990636649	1.3092961038707	0.0825580348604129	0.23407575106129	-0.19037305183192	chr1:25022968-25023370;+	-0.214648105859033	0-25%
chr1:25023305-25023305;+	0	4.74550777295024	0.00561111942155915	1.35256537818073	-0.0275040090273637	chr1:25022968-25023370;+	-0.214648105859033	0-25%
chr1:25023335-25023335;+	0	3.21895507336913	0.0181955138790592	1.01542983064738	0.0568098490992538	chr1:25022968-25023370;+	-0.214648105859033	0-25%
chr1:25023370-25023370;+	0	4.36127887613679	0.0045824253895086	1.27922771588068	-0.114673048780635	chr1:25022968-25023370;+	-0.214648105859033	0-25%
chr1:25232558-25232558;+	0	3.93295103872234	0.00631927523530069	1.18943707982937	-0.170721357787984	chr1:25232558-25232695;+	-0.172532618374968	0-25%
chr1:25232588-25232695;+	3.04489027595233	0.496844657389783	3.38081067860621	-0.607558751643925	-0.11549621102065	chr1:25232558-25232695;+	-0.172532618374968	0-25%
chr1:25247113-25247116;+	0	3.7832229743419	0.00950517399424888	1.15572387670263	-0.0950766010481425	chr1:25247113-25247233;+	-0.201562234324597	0-25%
chr1:25247125-25247152;+	0.231320847400867	0.941683676464546	0.304651989251063	-0.0521899155114794	0.022253097626308	chr1:25247113-25247233;+	-0.201562234324597	0-25%
chr1:25247165-25247170;+	0.353485731569834	0.903467618770374	0.397564236822971	-0.0881748167901761	0.0232164734276627	chr1:25247113-25247233;+	-0.201562234324597	0-25%
chr1:25247175-25247195;+	0.0387986617856508	1.40937597390234	0.0908281356483848	0.2980537273258	-0.0555304287349879	chr1:25247113-25247233;+	-0.201562234324597	0-25%
chr1:25247233-25247233;+	0	7.60538062165957	0.0093325564985233	1.76224190758671	0.517114229921716	chr1:25247113-25247233;+	-0.201562234324597	0-25%
chr1:25247607-25247616;+	0	3.93693921408965	0.0107328098768377	1.1903174187655	0.0120602667718803	chr1:25247607-25247728;+	-0.184714382333421	0-25%
chr1:25247618-25247639;+	0.11967892867014	1.08629351504355	0.181306614800642	0.0718943737852898	-0.0439771374592434	chr1:25247607-25247728;+	-0.184714382333421	0-25%
chr1:25247666-25247666;+	0	5.03912651902416	0.00323299545816903	1.40471052493708	0.0221348252451299	chr1:25247607-25247728;+	-0.184714382333421	0-25%
chr1:25247688-25247697;+	0	2.92668183182815	0.0154440863084329	0.932751023144327	-0.117536884089409	chr1:25247607-25247728;+	-0.184714382333421	0-25%
chr1:25247719-25247728;+	0	1.86733788253584	0.0639705484244557	0.542445815591974	0.00722565984068702	chr1:25247607-25247728;+	-0.184714382333421	0-25%
chr1:25338300-25338320;+	134.708057773688	0.214857440219796	138.353328232043	-1.33569920538949	-0.404425390527209	chr1:25338300-25338701;+	-0.339391624434603	0-25%
chr1:25338331-25338478;+	96.941337045998	0.268881435097298	96.925887989835	-1.14087836515649	-0.207468539921734	chr1:25338300-25338701;+	-0.339391624434603	0-25%
chr1:25338482-25338490;+	0.240884097125063	0.98783707559874	0.356463514784151	-0.0106293557703292	0.0374225985974719	chr1:25338300-25338701;+	-0.339391624434603	0-25%
chr1:25338492-25338517;+	0.0435115602436955	1.37039865015057	0.0917478536095185	0.273693844350917	-0.100500735916405	chr1:25338300-25338701;+	-0.339391624434603	0-25%
chr1:25338553-25338555;+	0	2.47877322236769	0.0106070470582328	0.788473591833799	-0.378770631152006	chr1:25338300-25338701;+	-0.339391624434603	0-25%
chr1:25338570-25338588;+	0.281660179285294	0.82098411347439	0.335183192616757	-0.171330493305973	-0.11608285532899	chr1:25338300-25338701;+	-0.339391624434603	0-25%
chr1:25338597-25338624;+	0.100864587480837	1.21956989959518	0.146251106915893	0.172413393864486	-0.0234575056770154	chr1:25338300-25338701;+	-0.339391624434603	0-25%
chr1:25338639-25338643;+	0	2.76968610077243	0.0203221318171258	0.884861103163395	-0.048409480341015	chr1:25338300-25338701;+	-0.339391624434603	0-25%
chr1:25338681-25338682;+	0	2.13773815388025	0.0282723097876049	0.659909017003548	-0.128576114571965	chr1:25338300-25338701;+	-0.339391624434603	0-25%
chr1:25338701-25338701;+	0	4.79574733007492	0.00665224327905444	1.36171258736702	0.00778023143945172	chr1:25338300-25338701;+	-0.339391624434603	0-25%
chr1:25340471-25340483;+	0	1.94132725955213	0.0344053681115088	0.576197505642696	-0.180296785952761	chr1:25340471-25340548;+	-0.0460343512867109	25-50%
chr1:25340507-25340517;+	0.653803504650535	0.825590471281153	0.77996948504528	-0.166470656370492	0.0773962090003715	chr1:25340471-25340548;+	-0.0460343512867109	25-50%
chr1:25340536-25340541;+	1.90163657085485	0.581773407792084	1.91091382470149	-0.47049226749486	-0.0164504593092251	chr1:25340471-25340548;+	-0.0460343512867109	25-50%
chr1:25430274-25430292;+	0	1.49557351363467	0.072104316445467	0.349615530530337	-0.0938075493862867	chr1:25430274-25430345;+	0.206594842990403	75-100%
chr1:25430308-25430308;+	0	4.96037526425185	0.00727323170368187	1.39102906629852	0.0698278343973286	chr1:25430274-25430345;+	0.206594842990403	75-100%
chr1:25430337-25430345;+	0.210472309600055	1.34710865084535	0.336140310765236	0.258805250183358	0.273968904525387	chr1:25430274-25430345;+	0.206594842990403	75-100%
chr1:25430817-25430817;+	0	4.89604461575468	0.00292321863765671	1.37969073342525	-0.0058160402936045	chr1:25430817-25431178;+	-0.264016922872253	0-25%
chr1:25430833-25430868;+	1.13218906692944	0.493121182423713	1.21559937542735	-0.614092683186985	-0.239181722949576	chr1:25430817-25431178;+	-0.264016922872253	0-25%
chr1:25430894-25430910;+	9.42622919305413	0.418612657626826	9.04912965982488	-0.756375287998607	-0.031731395966626	chr1:25430817-25431178;+	-0.264016922872253	0-25%
chr1:25430944-25430987;+	0.868516929796538	0.565993227809493	0.956308408813904	-0.494377530353362	-0.279646870871009	chr1:25430817-25431178;+	-0.264016922872253	0-25%
chr1:25431003-25431012;+	0.475152450590234	0.752995308205166	0.56122909655731	-0.246415459622382	-0.101807230282529	chr1:25430817-25431178;+	-0.264016922872253	0-25%
chr1:25431025-25431049;+	0.161802019298322	0.925098394928757	0.227777449142388	-0.0676241451122392	-0.151800954337368	chr1:25430817-25431178;+	-0.264016922872253	0-25%
chr1:25431067-25431100;+	0.079123303040061	1.1660117982625	0.133770134133594	0.133405889687114	-0.0702709375834085	chr1:25430817-25431178;+	-0.264016922872253	0-25%
chr1:25431122-25431128;+	0	1.75423012717867	0.0786469445059765	0.488173130634821	0.0973223551608385	chr1:25430817-25431178;+	-0.264016922872253	0-25%
chr1:25431139-25431157;+	0.127506313615286	1.08396260739486	0.180424784966646	0.0700286018915011	-0.106327728829465	chr1:25430817-25431178;+	-0.264016922872253	0-25%
chr1:25431178-25431178;+	0	4.98272742653028	0.00655901951375297	1.39493426063889	0.0286358263980728	chr1:25430817-25431178;+	-0.264016922872253	0-25%
chr1:25543544-25543544;+	0	3.39817256747244	0.00765863146800917	1.06249085924737	-0.274304969139119	chr1:25543544-25543690;+	0.199130821273678	75-100%
chr1:25543571-25543581;+	0.166808392496897	1.0777804841	0.213390591930508	0.0650606306958987	-0.0859559318594142	chr1:25543544-25543690;+	0.199130821273678	75-100%
chr1:25543584-25543660;+	7.75893453726481	0.578336130518431	8.41501531273379	-0.475639350151136	0.154389404712316	chr1:25543544-25543690;+	0.199130821273678	75-100%
chr1:25543666-25543690;+	0.14458133274033	1.03235412898794	0.17892154014291	0.0276573982333963	-0.131421795535633	chr1:25543544-25543690;+	0.199130821273678	75-100%
chr1:25549864-25549877;+	0	2.0129089595037	0.0907125393682188	0.607648265843593	0.216695271137928	chr1:25549864-25549947;+	0.405260980927655	75-100%
chr1:25549883-25549887;+	0.11494518533902	1.21847016810358	0.202735635187451	0.171629801573123	0.0714610569217761	chr1:25549864-25549947;+	0.405260980927655	75-100%
chr1:25549889-25549927;+	0.0485595793931395	1.72972059595898	0.173416483121483	0.475951913271341	0.29998626872437	chr1:25549864-25549947;+	0.405260980927655	75-100%
chr1:25549947-25549947;+	0	4.06343302411888	0.0060463407777398	1.21778621170407	-0.0935023087957887	chr1:25549864-25549947;+	0.405260980927655	75-100%
chr1:25616784-25616803;+	0.075383213254379	1.61459521054357	0.179870745199367	0.416127319758708	0.314942213653876	chr1:25616784-25616868;+	0.541093635031538	75-100%
chr1:25616813-25616825;+	0.130188057213585	1.95736740717843	0.200628418001866	0.583344704902011	0.432146050629996	chr1:25616784-25616868;+	0.541093635031538	75-100%
chr1:25616868-25616868;+	0	5.59443096072357	0.00668033803288127	1.4955118374264	0.105891699248225	chr1:25616784-25616868;+	0.541093635031538	75-100%
chr1:25800186-25800223;+	6.95950049087464	0.835941534519603	8.47922455897824	-0.155648191828725	0.537841190244563	chr1:25800174-25800304;+	0.486164462029031	75-100%
chr1:25800260-25800265;+	0	2.90136238613018	0.0324997479138662	0.925203952929395	0.19244832654735	chr1:25800174-25800304;+	0.486164462029031	75-100%
chr1:25800284-25800286;+	0	3.38592228665275	0.0304920410973275	1.05935397200821	0.298945045739992	chr1:25800174-25800304;+	0.486164462029031	75-100%
chr1:25800298-25800304;+	0	2.7325006331324	0.0183487456596378	0.873120542499382	-0.125080185669484	chr1:25800174-25800304;+	0.486164462029031	75-100%
chr1:25819957-25820009;+	21.9866738629826	0.263548932326541	21.9658098102372	-1.15827747766588	-0.387408394450764	chr1:25819917-25820343;+	-0.394161529925287	0-25%
chr1:25820032-25820037;+	0.620964726238655	0.654830079345909	0.657821115555061	-0.367742759332915	-0.0798266906719978	chr1:25819917-25820343;+	-0.394161529925287	0-25%
chr1:25820085-25820085;+	0	4.18099423550521	0.00973931217590204	1.24255913754522	-0.00512792253219141	chr1:25819917-25820343;+	-0.394161529925287	0-25%
chr1:25820126-25820139;+	0	2.3175974567421	0.023065314428985	0.73007601122997	-0.132494351402059	chr1:25819917-25820343;+	-0.394161529925287	0-25%
chr1:25820141-25820220;+	1.39307635714403	0.552076123564391	1.5619895558888	-0.516002070032202	-0.126192076007057	chr1:25819917-25820343;+	-0.394161529925287	0-25%
chr1:25820230-25820238;+	0.10850540807924	1.12327217994614	0.163760721001263	0.100970005713061	-0.105368040342767	chr1:25819917-25820343;+	-0.394161529925287	0-25%
chr1:25820249-25820271;+	0.54239979435327	0.712341338819704	0.640177125409237	-0.294623703616513	-0.105406431502463	chr1:25819917-25820343;+	-0.394161529925287	0-25%
chr1:25820279-25820291;+	0.0317502337963756	1.34618648876911	0.0818223331706736	0.258210454743539	-0.152237397514127	chr1:25819917-25820343;+	-0.394161529925287	0-25%
chr1:25820306-25820313;+	0.159864129169379	1.01656724817697	0.215752080704254	0.0142722269341445	-0.052352366405795	chr1:25819917-25820343;+	-0.394161529925287	0-25%
chr1:25820343-25820343;+	0	2.8836525099597	0.0223657141775429	0.919885850444698	0.0435536416483885	chr1:25819917-25820343;+	-0.394161529925287	0-25%
chr1:25820775-25820792;+	0	2.96948112047802	0.0277434823940371	0.945361136883409	0.14391250565072	chr1:25820775-25820896;+	-0.295460645664941	0-25%
chr1:25820803-25820803;+	0	3.59536881661393	0.0130402607228962	1.11148689475326	0.0122229620814873	chr1:25820775-25820896;+	-0.295460645664941	0-25%
chr1:25820850-25820871;+	0.801890992221615	0.602763923899495	0.868906887014998	-0.439705497188043	-0.144663492303877	chr1:25820775-25820896;+	-0.295460645664941	0-25%
chr1:25820889-25820895;+	0.311573814608407	0.708101775884663	0.383303521426535	-0.299808632845177	-0.214077516546532	chr1:25820775-25820896;+	-0.295460645664941	0-25%
chr1:25859529-25859539;+	0	2.10201042505157	0.0488857822147575	0.645269731216173	0.0377088001861555	chr1:25859529-25859658;+	0.280946640319371	75-100%
chr1:25859546-25859558;+	1.90667084067408	0.712981751463498	2.52612620173411	-0.293843171264366	0.0541847742881869	chr1:25859529-25859658;+	0.280946640319371	75-100%
chr1:25859578-25859606;+	3.30287227698437	0.694312689538933	3.53753213447969	-0.316889794659367	0.23083114313695	chr1:25859529-25859658;+	0.280946640319371	75-100%
chr1:25859610-25859633;+	0.631040145225795	0.821796540196396	0.771383677050609	-0.170471382942592	0.0425259270106401	chr1:25859529-25859658;+	0.280946640319371	75-100%
chr1:25859658-25859658;+	0	4.33913110440071	0.0135706495131707	1.27480554458089	0.168827968105703	chr1:25859529-25859658;+	0.280946640319371	75-100%
chr1:26111023-26111033;+	0	2.51218788084892	0.0295332909786934	0.80010423236335	0.00267685238565263	chr1:26111023-26111229;+	-0.161741325221305	0-25%
chr1:26111047-26111062;+	0	1.55044502441243	0.0677821974658885	0.380912743316824	-0.0823854136043972	chr1:26111023-26111229;+	-0.161741325221305	0-25%
chr1:26111097-26111100;+	0	3.41176706846614	0.0141287144091523	1.06595874585087	0.0191102020954781	chr1:26111023-26111229;+	-0.161741325221305	0-25%
chr1:26111120-26111129;+	0	2.83027306322398	0.0198646748125474	0.903656676087774	-0.0270051344807943	chr1:26111023-26111229;+	-0.161741325221305	0-25%
chr1:26111147-26111176;+	0.649348412382642	0.608082176781128	0.695077034161239	-0.432075451615849	-0.126324597601914	chr1:26111023-26111229;+	-0.161741325221305	0-25%
chr1:26111191-26111212;+	0	1.64856945767344	0.0561806892739005	0.434214499195935	-0.0952753447793978	chr1:26111023-26111229;+	-0.161741325221305	0-25%
chr1:26111227-26111229;+	0	3.54271383013691	0.0223873154040397	1.09867214547253	0.207781633759819	chr1:26111023-26111229;+	-0.161741325221305	0-25%
chr1:26111665-26111678;+	0.172441386426753	1.1190654386476	0.270402879204993	0.0977109662874526	0.107705593682052	chr1:26111665-26111893;+	-0.573971718537534	0-25%
chr1:26111690-26111694;+	0	2.5869747067512	0.0187519139528918	0.825584365146978	-0.138733103569275	chr1:26111665-26111893;+	-0.573971718537534	0-25%
chr1:26111758-26111877;+	7.29657904756117	0.283547704372247	7.49337031411158	-1.09474772890198	-0.465400675223446	chr1:26111665-26111893;+	-0.573971718537534	0-25%
chr1:26111890-26111893;+	0	2.08140644465841	0.0493737994376729	0.636713789867426	0.0901554764173268	chr1:26111665-26111893;+	-0.573971718537534	0-25%
chr1:26169845-26169868;+	0.046336166005104	1.46051369334338	0.094577885706214	0.329011266289923	-0.0317373275300143	chr1:26169845-26170160;+	-0.115755265361745	25-50%
chr1:26169871-26169897;+	0.560847934919119	0.580674167888601	0.618447321021602	-0.472134987482081	-0.25535682314721	chr1:26169845-26170160;+	-0.115755265361745	25-50%
chr1:26169899-26169910;+	11.6716503069562	0.355908693232751	11.5562366320518	-0.897322808050161	-0.18881113050424	chr1:26169845-26170160;+	-0.115755265361745	25-50%
chr1:26169923-26169963;+	19.2058337420017	0.39442207101255	21.0647796854874	-0.808077581727532	-0.00408221740423353	chr1:26169845-26170160;+	-0.115755265361745	25-50%
chr1:26169973-26169985;+	0.314131648047823	0.951919389513	0.392245748810503	-0.042799654012458	0.0475488471162484	chr1:26169845-26170160;+	-0.115755265361745	25-50%
chr1:26170002-26170048;+	0.121790592536872	1.23076907975063	0.228420430135409	0.180353154120034	0.116615185060448	chr1:26169845-26170160;+	-0.115755265361745	25-50%
chr1:26170059-26170059;+	0	4.35572431575008	0.0121898094801382	1.27812076882618	0.0854027158846145	chr1:26169845-26170160;+	-0.115755265361745	25-50%
chr1:26170070-26170070;+	0	5.15540508347624	0.00829122582667703	1.42452559088083	0.0894315991631049	chr1:26169845-26170160;+	-0.115755265361745	25-50%
chr1:26170085-26170085;+	0	4.59971787150457	0.0104769950108748	1.32546238918648	0.142519832591024	chr1:26169845-26170160;+	-0.115755265361745	25-50%
chr1:26170101-26170101;+	0	3.52359547072271	0.0169646012018704	1.09397208613307	0.0780820754593705	chr1:26169845-26170160;+	-0.115755265361745	25-50%
chr1:26170155-26170160;+	0.173110310385359	1.067506027836	0.228284657992656	0.0567406720283575	-0.0101450961415842	chr1:26169845-26170160;+	-0.115755265361745	25-50%
chr1:26177471-26177479;+	0	2.52504258673358	0.0442374048619857	0.804537414436037	0.180627581142888	chr1:26177471-26177538;+	0.709944704368738	75-100%
chr1:26177490-26177518;+	0.192744941488796	1.73769677509477	0.889998572391051	0.479947990264208	0.77692889488175	chr1:26177471-26177538;+	0.709944704368738	75-100%
chr1:26177520-26177538;+	0	2.73529510716472	0.0493655831256008	0.874008377243305	0.334715122596465	chr1:26177471-26177538;+	0.709944704368738	75-100%
chr1:26181791-26181791;+	0	4.49058016638411	0.0106029773034319	1.3046049077448	0.141601354306839	chr1:26181791-26181905;+	0.251184481087994	75-100%
chr1:26181816-26181837;+	0	2.06631010342632	0.040393365228664	0.630390998452911	-0.0446246666717069	chr1:26181791-26181905;+	0.251184481087994	75-100%
chr1:26181839-26181857;+	0.207797377977488	1.33115808788901	0.385915625402276	0.24845927040971	0.345650114258274	chr1:26181791-26181905;+	0.251184481087994	75-100%
chr1:26181871-26181876;+	0	1.96585931880738	0.0676280538224912	0.587104871090168	0.123286931363241	chr1:26181791-26181905;+	0.251184481087994	75-100%
chr1:26181888-26181905;+	0	2.78058852169169	0.0316512418183591	0.888273451312997	0.140495648579948	chr1:26181791-26181905;+	0.251184481087994	75-100%
chr1:26234157-26234181;+	1.7865927966828	0.394906688075931	1.81540139497304	-0.807011022119844	-0.343338949239987	chr1:26234147-26234285;+	-0.316421601023457	0-25%
chr1:26234200-26234268;+	7.54339601446373	0.309881847922169	7.77794461651716	-1.01760772572812	-0.402245090450914	chr1:26234147-26234285;+	-0.316421601023457	0-25%
chr1:26234281-26234285;+	0	3.90716246709911	0.00848397633107668	1.18372294074884	-0.0585587097722287	chr1:26234147-26234285;+	-0.316421601023457	0-25%
chr1:26279997-26279997;+	0	3.5581109406359	0.00928343473295973	1.10243897021355	-0.125351618590935	chr1:26279997-26280234;+	0.388587694040077	75-100%
chr1:26280053-26280151;+	521.872182581352	0.574941840266853	539.590161564693	-0.48075217054656	0.237234628618304	chr1:26279997-26280234;+	0.388587694040077	75-100%
chr1:26280153-26280183;+	3.63182886273707	0.666239696124025	3.82514165102174	-0.352738989179768	0.121195330750961	chr1:26279997-26280234;+	0.388587694040077	75-100%
chr1:26280206-26280206;+	0	2.55731966134467	0.0184485710957339	0.815570035232263	-0.147394201275243	chr1:26279997-26280234;+	0.388587694040077	75-100%
chr1:26280234-26280234;+	0	4.23230511082982	0.00521304212896731	1.25315393770139	-0.119829524515492	chr1:26279997-26280234;+	0.388587694040077	75-100%
chr1:26317390-26317398;+	0	2.26871372537237	0.0373986352039245	0.71155939693972	0.010992568610955	chr1:26317390-26317448;+	-0.00867798696852259	25-50%
chr1:26317409-26317409;+	0	4.73475161635055	0.0073246785000323	1.35059440195725	0.0429015627590457	chr1:26317390-26317448;+	-0.00867798696852259	25-50%
chr1:26317425-26317429;+	0	1.67339907586391	0.0917190884578619	0.447199049620512	0.073842377007546	chr1:26317390-26317448;+	-0.00867798696852259	25-50%
chr1:26317436-26317448;+	0	1.82139147172196	0.0527281303498198	0.52080659750615	-0.00756451149852855	chr1:26317390-26317448;+	-0.00867798696852259	25-50%
chr1:26317677-26317677;+	0	4.33281816759849	0.00467335486003795	1.27354092735765	-0.11138274103344	chr1:26317677-26318102;+	0.0199722664280916	50-75%
chr1:26317728-26317732;+	0	2.91841147580615	0.0165669494543107	0.930293048777378	-0.0414731489929757	chr1:26317677-26318102;+	0.0199722664280916	50-75%
chr1:26317762-26317762;+	0	3.08609848628823	0.0229481289404729	0.978819563071256	0.0899382713664038	chr1:26317677-26318102;+	0.0199722664280916	50-75%
chr1:26317807-26317830;+	0	2.34981705240274	0.0649125617325691	0.742068102224457	0.252184485453524	chr1:26317677-26318102;+	0.0199722664280916	50-75%
chr1:26317834-26317875;+	2.38030055139868	0.936328673254453	3.6511773677793	-0.0571433539658499	0.468730056717065	chr1:26317677-26318102;+	0.0199722664280916	50-75%
chr1:26317877-26317922;+	145.416701364565	0.411944820660048	147.901573722556	-0.770321906223826	0.0989027050258083	chr1:26317677-26318102;+	0.0199722664280916	50-75%
chr1:26317928-26317942;+	295.286196632843	0.463558789112087	334.929551912602	-0.667790360502096	0.187997867611475	chr1:26317677-26318102;+	0.0199722664280916	50-75%
chr1:26317958-26317960;+	685.06049571672	0.552913981413371	722.728949802776	-0.514684856028101	0.159652798271397	chr1:26317677-26318102;+	0.0199722664280916	50-75%
chr1:26317966-26318027;+	10.1415075225819	0.650635818484064	11.1376279096373	-0.373324063658324	0.262138541379351	chr1:26317677-26318102;+	0.0199722664280916	50-75%
chr1:26318043-26318049;+	0	3.34965024194062	0.00903781265278292	1.04999892396908	-0.164407962117176	chr1:26317677-26318102;+	0.0199722664280916	50-75%
chr1:26318100-26318102;+	0	3.53999100368582	0.0139040372479816	1.09800431667611	0.0372753102812047	chr1:26317677-26318102;+	0.0199722664280916	50-75%
chr1:26432283-26432319;+	0.461800530665018	0.581525181669904	0.492257800852374	-0.470862948720607	-0.340854757462697	chr1:26432283-26432538;+	-0.311788531224164	0-25%
chr1:26432321-26432443;+	16.6716270235873	0.281471079593819	17.0832942127556	-1.10113244225084	-0.266060887586415	chr1:26432283-26432538;+	-0.311788531224164	0-25%
chr1:26432456-26432456;+	0	5.3516365597252	0.0104645387511187	1.45697322391963	0.287023107166878	chr1:26432283-26432538;+	-0.311788531224164	0-25%
chr1:26432499-26432499;+	0	4.62305480073872	0.00494124361861706	1.32985808301173	-0.0922988358370356	chr1:26432283-26432538;+	-0.311788531224164	0-25%
chr1:26432519-26432523;+	0	3.80232965883666	0.015015036520067	1.16009953426831	0.085014069859974	chr1:26432283-26432538;+	-0.311788531224164	0-25%
chr1:26432537-26432538;+	0	3.63990093581227	0.00979951617840237	1.12217912794891	-0.0333796359637606	chr1:26432283-26432538;+	-0.311788531224164	0-25%
chr1:26472390-26472415;+	0.743340126136497	0.55960136180853	0.75234432936174	-0.504242474617709	-0.298295259423632	chr1:26472390-26472594;+	0.145568688983842	50-75%
chr1:26472417-26472438;+	11.2487046219685	0.365508996538722	11.6414944112653	-0.874203857937342	-0.237554742286134	chr1:26472390-26472594;+	0.145568688983842	50-75%
chr1:26472440-26472455;+	42.3349831432863	0.396913773396457	44.9498931979718	-0.802607660556594	0.0174434020318606	chr1:26472390-26472594;+	0.145568688983842	50-75%
chr1:26472471-26472498;+	28.6161274467128	0.485638740190056	31.2525890492037	-0.627373352351238	0.120160889832721	chr1:26472390-26472594;+	0.145568688983842	50-75%
chr1:26472554-26472558;+	0.0865886768714903	1.61336627161906	0.194482227608709	0.415465947035093	0.305380265487243	chr1:26472390-26472594;+	0.145568688983842	50-75%
chr1:26472579-26472594;+	0.0461558222355331	1.63392170854835	0.107891394004266	0.426462485837062	0.0920785071058883	chr1:26472390-26472594;+	0.145568688983842	50-75%
chr1:26473169-26473250;+	2.5526053628738	0.49838877717981	2.67876401003445	-0.604863491541099	-0.124965876800753	chr1:26473169-26473366;+	-0.170530257805807	0-25%
chr1:26473271-26473282;+	0	2.36561404240664	0.0290106812127984	0.747887779040193	-0.0307841764259497	chr1:26473169-26473366;+	-0.170530257805807	0-25%
chr1:26473294-26473294;+	0	3.25835009382895	0.0271803959161583	1.02599549060771	0.198210302109797	chr1:26473169-26473366;+	-0.170530257805807	0-25%
chr1:26473311-26473316;+	0	1.81710619648017	0.0585322062264477	0.518760618730111	-0.0141613849260103	chr1:26473169-26473366;+	-0.170530257805807	0-25%
chr1:26473355-26473355;+	0	5.20436692748163	0.00710685795887625	1.4327358167333	0.0918947951081777	chr1:26473169-26473366;+	-0.170530257805807	0-25%
chr1:26473366-26473366;+	0	4.62196861215015	0.00538100399401454	1.32965398370709	-0.00920457135490538	chr1:26473169-26473366;+	-0.170530257805807	0-25%
chr1:26529723-26529800;+	22.4689597008507	0.482306504870259	23.9711419640522	-0.63335376141351	0.104789276609982	chr1:26529723-26529850;+	0.161443668803036	50-75%
chr1:26529802-26529832;+	0.0329488300371298	1.3254278618702	0.0777167066139681	0.244712191344174	-0.196781449029456	chr1:26529723-26529850;+	0.161443668803036	50-75%
chr1:26529842-26529850;+	0.0148649005004507	1.27902560580797	0.0790088893216858	0.213758478089118	-0.194141261008892	chr1:26529723-26529850;+	0.161443668803036	50-75%
chr1:26542572-26542580;+	0.124842534918103	1.21616433471476	0.162857356485147	0.169984526251167	-0.0132272486632305	chr1:26542570-26542638;+	-0.114018359773254	25-50%
chr1:26542582-26542595;+	0	2.64269813744286	0.0217214654347057	0.844095117235895	-0.0317245245285641	chr1:26542570-26542638;+	-0.114018359773254	25-50%
chr1:26542608-26542638;+	0	1.62938180243486	0.0424638812365097	0.424045723266474	-0.221692799620712	chr1:26542570-26542638;+	-0.114018359773254	25-50%
chr1:26543071-26543071;+	0	5.1704075414674	0.00382783450970734	1.42704955273906	0.0444282544286756	chr1:26543071-26543229;+	0.15634987307454	50-75%
chr1:26543090-26543090;+	0	4.8496847639002	0.00502783445745595	1.37142701957646	-0.0049214392132102	chr1:26543071-26543229;+	0.15634987307454	50-75%
chr1:26543111-26543145;+	1.0234264403944	0.981186707569148	1.34034123035004	-0.0164966878870175	0.314967380598852	chr1:26543071-26543229;+	0.15634987307454	50-75%
chr1:26543163-26543177;+	0.192416591829738	1.16222310809216	0.2778459294699	0.130579012240175	0.134528463463004	chr1:26543071-26543229;+	0.15634987307454	50-75%
chr1:26543193-26543199;+	0.139471438957151	1.21255143406642	0.2287566515116	0.16740033917947	0.1178836272657	chr1:26543071-26543229;+	0.15634987307454	50-75%
chr1:26543217-26543229;+	0	1.78493418577984	0.0495842408353607	0.503244414812846	-0.0634501349374349	chr1:26543071-26543229;+	0.15634987307454	50-75%
chr1:26545817-26545837;+	3.55741645957172	0.456694207883942	3.75186571627623	-0.680748992770207	-0.172704723222575	chr1:26545783-26545974;+	0.0951682354911978	50-75%
chr1:26545839-26545860;+	44.7953399164064	0.388212547237352	47.9344641463097	-0.82186086418133	0.0109736580695599	chr1:26545783-26545974;+	0.0951682354911978	50-75%
chr1:26545868-26545906;+	0.888757662264891	0.669494056296896	0.961854448470008	-0.34850654851804	-0.0310614167615679	chr1:26545783-26545974;+	0.0951682354911978	50-75%
chr1:26545918-26545918;+	0	6.66668252165735	0.00532812042363718	1.64781954760667	0.262828050655379	chr1:26545783-26545974;+	0.0951682354911978	50-75%
chr1:26545974-26545974;+	0	4.88012294958081	0.00258436769145843	1.3768615274693	-0.009511129910033	chr1:26545783-26545974;+	0.0951682354911978	50-75%
chr1:26571449-26571468;+	0	1.78719578049913	0.0679401316480308	0.504344260840171	0.0616496451330217	chr1:26571449-26571587;+	-0.0196032024483773	25-50%
chr1:26571488-26571504;+	0	1.80337566463871	0.0693607539918002	0.512172409723795	0.032260931562677	chr1:26571449-26571587;+	-0.0196032024483773	25-50%
chr1:26571555-26571574;+	0	1.56838594193422	0.0921487109172893	0.390905881783557	0.00311295838186021	chr1:26571449-26571587;+	-0.0196032024483773	25-50%
chr1:26571587-26571587;+	0	4.49533551896616	0.0067232643370806	1.30552422355011	-0.0392040509548979	chr1:26571449-26571587;+	-0.0196032024483773	25-50%
chr1:26572177-26572177;+	0	4.03912474021995	0.00512433677694596	1.21257453137224	-0.189412303092871	chr1:26572177-26572264;+	0.0481139531803486	50-75%
chr1:26572214-26572218;+	0	2.198341394754	0.0477692827110648	0.68419027548762	0.0886116294182484	chr1:26572177-26572264;+	0.0481139531803486	50-75%
chr1:26572239-26572244;+	0	2.07986228620323	0.0505560561048835	0.636069160000504	0.0436764874626463	chr1:26572177-26572264;+	0.0481139531803486	50-75%
chr1:26572262-26572264;+	0	1.73228869457299	0.101519221497652	0.477240542120106	0.169924417869619	chr1:26572177-26572264;+	0.0481139531803486	50-75%
chr1:26692538-26692538;+	0	4.16651979822195	0.00537114114293449	1.23954689964273	-0.136630018927981	chr1:26692538-26692607;+	-0.178162532333965	0-25%
chr1:26692558-26692598;+	0.624915017011885	0.665764329911112	0.733171770591365	-0.353358954068406	-0.124882486200998	chr1:26692538-26692607;+	-0.178162532333965	0-25%
chr1:26693185-26693193;+	0	1.78404785725844	0.0375538433704746	0.502813000376721	-0.170090888131157	chr1:26693185-26693352;+	-0.0976592201889477	25-50%
chr1:26693218-26693235;+	0.0422250027760721	1.46089554414711	0.109257514335065	0.329238328894892	0.0608243963257312	chr1:26693185-26693352;+	-0.0976592201889477	25-50%
chr1:26693240-26693252;+	0	2.11404801337606	0.0255072773294927	0.650229693196824	-0.191284264544618	chr1:26693185-26693352;+	-0.0976592201889477	25-50%
chr1:26693269-26693269;+	0	4.79846824375952	0.00467941548396551	1.36220524998088	-0.0422472098397559	chr1:26693185-26693352;+	-0.0976592201889477	25-50%
chr1:26693291-26693301;+	0	2.47188159711354	0.020968011443154	0.786055328503653	-0.0838478020079774	chr1:26693185-26693352;+	-0.0976592201889477	25-50%
chr1:26693351-26693352;+	0	3.53088841345527	0.0091782253477785	1.09576798557288	-0.212599443143145	chr1:26693185-26693352;+	-0.0976592201889477	25-50%
chr1:26695471-26695481;+	0	2.08845599901097	0.0329416870505736	0.639650659381322	-0.124094698939511	chr1:26695471-26695890;+	0.389243518576214	75-100%
chr1:26695506-26695513;+	0	3.57617593417781	0.0187827588949607	1.10683775255374	0.168853156376653	chr1:26695471-26695890;+	0.389243518576214	75-100%
chr1:26695536-26695564;+	0.128058569839237	1.0402240862358	0.192146264027627	0.0342538111602463	-0.077027648262382	chr1:26695471-26695890;+	0.389243518576214	75-100%
chr1:26695567-26695585;+	0.855335463268537	0.621135063855762	0.88697828574959	-0.413627907185142	-0.0385206364308665	chr1:26695471-26695890;+	0.389243518576214	75-100%
chr1:26695601-26695624;+	0.610216784904676	0.7482657856463	0.753011017245273	-0.251888224760997	-0.039534172714325	chr1:26695471-26695890;+	0.389243518576214	75-100%
chr1:26695627-26695645;+	1.16126994811949	0.628677890865616	1.13003439887433	-0.403143625009498	-0.147854764003468	chr1:26695471-26695890;+	0.389243518576214	75-100%
chr1:26695648-26695676;+	0.242529453634015	0.953971225942161	0.29768149465414	-0.0409294489209513	-0.0741930363112697	chr1:26695471-26695890;+	0.389243518576214	75-100%
chr1:26695679-26695749;+	34.1570207526336	0.652862239328857	35.4029332608658	-0.370356899352129	0.496906517849647	chr1:26695471-26695890;+	0.389243518576214	75-100%
chr1:26695764-26695789;+	1.63448799694384	0.671158589722717	1.64016012181178	-0.346349694375751	0.0761200289007914	chr1:26695471-26695890;+	0.389243518576214	75-100%
chr1:26695812-26695847;+	0.0866933186695884	1.11317408052601	0.147390323122798	0.0931261710775521	-0.10342736487106	chr1:26695471-26695890;+	0.389243518576214	75-100%
chr1:26695859-26695875;+	0.14138966324523	1.18736351670042	0.195478470917447	0.149167401056267	0.040381661420285	chr1:26695471-26695890;+	0.389243518576214	75-100%
chr1:26695890-26695890;+	0	3.70177012154349	0.00942071362372811	1.13681889147831	-0.0914736550987927	chr1:26695471-26695890;+	0.389243518576214	75-100%
chr1:26696011-26696027;+	0.427452460864238	0.901342163307368	0.522342614256869	-0.0902206257502438	0.0429793559555156	chr1:26696003-26696094;+	0.170076896389259	50-75%
chr1:26696029-26696049;+	3.4056088061267	0.655908648574379	3.97474823593281	-0.366313285220275	0.102197680622664	chr1:26696003-26696094;+	0.170076896389259	50-75%
chr1:26696063-26696074;+	0	2.04585097336642	0.0250120769309296	0.621747990128798	-0.242165247878282	chr1:26696003-26696094;+	0.170076896389259	50-75%
chr1:26696094-26696094;+	0	4.27095245893191	0.00922599062800537	1.26104947442075	-0.0296818517110859	chr1:26696003-26696094;+	0.170076896389259	50-75%
chr1:26729674-26729679;+	0	2.31710207037966	0.043044414473691	0.729890330528834	0.0867275869222924	chr1:26729674-26729842;+	0.0145025150122708	50-75%
chr1:26729699-26729707;+	0.0319490321575772	1.54712594421476	0.0879194818537864	0.379051338001359	-0.033002802511458	chr1:26729674-26729842;+	0.0145025150122708	50-75%
chr1:26729723-26729729;+	0	3.24572232352405	0.0202646286561587	1.02262272505339	0.0417930661357914	chr1:26729674-26729842;+	0.0145025150122708	50-75%
chr1:26729756-26729756;+	0	3.7218406406369	0.00526240910372133	1.14151554770573	-0.235984745508649	chr1:26729674-26729842;+	0.0145025150122708	50-75%
chr1:26729770-26729783;+	0	2.05244311888264	0.0251660624477697	0.624542259965222	-0.209797064608488	chr1:26729674-26729842;+	0.0145025150122708	50-75%
chr1:26729796-26729801;+	0	2.45354561245089	0.0340061250119502	0.779588272220251	0.0206980612354907	chr1:26729674-26729842;+	0.0145025150122708	50-75%
chr1:26729826-26729829;+	0.40412110121732	0.925672975296869	0.503024967667324	-0.0670848303263885	0.0794290962605807	chr1:26729674-26729842;+	0.0145025150122708	50-75%
chr1:26774335-26774337;+	0	2.53536755351475	0.0277099558955599	0.808081856247691	-0.00247071711380209	chr1:26774335-26774773;+	0.290574142582251	75-100%
chr1:26774357-26774360;+	0	3.03485886474006	0.0236546567364535	0.964276998275726	0.113067833970348	chr1:26774335-26774773;+	0.290574142582251	75-100%
chr1:26774387-26774388;+	0	2.53626939962548	0.0235056476514876	0.808390763842746	-0.0605868115473716	chr1:26774335-26774773;+	0.290574142582251	75-100%
chr1:26774421-26774423;+	0	2.520493737295	0.0375119454295476	0.802971245356231	0.106429363063786	chr1:26774335-26774773;+	0.290574142582251	75-100%
chr1:26774436-26774446;+	0	2.98325313729482	0.0158939533958116	0.94938021203152	-0.125595468929287	chr1:26774335-26774773;+	0.290574142582251	75-100%
chr1:26774473-26774476;+	0	4.18527101897451	0.0172452234815304	1.24344717232122	0.229514397488611	chr1:26774335-26774773;+	0.290574142582251	75-100%
chr1:26774500-26774503;+	0	2.53973110496668	0.0493241497457396	0.809575475908374	0.235091422845776	chr1:26774335-26774773;+	0.290574142582251	75-100%
chr1:26774514-26774514;+	0	4.88893769998495	0.00500698200985293	1.37842900611894	-0.000212899121605936	chr1:26774335-26774773;+	0.290574142582251	75-100%
chr1:26774573-26774577;+	0	3.33433128733182	0.00958513151618634	1.04601749519056	-0.100311146425822	chr1:26774335-26774773;+	0.290574142582251	75-100%
chr1:26774611-26774611;+	0	5.30051422024313	0.00388701976026451	1.44863600794915	0.047457936748698	chr1:26774335-26774773;+	0.290574142582251	75-100%
chr1:26774649-26774650;+	0	3.28545233793566	0.0122974198790673	1.03319034252244	-0.0866990943858001	chr1:26774335-26774773;+	0.290574142582251	75-100%
chr1:26774664-26774676;+	0	3.82144166834065	0.0138538268588732	1.16445446953445	0.0999706518192913	chr1:26774335-26774773;+	0.290574142582251	75-100%
chr1:26774693-26774693;+	0	5.04880421609016	0.00275435064831042	1.40637705966379	0.0130826154700137	chr1:26774335-26774773;+	0.290574142582251	75-100%
chr1:26774728-26774729;+	0	3.63025499003186	0.0182336174079817	1.11987426212427	0.155255692027191	chr1:26774335-26774773;+	0.290574142582251	75-100%
chr1:26774773-26774773;+	0	4.14916784359449	0.00771665681185249	1.23592200683439	-0.126385998105067	chr1:26774335-26774773;+	0.290574142582251	75-100%
chr1:26787451-26787451;+	0	5.40148121465553	0.00346344147768037	1.46502574006873	0.0672852417554293	chr1:26787451-26787678;+	-0.041826551668104	25-50%
chr1:26787463-26787486;+	0.132416000078631	1.07854420596348	0.181699282182667	0.0656759001985227	-0.0941208812156323	chr1:26787451-26787678;+	-0.041826551668104	25-50%
chr1:26787515-26787560;+	0.705392599590415	0.806134709735876	0.750547898030142	-0.187184758060971	0.0657494533820931	chr1:26787451-26787678;+	-0.041826551668104	25-50%
chr1:26787564-26787577;+	0.127498260258404	1.04744506167167	0.182851830363261	0.0402625071171663	-0.0671485222703354	chr1:26787451-26787678;+	-0.041826551668104	25-50%
chr1:26787593-26787619;+	0.0483234189139813	1.34791270175928	0.137633919966062	0.259323531621259	0.0316946353779339	chr1:26787451-26787678;+	-0.041826551668104	25-50%
chr1:26787635-26787649;+	0	1.40151091710623	0.0648868558823723	0.293192970115592	-0.191777718916334	chr1:26787451-26787678;+	-0.041826551668104	25-50%
chr1:26787662-26787662;+	0	3.87171935102742	0.0127274089855574	1.17580773822439	0.0470398572007857	chr1:26787451-26787678;+	-0.041826551668104	25-50%
chr1:26787674-26787678;+	0.172619600924263	1.26293966162741	0.291416887746533	0.202765204280525	0.237582769898194	chr1:26787451-26787678;+	-0.041826551668104	25-50%
chr1:26787938-26787968;+	3.19980329856942	0.370300325865205	3.20778793776667	-0.862891811540337	-0.276798163872704	chr1:26787917-26788030;+	-0.411431194454497	0-25%
chr1:26787970-26788023;+	0.425945831917224	0.728401745645986	0.445407044654683	-0.275258044141082	-0.174992851822955	chr1:26787917-26788030;+	-0.411431194454497	0-25%
chr1:26788178-26788196;+	2.42687234634099	0.490142370991136	2.70239688674124	-0.61935550543281	-0.0825992965128024	chr1:26788166-26788293;+	-0.302529073474283	0-25%
chr1:26788198-26788226;+	0.594070435584384	0.617225044339467	0.634715521193522	-0.419112920895785	-0.189868250976728	chr1:26788166-26788293;+	-0.302529073474283	0-25%
chr1:26788228-26788251;+	0.130188057213585	0.953357535088623	0.142950533302482	-0.0414883930650945	-0.281493948027559	chr1:26788166-26788293;+	-0.302529073474283	0-25%
chr1:26788286-26788293;+	0	3.45910762215321	0.0101169786291251	1.07792814859083	-0.0884151036399636	chr1:26788166-26788293;+	-0.302529073474283	0-25%
chr1:26790697-26790718;+	0	1.47000409733451	0.0926914973440917	0.334637090513073	-0.0249824236057001	chr1:26790697-26790788;+	-0.132773174224663	25-50%
chr1:26790723-26790759;+	0.706663955762639	0.725469253603968	0.889708648261893	-0.278761977680859	0.0177191146727643	chr1:26790697-26790788;+	-0.132773174224663	25-50%
chr1:26790766-26790788;+	0	1.4685291308858	0.0709323918361176	0.333765131894655	-0.154353946505029	chr1:26790697-26790788;+	-0.132773174224663	25-50%
chr1:26826661-26826759;+	13.5016281911036	0.483952089121657	13.3122030708875	-0.63039526208313	0.079101309801205	chr1:26826661-26827185;+	-0.21629150962784	0-25%
chr1:26826774-26826778;+	0	2.37076040621954	0.0213033961407028	0.749775331056722	-0.145190212605433	chr1:26826661-26827185;+	-0.21629150962784	0-25%
chr1:26826828-26826828;+	0	4.18875756392005	0.00700589139217745	1.24417045015733	-0.0911681556123856	chr1:26826661-26827185;+	-0.21629150962784	0-25%
chr1:26826841-26826843;+	0	2.38692944645433	0.0220791129295672	0.755679164391049	-0.12538841860609	chr1:26826661-26827185;+	-0.21629150962784	0-25%
chr1:26826857-26826870;+	0	1.78946185907918	0.0754959798373048	0.505444892383619	0.0816508903730163	chr1:26826661-26827185;+	-0.21629150962784	0-25%
chr1:26826887-26826922;+	0.313639060290202	0.855929211345137	0.36066670426343	-0.135124303340648	-0.032447729009741	chr1:26826661-26827185;+	-0.21629150962784	0-25%
chr1:26826925-26826946;+	3.82537992537973	0.452097792490628	4.18132445355385	-0.689535227079297	-0.184742364695136	chr1:26826661-26827185;+	-0.21629150962784	0-25%
chr1:26826973-26826988;+	3.93960421678416	0.560138260055147	4.73235596385147	-0.503409523959661	0.0835929472517435	chr1:26826661-26827185;+	-0.21629150962784	0-25%
chr1:26827014-26827054;+	5.34320815564932	0.446840251247684	5.8865158957465	-0.699695425332202	-0.0427816077141309	chr1:26826661-26827185;+	-0.21629150962784	0-25%
chr1:26827079-26827119;+	1.73620222798188	0.984114340629388	2.35866350794441	-0.0139088791138873	0.423589945684722	chr1:26826661-26827185;+	-0.21629150962784	0-25%
chr1:26827159-26827162;+	0	1.7226784945511	0.0561065780580623	0.472408464273862	-0.0631506030607667	chr1:26826661-26827185;+	-0.21629150962784	0-25%
chr1:26827183-26827185;+	0	2.27385695227927	0.058285183043505	0.713526279727311	0.162471927678568	chr1:26826661-26827185;+	-0.21629150962784	0-25%
chr1:26831973-26831973;+	0	4.87362679620878	0.00356462023269189	1.37570453900691	-0.0369517850238934	chr1:26831973-26832084;+	-0.0105361090264126	25-50%
chr1:26831999-26832008;+	0	2.43614119524877	0.0363782687706066	0.773404911550868	0.0880039909576823	chr1:26831973-26832084;+	-0.0105361090264126	25-50%
chr1:26832021-26832024;+	0.12789573867492	1.14071630611228	0.201942735261419	0.114355299337139	0.00697571114321949	chr1:26831973-26832084;+	-0.0105361090264126	25-50%
chr1:26832047-26832055;+	0	2.49635184091415	0.0308341131561189	0.794611591346787	0.0292767704628574	chr1:26831973-26832084;+	-0.0105361090264126	25-50%
chr1:26832084-26832084;+	0	5.72884606673939	0.00546109266702398	1.51613430595364	0.154742500139057	chr1:26831973-26832084;+	-0.0105361090264126	25-50%
chr1:26832464-26832471;+	0.117001780143045	1.20101181482926	0.165084138124391	0.159094559501755	0.0115529370441085	chr1:26832464-26832571;+	0.0866043686330266	50-75%
chr1:26832489-26832501;+	0	2.79149579876645	0.0348116230471871	0.891673957137416	0.202930799537724	chr1:26832464-26832571;+	0.0866043686330266	50-75%
chr1:26832535-26832536;+	0.0770308503318629	1.50030963892674	0.151354171981427	0.352361798910915	0.144789677717139	chr1:26832464-26832571;+	0.0866043686330266	50-75%
chr1:26832539-26832571;+	0.0994280909893988	1.18604856056203	0.169120233473251	0.148204941551234	-0.0153691214770609	chr1:26832464-26832571;+	0.0866043686330266	50-75%
chr1:26850301-26850328;+	0	1.48980626824407	0.0588048039592774	0.346259594404655	-0.169967717884925	chr1:26850301-26850403;+	-0.0750626876595964	25-50%
chr1:26850332-26850352;+	0.635677472215458	0.77383997712085	0.691758273439603	-0.222697676149896	-0.0064854242745262	chr1:26850301-26850403;+	-0.0750626876595964	25-50%
chr1:26850369-26850373;+	0	1.88061850915629	0.0407477111081469	0.548601412289978	-0.102457188497629	chr1:26850301-26850403;+	-0.0750626876595964	25-50%
chr1:26850397-26850403;+	0	2.93768764483772	0.0202437577375627	0.936011233463305	0.00129808437000734	chr1:26850301-26850403;+	-0.0750626876595964	25-50%
chr1:26850530-26850530;+	0	2.87067191383782	0.0157578649836316	0.915967120519448	-0.109504353767321	chr1:26850530-26850608;+	-0.0711110926202332	25-50%
chr1:26850568-26850572;+	0.387041025460255	0.846779169517307	0.430121965584464	-0.14445966803874	-0.0521008142203944	chr1:26850530-26850608;+	-0.0711110926202332	25-50%
chr1:26850608-26850608;+	0	4.52223336235855	0.0105828726507835	1.31070593926928	0.148472635051543	chr1:26850530-26850608;+	-0.0711110926202332	25-50%
chr1:26862992-26863034;+	0.109295942462238	2.27146626302613	0.222808408704419	0.712612581671402	0.650217190065189	chr1:26862992-26863034;+	0.612981229781769	75-100%
chr1:26863097-26863115;+	0	2.49791242554708	0.04950126659506	0.795154416700449	0.203279558996281	chr1:26863097-26863208;+	0.602860427408248	75-100%
chr1:26863119-26863130;+	0.0794758436247962	2.11343799522963	0.209742700855895	0.649979021742297	0.504926555422995	chr1:26863097-26863208;+	0.602860427408248	75-100%
chr1:26863149-26863153;+	0.300851452074668	1.47634690067251	0.56639240948023	0.338376833329514	0.480996485528954	chr1:26863097-26863208;+	0.602860427408248	75-100%
chr1:26863208-26863208;+	0	4.10514494078129	0.0100019042988258	1.22665699081361	0.0692758491466638	chr1:26863097-26863208;+	0.602860427408248	75-100%
chr1:26900143-26900143;+	0	4.54024555826423	0.00693308183621024	1.31415868444335	0.00478768699248255	chr1:26900143-26900240;+	-0.10398360245938	25-50%
chr1:26900157-26900170;+	0	2.64158137408037	0.0202984895456846	0.84372798739571	-0.0964355448316565	chr1:26900143-26900240;+	-0.10398360245938	25-50%
chr1:26900184-26900212;+	0.133383590656522	1.0924215898874	0.195128692798472	0.0767805493145739	-0.043042502976981	chr1:26900143-26900240;+	-0.10398360245938	25-50%
chr1:26900240-26900240;+	0	5.01601619362873	0.00683492154554076	1.40071785978896	0.0550946653063211	chr1:26900143-26900240;+	-0.10398360245938	25-50%
chr1:26921646-26921649;+	0	2.65002041002032	0.0181098588600952	0.846498437628383	-0.0787935331094437	chr1:26921646-26921933;+	0.570431107584938	75-100%
chr1:26921665-26921719;+	0.23726487322478	1.00530708249311	0.340892270405279	0.00459748443115098	0.0736267462325488	chr1:26921646-26921933;+	0.570431107584938	75-100%
chr1:26921722-26921762;+	52.7291344611529	0.607076407857575	56.9743157421294	-0.433513288615351	0.506541088635796	chr1:26921646-26921933;+	0.570431107584938	75-100%
chr1:26921766-26921831;+	11.7062772025786	0.945710994778955	16.257386210502	-0.0484831237058477	0.657160090691196	chr1:26921646-26921933;+	0.570431107584938	75-100%
chr1:26921857-26921876;+	0.127418921144177	1.14723457631255	0.19720377494849	0.119304455300615	-0.0101270246125083	chr1:26921646-26921933;+	0.570431107584938	75-100%
chr1:26921908-26921933;+	0	2.03957933672947	0.0497317461690019	0.619081206836189	0.030472034137433	chr1:26921646-26921933;+	0.570431107584938	75-100%
chr1:26993692-26993698;+	0.123827321021899	2.30116293848576	0.359868757223284	0.723894741709235	0.778607828217011	chr1:26993692-26993698;+	0.698155338141341	75-100%
chr1:27234409-27234409;+	0	4.28145960109821	0.00739221716987171	1.26318370094174	-0.0487631920873914	chr1:27234409-27234931;+	0.324152623246417	75-100%
chr1:27234434-27234441;+	0	3.38053441683253	0.0120038297015551	1.05797072359374	-0.10188496267169	chr1:27234409-27234931;+	0.324152623246417	75-100%
chr1:27234462-27234473;+	0	1.49676024249405	0.0590074255846513	0.350304477505064	-0.170658292444957	chr1:27234409-27234931;+	0.324152623246417	75-100%
chr1:27234489-27234492;+	0	3.14705042436723	0.0170005567139819	0.99580740311211	0.0191741726656142	chr1:27234409-27234931;+	0.324152623246417	75-100%
chr1:27234517-27234554;+	0.273002317145074	0.700387004646866	0.317680534499172	-0.309323841289448	-0.270217523629984	chr1:27234409-27234931;+	0.324152623246417	75-100%
chr1:27234560-27234568;+	0.140959727753991	1.06102715631392	0.203585800504019	0.0514529990681949	-0.024518831028676	chr1:27234409-27234931;+	0.324152623246417	75-100%
chr1:27234592-27234623;+	0.310696128181646	0.809518948407578	0.344124786722816	-0.183545962524016	-0.126475507869573	chr1:27234409-27234931;+	0.324152623246417	75-100%
chr1:27234630-27234674;+	9.07173878248012	0.607268342439595	10.4547877330033	-0.433238717063799	0.263471171939509	chr1:27234409-27234931;+	0.324152623246417	75-100%
chr1:27234691-27234705;+	4.53230538018958	0.597752075201343	5.06116441748623	-0.446957814959958	0.092445609837863	chr1:27234409-27234931;+	0.324152623246417	75-100%
chr1:27234718-27234759;+	4.53039040495103	0.626700312836897	5.18097342221457	-0.40588017701683	0.147347147647392	chr1:27234409-27234931;+	0.324152623246417	75-100%
chr1:27234767-27234802;+	0.661283288365823	0.731162839500925	0.738067316528355	-0.271971778448337	-0.0712876206217389	chr1:27234409-27234931;+	0.324152623246417	75-100%
chr1:27234819-27234820;+	0	2.61865061593963	0.0284430989104928	0.836155116215549	0.00212460234508438	chr1:27234409-27234931;+	0.324152623246417	75-100%
chr1:27234853-27234854;+	0	3.16615983618282	0.0149226779393279	1.00106567084423	-0.0314310242714697	chr1:27234409-27234931;+	0.324152623246417	75-100%
chr1:27234874-27234883;+	0.215425420149526	0.746925742587333	0.24332855135693	-0.253445144930363	-0.29039124164355	chr1:27234409-27234931;+	0.324152623246417	75-100%
chr1:27234894-27234914;+	0.147858349384818	0.95997081037335	0.186961850465066	-0.0354839445177647	-0.130773011492	chr1:27234409-27234931;+	0.324152623246417	75-100%
chr1:27234930-27234931;+	0	2.73188987733434	0.012631223793535	0.8729263778448	-0.220182180983853	chr1:27234409-27234931;+	0.324152623246417	75-100%
chr1:27322111-27322111;+	0	3.9780923804603	0.00534313018026426	1.19934972844576	-0.254073139499187	chr1:27322111-27322455;+	0.0583960399015898	50-75%
chr1:27322127-27322158;+	0.422101814231851	0.694175065476584	0.512629691664157	-0.317061980177994	-0.175021418336382	chr1:27322111-27322455;+	0.0583960399015898	50-75%
chr1:27322161-27322181;+	3.43810413838266	0.429139296852226	3.6774013836929	-0.734803429454082	-0.18468449527199	chr1:27322111-27322455;+	0.0583960399015898	50-75%
chr1:27322183-27322192;+	0.362755389292092	0.736283279916857	0.407245687710794	-0.265910123404317	-0.173992087604825	chr1:27322111-27322455;+	0.0583960399015898	50-75%
chr1:27322210-27322238;+	2.22724951667664	0.661605241139853	2.77180367488833	-0.358802126049167	0.0816008702935958	chr1:27322111-27322455;+	0.0583960399015898	50-75%
chr1:27322242-27322273;+	42.0057065572878	0.453849052588949	47.0715182687169	-0.686177133616931	0.13014857690625	chr1:27322111-27322455;+	0.0583960399015898	50-75%
chr1:27322278-27322347;+	25.2506219551159	0.337661675702337	26.7144214796708	-0.943036457204176	-0.0576089505275149	chr1:27322111-27322455;+	0.0583960399015898	50-75%
chr1:27322359-27322371;+	0	1.55567824781885	0.0454003117411768	0.383839558512816	-0.237110103488079	chr1:27322111-27322455;+	0.0583960399015898	50-75%
chr1:27322395-27322455;+	0.277742804653489	0.981820225270648	0.330443200379725	-0.0159360515552781	0.0306285909200475	chr1:27322111-27322455;+	0.0583960399015898	50-75%
chr1:27341928-27341928;+	0	4.04128912910956	0.011610105624611	1.21303984524806	0.0394912351518995	chr1:27341928-27342100;+	0.282216033431159	75-100%
chr1:27341961-27341984;+	0	2.17246666709046	0.0550922072076421	0.673906243281928	0.1407973542148	chr1:27341928-27342100;+	0.282216033431159	75-100%
chr1:27341991-27342087;+	7.68413204278547	0.626829564851281	8.77511753033335	-0.405701055839682	0.249709106055064	chr1:27341928-27342100;+	0.282216033431159	75-100%
chr1:27342100-27342100;+	0	4.23494794330067	0.00525024159959008	1.25369615255602	-0.141550991397899	chr1:27341928-27342100;+	0.282216033431159	75-100%
chr1:27392594-27392594;+	0	2.65338043497784	0.0155906487582442	0.847599044982799	-0.168776592781308	chr1:27392594-27392700;+	0.207435268935595	75-100%
chr1:27392615-27392635;+	0.10132367152719	1.40156609727581	0.185928796139677	0.293227167453782	0.179045216214783	chr1:27392594-27392700;+	0.207435268935595	75-100%
chr1:27392650-27392674;+	0.246104441762669	1.12917000360352	0.369433201155544	0.105518665194001	0.180833515706686	chr1:27392594-27392700;+	0.207435268935595	75-100%
chr1:27392689-27392696;+	0	1.70066124003075	0.102847869189203	0.461235627534174	0.149396644754096	chr1:27392594-27392700;+	0.207435268935595	75-100%
chr1:27669281-27669281;+	0	2.95767328512101	0.177325925839328	0.941900397262471	0.772935721039543	chr1:27669281-27669308;+	0.59958299689378	75-100%
chr1:27669306-27669308;+	0	2.07705529424397	0.0485374460740545	0.634896116484151	0.0120345719493877	chr1:27669281-27669308;+	0.59958299689378	75-100%
chr1:27725962-27726014;+	1.86798726308786	0.517693269077513	1.92412363907425	-0.571854963146187	-0.0451758190877266	chr1:27725952-27726046;+	0.172077197377849	50-75%
chr1:27726018-27726030;+	2.29013344852247	0.794533917734428	3.05632978943675	-0.199775117063016	0.364299771607342	chr1:27725952-27726046;+	0.172077197377849	50-75%
chr1:27773061-27773061;+	0	4.70882621226057	0.00363328604302908	1.34582532463188	-0.048130926420052	chr1:27773061-27773400;+	0.055427484208554	50-75%
chr1:27773077-27773082;+	0	3.6810237308758	0.0137330825841633	1.13193723454299	0.0819865864461495	chr1:27773061-27773400;+	0.055427484208554	50-75%
chr1:27773096-27773096;+	0	3.65926383059965	0.0113443402928316	1.12678744594392	-0.0353667210435449	chr1:27773061-27773400;+	0.055427484208554	50-75%
chr1:27773128-27773132;+	0	4.36386312042801	0.00798554220151837	1.27974223957271	0.0176606050558852	chr1:27773061-27773400;+	0.055427484208554	50-75%
chr1:27773152-27773173;+	0.216604101544548	0.927578027087211	0.304296985006923	-0.065299095375994	0.00263933865609497	chr1:27773061-27773400;+	0.055427484208554	50-75%
chr1:27773175-27773192;+	1.23156887518318	0.511695068891926	1.29445458387999	-0.581977536442105	-0.170188987875586	chr1:27773061-27773400;+	0.055427484208554	50-75%
chr1:27773195-27773233;+	7.97042950842725	0.510204755925403	8.2829083608298	-0.584510994774558	0.135744558173196	chr1:27773061-27773400;+	0.055427484208554	50-75%
chr1:27773241-27773260;+	2.29210033478818	0.584315063979502	2.47663899495727	-0.466705834366145	-0.0445075778121873	chr1:27773061-27773400;+	0.055427484208554	50-75%
chr1:27773262-27773298;+	0.606124523152503	0.750927006349435	0.724736139763375	-0.248804552836763	-0.00429991793419349	chr1:27773061-27773400;+	0.055427484208554	50-75%
chr1:27773309-27773314;+	0	2.63988354547459	0.0341123218922807	0.843169538078077	0.157216572460357	chr1:27773061-27773400;+	0.055427484208554	50-75%
chr1:27773326-27773326;+	0	3.0277894049568	0.0154061306410111	0.962251329868871	-0.042468619258347	chr1:27773061-27773400;+	0.055427484208554	50-75%
chr1:27773356-27773361;+	0	1.68151997268687	0.0639449762468801	0.451404060251865	-0.072147643223949	chr1:27773061-27773400;+	0.055427484208554	50-75%
chr1:27773388-27773400;+	0	2.74440174903001	0.0285401208974195	0.876895374867878	0.0884553156530238	chr1:27773061-27773400;+	0.055427484208554	50-75%
chr1:27830728-27830736;+	0.60049847420891	0.654619058988792	0.681844011258351	-0.368022709045434	-0.061241914779153	chr1:27830720-27831016;+	-0.519916802943587	0-25%
chr1:27830740-27830781;+	0.507268917415377	0.568252857603578	0.540352169269369	-0.490916743275161	-0.293130651996347	chr1:27830720-27831016;+	-0.519916802943587	0-25%
chr1:27830786-27830835;+	46.4763237276582	0.200484517217742	46.9390212668348	-1.39583832186348	-0.573305215597043	chr1:27830720-27831016;+	-0.519916802943587	0-25%
chr1:27830841-27830895;+	0.304610157789719	0.803704511654408	0.354152175643733	-0.189807187442518	-0.143665024913041	chr1:27830720-27831016;+	-0.519916802943587	0-25%
chr1:27830908-27830917;+	0	2.32435784211003	0.0266088364092424	0.732605979700207	-0.0863979755562935	chr1:27830720-27831016;+	-0.519916802943587	0-25%
chr1:27830929-27830929;+	0	4.22163622205823	0.0054930460309522	1.25096161494971	-0.138697095003603	chr1:27830720-27831016;+	-0.519916802943587	0-25%
chr1:27830954-27830954;+	0	4.00773485396234	0.00574048355708299	1.20579796300875	-0.157651394304381	chr1:27830720-27831016;+	-0.519916802943587	0-25%
chr1:27830994-27830994;+	0	3.97399158088816	0.00751636237357175	1.19845388539778	-0.0783240286141302	chr1:27830720-27831016;+	-0.519916802943587	0-25%
chr1:27831016-27831016;+	0	6.26985665023354	0.00224426562187798	1.59451522305721	0.21887891303041	chr1:27830720-27831016;+	-0.519916802943587	0-25%
chr1:27872435-27872435;+	0	5.33523346477725	0.00656478127123458	1.45430685698528	0.103647251704948	chr1:27872435-27873038;+	0.0687268609640201	50-75%
chr1:27872457-27872457;+	0	4.90917871579352	0.00346926509314203	1.38201768525094	-0.00700915245180345	chr1:27872435-27873038;+	0.0687268609640201	50-75%
chr1:27872474-27872557;+	350.691083794835	0.422028175576912	368.779036547204	-0.749317107133051	0.0807165926414417	chr1:27872435-27873038;+	0.0687268609640201	50-75%
chr1:27872560-27872643;+	9.96262708813267	0.55500466206918	11.6230657092584	-0.511406737529727	0.115231465153503	chr1:27872435-27873038;+	0.0687268609640201	50-75%
chr1:27872667-27872678;+	0	1.49946608700173	0.0755583096810225	0.351873295783537	-0.0845520119045207	chr1:27872435-27873038;+	0.0687268609640201	50-75%
chr1:27872691-27872691;+	0	3.7973047639228	0.00978832668913822	1.15895090825297	-0.0171490931510088	chr1:27872435-27873038;+	0.0687268609640201	50-75%
chr1:27872710-27872730;+	0.0452987929621052	1.32604001711946	0.0895227653388693	0.245113260734685	-0.126698125283287	chr1:27872435-27873038;+	0.0687268609640201	50-75%
chr1:27872749-27872750;+	0	2.37848145804513	0.0364007831484161	0.752599540269401	0.0656476458109621	chr1:27872435-27873038;+	0.0687268609640201	50-75%
chr1:27872762-27872796;+	0	1.61180566726278	0.0860441625517856	0.414625356919453	0.0388222703386712	chr1:27872435-27873038;+	0.0687268609640201	50-75%
chr1:27872854-27872856;+	0	3.32603397932997	0.0121525712999628	1.04385336346521	-0.128404930044464	chr1:27872435-27873038;+	0.0687268609640201	50-75%
chr1:27872891-27872894;+	0	2.16205212394045	0.0521541033074937	0.669732319906956	0.100419467481156	chr1:27872435-27873038;+	0.0687268609640201	50-75%
chr1:27872914-27872931;+	0.0507980090451366	1.2469257513201	0.0985885543273408	0.191681188028467	-0.134233209039316	chr1:27872435-27873038;+	0.0687268609640201	50-75%
chr1:27872950-27872963;+	0	1.83442101991472	0.0669147824503869	0.526998036322823	0.0875006452939757	chr1:27872435-27873038;+	0.0687268609640201	50-75%
chr1:27872981-27872985;+	0	2.21984143342992	0.0264722435046032	0.692643906517592	-0.157002342974631	chr1:27872435-27873038;+	0.0687268609640201	50-75%
chr1:27873038-27873038;+	0	4.80332879693996	0.00423442687521185	1.36308463187018	-0.0450743037215031	chr1:27872435-27873038;+	0.0687268609640201	50-75%
chr1:27876585-27876599;+	0.0859526034595666	1.29324569020579	0.191622879745689	0.223362079558781	0.0736383442492506	chr1:27876585-27876738;+	1.01663367856726	75-100%
chr1:27876610-27876616;+	0.120295134235449	1.54530729408183	0.207887914686239	0.378029709080137	0.263343514753156	chr1:27876585-27876738;+	1.01663367856726	75-100%
chr1:27876633-27876650;+	1.15832136337185	1.74375708155847	2.55293456548436	0.482971968662468	0.999428825908648	chr1:27876585-27876738;+	1.01663367856726	75-100%
chr1:27876669-27876708;+	0.468812836643752	2.09365522291063	1.50536360328838	0.641810329742313	0.989374472818666	chr1:27876585-27876738;+	1.01663367856726	75-100%
chr1:27876738-27876738;+	0	5.05523066616569	0.00899597860826242	1.40748195378377	0.146173296390353	chr1:27876585-27876738;+	1.01663367856726	75-100%
chr1:27879560-27879560;+	0	5.06606581706601	0.0052091066857246	1.40934165547396	0.0345728022453093	chr1:27879560-27880056;+	0.646855455312361	75-100%
chr1:27879577-27879583;+	0	1.61594669415332	0.0555196034773014	0.416854060876021	-0.0948158123018839	chr1:27879560-27880056;+	0.646855455312361	75-100%
chr1:27879602-27879612;+	0	1.62220140232553	0.0614099172933126	0.420209544989069	-0.116094262178729	chr1:27879560-27880056;+	0.646855455312361	75-100%
chr1:27879640-27879648;+	0.344471053315564	2.52076983843009	1.62047836209891	0.803066387534566	1.20035128409798	chr1:27879560-27880056;+	0.646855455312361	75-100%
chr1:27879659-27879767;+	0.937643680911605	0.944782416935295	1.2621388762612	-0.0493363956896624	0.259848422324314	chr1:27879560-27880056;+	0.646855455312361	75-100%
chr1:27879769-27879789;+	0.652377867303622	0.994707100934717	0.863665109540835	-0.00460956348166928	0.277832844580889	chr1:27879560-27880056;+	0.646855455312361	75-100%
chr1:27879810-27879831;+	0.235671375944566	1.00526076759081	0.335471411393107	0.00455746726584048	0.0558106146093655	chr1:27879560-27880056;+	0.646855455312361	75-100%
chr1:27879862-27879873;+	0.902654955020705	0.855576689582361	1.19161411852296	-0.135482112819206	0.206490813282747	chr1:27879560-27880056;+	0.646855455312361	75-100%
chr1:27879902-27879905;+	0.348202062688612	1.1655550531989	0.507504248837244	0.133065583144895	0.22860405910733	chr1:27879560-27880056;+	0.646855455312361	75-100%
chr1:27879914-27879924;+	0.341423084333163	1.11409275541947	0.485751048701908	0.0938427003287041	0.291559209647205	chr1:27879560-27880056;+	0.646855455312361	75-100%
chr1:27879937-27879937;+	0	4.26003606284057	0.00924227254816211	1.25882655117557	0.0149987737115715	chr1:27879560-27880056;+	0.646855455312361	75-100%
chr1:27879950-27879976;+	0.136875018575943	1.32076529987161	0.194656209357544	0.241651300593902	0.0861575084298236	chr1:27879560-27880056;+	0.646855455312361	75-100%
chr1:27879991-27879991;+	0	4.68443583099258	0.00469059788133865	1.34131458842395	-0.0433900217152738	chr1:27879560-27880056;+	0.646855455312361	75-100%
chr1:27880006-27880007;+	0	2.77248984360453	0.0155546772159797	0.88573992776713	-0.198657863701828	chr1:27879560-27880056;+	0.646855455312361	75-100%
chr1:27880030-27880032;+	0	2.48454218796387	0.0265519533382482	0.790492751081883	-0.0222149274470146	chr1:27879560-27880056;+	0.646855455312361	75-100%
chr1:27880056-27880056;+	0	4.00192447782251	0.00371959760260935	1.20453777720887	-0.167369658984485	chr1:27879560-27880056;+	0.646855455312361	75-100%
chr1:27881972-27881990;+	0	1.84680196938465	0.120133425898029	0.532840658000821	0.21821142586759	chr1:27881972-27883089;+	0.808968458668497	75-100%
chr1:27882002-27882023;+	0.0780712012963251	1.32375016970427	0.149773299508802	0.243612057583867	0.0442266993344312	chr1:27881972-27883089;+	0.808968458668497	75-100%
chr1:27882041-27882045;+	0	3.31547260873258	0.0153611289799004	1.04109088854948	-0.0140048586938883	chr1:27881972-27883089;+	0.808968458668497	75-100%
chr1:27882058-27882059;+	0	2.84124378275251	0.0503803974098405	0.907016996810194	0.301869342483733	chr1:27881972-27883089;+	0.808968458668497	75-100%
chr1:27882073-27882073;+	0	5.16055267739924	0.00580232634545204	1.4253924311193	0.0398898318593268	chr1:27881972-27883089;+	0.808968458668497	75-100%
chr1:27882090-27882092;+	0	3.94950577901755	0.0331242827110108	1.19308550726595	0.477553352279355	chr1:27881972-27883089;+	0.808968458668497	75-100%
chr1:27882113-27882116;+	0	2.07229866078705	0.0338351519678034	0.632904692672092	-0.081763879284618	chr1:27881972-27883089;+	0.808968458668497	75-100%
chr1:27882134-27882134;+	0	4.71433412752628	0.00569971287838388	1.34684071963435	-0.01985749494376	chr1:27881972-27883089;+	0.808968458668497	75-100%
chr1:27882160-27882160;+	0	5.28437387159008	0.00658286845609743	1.44598707307971	0.0759111235625813	chr1:27881972-27883089;+	0.808968458668497	75-100%
chr1:27882176-27882203;+	0	2.03276951498068	0.100339579206787	0.616176278135251	0.295231298832534	chr1:27881972-27883089;+	0.808968458668497	75-100%
chr1:27882223-27882225;+	0	3.35859074348328	0.012165767372054	1.05231417340202	-0.0966461045435838	chr1:27881972-27883089;+	0.808968458668497	75-100%
chr1:27882238-27882251;+	0	1.69079844990277	0.135927365893902	0.456183682005728	0.208133179575499	chr1:27881972-27883089;+	0.808968458668497	75-100%
chr1:27882271-27882293;+	0.0383126415959349	2.01461577285014	0.168748876721433	0.60838445962179	0.425348112967867	chr1:27881972-27883089;+	0.808968458668497	75-100%
chr1:27882300-27882312;+	0.0379479428499706	2.13750925139222	0.223439350561418	0.659816006164067	0.594578452630621	chr1:27881972-27883089;+	0.808968458668497	75-100%
chr1:27882325-27882360;+	0.0600057377329346	1.46660235047583	0.157192757600903	0.332624753379546	0.145669673963332	chr1:27881972-27883089;+	0.808968458668497	75-100%
chr1:27882362-27882417;+	2.76383841901174	0.851970629532282	3.63359509300668	-0.139150753311485	0.357760214026517	chr1:27881972-27883089;+	0.808968458668497	75-100%
chr1:27882433-27882479;+	0.50346899819438	1.70580316843541	1.01545229445972	0.463857833505819	0.800608566141314	chr1:27881972-27883089;+	0.808968458668497	75-100%
chr1:27882485-27882568;+	1.91783809252332	1.3070187605493	3.97113194873985	0.232563642712065	0.698436002519421	chr1:27881972-27883089;+	0.808968458668497	75-100%
chr1:27882598-27882599;+	0	2.58566752438218	0.0482482207025278	0.825145361576714	0.22875036779563	chr1:27881972-27883089;+	0.808968458668497	75-100%
chr1:27882610-27882645;+	0	2.44241631071602	0.0594693964411434	0.775639383130106	0.250290799685428	chr1:27881972-27883089;+	0.808968458668497	75-100%
chr1:27882700-27882704;+	0	3.48664675049716	0.0690693687830404	1.08481589814677	0.635716542232896	chr1:27881972-27883089;+	0.808968458668497	75-100%
chr1:27882758-27882761;+	0	2.61262871373863	0.0337980676039022	0.83415539118707	0.0875799819651273	chr1:27881972-27883089;+	0.808968458668497	75-100%
chr1:27882787-27882787;+	0	4.92631299730655	0.00174322439124149	1.38504400326629	0.0280624161834255	chr1:27881972-27883089;+	0.808968458668497	75-100%
chr1:27882811-27882811;+	0	4.83783142343323	0.00265745780017893	1.36930146217811	-0.00945263983806832	chr1:27881972-27883089;+	0.808968458668497	75-100%
chr1:27882860-27882870;+	0.0324721652239096	1.55481489751307	0.0688457876400333	0.383357386373722	-0.0551057440906575	chr1:27881972-27883089;+	0.808968458668497	75-100%
chr1:27882883-27882889;+	0.0783939119981631	1.0696033513378	0.0993062815712134	0.0584455100210042	-0.289821780219229	chr1:27881972-27883089;+	0.808968458668497	75-100%
chr1:27882910-27882922;+	0	2.57875540151461	0.0398252565909991	0.822820301328801	0.137560713245283	chr1:27881972-27883089;+	0.808968458668497	75-100%
chr1:27882946-27882946;+	0	5.1166853097113	0.00358759073290668	1.41797741496493	0.00225346373370061	chr1:27881972-27883089;+	0.808968458668497	75-100%
chr1:27882977-27883016;+	0.206004783584602	1.5015354854994	0.44065103558823	0.35307120050852	0.503067628393616	chr1:27881972-27883089;+	0.808968458668497	75-100%
chr1:27883028-27883028;+	0	5.9461220407612	0.00340628898368521	1.54846763721353	0.144656961237258	chr1:27881972-27883089;+	0.808968458668497	75-100%
chr1:27883040-27883047;+	0.0441978145148062	1.47168322532391	0.107639309352128	0.335628679379483	0.0454576414572521	chr1:27881972-27883089;+	0.808968458668497	75-100%
chr1:27883066-27883076;+	0	1.68126203739854	0.0794872745738631	0.451270813586108	0.0281483945914213	chr1:27881972-27883089;+	0.808968458668497	75-100%
chr1:27883089-27883089;+	0	4.56556583853216	0.00567391917766547	1.31898921996121	-0.0752350959202575	chr1:27881972-27883089;+	0.808968458668497	75-100%
chr1:27934924-27934933;+	0	3.12743790798145	0.0184264548724482	0.990377391973941	0.0394503437598317	chr1:27934924-27935039;+	0.258477405643864	75-100%
chr1:27934939-27934951;+	0.252661764400825	1.03442889459269	0.312983578870387	0.0294012862870142	0.0613310739576943	chr1:27934924-27935039;+	0.258477405643864	75-100%
chr1:27934956-27934970;+	0.938527816739753	0.813210904201103	1.11047559560174	-0.179593613234209	0.18751586172599	chr1:27934924-27935039;+	0.258477405643864	75-100%
chr1:27934985-27935001;+	0.383197383988766	1.27542170664517	0.626966484874625	0.211307608109431	0.45765197201573	chr1:27934924-27935039;+	0.258477405643864	75-100%
chr1:27935029-27935039;+	0.170673228468923	1.27809332800657	0.24215611223377	0.213125135435654	0.161911995941645	chr1:27934924-27935039;+	0.258477405643864	75-100%
chr1:27959508-27959508;+	0	4.14125405024375	0.00486316467274247	1.23426374728086	-0.140341035689995	chr1:27959508-27959662;+	-0.101963987781728	25-50%
chr1:27959524-27959541;+	0	1.47818963231296	0.0783768995409036	0.339460303820278	-0.0664640427724293	chr1:27959508-27959662;+	-0.101963987781728	25-50%
chr1:27959558-27959560;+	0.0797958550495195	1.21227490634574	0.126815989820945	0.167202231031759	-0.133113354582103	chr1:27959508-27959662;+	-0.101963987781728	25-50%
chr1:27959629-27959641;+	0	2.60627181408961	0.0227615035610416	0.832039414620585	-0.024289477423946	chr1:27959508-27959662;+	-0.101963987781728	25-50%
chr1:27959652-27959662;+	0	2.08698977427342	0.027793540656332	0.639040642273209	-0.118202470437638	chr1:27959508-27959662;+	-0.101963987781728	25-50%
chr1:27959915-27959923;+	0.161798795012506	0.929849412009199	0.195584961744357	-0.0631747584380385	-0.164685107066202	chr1:27959915-27960297;+	-0.096215713011323	25-50%
chr1:27959932-27959958;+	2.55471517868364	0.524000695365046	2.58608476364653	-0.561336273387501	-0.157120485981943	chr1:27959915-27960297;+	-0.096215713011323	25-50%
chr1:27959973-27959975;+	0.596962288579239	0.644095633955488	0.593613540300993	-0.382099289455499	-0.204795029064655	chr1:27959915-27960297;+	-0.096215713011323	25-50%
chr1:27959985-27960047;+	3.29378547055747	0.483464229279877	3.54639900228012	-0.631271306248016	-0.0420019180191581	chr1:27959915-27960297;+	-0.096215713011323	25-50%
chr1:27960076-27960078;+	0	3.44350093893976	0.0129328342609777	1.07400041148095	-0.0151544205393186	chr1:27959915-27960297;+	-0.096215713011323	25-50%
chr1:27960098-27960105;+	0	2.09110560762181	0.0364149257527302	0.640751933305569	-0.0636892280453344	chr1:27959915-27960297;+	-0.096215713011323	25-50%
chr1:27960120-27960120;+	0	5.06901334209757	0.00539340157378645	1.40984686865384	0.0505020145561608	chr1:27959915-27960297;+	-0.096215713011323	25-50%
chr1:27960177-27960177;+	0	3.64293971728459	0.00980278569387407	1.12290396934781	-0.0352424659778992	chr1:27959915-27960297;+	-0.096215713011323	25-50%
chr1:27960223-27960226;+	0	2.83478321445694	0.0185498944229411	0.905039705036367	-0.0204673998951297	chr1:27959915-27960297;+	-0.096215713011323	25-50%
chr1:27960242-27960264;+	0.0452837222416597	1.2507249203989	0.0867629343514002	0.194323606294472	-0.147774199057934	chr1:27959915-27960297;+	-0.096215713011323	25-50%
chr1:27960297-27960297;+	0	4.5138220046003	0.0042052698270551	1.30908885873292	-0.0745621988131582	chr1:27959915-27960297;+	-0.096215713011323	25-50%
chr1:28236062-28236106;+	13.6437733253788	0.453679682551416	13.2690538384785	-0.68650133921266	0.0514919253405783	chr1:28236062-28236810;+	0.260570914815057	75-100%
chr1:28236121-28236136;+	65.7544980014456	0.48416035722163	61.33424978439	-0.630021546454076	0.247620473533095	chr1:28236062-28236810;+	0.260570914815057	75-100%
chr1:28236142-28236165;+	24.5278620190237	0.496904813252947	24.994687321335	-0.607453592908328	0.152340667802837	chr1:28236062-28236810;+	0.260570914815057	75-100%
chr1:28236225-28236244;+	0.187751691094968	0.918238344795662	0.222024183895834	-0.0740891508998413	-0.147151801802888	chr1:28236062-28236810;+	0.260570914815057	75-100%
chr1:28236284-28236285;+	0	2.43320196690774	0.0256982642603599	0.772356317716272	-0.0561666916958878	chr1:28236062-28236810;+	0.260570914815057	75-100%
chr1:28236310-28236312;+	0	4.41117969179434	0.00439853511562318	1.28910949871946	-0.0970617373859317	chr1:28236062-28236810;+	0.260570914815057	75-100%
chr1:28236357-28236366;+	0	2.67041238100094	0.021378308778769	0.85315666577334	-0.061852709376862	chr1:28236062-28236810;+	0.260570914815057	75-100%
chr1:28236381-28236387;+	0.419712838072332	0.653783541288956	0.485424391763588	-0.36913203357847	-0.192167862060136	chr1:28236062-28236810;+	0.260570914815057	75-100%
chr1:28236399-28236411;+	0.0918401537694851	1.15722320422594	0.133327782031752	0.126834266761858	-0.0891648650811655	chr1:28236062-28236810;+	0.260570914815057	75-100%
chr1:28236440-28236471;+	0	1.58794843860259	0.08150080510419	0.401672793167136	0.0110811091956154	chr1:28236062-28236810;+	0.260570914815057	75-100%
chr1:28236527-28236527;+	0	4.53195333609123	0.00733529089618364	1.31257085887768	0.0114490930810252	chr1:28236062-28236810;+	0.260570914815057	75-100%
chr1:28236547-28236558;+	0.0792667406351126	1.22657408121055	0.133878309425059	0.177387566706264	-0.0483379270584948	chr1:28236062-28236810;+	0.260570914815057	75-100%
chr1:28236580-28236584;+	0	1.92870877927593	0.116069895837115	0.570533314695303	0.282201913516739	chr1:28236062-28236810;+	0.260570914815057	75-100%
chr1:28236635-28236636;+	0	2.96695681648821	0.0389331933519231	0.944622450572772	0.251159011025773	chr1:28236062-28236810;+	0.260570914815057	75-100%
chr1:28236654-28236654;+	0	4.66179419769533	0.00529231817816964	1.33710619397695	-0.0403209674229408	chr1:28236062-28236810;+	0.260570914815057	75-100%
chr1:28236669-28236670;+	0	3.57933890831485	0.0134719706216658	1.10760564268259	-0.00361415421574929	chr1:28236062-28236810;+	0.260570914815057	75-100%
chr1:28236687-28236690;+	0	2.76070209673361	0.0386196455503489	0.882039090189092	0.200641634336821	chr1:28236062-28236810;+	0.260570914815057	75-100%
chr1:28236745-28236745;+	0	7.12653045257005	0.0112024542828475	1.7057562905487	0.560302147660118	chr1:28236062-28236810;+	0.260570914815057	75-100%
chr1:28236795-28236795;+	0	4.9366388567756	0.00573105140620185	1.38686271453776	-0.00742561651694773	chr1:28236062-28236810;+	0.260570914815057	75-100%
chr1:28236809-28236810;+	0	3.75407698822076	0.0218163674938116	1.14900634968552	0.240230209578616	chr1:28236062-28236810;+	0.260570914815057	75-100%
chr1:28259396-28259396;+	0	4.44527401908881	0.00836657089029035	1.29579707450908	-0.00848788724355365	chr1:28259396-28259668;+	0.217520857298652	75-100%
chr1:28259424-28259432;+	0	2.99787702569932	0.016417988322263	0.953627627834676	-0.0232988267620311	chr1:28259396-28259668;+	0.217520857298652	75-100%
chr1:28259450-28259457;+	0.393700735365843	0.869497355133776	0.541245501668801	-0.121463469421568	0.0586912238727413	chr1:28259396-28259668;+	0.217520857298652	75-100%
chr1:28259476-28259527;+	49.270218188811	0.473462007277155	50.7661391943452	-0.649429730013643	0.20191770037636	chr1:28259396-28259668;+	0.217520857298652	75-100%
chr1:28259533-28259573;+	0.437758483643755	0.65156598771629	0.482303625265378	-0.372083188606318	-0.222452532778234	chr1:28259396-28259668;+	0.217520857298652	75-100%
chr1:28259598-28259598;+	0	3.41866107039934	0.0130126089085297	1.06771209305173	-0.0120072170559662	chr1:28259396-28259668;+	0.217520857298652	75-100%
chr1:28259611-28259613;+	0	2.84610303515906	0.0118540249689666	0.908501236887278	-0.209799808986762	chr1:28259396-28259668;+	0.217520857298652	75-100%
chr1:28259625-28259625;+	0	3.33566780299896	0.00835152094388813	1.04636558602483	-0.257642059370833	chr1:28259396-28259668;+	0.217520857298652	75-100%
chr1:28259667-28259668;+	0	2.40527868885553	0.0505535631708985	0.762330806758641	0.173901144221078	chr1:28259396-28259668;+	0.217520857298652	75-100%
chr1:28259738-28259743;+	0	2.04126250366304	0.0669076397606201	0.619797716008966	0.182181565448372	chr1:28259738-28259914;+	0.00483244451606094	50-75%
chr1:28259770-28259775;+	0	2.20894702061572	0.0306844286999325	0.688370599755397	-0.0741671173100942	chr1:28259738-28259914;+	0.00483244451606094	50-75%
chr1:28259791-28259791;+	0	4.70360876149791	0.00757426252236641	1.34486238132796	0.0240259555958011	chr1:28259738-28259914;+	0.00483244451606094	50-75%
chr1:28259802-28259811;+	0	2.11171435261822	0.0276356604136732	0.649270343375404	-0.190946586243804	chr1:28259738-28259914;+	0.00483244451606094	50-75%
chr1:28259822-28259822;+	0	5.89277068522917	0.00544333881299683	1.54063908206224	0.147147023722564	chr1:28259738-28259914;+	0.00483244451606094	50-75%
chr1:28259833-28259849;+	0	2.27860338952624	0.0375581427293039	0.71533747815384	0.0371582264182865	chr1:28259738-28259914;+	0.00483244451606094	50-75%
chr1:28259875-28259899;+	0	1.65345836974999	0.0610244694077989	0.436786529717512	-0.0653308125364457	chr1:28259738-28259914;+	0.00483244451606094	50-75%
chr1:28259911-28259914;+	0	1.74407255492907	0.0636286282454875	0.483129095998022	-0.0148155980953184	chr1:28259738-28259914;+	0.00483244451606094	50-75%
chr1:28328916-28328916;+	0	3.49109767574139	0.00694906967342331	1.08592399980084	-0.263924865072756	chr1:28328916-28329168;+	-0.398613218889831	0-25%
chr1:28328940-28328940;+	0	4.99975329298048	0.00274082723312317	1.39789715021579	0.0192827287947366	chr1:28328916-28329168;+	-0.398613218889831	0-25%
chr1:28328971-28328971;+	0	4.2572722601828	0.0123031038008228	1.2582628499498	0.122292124921464	chr1:28328916-28329168;+	-0.398613218889831	0-25%
chr1:28328985-28328988;+	0	3.37524188447448	0.0100769610743112	1.05660980341752	-0.115204145089759	chr1:28328916-28329168;+	-0.398613218889831	0-25%
chr1:28329011-28329124;+	6.36350567207806	0.327974561609685	6.79389018354909	-0.968319679533803	-0.293560026516765	chr1:28328916-28329168;+	-0.398613218889831	0-25%
chr1:28329128-28329149;+	0.152998576179939	0.974854863779784	0.188910959654929	-0.022120074349423	-0.188325577173097	chr1:28328916-28329168;+	-0.398613218889831	0-25%
chr1:28329168-28329168;+	0	4.95586134986419	0.00573186657006109	1.39023829523404	-0.00446145142104437	chr1:28328916-28329168;+	-0.398613218889831	0-25%
chr1:28369553-28369619;+	5.00383285145592	0.409143799695773	5.06760453784626	-0.776248051768462	-0.219859247950027	chr1:28369535-28369867;+	-0.0102259084739029	25-50%
chr1:28369644-28369664;+	1.30144571462532	0.605593511721901	1.45015698288087	-0.435637572955433	-0.0963057163957197	chr1:28369535-28369867;+	-0.0102259084739029	25-50%
chr1:28369670-28369692;+	8.1178358057426	0.479136402176494	8.67191308761173	-0.639081665113955	0.0500816488737389	chr1:28369535-28369867;+	-0.0102259084739029	25-50%
[truncated: 201,115 more rows]
