# Supplementary material for: Promoter sequence and architecture determine expression variability and confer robustness to genetic variants
Source: eLife. 2022 Nov 15;11:e80943. doi: 10.7554/eLife.80943 (PMC9844987; doi:10.7554/eLife.80943)
Supplement: Supplementary file 6. — [tab-delimited] Row names: row number Columns: [file elife-80943-supp6.zip › supplementary_file_6.tsv]

SNP	gene	beta	t.stat	p.value	FDR
1	chr1--100018449	chr1:100037939-100038522;+	-9.86039973512016	-1.49954717482577	0.137013253467325	0.674068162489577
2	chr1--1018298	chr1:1000440-1000589;+	-0.350884801878782	-4.42251660454308	2.57237774743082e-05	0.0041932501315329
3	chr1--1002745	chr1:1000670-1000882;-	-0.411558524545898	-2.82719681005715	0.00571493494305915	0.176210515431522
4	chr1--100136643	chr1:100132776-100133141;-	-1.62051499417726	-2.5864310885297	0.0111991805898036	0.254836876729167
5	chr1--100152331	chr1:100132990-100133317;+	1.52497670672189	2.45677115121942	0.015814992523001	0.302319674919055
6	chr1--100270347	chr1:100249777-100249917;-	-1.41188779155175	-2.08404555269641	0.0398120054303668	0.451899600600822
7	chr1--100241740	chr1:100266025-100266182;-	0.509776302102771	2.96525759992171	0.00381525843021131	0.139687068456412
8	chr1--100276417	chr1:100266122-100266377;+	-4.16678822330821	-4.73436197933566	7.57654046880276e-06	0.00158001140471483
9	chr1--10019499	chr1:10032841-10033499;+	-2.95996110139938	-1.31079964845906	0.193052541515025	0.737840280906883
10	chr1--100346303	chr1:100351337-100351430;+	0.0320945466670933	0.924045163387126	0.357779628693282	0.844547793276689
11	chr1--100358822	chr1:100351687-100351828;+	0.115156623606615	2.44433385442115	0.0163368105503813	0.307049656617164
12	chr1--100353717	chr1:100352299-100353011;+	-3.80316071570369	-2.29699647335094	0.023791850631142	0.36643577073987
13	chr1--100736798	chr1:100719722-100719773;+	-0.218907355813813	-1.81892095712281	0.072041116638931	0.556680472724762
14	chr1--100907704	chr1:100894640-100894692;-	-0.184879225911335	-2.75178905491616	0.00708653201142612	0.198520329008068
15	chr1--100915256	chr1:100894753-100894884;-	-1.1768169719037	-1.52980143044832	0.129354451712932	0.66361495024362
16	chr1--100884750	chr1:100894861-100895016;+	0.438164463640034	2.50162910788673	0.0140544389325803	0.286317082652552
17	chr1--100872926	chr1:100895078-100895212;-	-0.107494781979809	-1.79501428890998	0.0757983194012738	0.565625382179873
18	chr1--100911545	chr1:100895717-100896042;-	-0.461223330349373	-2.27004243180239	0.0254414366171039	0.377095672481543
19	chr1--100874578	chr1:100896014-100896561;+	-2.37043969248536	-1.87071593468314	0.0644305999818966	0.537000606620564
20	chr1--100874578	chr1:100896639-100896848;-	-0.226400793452096	-3.08838538965524	0.00263177194785479	0.111688401149224
21	chr1--101020021	chr1:101025710-101025823;-	0.690565700004164	1.24445740436435	0.216360952806943	0.758430890950928
22	chr1--101042282	chr1:101025835-101025952;+	1.46949621134851	2.68507796463792	0.00854345356599039	0.221044349138898
23	chr1--101235876	chr1:101235688-101235993;+	2.22320138366661	2.725067400821	0.00764052050944448	0.20759951217602
24	chr1--101236283	chr1:101236055-101236376;+	1.316109341293	2.86887601007213	0.00506565663827001	0.164729833926971
25	chr1--101258575	chr1:101236611-101236665;-	0.338283548850498	3.16164243500126	0.00209989587245375	0.0966171283207256
26	chr1--101213978	chr1:101236690-101237079;+	10.4199874279258	4.16179933488415	6.88500646054708e-05	0.00891292730640631
27	chr1--101261559	chr1:101236783-101237011;-	0.233089503346182	2.19203101103752	0.0307948820232125	0.407948225028054
28	chr1--101243291	chr1:101238015-101238201;+	0.129532580038453	2.51089777755753	0.0137133563260302	0.282854549576535
29	chr1--101215176	chr1:101238293-101238370;+	0.121320738824415	2.8173333925843	0.00587934881325371	0.178970836736931
30	chr1--101213978	chr1:101238746-101239865;+	1.27293212025465	4.06418848737422	9.86169164152426e-05	0.0116400545915832
31	chr1--1026447	chr1:1013408-1013553;+	-39.7986740546207	-2.89421668994735	0.0047047463552716	0.158101552411658
32	chr1--1012158	chr1:1013987-1014207;+	-0.13249429950341	-3.51295187404176	0.000677508708650325	0.0462198390223053
33	chr1--1000814	chr1:1014191-1014436;-	0.132172939959154	3.39446922268036	0.00100099564339153	0.0599595293962977
34	chr1--10168470	chr1:10170487-10170655;+	0.0933271539353712	2.22505694557086	0.0284189607379001	0.394426203030075
35	chr1--1021740	chr1:1019526-1019722;+	0.569477270960548	3.87032012918522	0.000198186131612279	0.0195236407646395
36	chr1--1032846	chr1:1019841-1020354;+	43.6767306883508	3.37869128780089	0.00105369822860184	0.0620710712921963
37	chr1--102011336	chr1:101997107-101997233;-	0.230703418748258	2.92777872093099	0.0042631098341222	0.149642413554769
38	chr1--10189905	chr1:10210461-10210714;+	6.71236451707853	3.63709667274232	0.000445903750302709	0.0346690480959959
39	chr1--1000731	chr1:1022203-1022331;+	0.451780424406868	2.43505374440592	0.0167361188993774	0.310233310922675
40	chr1--1055393	chr1:1033189-1033568;+	1.95613488143168	3.85902238506821	0.000206277541108938	0.0200947608808249
41	chr1--1035037	chr1:1033634-1034178;+	0.345603914510445	3.19508942575171	0.00189198283017155	0.0902905624058563
42	chr1--103524986	chr1:103525657-103526240;+	-29.9400411444747	-2.26910091554925	0.0255008312606852	0.377431975461892
43	chr1--103522856	chr1:103533736-103533827;+	0.0881800629729133	1.76050551240411	0.0815068768683497	0.578859248097533
44	chr1--10403534	chr1:10398988-10399129;+	-10.9605629098466	-3.25446487296727	0.00156945509857394	0.0804991629606104
45	chr1--10438213	chr1:10430395-10430526;+	0.605479842429008	3.19483405207468	0.00189349485139326	0.0903486125041383
46	chr1--10421418	chr1:10430620-10430697;-	0.0874550501043559	2.55090825662045	0.0123246606769963	0.267670443138187
47	chr1--10431152	chr1:10430719-10430825;+	0.358158284077416	3.71962783458795	0.000335905748852247	0.0284201296183328
48	chr1--1038743	chr1:1046806-1046960;+	0.141666109345692	3.08083800635752	0.00269315705792361	0.113295061880542
49	chr1--10483779	chr1:10472360-10472606;-	-11.113052392676	-2.90484009247639	0.00456060091542139	0.155393177375836
50	chr1--1067159	chr1:1047331-1047468;+	0.134296145668754	2.51065453665702	0.0137222117497246	0.282933956322731
51	chr1--10489228	chr1:10474867-10475036;+	-4.82217169949505	-1.50034466504878	0.136806907988144	0.673955464619419
52	chr1--1059931	chr1:1047578-1047660;+	-0.0638543882841054	-1.62978163624592	0.106424667144203	0.627863646331152
53	chr1--1050080	chr1:1047777-1047873;+	0.0826612141790277	2.13090643414304	0.0356517147538993	0.432577287388441
54	chr1--1029795	chr1:1051565-1051818;+	0.11646560411403	2.68478538384619	0.00855040279359763	0.221132832884197
55	chr1--1080338	chr1:1054828-1055675;+	0.463915680084224	2.0001483108569	0.0483093959453701	0.485577212340973
56	chr1--1059337	chr1:1058974-1059089;+	-0.093498268028212	-2.15263499468303	0.0338540621822084	0.423411196057446
57	chr1--1059011	chr1:1059658-1059769;+	1.02439160419659	2.6024612617142	0.0107223416061223	0.249488839488621
58	chr1--1057463	chr1:1064143-1064392;-	-2.44424005088373	-4.51554308114473	1.79523453608996e-05	0.00318255189147948
59	chr1--1044310	chr1:1064349-1064570;+	4.82793902908559	2.37052732523758	0.019761426930795	0.335381436231449
60	chr1--10706332	chr1:10694372-10694557;-	0.313242581917999	2.32422226721301	0.0222220289846466	0.355017807818099
61	chr1--107056380	chr1:107056646-107056868;+	-1.12691122134803	-2.43972088367298	0.0165342242171245	0.308871143801417
62	chr1--107042775	chr1:107057484-107057758;+	-0.112509641415125	-1.96684956063405	0.0520877106711051	0.49816026617967
63	chr1--107126100	chr1:107141029-107141227;+	-3.64973312826742	-2.91121208262033	0.00447610218908428	0.154001805386543
64	chr1--1086203	chr1:1074282-1074307;-	0.735982417921263	6.22916736177348	1.23950539435054e-08	6.60103697372149e-06
65	chr1--108192689	chr1:108200118-108200360;-	0.511785932334215	1.75018677369209	0.0832811068798968	0.583093374119545
66	chr1--108564848	chr1:108559974-108560186;+	0.824366441907913	2.35734343009166	0.0204361485250034	0.341049911122983
67	chr1--108684220	chr1:108661018-108661108;-	0.166872862480137	2.46780128593096	0.0153647244025223	0.298848501686498
68	chr1--108641233	chr1:108661247-108661519;-	0.168168200436571	2.77652520423595	0.00660661360569747	0.191035913965332
69	chr1--108682388	chr1:108661259-108661347;+	0.127939280173166	2.92257794020916	0.00432894781272949	0.151039170700555
70	chr1--108712050	chr1:108692278-108692917;+	-3.20247357450592	-1.95738269179617	0.0532066705392721	0.502240525681771
71	chr1--108728415	chr1:108746586-108746826;+	5.05516435862992	2.63885690321797	0.00970708554648496	0.236833559687125
72	chr1--108886721	chr1:108876947-108877202;+	-1.71403283847913	-1.45664681366061	0.14847693491375	0.689357159338269
73	chr1--108964042	chr1:108963387-108963526;-	-0.982067102072305	-1.74413401629726	0.0843365378659629	0.585540984294616
74	chr1--109044109	chr1:109041928-109042227;-	1.78770566519333	3.0342220404931	0.00310270727009436	0.123599327366526
75	chr1--109062041	chr1:109075937-109076060;-	3.28050684979429	1.66905121049372	0.0983654049701469	0.613150562025709
76	chr1--109090133	chr1:109090645-109090860;+	-3.06651663080152	-2.45046934575397	0.016077500275545	0.304931959812879
77	chr1--109071729	chr1:109090883-109090969;-	0.170378613768592	2.38696159904268	0.0189480691266112	0.329138147271316
78	chr1--109090755	chr1:109100120-109100387;+	12.5885611312968	2.31683868762026	0.0226384560090042	0.358101603965262
79	chr1--109129593	chr1:109113996-109114174;+	0.188089198480808	2.50552014912614	0.0139103349241465	0.284917960702486
80	chr1--109231537	chr1:109213837-109214149;+	-13.5075944608831	-2.24636012924303	0.0269728959353989	0.385974570530684
81	chr1--109239568	chr1:109235207-109235380;+	-0.108992035408772	-2.34393827662528	0.0211430397814911	0.346932729509225
82	chr1--109262261	chr1:109283072-109283194;-	4.81550030178628	3.197417005987	0.00187825347094348	0.0898083140755283
83	chr1--109389520	chr1:109397873-109397989;-	0.761362041768357	1.02828278226666	0.306400719005175	0.819019280729144
84	chr1--109430765	chr1:109426311-109426485;-	1.69199721761346	1.21162648397611	0.228629310095776	0.76858463151291
85	chr1--109466812	chr1:109466505-109466696;+	-1.08647224682863	-2.16089205335653	0.0331918695301785	0.420170971458554
86	chr1--109459163	chr1:109483808-109484341;+	4.21045652859295	3.63126181637542	0.000454853317698262	0.0351236248140194
87	chr1--109503202	chr1:109494008-109494188;+	0.693852838645588	1.88098061931714	0.0630052749904145	0.532948151216056
88	chr1--109524963	chr1:109509369-109509779;-	0.705391975238547	2.25561902964703	0.0263647831663873	0.38226406288668
89	chr1--109525030	chr1:109548505-109548805;+	30.9023053878546	4.35780647217403	3.29522105645807e-05	0.00509183385044545
90	chr1--109598355	chr1:109616039-109616173;+	0.124126201689132	1.64557715045168	0.103121228244274	0.621883458223368
91	chr1--109627335	chr1:109619630-109620281;+	8.36381255776629	1.97122330310606	0.0515775349056575	0.49622610910066
92	chr1--109628274	chr1:109620608-109620672;+	-0.0838146308393976	-2.06647245791159	0.0414766729878885	0.458919140599673
93	chr1--109595914	chr1:109620818-109620885;-	0.124070540305748	2.40916973753856	0.0178962354679349	0.320549108916084
94	chr1--109605179	chr1:109620913-109621236;+	1.71718570469731	2.99577355475979	0.00348312427469505	0.132579089755701
95	chr1--109623889	chr1:109623982-109624063;+	1.76139034993224	2.61980204035567	0.0102272273092252	0.243069806455335
96	chr1--109600517	chr1:109625307-109625406;+	-0.0821800178745847	-2.00768863822194	0.0474870535767664	0.482795756510788
97	chr1--109629740	chr1:109625658-109625768;+	0.0980125049061421	1.94215022018252	0.0550498979889827	0.508004956853561
98	chr1--109627335	chr1:109626327-109626400;+	0.237056431378512	2.11642240410393	0.0368954460328912	0.438491486283902
99	chr1--109619926	chr1:109627216-109627328;+	0.0732909305553704	2.53778006630507	0.012765707466231	0.272586193514086
100	chr1--109640399	chr1:109655669-109655798;+	-0.21220830196567	-1.9416902453154	0.0551063886701578	0.508211384465529
101	chr1--109673321	chr1:109656010-109656400;+	25.6905096682495	2.2634348326005	0.0258608501797038	0.379033678832725
102	chr1--109673321	chr1:109657625-109657853;+	0.31220063376025	2.52066625355151	0.0133619351385609	0.279388544747914
103	chr1--109661465	chr1:109658824-109658919;+	-0.329425048083033	-2.41333621739899	0.0177047915020158	0.318821899816778
104	chr1--109672284	chr1:109667976-109668131;+	-46.5765056860193	-3.24290187603486	0.00162792489812701	0.0823086704342385
105	chr1--109653057	chr1:109668242-109668430;+	-0.295895023359806	-3.27603825818709	0.00146558156832221	0.0770830665848204
106	chr1--109672284	chr1:109669445-109669586;+	-0.420806716052591	-3.10551849758292	0.00249721316233578	0.108007286621595
107	chr1--109705977	chr1:109687688-109687884;+	60.2393020272639	5.83737731242599	7.18724201597573e-08	2.95990558636123e-05
108	chr1--109666812	chr1:109688087-109688148;+	-0.179466050468594	-3.08316786234624	0.00267406729409834	0.112717827139273
109	chr1--109687481	chr1:109711738-109711761;+	0.444038231153793	6.91691201632407	5.13432717423342e-10	4.186983684313e-07
110	chr1--109692245	chr1:109713234-109713253;+	0.0669049855147361	2.05104826805568	0.0429867692732979	0.465568306005756
111	chr1--109736980	chr1:109740277-109740359;-	5.35572176490405	2.73424887241578	0.00744587448938579	0.204427955224477
112	chr1--109912811	chr1:109910468-109911041;+	12.3852851765789	2.33359329480129	0.0217032633619643	0.351023493856195
113	chr1--109933349	chr1:109914258-109914359;+	0.294266835954714	2.26929994303409	0.0254882656577022	0.377431975461892
114	chr1--109974493	chr1:109984688-109985179;+	2.90254061359337	1.53799449579244	0.127339584443034	0.660741372982128
115	chr1--109983008	chr1:110003937-110004120;+	0.293948938010385	2.5733522874378	0.0116023057478224	0.259374001294673
116	chr1--109983008	chr1:110004238-110004354;+	0.137125560274784	1.38412778211575	0.16952867211187	0.714131213584417
117	chr1--110035316	chr1:110034589-110034701;+	-1.87228701018113	-2.42028029737817	0.0173897690072765	0.316211708953672
118	chr1--10991389	chr1:11012613-11012721;+	4.51086772657404	2.24222309958562	0.0272485628149988	0.387375456375644
119	chr1--110231303	chr1:110210107-110211057;+	-3.73799925312348	-2.45022122930553	0.0160879149450361	0.304931959812879
120	chr1--110208952	chr1:110211165-110211529;+	-0.204148502569132	-2.60607490909654	0.0106174139911204	0.248238288927735
121	chr1--110227531	chr1:110211637-110211909;+	0.218298491671961	1.93729819432024	0.0556482635771312	0.510212863688513
122	chr1--11039731	chr1:11023331-11023582;+	0.146999002846039	2.14690683342628	0.0343201576269052	0.425898206741043
123	chr1--110318493	chr1:110339022-110339174;-	0.210317366497988	2.74126548340224	0.00730018001200148	0.202060655368664
124	chr1--110335135	chr1:110339208-110339563;+	1.07588386114236	1.6272922762127	0.106952975668836	0.628946246384026
125	chr1--110317239	chr1:110339697-110340232;-	1.90995269508406	2.51103394818056	0.0137084011393173	0.282802759196479
126	chr1--110393935	chr1:110407523-110407818;-	46.4009156001946	8.89869592361362	3.45011010179306e-14	8.40568445581601e-11
127	chr1--110430586	chr1:110407745-110407868;+	-0.696846464061481	-3.97257626261118	0.000137510724435819	0.014913759722561
128	chr1--11040934	chr1:11055735-11056100;-	-1.03602216242614	-2.1717931635817	0.0323348936341523	0.415667941729245
129	chr1--11041403	chr1:11056626-11056761;-	2.0258704754121	2.91208257765512	0.00446467110248978	0.153778009650572
130	chr1--11041403	chr1:11058823-11058895;-	6.60828385537074	3.19318155560074	0.00190330626107327	0.0906846259474303
131	chr1--11063581	chr1:11059245-11059551;-	1.04374488238312	2.98755299069397	0.00356986351136594	0.134641466123275
132	chr1--11058100	chr1:11059755-11060097;-	18.4448699443202	2.3625009131979	0.0201698072680527	0.338657109184751
133	chr1--110654214	chr1:110674704-110675032;-	0.999624105661177	2.09865566380441	0.0384721649888237	0.446011401184546
134	chr1--110848486	chr1:110870763-110871241;+	76.655884744716	1.73761328201427	0.0854858468649963	0.588019523862441
135	chr1--110894507	chr1:110872507-110872709;+	-0.81379393282253	-1.19740168101678	0.234098309344796	0.772787094521375
136	chr1--110896905	chr1:110872917-110873300;+	-72.8359583231117	-2.27437200353085	0.0251698719880428	0.37548513507768
137	chr1--110859882	chr1:110880193-110880304;+	0.500663097159285	2.16355157157025	0.0329809944024658	0.41913574984093
138	chr1--110875595	chr1:110891388-110891449;+	-3.5723948411889	-1.79743229369053	0.0754110648377024	0.564565876023188
139	chr1--110890902	chr1:110894180-110894601;+	0.25729380728806	2.43330137152014	0.016812490205148	0.310927243334489
140	chr1--110970687	chr1:110963302-110963535;+	0.195317328439197	1.49902993201859	0.137147217041893	0.674294648867683
141	chr1--110988504	chr1:110963644-110964150;-	1.34714653409046	0.839379841888506	0.403341606095436	0.864531289501042
142	chr1--11097822	chr1:11099766-11099933;-	-10.6631358011746	-1.94556095302497	0.0546325451648955	0.506723990334058
143	chr1--111111267	chr1:111128014-111128072;-	-0.773330727925279	-1.18851676701134	0.23756170633308	0.775394233533478
144	chr1--111111266	chr1:111131476-111131781;-	2.79639474089154	2.21642665205062	0.0290238246073907	0.397999639461174
145	chr1--111115532	chr1:111137553-111137590;-	-0.0843412130201387	-1.92992048009174	0.0565686455185241	0.513101356102553
146	chr1--111139339	chr1:111139299-111140588;+	15.3449931562513	3.37671590984128	0.00106047722317756	0.0623547388895657
147	chr1--111137326	chr1:111139529-111140507;-	27.0822103267283	2.29782091794447	0.0237429151064693	0.366137203458754
148	chr1--111158366	chr1:111147638-111147786;+	-0.121246304866573	-1.67987963136877	0.0962323426742028	0.609411482126097
149	chr1--111194050	chr1:111199591-111200272;-	-1.44122625792539	-1.84350136816492	0.0683408810482767	0.547606862013257
150	chr1--111194050	chr1:111200265-111200391;+	-1.36219897106498	-2.0596561437569	0.0421383008494844	0.461706497695612
151	chr1--111197460	chr1:111200511-111200795;-	-1.92976148173258	-2.34357736479074	0.0211623671633172	0.346932729509225
152	chr1--111210282	chr1:111204164-111204679;-	3.3615435133742	2.3775309806174	0.019411092669875	0.33274560567236
153	chr1--111223100	chr1:111226134-111226300;+	0.907964551798229	3.91184199070973	0.000170973558291329	0.0175486790673375
154	chr1--111226769	chr1:111227612-111227715;+	-0.680278142383632	-4.34832554733372	3.41636449728448e-05	0.00524175063011498
155	chr1--111226769	chr1:111229694-111230043;+	-112.031090216139	-5.19769452345851	1.13541169521708e-06	0.000323069317901656
156	chr1--111255199	chr1:111230138-111230213;+	0.195365330308507	3.10395186225626	0.00250924629286084	0.108251983900113
157	chr1--111226769	chr1:111230551-111230908;+	-0.683861647289203	-3.71554547759456	0.00034067820249187	0.0287202333044821
158	chr1--111226769	chr1:111238765-111238904;+	-0.166076851706282	-3.21642684167588	0.00176955291583691	0.086534749173721
159	chr1--111354610	chr1:111346220-111346325;+	0.147521310412787	2.00787208769089	0.047467196585542	0.482716890529608
160	chr1--111368504	chr1:111346610-111346688;+	0.258957136957866	3.37069745552244	0.00108138450406978	0.0631221227119591
161	chr1--111425965	chr1:111448544-111449381;-	4.46023291758191	1.69797734404314	0.0927513636668275	0.60292901815753
162	chr1--111465768	chr1:111449288-111449887;+	3.54207966424896	1.63483790742589	0.105358060523836	0.625945890703126
163	chr1--111452946	chr1:111473858-111474004;+	2.61621698009157	2.46136505224734	0.0156260488746094	0.30095201848881
164	chr1--1099341	chr1:1116077-1116185;-	-2.57351000623035	-2.50893295472078	0.013785034394822	0.28332519803216
165	chr1--111607039	chr1:111619629-111620335;+	-13.4486895909269	-2.58602250140363	0.0112115807317301	0.254932118876191
166	chr1--111688206	chr1:111691331-111691396;+	0.194295338880193	1.72233630950676	0.0882288842347962	0.594048505052208
167	chr1--111720594	chr1:111739260-111739429;-	0.250520588033458	1.72031322058498	0.08859748347079	0.594699097650879
168	chr1--111770481	chr1:111755390-111755592;-	1.30359092258793	3.90496302917305	0.000175220701880306	0.0179184111034816
169	chr1--111770481	chr1:111755566-111755986;+	4.61400121510349	2.96129624793129	0.00386045485562263	0.140598864812705
170	chr1--111772828	chr1:111755792-111755849;-	0.0753704598168854	1.34917565756958	0.180454113636848	0.725785442377959
171	chr1--112412144	chr1:112396086-112396276;+	-1.88290936981791	-2.24472827620184	0.0270813394591346	0.386506803504159
172	chr1--112412144	chr1:112396407-112396573;+	-0.626070811545517	-3.10021948767121	0.0025381315784003	0.109044598649208
173	chr1--112594599	chr1:112618703-112618822;+	0.188616322185388	2.42521445495309	0.0171689715457208	0.314533912088078
174	chr1--112638926	chr1:112618778-112618966;-	-0.0954610053123968	-1.95457464712369	0.0535424711285596	0.50331320171477
175	chr1--112617717	chr1:112618890-112619243;+	0.0589153571803177	1.84319090341037	0.0683866084247231	0.547758693421892
176	chr1--112605949	chr1:112619094-112619143;-	0.298436410186129	2.04921164831411	0.0431696893257593	0.466366452172626
177	chr1--112641226	chr1:112619333-112619816;-	0.412402096706615	1.46862338987862	0.145204161868549	0.685016672042551
178	chr1--112620907	chr1:112619659-112619861;+	16.4817421900397	2.09727157266917	0.0385974038634395	0.44654595381652
179	chr1--11238682	chr1:11262470-11262654;-	-1.60333715189249	-1.44984643585692	0.150360543135182	0.691806229298689
180	chr1--112699500	chr1:112674400-112675023;+	5.40962645129573	1.49959882844469	0.136999881043339	0.674058493432378
181	chr1--112699500	chr1:112688935-112689088;+	0.113443751697541	2.22059557004419	0.0287302501457196	0.396441420293581
182	chr1--112719650	chr1:112698615-112698792;+	0.0938565757031166	2.4062811621877	0.0180300404948522	0.321600358120233
183	chr1--112718463	chr1:112703679-112703813;-	0.143035478686403	2.331993404646	0.0217910657707204	0.351731574742791
184	chr1--112693799	chr1:112705035-112705204;-	1.67207855060343	2.31555889095418	0.0227113316149635	0.35857953828466
185	chr1--112698430	chr1:112707017-112707184;-	8.91685165437172	3.01763279826597	0.00326186445154571	0.12725375624333
186	chr1--112720287	chr1:112707277-112707444;-	-0.136219278811149	-3.36096926163757	0.00111599953831056	0.0643336609004262
187	chr1--112735956	chr1:112715175-112715334;-	0.213459983508626	2.30260140112441	0.0234609102041161	0.364247382907159
188	chr1--112693687	chr1:112715567-112715629;+	-0.111580483473314	-2.75744298943274	0.00697411597922093	0.196743607300948
189	chr1--11270328	chr1:11273116-11274032;+	3.56034895277502	1.51315046256538	0.133526739411566	0.669488295318953
190	chr1--112959930	chr1:112955857-112956384;-	3.85454310660572	1.41944541216077	0.159008192325953	0.702894919871977
191	chr1--112950240	chr1:112956224-112956698;+	4.00968899166349	2.79624883789511	0.0062454221877379	0.184924367089986
192	chr1--113049369	chr1:113073034-113073113;-	-0.180966214092604	-2.27302093856787	0.0252543402894591	0.37589230139543
193	chr1--113051696	chr1:113073163-113073313;+	-2.48113004704786	-2.01001422175799	0.0472358514258179	0.481893296246726
194	chr1--113376494	chr1:113390395-113390536;+	0.500351859994105	2.48094044583228	0.0148433447195966	0.293937190997673
195	chr1--113469279	chr1:113449657-113449697;+	0.710346412993564	1.86908029390662	0.0646601986995444	0.537681052674214
196	chr1--113755153	chr1:113759324-113759576;-	-3.88044593656173	-1.92830710087361	0.0567716229680618	0.513605340196934
197	chr1--113774639	chr1:113759645-113760014;-	-0.800387045693646	-1.43249095953836	0.155251631438881	0.697978484196407
198	chr1--113817445	chr1:113811707-113812494;-	4.51762993765364	2.36911899676983	0.0198325472309301	0.33578295551665
199	chr1--113813503	chr1:113812580-113812664;+	-0.053774765088203	-0.793865749984622	0.429231537962962	0.874877809395767
200	chr1--113863927	chr1:113871610-113871931;-	4.27635214561768	3.39236971760695	0.0010078627568711	0.060221559490292
201	chr1--113880499	chr1:113872376-113872531;-	-0.0897986237881458	-2.09970262960713	0.0383776639360635	0.445577972861015
202	chr1--113896900	chr1:113904521-113905228;-	2.47216391345121	1.83775420844004	0.0691915113662216	0.549909388966995
203	chr1--113880499	chr1:113904853-113904886;+	-0.122629822485652	-2.07400148728582	0.0407562690676652	0.45628811591499
204	chr1--113907556	chr1:113904968-113905017;+	0.100186546196199	2.76176140845794	0.00688935209181862	0.19543682865159
205	chr1--113924719	chr1:113905090-113905728;+	6.14864231732545	2.78303922852626	0.00648526737137399	0.189114981001526
206	chr1--113915147	chr1:113929131-113929928;+	-3.43475134579468	-1.2474980890411	0.215249524808638	0.757591507279385
207	chr1--113930461	chr1:113929231-113929292;-	0.151820621175847	2.4431836480315	0.0163858361880757	0.307487851166877
208	chr1--113923793	chr1:113929447-113929566;-	0.244204042109299	2.40582288023482	0.018051350703409	0.321823532743565
209	chr1--113908685	chr1:113929918-113930755;-	-0.875098758636664	-1.71370390789298	0.0898104701285781	0.597063264492863
210	chr1--113923793	chr1:113930194-113930462;+	0.171033088355499	1.3282584013004	0.187241904180886	0.732179632331393
211	chr1--113935496	chr1:113940379-113940905;+	0.726476240999286	1.56955955533627	0.119807948835805	0.649333001903373
212	chr1--114520828	chr1:114510572-114511286;-	-6.47045565287435	-2.66966399618874	0.00891662182425545	0.226027172249022
213	chr1--114496646	chr1:114511804-114511875;-	-0.117913048405844	-3.30251671647943	0.0013468845911252	0.0730138807966298
214	chr1--114586502	chr1:114581495-114581800;-	6.64568309291102	2.21040362799069	0.0294525951857742	0.400317954109434
215	chr1--114691654	chr1:114670003-114670111;-	-0.202023534407526	-2.51912708013167	0.0134167648488778	0.279985191304295
216	chr1--114703241	chr1:114716679-114716818;-	-7.20000013272183	-1.99050390699533	0.0493788885046394	0.489288834175733
217	chr1--114741435	chr1:114717406-114717543;-	-0.0728662866718195	-1.50071612738226	0.13671087766346	0.673864518354405
218	chr1--114696361	chr1:114719576-114719728;-	0.0811218306783455	2.20109840180372	0.0301259006534889	0.404178905801885
219	chr1--114701466	chr1:114725243-114725335;-	0.155910509352637	2.13369426782116	0.0354165398898324	0.431453078801406
220	chr1--114737841	chr1:114726232-114726390;-	0.10667337370009	1.83236361493422	0.0699973768127747	0.552170699717825
221	chr1--114738825	chr1:114727009-114727085;-	-0.0871086733577789	-1.57915300758044	0.117590460882649	0.645815431092873
222	chr1--114741435	chr1:114737993-114738076;-	-0.284831414809987	-2.57748478801086	0.0114735392813888	0.257979664884078
223	chr1--114761455	chr1:114739711-114739892;-	0.17417103594039	1.05734679664253	0.293006779412526	0.810987754300625
224	chr1--114729101	chr1:114749842-114750211;-	-0.429452367113114	-2.16008848447847	0.0332558152025857	0.420578111834793
225	chr1--114754753	chr1:114757871-114758060;-	53.9994527846836	2.49749244547524	0.0142091056876208	0.287775134871112
226	chr1--114803837	chr1:114780405-114780751;-	-3.65657605226449	-1.80523045497831	0.0741733139498045	0.561908974819952
227	chr1--115662233	chr1:115641848-115642058;+	0.993350876098198	2.17346589603973	0.0322051125001785	0.415148185910255
228	chr1--115988295	chr1:115976293-115976400;+	-0.105558081105481	-1.89559137607599	0.0610221991146107	0.526896397009741
229	chr1--116125844	chr1:116111316-116111536;+	0.538750686436263	2.46456743551128	0.0154955330602629	0.300049976977838
230	chr1--116260727	chr1:116278607-116278608;+	0.319693011005047	2.33113346667934	0.0218383890094717	0.352078903383024
231	chr1--116371537	chr1:116373168-116373503;+	20.3232959574659	2.18920440965931	0.0310060571169997	0.409118132496454
232	chr1--116380231	chr1:116373980-116374088;+	0.179705270552276	2.72461083892221	0.00765031939504769	0.20777750193954
233	chr1--116371537	chr1:116384011-116384127;+	1.08614749763818	2.66329226747661	0.00907515328913096	0.227938873509522
234	chr1--116389981	chr1:116387285-116387471;+	-0.429318785357461	-2.64057236302203	0.00966145399893969	0.236217711088162
235	chr1--116369446	chr1:116388129-116388220;+	0.29078263953662	2.6827685830128	0.00859844460051365	0.221753415037526
236	chr1--116384487	chr1:116388638-116388717;+	-0.141352489318387	-1.96757088606174	0.0520032775271562	0.497871271610439
237	chr1--116419398	chr1:116398617-116398716;+	0.498249144133417	1.80225493147865	0.0746435950044547	0.562887743244133
238	chr1--116396950	chr1:116399419-116399546;+	0.291084803966163	2.35322773875763	0.0206509201873284	0.342903659166458
239	chr1--116384487	chr1:116400857-116400983;+	0.171323251383145	2.09784220966231	0.0385457274581737	0.446235256174267
240	chr1--116419661	chr1:116401129-116401240;+	0.261987629097816	2.78876127590453	0.00638035808453187	0.187460212128716
241	chr1--116416479	chr1:116418524-116418640;-	-0.481535186656448	-2.07550269578119	0.0406139232872836	0.455517756297856
242	chr1--116547668	chr1:116544308-116544573;-	0.057824356792653	1.51366678758218	0.133395791854906	0.669203665977915
243	chr1--116565995	chr1:116544883-116545046;-	0.0527078202258961	1.40186179955208	0.164181573635474	0.708591385037931
244	chr1--116569937	chr1:116545455-116545709;-	-0.0521401189783435	-1.3506957664939	0.179968158385127	0.725213991438849
245	chr1--11661264	chr1:11654653-11654822;-	-0.215932001248129	-2.78466497034296	0.00645530151703901	0.18857902117113
246	chr1--11678749	chr1:11654802-11654929;+	-4.57949419637065	-2.99648468515925	0.00347571307058437	0.132434441777231
247	chr1--116579666	chr1:116560710-116560828;-	0.051987321220369	1.36225882772366	0.176303912014515	0.72140330712915
248	chr1--116557783	chr1:116561001-116561066;-	-0.118009878152869	-2.40507039108644	0.0180863902093056	0.322072002516127
249	chr1--116557783	chr1:116570316-116571195;-	68.6065040647826	3.91204094979484	0.000170852194160424	0.0175388401212844
250	chr1--11685285	chr1:11664043-11664420;+	-8.10888701272081	-2.98974708315254	0.00354651936492352	0.134127817413219
251	chr1--116649020	chr1:116667656-116667843;-	-0.841202186328902	-1.49664860092911	0.137765295252615	0.675323825689491
252	chr1--11703620	chr1:11680600-11680611;-	-0.105850543961637	-1.82791964471737	0.0706675968512118	0.553582906984646
253	chr1--11661264	chr1:11680930-11681279;-	7.79834157822419	2.90593427806651	0.00454598738657413	0.155106658516283
254	chr1--11703620	chr1:11691695-11691747;+	0.347500412693628	2.78717602866541	0.00640926594757458	0.18792672015754
255	chr1--117059505	chr1:117059447-117059708;-	-0.144512823873667	-1.61401106480816	0.10980736736825	0.633556895302933
256	chr1--117052440	chr1:117059783-117060085;-	-0.188566168466587	-1.44175200856091	0.152626646377163	0.694801440248401
257	chr1--117059716	chr1:117060266-117060386;+	1.98903706580212	2.29343329242718	0.0240043692756653	0.367980445211898
258	chr1--117111800	chr1:117121696-117121777;-	0.105351262056628	3.04365181082527	0.00301547465016383	0.12154189218269
259	chr1--11730328	chr1:11736072-11736191;+	2.08815233502089	2.53389247617636	0.0128990080683062	0.274186482160551
260	chr1--117383751	chr1:117366780-117366956;+	0.662045099885281	1.31517354019913	0.191584336966409	0.736484812464477
261	chr1--117367334	chr1:117367394-117368093;+	1.63980690019471	1.65742017777214	0.100699126889311	0.617167511397106
262	chr1--117615457	chr1:117606019-117606080;+	-3.02070595159077	-2.26522930367783	0.02574635070481	0.37864944726963
263	chr1--117949904	chr1:117928945-117929113;+	0.152894020062863	1.89034362513916	0.0617283328408429	0.529273556986692
264	chr1--117937126	chr1:117929492-117929700;-	1.74785229845692	2.1734228500055	0.0322084465913293	0.415175242556001
265	chr1--117949904	chr1:117929707-117929997;+	-0.740731591794803	-1.68289296818726	0.0956454861568272	0.60858092583395
266	chr1--11798900	chr1:11802943-11803173;-	0.336323561269049	3.28974022066482	0.00140298739525052	0.0749867102216438
267	chr1--11801798	chr1:11803517-11803598;-	0.895266132217626	4.16592594947014	6.78043968832727e-05	0.00881199569380503
268	chr1--11790308	chr1:11805473-11805567;-	0.14935447861633	2.50603637908621	0.0138913163176257	0.284635365850663
269	chr1--11830793	chr1:11805673-11806067;-	1.64756832386297	2.94071970136822	0.00410326911209038	0.146173289261255
270	chr1--11800786	chr1:11806036-11806281;+	-5.11803174209785	-1.83960251809846	0.068916986802091	0.549090627341522
271	chr1--11797894	chr1:11806352-11806703;+	0.78960640353011	1.96316859836636	0.0525203931341037	0.49990204513996
272	chr1--118893368	chr1:118914380-118914546;-	0.756409420774558	1.98649318058694	0.0498295520832984	0.490882543491136
273	chr1--118962811	chr1:118987612-118988128;-	2.29254147461584	1.88087799060365	0.0630193936300612	0.532986680031666
274	chr1--118987510	chr1:118989500-118989558;-	0.482905803434387	1.83583136653959	0.0694780736165634	0.550803981070396
275	chr1--11903310	chr1:11908199-11908546;+	-0.259301393220765	-2.32209157244422	0.0223414981381133	0.356037060800691
276	chr1--119131465	chr1:119139706-119139777;+	-0.105976152795764	-2.45502415790646	0.0158873789290585	0.303086461635131
277	chr1--119164398	chr1:119140374-119140451;+	-1.6697852788254	-4.19900764697494	5.99558812225003e-05	0.0079890200312315
278	chr1--119144389	chr1:119140555-119140686;-	-1.57926864539743	-1.78768042655477	0.0769829627248819	0.568525758061404
279	chr1--119164426	chr1:119140700-119140882;+	0.433606824452384	2.98432363833857	0.00360448068520209	0.135357087714417
280	chr1--11933604	chr1:11926234-11926527;-	15.2823151494593	2.68556598160546	0.00853187385004335	0.220893154784652
281	chr1--119310471	chr1:119327115-119327352;-	-0.44986668970549	-3.54933448567155	0.000599926499008994	0.0422982858300335
282	chr1--11926478	chr1:11934611-11934798;+	6.87246758944108	2.62153188556751	0.0101789882859147	0.242575160035218
283	chr1--119640976	chr1:119648139-119648287;-	0.181083961660642	1.90135674184783	0.0602542624766133	0.524500000644951
284	chr1--119624772	chr1:119648344-119648446;+	-0.0942581786414501	-2.47351142273304	0.0151361592387148	0.296581160531346
285	chr1--119633504	chr1:119648409-119648518;-	0.762584223359355	1.93787375194846	0.0555769976890562	0.509974226735679
286	chr1--119718346	chr1:119711852-119712082;+	2.42832624019645	1.74489218094969	0.0842037359033931	0.58523607848376
287	chr1--119728642	chr1:119712830-119712929;+	-0.0585029482195855	-1.13346748894434	0.259840707489001	0.79097915375051
288	chr1--12002148	chr1:11980166-11980516;+	-5.58377823765192	-3.48427533462768	0.000745235619692979	0.0492758748899889
289	chr1--120181118	chr1:120176064-120176564;-	-4.21049669550391	-1.38632778456367	0.168858216387319	0.713395859473831
290	chr1--12014253	chr1:12019388-12019657;+	12.9354783931064	1.92562979691876	0.0571098097669362	0.514663368641416
291	chr1--12040604	chr1:12030173-12030250;+	-0.205760797376603	-2.38332569081267	0.0191254098986264	0.330494705481178
292	chr1--12051140	chr1:12062933-12064291;+	32.9178700219328	3.63988250745391	0.00044168991767102	0.0344319353414326
293	chr1--1208038	chr1:1206427-1206813;-	-8.07045959044192	-3.07068314374662	0.00277784747029033	0.115517652849129
294	chr1--12102977	chr1:12078833-12078900;-	-0.162745089986739	-1.68258530413249	0.0957052709529453	0.608622096774201
295	chr1--120960727	chr1:120942589-120942601;+	0.95580480583891	1.78357176324046	0.0776533092257334	0.57011466528642
296	chr1--12104014	chr1:12097099-12097190;+	-0.112721855077016	-2.23485407651743	0.027745710613468	0.390356078631532
297	chr1--121124462	chr1:121117288-121117291;-	0.118584426968112	2.20752225858296	0.0296596656314996	0.401638007896376
298	chr1--121171886	chr1:121184977-121184998;+	-0.38953950249256	-7.0827566783958	2.34561833219259e-10	2.07591901560453e-07
299	chr1--1220377	chr1:1213177-1213465;-	0.0393286615066223	1.31473309862278	0.19173180321157	0.736685499707104
300	chr1--1228651	chr1:1213547-1213670;-	-0.306710354582756	-2.43553590340684	0.0167151599520712	0.310112041605282
301	chr1--1226551	chr1:1214027-1214187;-	-4.94516561521089	-2.50666715894602	0.0138681091918466	0.284291277416003
302	chr1--12160312	chr1:12166923-12167151;+	9.22403297573525	1.85797632545375	0.0662370837112778	0.542010869177489
303	chr1--12195303	chr1:12191775-12191905;+	-0.562821281418293	-2.46215479457342	0.0155937713317277	0.300870531290447
304	chr1--12219976	chr1:12229974-12230124;+	1.93701682610967	2.6557778712158	0.0092653965179336	0.23078121278996
305	chr1--1249628	chr1:1228465-1228692;-	0.180985339189467	1.89045821355273	0.0617128408520458	0.529189041545562
306	chr1--1248864	chr1:1228861-1228950;-	0.174492836605406	2.19500286588015	0.030574208671316	0.406712073819071
307	chr1--1215852	chr1:1231888-1232099;-	7.60420908173366	2.42101109217004	0.0173569081101572	0.315920439572176
308	chr1--1239127	chr1:1232190-1232388;+	-1.93517624717058	-2.76959729122279	0.00673794233767971	0.193221216282811
309	chr1--12630999	chr1:12617589-12617695;-	-0.415281702710974	-1.60051835202981	0.112769509044999	0.637996564431673
310	chr1--12632296	chr1:12618118-12618453;-	-0.241403105479622	-2.1249370915886	0.0361598277654602	0.435062196993403
311	chr1--1284551	chr1:1273688-1273929;-	4.84541229612665	3.00168287646158	0.00342198005945582	0.131228715472579
312	chr1--1284987	chr1:1307836-1308085;-	-0.164695760480647	-1.73456368819487	0.0860277481486742	0.589214619397581
313	chr1--1290261	chr1:1308524-1308820;+	0.744390466517575	2.27994795554272	0.024823886975977	0.37340726628081
314	chr1--1309075	chr1:1319458-1319500;-	-0.367077526577967	-1.9124016524604	0.0588058169854378	0.519856115019584
315	chr1--1340336	chr1:1320337-1320594;-	-0.0841584953786098	-1.92100422089004	0.0576981052239925	0.51622351558817
316	chr1--1327982	chr1:1321040-1321095;-	0.514709453790905	2.19117337152011	0.0308588232478881	0.408304352806403
317	chr1--1302224	chr1:1324577-1324708;-	8.32613196521232	2.50905229613553	0.0137806711728298	0.283269386213614
318	chr1--1300330	chr1:1324748-1325174;+	3.06015291600464	2.05540506368751	0.0425555092256055	0.463585874333706
319	chr1--1372711	chr1:1349258-1349451;-	-0.216671537163371	-1.90721204007123	0.0594826919425701	0.522034690718479
320	chr1--1354531	chr1:1358505-1358646;-	-1.89388303935014	-3.92626734055733	0.000162384300708205	0.0168861071308803
321	chr1--13684159	chr1:13699959-13700478;+	5.21007178932016	2.1941015830934	0.0306409867153774	0.407147511826938
322	chr1--13740713	chr1:13730918-13731242;+	-2.07185303505228	-2.42543109441267	0.0171593346938926	0.314485132999375
323	chr1--1388585	chr1:1374640-1374779;-	-0.0907568116865089	-2.35706141452606	0.0204508017220851	0.341177309960994
324	chr1--13740713	chr1:13749104-13749215;+	-0.244505253854765	-1.47926346821195	0.142343928891729	0.681417752517619
325	chr1--13743153	chr1:13749343-13749690;+	-10.9653358473322	-1.83849303702051	0.0690816658465081	0.549508474622094
326	chr1--1374694	chr1:1375127-1375534;-	12.9554740816681	3.24787205959242	0.00160254733453339	0.0816998555316674
327	chr1--13770140	chr1:13773075-13773153;+	-0.0936281537017684	-1.26777355342483	0.207945133622927	0.751221558817641
328	chr1--1380043	chr1:1398513-1398671;-	0.122515330646575	1.94994459272399	0.0541000820787325	0.505094345668501
329	chr1--1412066	chr1:1398952-1399517;-	14.1727799897031	2.26690986388232	0.025639523565611	0.378059719529118
330	chr1--1408687	chr1:1399474-1399632;+	1.28879265095272	2.65130224011687	0.00938041717304811	0.232396919621307
331	chr1--1422828	chr1:1406600-1407356;-	-7.41457792610795	-1.99921554960305	0.0484119617085729	0.485957645330676
332	chr1--1426261	chr1:1407787-1407843;-	-0.175055298170808	-1.45855234353715	0.147952426607046	0.688480488145864
333	chr1--1422612	chr1:1435558-1435624;-	0.210662072818408	2.15369634741954	0.0337683071073774	0.423003024521103
334	chr1--1411525	chr1:1435631-1435788;+	3.03060216237022	2.40271421248386	0.0181964967987509	0.322989888409494
335	chr1--143696543	chr1:143720641-143720645;-	-0.202845652518169	-2.3521104133155	0.020709570178647	0.343363030797301
336	chr1--144429202	chr1:144412575-144412731;+	-2.31127818250373	-1.7953029497404	0.0757520025850178	0.565483340978319
337	chr1--144555925	chr1:144551890-144551935;-	-3.38308358298849	-5.47853821666523	3.4425754867078e-07	0.000115282356000839
338	chr1--145226015	chr1:145216115-145216173;-	-0.00804694309054513	-0.257253792856119	0.797533450733482	0.970010090743973
339	chr1--145226015	chr1:145233031-145233186;+	0.212446904556056	0.893719324195674	0.373707143686586	0.851877826582401
340	chr1--145617505	chr1:145607946-145607997;+	2.20088278173192	3.19257964888601	0.00190689174377902	0.0907988387815155
341	chr1--145845402	chr1:145823811-145824372;+	-2.25185976237418	-1.94836764436303	0.0542911188958773	0.505580019441967
342	chr1--145846532	chr1:145823832-145824260;-	1.81929185941344	1.71146658739261	0.090224142143343	0.597948701125733
343	chr1--145812615	chr1:145824334-145824454;-	-0.190167025626141	-2.67673134249897	0.00874372492023809	0.223862409186211
344	chr1--145865163	chr1:145845593-145845757;+	-0.4023394895568	-1.35951077372399	0.177169591081702	0.722063309447262
345	chr1--145836651	chr1:145854837-145854879;-	0.0639392635853143	1.43130661494866	0.155589822195614	0.698523456830354
346	chr1--145836072	chr1:145856766-145857009;-	1.40930659566441	2.35026425503282	0.0208068008546782	0.34414685017723
347	chr1--145875423	chr1:145858919-145859112;-	4.26204771498431	2.38387850867656	0.0190983516621327	0.330283556113793
348	chr1--145836072	chr1:145859694-145859889;-	8.15565337425608	3.55362131368377	0.000591359351550207	0.0418390315722713
349	chr1--145896412	chr1:145918658-145918755;-	1.99644333239525	2.25176326515424	0.0266165475027973	0.383884820051854
350	chr1--145928572	chr1:145918981-145919095;+	0.113165939205398	2.26904414409341	0.025504416525008	0.377431975461892
351	chr1--145941628	chr1:145919507-145919590;-	-0.239188129855901	-3.48281954877656	0.000748838724782093	0.0494095962294201
352	chr1--145928135	chr1:145926918-145927276;-	-0.250118408943838	-1.87924376791564	0.0632445719031184	0.533500377150145
353	chr1--145905397	chr1:145927477-145927535;-	-0.573198486378437	-2.12235421326145	0.0363816196147823	0.43604916330475
354	chr1--145914732	chr1:145927567-145927717;+	-1.87854628270454	-3.07266695199188	0.00276111100572809	0.115053085065069
355	chr1--145937167	chr1:145957668-145958103;-	2.89632835199448	0.892692832523356	0.374253957531866	0.852055619269765
356	chr1--145950388	chr1:145960595-145960671;+	-0.12528477688899	-2.4448564801609	0.016314577776989	0.30684565153474
357	chr1--145979219	chr1:145962548-145962641;-	0.571760327800584	3.09164132790661	0.00260569362647232	0.110968428672471
358	chr1--145988316	chr1:145964559-145964620;-	-0.120573050088209	-2.84092727799396	0.00549306825312832	0.172304876368746
359	chr1--145943692	chr1:145964662-145964810;+	2.40165287504411	2.72661698280959	0.00760734799794952	0.207037676357497
360	chr1--145972908	chr1:145994575-145994799;-	0.103049815466677	2.59495300757845	0.0109433543273317	0.252066271698072
361	chr1--145978179	chr1:145994969-145995034;-	0.178192286345115	2.4336214501977	0.0167985174969287	0.310784977240643
362	chr1--145978179	chr1:145995165-145995291;-	0.24896011064657	3.01798445039603	0.00325841373911843	0.127161580582498
363	chr1--146001812	chr1:145996041-145996362;-	-0.1759540781642	-2.70700355657482	0.00803705243499929	0.213646329875925
364	chr1--145973153	chr1:145996468-145996678;-	9.17099443906046	1.64893197635889	0.102430379901785	0.620639510570662
365	chr1--146059902	chr1:146052230-146052249;-	2.71689646559557	1.91105983180528	0.0589802034568671	0.520311580922662
366	chr1--146052593	chr1:146052588-146052649;+	0.305305499602061	7.82987785642775	6.49710317755566e-12	9.06707502715274e-09
367	chr1--1476195	chr1:1462438-1462644;+	1.28015374801969	3.13613837852522	0.00227252870190109	0.101687156651071
368	chr1--146957997	chr1:146938299-146938452;+	0.187633138204678	2.14352030665651	0.034598327833216	0.426969297404622
369	chr1--147061233	chr1:147083595-147083599;-	0.0885016858315557	1.84866074270462	0.067584703031804	0.545638802939817
370	chr1--147172902	chr1:147171968-147172671;-	-1.95161513950072	-2.80981753907915	0.00600752551400586	0.181251928372442
371	chr1--147190648	chr1:147172674-147172876;+	0.131285830889786	1.67657259057669	0.0968797637279162	0.610836151763944
372	chr1--1486354	chr1:1471733-1471826;+	2.91607784574931	3.55548565559648	0.000587669700688022	0.0416519096302379
373	chr1--147223284	chr1:147204875-147204886;-	0.372484938416782	2.1538899984467	0.0337526808789745	0.422905331762912
374	chr1--147238910	chr1:147242597-147242802;+	8.67588768523195	2.76162267891072	0.00689206045929307	0.195491481901033
375	chr1--147548685	chr1:147541473-147541554;+	0.143701229081334	2.70591557868586	0.00806152261363232	0.213982482219951
376	chr1--147602276	chr1:147600095-147600294;+	1.95585452243196	3.51040671451236	0.000683276349205919	0.0465376451259425
377	chr1--147633018	chr1:147611651-147611794;+	-0.064182188268204	-1.94925699149597	0.0541833102298507	0.505307356295392
378	chr1--147652507	chr1:147659436-147659523;-	0.145440462435904	3.07561545365695	0.00273640865074776	0.114412219470903
379	chr1--147652507	chr1:147670108-147670306;-	3.8211338457145	6.13190834306587	1.92563039554595e-08	9.47750859933918e-06
380	chr1--147663587	chr1:147670381-147670606;-	3.06159080576526	2.95125478050176	0.00397724366574222	0.143334077579096
381	chr1--148161314	chr1:148152107-148152131;-	-0.0632725076769653	-1.93892007371665	0.055447639327776	0.509596428655354
382	chr1--148166209	chr1:148152267-148152345;-	-0.200027943347027	-2.47486375145425	0.0150824756728658	0.296151988042433
383	chr1--148267423	chr1:148263475-148263479;+	-0.614709268912965	-2.05716507253989	0.0423823504412985	0.462850644540331
384	chr1--148353979	chr1:148334760-148334767;-	-1.56114904640813	-2.61669310631164	0.010314443858983	0.24408395406897
385	chr1--148388732	chr1:148388910-148388953;-	1.6700012100724	17.6781112888575	5.99092866667969e-32	4.70825714559233e-27
386	chr1--148385999	chr1:148402708-148402716;+	0.63873971566646	2.02174454131755	0.045986014543916	0.477691112926775
387	chr1--148948736	chr1:148952123-148952147;+	0.957602748680417	6.95932399645255	4.20434743801752e-10	3.46766256239982e-07
388	chr1--148944768	chr1:148952383-148952403;+	-0.414943692049084	-2.73374666912174	0.00745640324490105	0.204577287261095
389	chr1--148950735	chr1:148952595-148952617;+	-0.0772292978264157	-1.27929483664223	0.20387670516955	0.747672739165647
390	chr1--149084410	chr1:149103478-149103550;-	-0.21300250521013	-1.16021588925533	0.248838161272866	0.78365641247101
391	chr1--149626670	chr1:149636755-149636773;+	0.718785926738072	2.16975230810322	0.0324938522415376	0.416639498117944
392	chr1--149801833	chr1:149812344-149812428;-	6.22049484609199	2.30782400086675	0.0231562031176254	0.362132293031431
393	chr1--149906777	chr1:149886608-149886753;-	21.2290302691565	1.28297819939558	0.202588518152221	0.746544440535341
394	chr1--149898394	chr1:149886845-149887139;+	47.0957383186039	1.72651276389233	0.0874719216045704	0.592715438152017
395	chr1--149907993	chr1:149887318-149887391;-	-0.140984183623514	-1.42688711024102	0.156856831307416	0.700355183567316
396	chr1--149906777	chr1:149887732-149888062;-	7.15148920493425	1.7230627080446	0.088096843906129	0.593719463979053
397	chr1--149915915	chr1:149899563-149899643;+	0.594315420605967	2.25907069703789	0.026141179905097	0.380764161829425
398	chr1--149936215	chr1:149917785-149917893;-	-0.589059308624652	-1.23738908269105	0.218960758747718	0.76054582486117
399	chr1--149908945	chr1:149927251-149927322;-	0.150034480067441	1.4129597998267	0.160901586367211	0.704810901049889
400	chr1--149951001	chr1:149927469-149927846;-	33.6503092602044	1.47930655406313	0.142332436655202	0.681402736341494
401	chr1--149941133	chr1:149928223-149928343;-	1.65955132866464	1.97285717092684	0.0513880449147593	0.495800147091338
402	chr1--149911138	chr1:149931486-149931601;-	0.176169521447022	2.13405340305569	0.03538634208314	0.431257100146886
403	chr1--149915915	chr1:149936846-149936879;-	0.361567229475807	3.20687744186726	0.00182340160535347	0.0880859347468812
404	chr1--150026214	chr1:150010422-150010814;-	-1.57285188923745	-1.97165118921106	0.0515278529323654	0.49608129237373
405	chr1--150059713	chr1:150067277-150067454;+	-0.175128491021003	-2.13949021884465	0.0349319074041534	0.428981023736557
406	chr1--150072257	chr1:150067560-150067721;-	-0.17180772424167	-2.176908020798	0.031939476417655	0.413698754341028
407	chr1--150061889	chr1:150067628-150067887;+	-1.43377109727897	-2.10230661136805	0.0381434924394156	0.444387891174592
408	chr1--150170954	chr1:150149451-150150291;+	3.41515880452296	2.33450042903406	0.0216536186435905	0.350754982910465
409	chr1--150139439	chr1:150150723-150151326;+	0.687747609696355	1.91588109390303	0.0583556443721436	0.518530168047483
410	chr1--150183566	chr1:150158952-150159287;+	0.133088876758792	2.10349471424293	0.0380370590458356	0.443929270961894
411	chr1--150244640	chr1:150226638-150226787;-	0.107392304717905	1.33334120734157	0.185575140670013	0.730646270897005
412	chr1--150222108	chr1:150231820-150231928;-	0.122825935096561	2.03351868205423	0.0447600658354503	0.473253837686589
413	chr1--150211804	chr1:150234571-150234822;-	-0.467542110219437	-3.12742987155608	0.00233443803073642	0.10339270944322
414	chr1--150240480	chr1:150235755-150236267;-	9.87372475480139	2.5683838691895	0.0117588421349116	0.261173613042722
415	chr1--150292753	chr1:150267684-150267789;-	0.222928067732987	1.86632268850527	0.0650488427317586	0.538875200428247
416	chr1--150253930	chr1:150267921-150268131;-	0.160956103231588	1.3945865648916	0.166359356967538	0.710795344515214
417	chr1--150246703	chr1:150268224-150268441;-	-0.326343516456847	-1.49804108638918	0.137403609218705	0.674690525310716
418	chr1--150250895	chr1:150268342-150268598;+	-0.544427911268409	-1.67759036115771	0.0966801384649331	0.610467469262181
419	chr1--150247846	chr1:150268549-150269088;-	5.16946276810444	1.93530868501442	0.0558952017023816	0.511021848112317
420	chr1--150295970	chr1:150272665-150272809;+	-0.333173512631437	-1.43827465824503	0.153608228532046	0.695974496404743
421	chr1--150263915	chr1:150282414-150282627;+	-2.93272919172663	-1.88384723374726	0.0626119863962849	0.531775097054636
422	chr1--150283105	chr1:150293829-150294161;+	14.8622014099316	2.48743018618448	0.0145917116752988	0.29164571530484
423	chr1--150295970	chr1:150294271-150294425;+	0.189516058916551	3.95488866056852	0.000146547434033159	0.0156658837360746
424	chr1--150343248	chr1:150321454-150321817;+	-1.96779806166813	-1.41539432094095	0.160188839886197	0.703978333579244
425	chr1--150368225	chr1:150363681-150363757;+	-0.0666829225373445	-1.50722302854815	0.135037269825187	0.67151535423636
426	chr1--150343250	chr1:150364087-150364403;+	-2.04300989584989	-1.71815241032438	0.0889925662298721	0.595338027018063
427	chr1--150388499	chr1:150364510-150364897;+	1.70797388313786	2.47696223245526	0.0149995091683969	0.295362345085639
428	chr1--150464020	chr1:150487368-150487498;+	-6.20015722407491	-3.31688247096919	0.00128631629782065	0.0707766524788461
429	chr1--150503587	chr1:150487858-150488057;+	0.201764336640459	1.46078682996697	0.147339204046558	0.687801055462219
430	chr1--150558884	chr1:150562070-150562260;-	0.368775951392173	2.13508300811482	0.035299891631875	0.43086084313958
431	chr1--150558884	chr1:150578203-150579699;-	17.2540455117435	2.02302530645631	0.0458512807670421	0.477170503583375
432	chr1--150634808	chr1:150629021-150629271;-	1.47286258071518	2.13312171467645	0.0354647290786492	0.431709357784221
433	chr1--150644223	chr1:150629438-150629656;-	5.76468627042916	1.7427099182507	0.0845864516944787	0.586167920866967
434	chr1--150704872	chr1:150697046-150697213;-	2.87697698671692	3.41932256754819	0.000922978026778588	0.0565688296651707
435	chr1--150757708	chr1:150764667-150764773;-	0.141137559501301	3.59412830649415	0.000515922662367458	0.0382285044949019
436	chr1--150748699	chr1:150765720-150765856;-	21.8651573210674	4.08053111265353	9.28928827768146e-05	0.0111079017896354
437	chr1--150847004	chr1:150836277-150836491;-	-0.439238254384452	-1.87675768093364	0.0635884228070059	0.534422910577738
438	chr1--150898933	chr1:150876489-150876787;-	2.20692624617994	2.51205651996787	0.0136712415083011	0.282499895464611
439	chr1--150936837	chr1:150926203-150926488;+	0.612648577082507	1.67337025300721	0.0975100542552025	0.611727500022572
440	chr1--150965905	chr1:150968113-150968198;-	0.113321522888915	2.23447588666111	0.0277714379782159	0.390571827089542
441	chr1--151000062	chr1:150974394-150975157;-	-2.99629637503478	-1.64913081004066	0.102389552415861	0.620541891119873
442	chr1--150968905	chr1:150982249-150982344;+	-0.279191993296431	-3.03440475384118	0.00310099505731166	0.123575235073479
443	chr1--150987384	chr1:151006309-151007041;-	5.30855747797706	2.98239322390423	0.00362532165405234	0.135737589398296
444	chr1--150993721	chr1:151007152-151007171;-	0.0618235627610978	1.43179762726169	0.155449544294404	0.69830990685407
445	chr1--151023485	chr1:151008002-151008392;-	0.521873870905888	1.87145398106833	0.0643272226830217	0.536627971429436
446	chr1--150986182	chr1:151008399-151008611;+	-0.859479850155786	-2.12165020641764	0.0364422765446719	0.436416904963375
447	chr1--151040811	chr1:151047700-151047849;+	1.00777417926062	2.23940081145976	0.0274380371811937	0.38841545771147
448	chr1--151080236	chr1:151055617-151056036;-	1.09631617422341	1.27274187014915	0.206183432422198	0.749479071087739
449	chr1--151071561	chr1:151057829-151058154;+	-0.195859082994491	-1.53756400375031	0.127444831615831	0.6608524061717
450	chr1--151043920	chr1:151058388-151058574;+	0.139068789967368	2.44808536468452	0.0161778170840703	0.30557944265906
451	chr1--151035790	chr1:151059500-151059783;-	23.8092143574246	2.74741405039863	0.00717465061841096	0.200009073946763
452	chr1--151041077	chr1:151059647-151059866;+	-0.254737592202139	-1.26921239201545	0.207433803271525	0.750625634432582
453	chr1--151062059	chr1:151060209-151060520;+	-3.16264343395662	-1.75607078442929	0.0822655412296096	0.580620879435542
454	chr1--151081644	chr1:151060248-151060331;-	0.109389598295309	1.55717666879348	0.122719238610247	0.653794315104866
455	chr1--151065256	chr1:151070384-151070549;-	-0.31110667413856	-2.36945833733441	0.01981538987676	0.335715214446066
456	chr1--151069753	chr1:151070735-151070864;+	-0.139769534435241	-1.00923277075386	0.315400029322983	0.824066523010793
457	chr1--151081644	chr1:151070987-151071183;-	-0.367307304272982	-2.88610557145859	0.00481761061813503	0.16023691607329
458	chr1--151140007	chr1:151146617-151146697;-	0.114554577707861	1.78400729448942	0.0775820223455629	0.569975536360109
459	chr1--151134828	chr1:151156621-151156692;+	-1.72970240403706	-1.98970744681882	0.0494681050301141	0.489607323990234
460	chr1--151185558	chr1:151165118-151165457;-	0.502158383790061	4.26511428710415	4.68073696685024e-05	0.00659784344161672
461	chr1--151158615	chr1:151165771-151166018;-	1.4432019568625	3.00850374297204	0.00335263850154611	0.129585774333861
462	chr1--151151932	chr1:151165978-151166340;+	8.34188017688325	2.30460707867348	0.0233434754931758	0.363686302718179
463	chr1--151173800	chr1:151166477-151166520;+	0.131211160396967	2.00404813781686	0.0478825792824476	0.484226623726407
464	chr1--151143276	chr1:151166644-151166696;+	-0.0578242637568487	-1.41546035979778	0.16016953973978	0.703938669235053
465	chr1--151190841	chr1:151166880-151167001;+	0.172056920423342	1.68322383997797	0.0955812255656346	0.60837047314686
466	chr1--151151695	chr1:151167125-151167193;+	-0.14240397606831	-2.3629291937901	0.0201478290789262	0.338456015398101
467	chr1--151200592	chr1:151176974-151177063;-	-0.10034638657065	-1.88588208199804	0.0623340660122933	0.531249837430454
468	chr1--151213026	chr1:151190041-151190238;-	1.63891098019169	1.59182638475085	0.11471135616823	0.641278999719752
469	chr1--151197276	chr1:151198504-151199109;+	1.57912356294066	1.44914044142422	0.150557149204765	0.69205733935344
470	chr1--1490027	chr1:1512117-1512206;+	1.08746805392251	2.81238169065608	0.00596351141163962	0.180557683148248
471	chr1--151244196	chr1:151254647-151254904;+	6.37639730357868	1.18391037457452	0.239371710904341	0.776695008027452
472	chr1--151271155	chr1:151281463-151281627;+	-0.298938497021301	-2.34594202648065	0.021036019707091	0.346185956451375
473	chr1--151278905	chr1:151281832-151282023;-	0.172223920355017	1.84281178068595	0.0684424828595629	0.547905955931215
474	chr1--151271155	chr1:151282118-151282371;+	-13.2953452920312	-1.83858411979871	0.0690681341718204	0.549472305921211
475	chr1--151297393	chr1:151282364-151282428;-	-0.11938192596307	-3.1764994051154	0.00200504411018055	0.0937473829902304
476	chr1--151278905	chr1:151286270-151286321;+	0.225810856058891	1.87346451773006	0.0640463143520949	0.535775613613875
477	chr1--151271155	chr1:151286382-151286858;+	0.230378983383369	2.20951950110788	0.0295159984933408	0.400709241162673
478	chr1--151278905	chr1:151287657-151288438;+	0.321799217952152	1.9559172894383	0.0533816873772032	0.502771658156858
479	chr1--151301250	chr1:151307705-151307805;-	0.0742839083670153	1.9518324237744	0.0538721335226863	0.504430723326883
480	chr1--151296836	chr1:151316084-151316496;-	-0.164377983955504	-1.36985562897075	0.173927469773508	0.718902455541763
481	chr1--151310064	chr1:151327069-151327162;+	-0.0860803830198061	-1.50176451609612	0.136440133486274	0.673547479976437
482	chr1--151317948	chr1:151327306-151327763;-	-4.5756455522096	-1.48404530553826	0.141072885873894	0.679663005488109
483	chr1--151310543	chr1:151327785-151327839;+	0.0500498226366559	1.38259829013526	0.169995981688564	0.714789755784705
484	chr1--151367645	chr1:151346243-151346419;-	-0.0769783138747858	-2.24652641818804	0.0269618667382044	0.385917006892305
485	chr1--151321846	chr1:151346777-151347374;-	-9.94162487324267	-3.0328870312389	0.00311524427715266	0.123760388067185
486	chr1--151351577	chr1:151346904-151347076;+	0.431951387042523	1.85091962292441	0.0672558401641493	0.544931883582358
487	chr1--151398829	chr1:151399524-151399808;+	-5.68911648294888	-2.09497490733386	0.0388059930327784	0.447394857725395
488	chr1--151403591	chr1:151399973-151400190;+	-0.415105760904104	-1.87308200195492	0.0640996793369907	0.535893129037418
489	chr1--151385925	chr1:151400360-151400642;+	0.270280363643045	1.54361190310192	0.125972521163722	0.658764104386983
490	chr1--151384857	chr1:151400732-151401062;+	-0.137800427605661	-2.13068184811007	0.0356707190375223	0.432717067484012
491	chr1--151403591	chr1:151428310-151428343;-	0.174453386038524	2.69625539238025	0.00828178326973996	0.217142675048319
492	chr1--151476662	chr1:151459094-151459223;-	0.574361863028539	2.26902994246214	0.0255053134640236	0.377431975461892
493	chr1--151456583	chr1:151459298-151459524;-	1.10331885617258	2.34247149177333	0.0212216857241269	0.347441268405763
494	chr1--151527978	chr1:151511351-151511487;+	-0.448652857923855	-3.18355478728081	0.00196141267186855	0.0923866551572471
495	chr1--15153790	chr1:15152545-15152616;+	0.081741057391142	1.49652553773525	0.137797295669314	0.675348184712704
496	chr1--15149901	chr1:15153659-15153934;+	-3.52172624119144	-4.27480113028609	4.51310346979459e-05	0.00639399019024606
497	chr1--151527159	chr1:151540278-151540340;+	-0.259007493090914	-2.2425072369703	0.0272295509322258	0.387288470879057
498	chr1--151637173	chr1:151611975-151612288;+	-0.246013303583579	-1.53088540395531	0.129086442426868	0.663196430901893
499	chr1--151752152	chr1:151760813-151760903;-	0.155940778465969	2.46697934015974	0.0153978780492879	0.29912229177627
500	chr1--151758508	chr1:151761481-151761553;-	-0.135394307277038	-3.15267278936461	0.00215916741345009	0.0980939230732049
501	chr1--151764653	chr1:151762416-151762502;-	0.0869666812564691	1.76233603060411	0.0811954094919939	0.578054252332491
502	chr1--151752152	chr1:151762976-151763147;-	-0.0642732627963583	-1.56505046060191	0.120861637978162	0.651098665151097
503	chr1--151775494	chr1:151763349-151763697;-	5.84456446372218	1.93174783399256	0.0563394893986245	0.512340863817448
504	chr1--151775949	chr1:151790423-151790550;-	-0.313246459114416	-1.45393032601914	0.149227156379273	0.690346397923133
505	chr1--151813896	chr1:151790700-151790875;+	-0.276010950305186	-3.2212846228891	0.00174273334228861	0.0856189813192009
506	chr1--151884955	chr1:151909382-151909647;-	-1.84407823423516	-1.67897195263605	0.0964096883084744	0.60974396695819
507	chr1--15204928	chr1:15192990-15193008;-	-0.249271741079274	-1.98911902112346	0.0495341064850641	0.489884491062711
508	chr1--151999021	chr1:151993783-151993927;-	-2.04688747493633	-3.72310647048247	0.000331889268355951	0.0282159332871815
509	chr1--152037054	chr1:152036910-152037095;-	-80.2372909316349	-5.23921268284542	9.53617191360892e-07	0.000277866472296537
510	chr1--152071565	chr1:152048034-152048278;-	0.287383565785885	2.95712680539483	0.00390855866428229	0.141732071936394
511	chr1--152383074	chr1:152399474-152399497;+	-2.9635535195576	-2.22988358144746	0.0280855127018812	0.392381393964381
512	chr1--15244701	chr1:15247197-15247343;+	-0.744470580789107	-2.53544505362522	0.012845622835482	0.273500145817768
513	chr1--152776852	chr1:152786181-152786266;+	0.934937553170648	3.95541184282719	0.000146272170275421	0.0156493316964243
514	chr1--152827461	chr1:152811149-152811351;+	0.202417186624799	1.86928230674475	0.0646318046201899	0.53760654011385
515	chr1--152887872	chr1:152908232-152908551;+	2.90615501796792	2.67287619775608	0.00883765702957524	0.224987557332873
516	chr1--153017258	chr1:153041116-153041280;-	-1.75036608960539	-1.90958644009206	0.059172191290268	0.520875183117623
517	chr1--153050708	chr1:153057509-153057596;-	2.75522057259249	1.8608766973923	0.0658221255117978	0.540846591532451
518	chr1--153099594	chr1:153113503-153113677;-	6.22500129112623	2.83443757638834	0.00559693057347445	0.174352510294374
519	chr1--153136913	chr1:153141456-153141551;-	-1.06563120295262	-1.84508084740267	0.0681086396833301	0.546910096562363
520	chr1--153356095	chr1:153357746-153357859;+	-1.19005750807812	-1.51290674405792	0.133588585067906	0.669563434774349
521	chr1--153546374	chr1:153535757-153536455;-	-8.50332267783134	-2.7135242968941	0.00789180189212634	0.211524806479597
522	chr1--153552823	chr1:153540198-153540235;-	0.0847574143556384	1.71787669335195	0.0890430819015474	0.595426068672056
523	chr1--153555509	chr1:153540898-153540962;-	0.271443629066133	1.41063903532728	0.16158329188413	0.705500015334275
524	chr1--153523195	chr1:153545084-153545140;-	-0.12747137138846	-2.1350631860288	0.0353015542570169	0.43086084313958
525	chr1--153523275	chr1:153545669-153545917;-	-7.59432512475933	-2.0702675646287	0.0411121863779277	0.45744701771009
526	chr1--153525120	chr1:153548363-153548494;-	0.127540185082192	2.3692370109906	0.0198265788357594	0.33578295551665
527	chr1--153534289	chr1:153549041-153549298;-	-4.49317648326678	-2.40193727015043	0.0182329345644987	0.323262875363549
528	chr1--153541765	chr1:153565535-153565607;-	-0.18228885527081	-2.16346798572225	0.0329876042141004	0.419176724323477
529	chr1--153578991	chr1:153565731-153565911;-	-0.156872529117771	-1.95813236149354	0.0531173239229023	0.50198352757292
530	chr1--153629959	chr1:153626893-153626995;-	-0.221192786748039	-3.29383057600398	0.0013847923874992	0.0743406866453721
531	chr1--153627648	chr1:153627503-153627679;-	-2.96254593074312	-8.19726634797898	1.08469069541498e-12	1.83267554288553e-09
532	chr1--153609347	chr1:153628369-153628447;+	-1.38689050542715	-2.52039636138698	0.0133715348939132	0.279470408772084
533	chr1--153611919	chr1:153633977-153634164;+	1.74865194330725	2.78963510338726	0.00636447434813751	0.187158058221361
534	chr1--153632380	chr1:153634246-153634461;-	-0.604886361485496	-3.48878776027857	0.000734170874293079	0.0487811305378826
535	chr1--153683592	chr1:153658640-153658832;+	11.0190701695123	3.90247671098632	0.000176780427460372	0.0180047856455967
536	chr1--153645049	chr1:153668476-153668561;-	0.664833623860279	1.58190025945087	0.116961506256039	0.64478984245004
537	chr1--153658722	chr1:153670188-153670234;-	0.144972437808609	1.15107414464485	0.252560654269572	0.786086677704814
538	chr1--153673072	chr1:153670886-153671075;-	82.0912623555661	3.44495856588918	0.000848522336654625	0.0537511210248342
539	chr1--153696463	chr1:153677873-153678138;+	-0.411269544823441	-2.08931064598202	0.0393245982786132	0.449856796164593
540	chr1--153699992	chr1:153678235-153678498;+	1.05937797750217	3.78137185425826	0.00027103635983136	0.0245552733511786
541	chr1--153703507	chr1:153678567-153680002;+	-3.61918433802163	-2.39775483737388	0.0184302031582865	0.324794441904087
542	chr1--153703507	chr1:153680105-153680159;+	-0.174875072358963	-2.62448540840203	0.0100971007063069	0.241445547030872
543	chr1--153703507	chr1:153727817-153728567;+	-1.30009189487775	-1.75382900304981	0.0826512580039362	0.581533235667107
544	chr1--153726725	chr1:153750801-153750854;+	-0.0716052598365619	-1.58397914033192	0.116487353799904	0.644271071380813
545	chr1--153750561	chr1:153772923-153773109;+	-0.128574847229642	-1.66962124821942	0.0982521662719804	0.612868302013046
546	chr1--153777714	chr1:153773194-153773405;+	-0.126692552972831	-2.73767762548904	0.00737435135769565	0.203212404594646
547	chr1--153755763	chr1:153775254-153775477;+	0.797139037754158	2.70603452797247	0.00805884397956084	0.213923767591774
548	chr1--153766793	chr1:153775588-153775859;+	0.118748931689376	1.58455770848811	0.116355666778392	0.644082985095976
549	chr1--153797505	chr1:153817413-153817539;-	-0.134415636311746	-1.35274851298205	0.179313495481242	0.724414472093198
550	chr1--153793205	chr1:153818066-153818150;-	-0.192125437849966	-1.95441012414739	0.053562201260833	0.503381880006183
551	chr1--153823093	chr1:153828059-153828388;-	-0.320171193870473	-1.43849626664178	0.153545528097634	0.695852025362027
552	chr1--153905772	chr1:153922751-153923015;-	2.84214603116858	1.28161266199229	0.203065384893141	0.746954900597151
553	chr1--153920547	chr1:153923233-153923392;+	0.16310619146464	1.82842718165622	0.0705907829649717	0.553423248200743
554	chr1--153910857	chr1:153933505-153933908;-	0.163872981760048	1.56072889899588	0.121878403414365	0.652843007291817
555	chr1--153932098	chr1:153940882-153941048;-	-0.0855086006503153	-1.98268973762799	0.05026015572082	0.492551967416768
556	chr1--153928504	chr1:153941890-153942400;-	-0.423298415358975	-3.21106323946104	0.00179961247742392	0.0873925649540323
557	chr1--153928073	chr1:153942902-153943128;-	-0.115830495051692	-1.4555432740759	0.148781349533768	0.689685691585766
558	chr1--153938024	chr1:153944085-153944379;-	-0.181413676002526	-1.54213230177817	0.12633146848758	0.659316275768168
559	chr1--153942024	chr1:153945100-153945389;-	-2.95966797426139	-2.08889650179343	0.0393627496457862	0.449972028123015
560	chr1--153927591	chr1:153945662-153946196;-	-1.01122197208783	-1.39134898487566	0.167335565300763	0.711995597611658
561	chr1--153938024	chr1:153946323-153946926;-	7.91845879595898	3.46848976998115	0.00078519287510468	0.0510032706835047
562	chr1--153965090	chr1:153951955-153952266;-	-0.79777494598297	-1.84331290835217	0.0683686356548262	0.547726874995959
563	chr1--153976064	chr1:153952512-153952885;-	-0.126136467966018	-1.82887471008725	0.0705231088694629	0.553306783499008
564	chr1--153965090	chr1:153953263-153953390;-	-0.228249778809724	-2.06849802975285	0.0412817902852592	0.458265941012676
565	chr1--153969680	chr1:153953564-153953609;-	0.361000782099258	1.8739644856777	0.0639766197331169	0.535565603245095
566	chr1--153976229	chr1:153954828-153955274;-	0.265202898849587	1.67082900369382	0.0980125935423229	0.612480195457663
567	chr1--153976064	chr1:153958046-153958305;-	-0.737944628945915	-2.02512094630812	0.0456315523423036	0.476405461514431
568	chr1--153980122	chr1:153958366-153958754;-	7.6745985168425	2.56340813084491	0.0119175133628126	0.262986903749093
569	chr1--153944380	chr1:153962550-153962933;-	-0.726484958838163	-2.1630753791452	0.0330186662155842	0.419354456274521
570	chr1--153941294	chr1:153963224-153963647;-	-2.6535754739623	-0.999916876472659	0.319864480977612	0.826078393595263
571	chr1--153942024	chr1:153963656-153963772;+	0.36478228934553	1.99990131646127	0.0483365372115969	0.485637095475874
572	chr1--153976064	chr1:153967172-153967541;+	-0.142775084472594	-1.81686253535356	0.0723584067359684	0.557352973387273
573	chr1--153966654	chr1:153967299-153967464;-	0.125487322833738	3.66663413942707	0.000403102676330806	0.0323423023605846
574	chr1--153944380	chr1:153967813-153967955;+	1.10926603829116	2.4485809639003	0.0161569166155497	0.305390094026654
575	chr1--153963500	chr1:153977214-153977726;-	18.1374902522664	2.41251854584662	0.0177422179760454	0.319087312598504
576	chr1--153989308	chr1:153977721-153977810;+	0.250053039826895	1.47334654949423	0.143929025477951	0.68346759234577
577	chr1--153989308	chr1:153977961-153978034;-	0.179267985995389	3.48406228713987	0.000745761894032812	0.0492857144442685
578	chr1--153966654	chr1:153986260-153986416;-	-5.19581480959838	-2.09954591977333	0.0383917960868125	0.445685773866796
579	chr1--153982340	chr1:153990745-153991053;+	78.6874736293194	3.54577230062451	0.000607134574077932	0.0426479865956093
580	chr1--15416622	chr1:15409585-15410223;+	19.4384760941159	2.50452825307804	0.0139469432492088	0.285176235265754
581	chr1--154149000	chr1:154170694-154170703;-	-0.106975065833973	-2.10612222622055	0.037802590164207	0.443060366306461
582	chr1--154183588	chr1:154170765-154171041;-	-1.78332280399712	-2.35831550843461	0.0203857117334337	0.340602893099571
583	chr1--154188409	chr1:154176147-154176204;-	0.111858900205524	2.3672613801774	0.0199267035856148	0.336440160577652
584	chr1--154189190	chr1:154182897-154183010;-	0.0862029614652663	1.68957986691175	0.0943535850095414	0.605877430764396
585	chr1--154200886	chr1:154183171-154183380;-	-70.0211565375483	-1.77720968578258	0.0787008322633097	0.572342866286514
586	chr1--154202093	chr1:154220087-154220430;+	0.738646674904969	2.37376662241782	0.0195987008916614	0.334170229838716
587	chr1--154207203	chr1:154220291-154220851;-	-6.32953737757074	-1.69389662157294	0.0935271646591431	0.604189052556108
588	chr1--154200171	chr1:154220711-154221414;+	-4.74311427121459	-1.3610329322785	0.1766896913585	0.721790751660874
589	chr1--154228228	chr1:154221381-154221586;-	-0.746497658546497	-1.37127536596324	0.173486053491266	0.718441260781289
590	chr1--154212646	chr1:154225080-154225216;+	-0.189695058756528	-1.4775402455557	0.142804155464549	0.682021279484795
591	chr1--154265162	chr1:154253896-154254067;+	-0.386443349473871	-2.13427113057635	0.0353680453800967	0.431152553771289
592	chr1--154238465	chr1:154254772-154254868;+	-0.0794938460200335	-1.37841903021815	0.171277882123025	0.716038318436398
593	chr1--154266807	chr1:154255148-154255301;+	-0.0883878253745995	-1.78758806212508	0.0769979795857572	0.568554323107452
594	chr1--154276438	chr1:154257078-154257212;+	-0.0820416709874141	-1.45078235444678	0.150100214111325	0.691445763960326
595	chr1--154276359	chr1:154260902-154261078;+	-0.253239431014737	-1.78397046514094	0.0775880484030599	0.569991919885608
596	chr1--154260540	chr1:154272475-154272825;+	-3.08646071119292	-2.11118855306153	0.0373540146077667	0.440728628534069
597	chr1--154250625	chr1:154273390-154273561;+	-0.0600381849882624	-1.5830203412443	0.116705846400554	0.644428024456738
598	chr1--154282382	chr1:154273805-154273913;+	-0.28490783643387	-2.65092763608394	0.00939010266990609	0.232484637918936
599	chr1--154328785	chr1:154325511-154325681;+	0.419226644111967	1.39278493433157	0.16690205385953	0.711468600293164
600	chr1--154386935	chr1:154405142-154405636;+	6.1220523336527	4.45479533841881	2.27165958110083e-05	0.00384240699389887
601	chr1--154421941	chr1:154407279-154407517;-	-0.0861297210243247	-1.64103837657268	0.10406186712014	0.623846386863593
602	chr1--154574816	chr1:154551798-154551981;-	0.283631551420643	2.18693298085217	0.0311766690947504	0.410058404853585
603	chr1--154574816	chr1:154558113-154558819;-	3.06843801373791	3.94295456992042	0.000152962548800889	0.0161260668873855
604	chr1--154610062	chr1:154588522-154588676;-	0.139565166137327	2.9691653207784	0.00377115279594521	0.138725549540738
605	chr1--154581546	chr1:154590228-154590409;-	0.134770491502652	3.31505798588493	0.0012938645457009	0.0710214955142745
606	chr1--154576994	chr1:154601003-154601873;-	-0.879869870318837	-2.05580856642441	0.0425157569401759	0.463406903971928
607	chr1--154591665	chr1:154601946-154602424;-	0.282074723607417	3.92886897895109	0.000160879758507168	0.0167520677127375
608	chr1--154610062	chr1:154607936-154608293;-	-3.7027369800337	-1.48005705495396	0.142132372521571	0.681206436860933
609	chr1--154606945	chr1:154608788-154608826;-	-0.126602641419496	-1.95601935016955	0.0533694821948359	0.502699570046872
610	chr1--154609334	chr1:154627876-154628034;-	-1.97459468589748	-2.41519625086145	0.0176199156566711	0.318167453425844
611	chr1--154871902	chr1:154859740-154859924;-	-22.3783328148676	-3.18421773150471	0.00195735875689325	0.0922469494693458
612	chr1--154887464	chr1:154867970-154868162;-	-0.50014166833453	-2.03886123123331	0.0442130884170879	0.470816971989529
613	chr1--154845927	chr1:154869286-154870401;-	8.64635368851542	2.73251940514699	0.00748219007590066	0.205037322415274
614	chr1--154917751	chr1:154936553-154936743;+	0.108749671682281	2.52714154238524	0.0131334636799028	0.276819181341398
615	chr1--154936792	chr1:154936617-154937021;-	-4.69783821399603	-3.24894002618811	0.00159714283079298	0.0814832263818617
616	chr1--154917751	chr1:154937290-154937432;+	0.120692131944857	1.74269972858228	0.0845882420615555	0.586169990428384
617	chr1--154961231	chr1:154951824-154952246;-	-1.507915547379	-1.71237335913709	0.0900562962085657	0.597607308647553
618	chr1--154961231	chr1:154953842-154954011;-	-4.6972383997545	-2.01717266486085	0.0464697319455757	0.479468833858142
619	chr1--154977378	chr1:154956074-154956159;-	4.76219394401231	2.07447920267523	0.0407109251990338	0.456077955645901
620	chr1--154948945	chr1:154961269-154961806;-	-2.55309819119855	-2.39549534206514	0.0185375619324765	0.325784726250334
621	chr1--154938781	chr1:154961774-154961888;+	-0.185606166489493	-2.56671946711429	0.0118117051363767	0.26174150267229
622	chr1--154994548	chr1:154970671-154970781;-	0.367034359850133	2.16006358426305	0.0332577983983779	0.420587464723323
623	chr1--154962777	chr1:154974288-154974524;-	7.27769586516149	4.45304257929981	2.28707733494078e-05	0.00386325901175152
624	chr1--154986042	chr1:154974504-154974701;+	-4.40473647370825	-2.20253780414861	0.0300208782197473	0.403704927019985
625	chr1--154984186	chr1:154974926-154975149;+	3.81742491175716	6.1090991309428	2.13438631492565e-08	1.03034970903119e-05
626	chr1--154996981	chr1:154975495-154975631;+	0.14004167955642	2.26906371072208	0.0255031807917627	0.377431975461892
627	chr1--155002603	chr1:154983304-154983441;+	2.81995099927807	1.32045124394069	0.189823871825146	0.734718867374358
628	chr1--154976115	chr1:154988104-154988827;+	0.264837253247171	1.92528581197225	0.0571533837685729	0.514784512228599
629	chr1--154980816	chr1:154989575-154989663;+	0.303332936272484	1.58077285165951	0.11721928914216	0.645130108663334
630	chr1--155009232	chr1:155002264-155002358;+	-0.177730240187883	-1.85157766414302	0.0671602900970056	0.544679118981863
631	chr1--155024096	chr1:155002552-155002924;+	-0.794286393939305	-1.89350790633235	0.0613017317085106	0.527875020850142
632	chr1--155070849	chr1:155051222-155051432;+	1.1448456845596	2.02337459148903	0.0458145953882627	0.477098300986312
633	chr1--155054395	chr1:155063688-155063892;+	2.71182417773099	2.03707203012232	0.0443956276729635	0.471703200589504
634	chr1--155072528	chr1:155078820-155078909;+	0.290974851956203	2.26035922420542	0.0260581352640926	0.380161239904901
635	chr1--155104258	chr1:155084932-155085101;+	-0.498631324650091	-1.98823268134961	0.049633665427806	0.490223000185504
636	chr1--155087375	chr1:155085187-155085321;+	-0.266178097333897	-1.71486424117777	0.0895965403986111	0.596582822184009
637	chr1--155064184	chr1:155085457-155085581;+	-1.1531594941757	-2.00272856190805	0.0480266386032399	0.484697256039435
638	chr1--155129557	chr1:155127830-155127940;+	-2.16520769341681	-1.05973428913713	0.29192453570082	0.8102131637152
639	chr1--155157023	chr1:155135299-155135399;+	-0.140342031556191	-2.2063817250758	0.0297419810135333	0.402114035421601
640	chr1--155149251	chr1:155135766-155136038;+	3.22441135615627	1.74217666348525	0.0846801886062946	0.586409746474479
641	chr1--155121537	chr1:155136193-155136356;+	-0.83154596049955	-2.03577666047963	0.0445281876298069	0.472198095797472
642	chr1--155151141	chr1:155137564-155137698;+	-0.0879082458547528	-1.88563184770798	0.0623681871227245	0.531326688548212
643	chr1--155159197	chr1:155140483-155140580;-	1.69063617886337	2.32510057975029	0.0221729460173122	0.354663183262773
644	chr1--155151141	chr1:155172685-155173370;-	-41.3177545873548	-2.32374119748539	0.022248953384812	0.3552486611065
645	chr1--155176305	chr1:155172728-155172863;+	-0.0990578418421217	-2.38901958649808	0.0188483397355827	0.328324308502182
646	chr1--155197995	chr1:155173345-155173442;+	-0.100705898851954	-1.88672222844123	0.0622196211593937	0.531027848337875
647	chr1--155160272	chr1:155173843-155173998;+	0.187121040878106	1.42592291500301	0.157134305250418	0.700700307756731
648	chr1--155176305	chr1:155174576-155174595;+	-0.0715351476584222	-1.5415588608142	0.126470801055525	0.659538471872025
649	chr1--155181061	chr1:155192908-155193142;-	0.209847657335163	1.65290363481912	0.101617349301977	0.619072528051106
650	chr1--155176305	chr1:155193324-155193465;-	0.095318961108815	1.45466533092813	0.149023878233969	0.690066543124824
651	chr1--155194310	chr1:155193535-155193653;-	-0.337809502980848	-2.19743728777039	0.0303944711126672	0.405659618875289
652	chr1--155171292	chr1:155194959-155195068;+	0.196295926085222	1.93410687644143	0.0560448189631591	0.511573254169074
653	chr1--155185377	chr1:155207894-155207944;-	-0.201758548556739	-1.62408559068129	0.107636628049272	0.629944991803164
654	chr1--155215184	chr1:155208572-155208706;-	-0.443002331654334	-2.40841283608406	0.0179312110744501	0.320873279714131
655	chr1--155185159	chr1:155208696-155208979;+	-0.408894234299832	-0.66333461729387	0.508706024627194	0.900932023246284
656	chr1--155215184	chr1:155209012-155209225;-	-0.373762215390443	-1.51038255743528	0.134230443684727	0.670385746070039
657	chr1--155185377	chr1:155209185-155209384;+	-12.8739223375669	-2.60293992365423	0.0107083893511148	0.249303757180162
658	chr1--155199139	chr1:155218986-155219043;-	0.385916350953287	1.79876972599167	0.0751975744058682	0.564393351716262
659	chr1--155204315	chr1:155227416-155227563;-	2.9030783089849	3.61045348265769	0.000488175111150919	0.0368060456674722
660	chr1--155248574	chr1:155239599-155239768;-	-0.0807977973734934	-1.01021469895635	0.314931893944635	0.823802802948482
661	chr1--155248574	chr1:155239910-155240082;-	-0.128573549885017	-0.935746438442271	0.351751717023117	0.84186679138966
662	chr1--155252692	chr1:155241126-155241282;-	-4.85018069503959	-2.23063099077724	0.0280341853520911	0.392044797981604
663	chr1--15509528	chr1:15524147-15524388;-	4.17575683387918	3.17425592195108	0.00201910658758797	0.0941191772872608
664	chr1--155244275	chr1:155244497-155244730;-	-3.06336794732972	-3.0106643410483	0.00333094614615357	0.129048297977651
665	chr1--155275527	chr1:155254678-155255004;-	0.108042716531682	1.64506165887537	0.103227714506482	0.622124340965401
666	chr1--155248574	chr1:155255291-155255531;-	1.21746968060307	1.25306326799973	0.213226178501263	0.755910748572389
667	chr1--155248655	chr1:155256162-155256471;-	0.162027957844585	2.08923066779348	0.0393319634621227	0.449856796164593
668	chr1--155253320	chr1:155258859-155258949;-	0.0870721095667807	1.45601618840916	0.148650835520154	0.689525306993569
669	chr1--155260340	chr1:155260354-155260454;-	0.414068671445129	4.11139695091477	8.2939650893875e-05	0.0101750860270858
670	chr1--155247645	chr1:155260558-155260663;-	-0.576605434470394	-1.87175755209697	0.0642847422241625	0.536496247461016
671	chr1--155283792	chr1:155261503-155261556;-	0.125082777207405	1.29035081024303	0.200028197556627	0.744426577023023
672	chr1--155247645	chr1:155261638-155261773;-	-0.554118909237929	-2.15071601212275	0.0340095921099578	0.424216454110822
673	chr1--155278322	chr1:155262107-155262452;-	-19.0955200380576	-2.35932280686737	0.0203335639046972	0.340113805662309
674	chr1--15502209	chr1:15526747-15526920;+	-1.12289181995276	-4.9845067119748	2.75064487648472e-06	0.000685702313244851
675	chr1--155280900	chr1:155273198-155273539;-	-0.228879792104567	-1.48089679517164	0.141908779582976	0.680913324295935
676	chr1--155281459	chr1:155277321-155277517;+	-0.240945745914908	-1.87134970716386	0.0643418197662904	0.536669193713067
677	chr1--155302483	chr1:155308702-155309173;+	14.497096415697	1.84339980530981	0.0683558371108931	0.547657837715669
678	chr1--155317797	chr1:155310003-155310073;+	0.0848921642482469	1.5940678657476	0.114208054234702	0.640217666272581
679	chr1--155302483	chr1:155312276-155312367;+	0.170774873804075	2.77191992246294	0.00669365023401294	0.192497783171305
680	chr1--155307155	chr1:155320890-155320958;+	0.109450200943482	1.87042591100002	0.0644712613625536	0.537150307392004
681	chr1--155336358	chr1:155322703-155322852;+	-0.147415021060044	-2.3474490288776	0.0209558469986097	0.345457684723744
682	chr1--155299989	chr1:155322980-155323060;+	0.30446563759142	2.43765700458299	0.0166232356046616	0.309584791330275
683	chr1--155309691	chr1:155323201-155323630;+	-0.490564571094118	-2.26651937249493	0.0256643109024158	0.378207182523926
684	chr1--155332460	chr1:155323876-155323970;+	-0.25692135791997	-2.52118040828508	0.0133436643609883	0.279132142071286
685	chr1--155348899	chr1:155324238-155324292;+	-0.229654583015922	-2.61214320508194	0.010443296795431	0.2458831905762
686	chr1--155325212	chr1:155324418-155324577;+	1.45893610531797	2.75362283930582	0.00704989147583199	0.197959611148303
687	chr1--155583763	chr1:155562030-155562052;+	-0.183917427295884	-4.56748805458461	1.46583987355795e-05	0.00269410712380275
688	chr1--155537753	chr1:155562218-155562930;-	-2.63946250519144	-2.46251446923494	0.0155790908326069	0.300713537432078
689	chr1--155542325	chr1:155563094-155563202;-	-0.487991628610967	-1.7520399381193	0.0829601483491507	0.582294577620219
690	chr1--155667870	chr1:155660282-155660383;-	0.120719203232584	2.14954250768542	0.0341050078157883	0.424749806024766
691	chr1--155663516	chr1:155660724-155660838;-	0.0677253107139414	1.14623266724432	0.254547979539124	0.787282343441709
692	chr1--155702167	chr1:155687946-155687971;+	-0.14135415982669	-2.25998841416591	0.0260820099322936	0.380349280997723
693	chr1--155665809	chr1:155688124-155688815;-	-1.11410095790489	-1.17172946967517	0.244205530911253	0.780376877160772
694	chr1--155700777	chr1:155688956-155689040;-	0.188599053063523	2.23386233860864	0.0278132206484033	0.390750263582938
695	chr1--155702167	chr1:155689049-155689130;+	-4.2018051334603	-1.63458535890864	0.10541112976191	0.62608750818088
696	chr1--15592181	chr1:15584747-15585189;-	-1.29984326389967	-2.69509824454837	0.0083085308068056	0.217510172223217
697	chr1--155870003	chr1:155857110-155857276;-	1.56405701240092	2.61135386957414	0.0104657982178689	0.246197813558617
698	chr1--155854993	chr1:155859265-155859438;-	-0.367148424684436	-4.36848711642198	3.16371131025372e-05	0.00493387343519665
699	chr1--155859687	chr1:155859395-155859771;+	16.0953163595965	2.10886878179823	0.0375588342199369	0.441721848996494
700	chr1--155908104	chr1:155910677-155910996;-	-1.28163808541205	-2.23833969321851	0.0275095734220503	0.38883646924237
701	chr1--155898545	chr1:155911142-155911566;-	-10.9046002387129	-1.86673094618347	0.0649911816703065	0.538681779214717
702	chr1--155909239	chr1:155925663-155925842;-	-0.176640902148442	-1.99063093719819	0.0493646717360111	0.489226048558261
703	chr1--155957961	chr1:155934280-155934496;-	5.63260521025507	1.62697679067501	0.10702008054146	0.629027585753523
704	chr1--155932595	chr1:155951032-155951272;-	-0.0831418388660983	-1.80685342395282	0.073917842255605	0.561316568509818
705	chr1--155944981	chr1:155952141-155952290;-	-0.0771863964789455	-1.38171996981781	0.170264780052934	0.715131471260919
706	chr1--155953980	chr1:155966767-155966882;-	-0.125831582865473	-2.23329957355168	0.0278515933864585	0.390884084145267
707	chr1--155992556	chr1:155969153-155969304;-	-0.269111645493061	-1.57185777462993	0.119273717496405	0.648506129957701
708	chr1--155978139	chr1:155970583-155970672;-	0.0859277255170007	2.30120513627251	0.02354297027153	0.364950535569655
709	chr1--155980470	chr1:155978103-155978210;-	-0.367356220576191	-1.39250274068642	0.166987180033733	0.711553243541667
710	chr1--155994907	chr1:155978363-155978775;-	-4.91114937908111	-1.38961309292641	0.167860775571	0.712580342978869
711	chr1--155993244	chr1:155978544-155978835;+	-0.165539629821644	-1.58278263974252	0.116760064722904	0.644484783163064
712	chr1--155992556	chr1:155978945-155979204;-	-0.855915964912375	-1.63614674656461	0.105083372723361	0.625399982505766
713	chr1--155978139	chr1:155979595-155979619;-	-0.177884630414801	-2.72112056329447	0.00772560770463211	0.209001153969876
714	chr1--155971894	chr1:155979681-155979753;-	-0.220864048742517	-2.59087141163982	0.0110652175271669	0.25342696021064
715	chr1--155978139	chr1:155990067-155990136;-	0.390910121147726	1.86839745950301	0.0647562524534246	0.537889363083317
716	chr1--156036222	chr1:156020036-156020172;-	0.812779175064486	1.60917923215843	0.110860870731203	0.635186922163638
717	chr1--156023665	chr1:156020778-156021010;-	-41.9411737640617	-2.41064814011634	0.017828095099593	0.319940234854576
718	chr1--15581089	chr1:15603531-15603625;-	0.241723186132492	2.06822517259	0.0413079962072566	0.45839851350604
719	chr1--15581413	chr1:15603714-15603764;+	0.0955053891698826	2.4984559255512	0.0141729462477845	0.287455399003822
720	chr1--156075794	chr1:156053757-156053823;-	-0.192226561013284	-1.29439370179995	0.198634431602394	0.743213330423699
721	chr1--156053234	chr1:156054582-156054675;-	0.266262292375693	2.56811916511131	0.0117672351117011	0.261268029657262
722	chr1--156075794	chr1:156054715-156055163;+	-6.66306617471032	-2.36634605068261	0.0199732441620824	0.336862513985927
723	chr1--156061029	chr1:156082440-156082482;-	0.171663313212929	2.81237241461817	0.00596367010315668	0.180560500384008
724	chr1--156092003	chr1:156106451-156106898;+	-4.9385076163988	-3.16773446951697	0.0020605076644553	0.0954081125018544
725	chr1--156132837	chr1:156114231-156115359;+	62.7106049476898	3.1737787766959	0.00202210923255757	0.0941503235799096
726	chr1--156115584	chr1:156126171-156126255;+	0.110045842332262	2.9350994657461	0.00417199668972826	0.147572358559052
727	chr1--156142678	chr1:156126324-156126661;+	-1.83688440203902	-2.66190853118503	0.00910991726951215	0.22848031017703
728	chr1--156117415	chr1:156134368-156134502;+	0.326247862509891	2.31337479142234	0.022836179293527	0.359453581332686
729	chr1--156152733	chr1:156134801-156134955;+	0.218505488264467	3.20382594506556	0.00184092878103754	0.0886818918411676
730	chr1--156129839	chr1:156135183-156135275;+	0.103123506929454	2.38309154587332	0.0191368806197054	0.330582077451769
731	chr1--156134034	chr1:156135896-156136077;+	0.25901900165124	3.84324637410366	0.000218105064609392	0.0210169539718797
732	chr1--156134292	chr1:156136285-156136439;+	-0.087552503986478	-1.48019221614247	0.142096365362947	0.681140677861698
733	chr1--156143278	chr1:156137082-156137235;+	0.200260675970928	3.28529399119531	0.00142301923562989	0.0756169774913146
734	chr1--156151299	chr1:156149597-156149793;+	-3.53985986524874	-2.08235758284821	0.0399693645813953	0.452673497381078
735	chr1--156129839	chr1:156149875-156150068;+	0.591656818485529	2.4923895300317	0.0144020001545781	0.289497547162168
736	chr1--156171782	chr1:156153274-156153370;+	-0.134191011053237	-1.52107953482249	0.131526918126974	0.666536940797866
737	chr1--156147793	chr1:156154346-156154747;+	-24.0301192069136	-2.07001107744313	0.0411367325890555	0.457554951524981
738	chr1--156142631	chr1:156155942-156156099;+	0.252528187830577	1.60823143140776	0.111068471326626	0.635439130505268
739	chr1--156162556	chr1:156156388-156156548;+	0.405127274240006	2.03604325241828	0.0445008786078078	0.472065012728694
740	chr1--156152349	chr1:156160444-156160537;+	-0.113541013221143	-2.26378155166254	0.0258386923492466	0.379001420445771
741	chr1--156183744	chr1:156161278-156161471;+	-0.127750473445319	-2.02531108438868	0.0456116609745523	0.476310334915327
742	chr1--15627888	chr1:15617379-15617786;+	-1.78709248491713	-2.90231517790306	0.00459448778511387	0.156008629750777
743	chr1--156183673	chr1:156193918-156194225;+	-7.09245187381692	-4.06613442635159	9.7918015300922e-05	0.0115844195247054
744	chr1--156204999	chr1:156199143-156199339;+	0.0760363001206944	1.2232535344929	0.224228170009679	0.764915266129379
745	chr1--156214884	chr1:156200170-156200363;+	-0.0934768064711797	-3.06753954206443	0.00280456139149045	0.116267435644493
746	chr1--156230796	chr1:156212906-156213143;+	-11.6251247458828	-1.54775859248397	0.124970844056451	0.657161422358481
747	chr1--156240631	chr1:156245789-156246126;-	-0.699323405027933	-4.97435169660283	2.86768873688884e-06	0.000709789716632059
748	chr1--156274030	chr1:156281904-156282025;+	-0.186328268382643	-2.61360336100324	0.0104017876348877	0.245296198966082
749	chr1--156258981	chr1:156282556-156282625;+	0.120192397336816	2.04064053511575	0.0440321973393217	0.470115434059277
750	chr1--156258269	chr1:156282634-156282972;-	7.93427419982414	1.66071957443922	0.100032606806022	0.616000540994028
751	chr1--156271044	chr1:156282904-156283055;+	-0.723361216914794	-1.74285095952433	0.0845616733549743	0.586094855895179
752	chr1--156271910	chr1:156291458-156291546;-	0.201634753675626	1.74425442011876	0.0843154361486358	0.585468356142569
753	chr1--156285844	chr1:156294789-156295003;-	0.168688461333338	2.76491199404641	0.00682810519984997	0.194499740515365
754	chr1--156305897	chr1:156295538-156295733;-	6.30946042619279	1.90369885884965	0.0599446291391082	0.523668040695598
755	chr1--156300078	chr1:156324993-156325087;-	-0.0430987429618377	-0.524100817594492	0.601416392308337	0.927631945605867
756	chr1--156343491	chr1:156338087-156338350;-	-5.80716010195955	-1.76980631547113	0.079934478357565	0.575413245858562
757	chr1--156357104	chr1:156338460-156338578;+	-0.102670198290093	-1.82381955293816	0.0712906876140334	0.554810959442176
758	chr1--156424689	chr1:156420205-156420427;-	0.574303887873581	2.69741288921156	0.00825510597101933	0.21670141623088
759	chr1--156424689	chr1:156420944-156421074;-	0.223939795642737	2.30487151937458	0.0233280309219745	0.363571296164007
760	chr1--156400631	chr1:156421377-156421519;-	-0.132555443543837	-1.9012900402346	0.0602631002714023	0.524520813656884
761	chr1--156397692	chr1:156421687-156421833;-	-0.541652634106186	-2.0722684483577	0.0409211310630142	0.456858900323184
762	chr1--156434433	chr1:156457139-156457408;-	0.484433724555484	1.80784815735521	0.073761622607097	0.560928644265194
763	chr1--156467962	chr1:156483236-156483434;-	0.793889652422353	2.1849199064192	0.0313285588518077	0.410714294253759
764	chr1--156514526	chr1:156490593-156490693;-	0.25145437398736	3.00965397807085	0.00334107395706785	0.129286866781326
765	chr1--156469603	chr1:156490917-156490999;-	-0.204443770899074	-2.25319102191406	0.0265230764687221	0.383262246880561
766	chr1--156517896	chr1:156500506-156500928;-	-21.0408595097908	-1.40400916996531	0.163542962922668	0.707781367453931
767	chr1--156525441	chr1:156501162-156501232;-	0.229443407829472	2.4933389309094	0.0143659353724314	0.289112045044926
768	chr1--156586027	chr1:156572518-156572622;-	5.39561214497769	3.56948260644116	0.000560655937208351	0.0403338242038617
769	chr1--156583189	chr1:156581884-156582241;+	5.5513387308522	4.05478343763272	0.000102062784607004	0.0119488479241106
770	chr1--156593649	chr1:156591716-156591965;+	-17.3063840353484	-3.12595135232744	0.00234510340826227	0.103685121103148
771	chr1--156588015	chr1:156592367-156592442;+	-0.102015218908052	-2.40418527335904	0.0181276829610302	0.322458657348723
772	chr1--156578516	chr1:156601342-156601495;-	-3.1191310314227	-3.05710355782305	0.00289496299987314	0.118308313012
773	chr1--156643524	chr1:156642066-156642204;+	0.760053228059211	4.58118695691039	1.38923303827298e-05	0.00257728736982538
774	chr1--156676248	chr1:156661389-156661509;-	-2.8381715280401	-2.58252595354255	0.0113182043703283	0.256218343271595
775	chr1--156708706	chr1:156705547-156705583;-	0.208755154518923	3.56923047127484	0.000561131990540896	0.0403627934290113
776	chr1--156716936	chr1:156727698-156727834;-	0.194525224892792	1.87412673117731	0.0639540166815959	0.535484237715472
777	chr1--156741833	chr1:156727997-156728806;-	2.0116104467084	1.79545396020445	0.0757277816825002	0.565405931625721
778	chr1--156731053	chr1:156728443-156728572;+	-2.31964765283279	-2.50367383259014	0.0139785469321727	0.285472297593755
779	chr1--156753840	chr1:156728633-156729042;+	-0.892379174557189	-1.92300459882193	0.0574430658212188	0.515565339043328
780	chr1--156753840	chr1:156738570-156738768;-	0.160283785629385	2.02420628456332	0.0457273438138296	0.476823653342694
781	chr1--156721566	chr1:156741035-156741310;-	-7.13468494765807	-2.11259279530826	0.0372304995540767	0.440096505629807
782	chr1--156719689	chr1:156742534-156742820;-	0.210755953056501	2.05554728139582	0.0425414945787626	0.463543229478404
783	chr1--156761381	chr1:156744184-156744335;-	-0.271694186375482	-1.96168640705884	0.0526954786830934	0.50055204711991
784	chr1--156729432	chr1:156745039-156745149;-	0.126353085007494	2.09173234419586	0.0391021468681855	0.448830757756762
785	chr1--156727264	chr1:156747482-156747515;-	-0.061100696779183	-2.09084075040478	0.0391839199759002	0.449214875152672
786	chr1--156772178	chr1:156748357-156748420;-	0.120343144425435	2.17128006509441	0.0323747941553955	0.415974796898274
787	chr1--156737905	chr1:156751364-156751909;-	-5.76462638193431	-2.22746370078334	0.0282522595718026	0.393373016856259
788	chr1--156753468	chr1:156752197-156752471;-	-0.439555699733783	-3.28797381713779	0.00141091384589936	0.0751780966412704
789	chr1--156755955	chr1:156766753-156766928;-	-0.0937984809554258	-1.68080742500264	0.0960513410265324	0.609113092967802
790	chr1--156779976	chr1:156767085-156767209;-	-0.0833065503484607	-1.91529149548148	0.058431721802828	0.51885128962561
791	chr1--156743720	chr1:156767334-156768228;+	9.72300111120947	2.04967740626286	0.0431232385627511	0.466111777172845
792	chr1--156769591	chr1:156767812-156768214;-	0.295269668499207	2.06420388859194	0.0416958736007265	0.459836646943875
793	chr1--156776477	chr1:156786607-156786799;+	0.577332513868031	1.52560245507492	0.13039678136861	0.664926890914903
794	chr1--156836695	chr1:156813870-156814158;-	-0.775230396054726	-3.03196877177041	0.00312389481764098	0.123938653540633
795	chr1--156802844	chr1:156816635-156816895;-	12.5928426250683	3.31508322977918	0.00129375982414653	0.071021416373163
796	chr1--15660052	chr1:15684116-15684298;-	-0.105148614926559	-2.76992615155146	0.00673165482152968	0.193119784095867
797	chr1--15690069	chr1:15684197-15684596;+	9.66921035065839	2.96841827724698	0.00377954796380517	0.138925118199952
798	chr1--157047267	chr1:157045691-157045906;-	0.626142365082901	2.66225812349194	0.00910112298713703	0.22834511032896
799	chr1--157083934	chr1:157099667-157099804;-	1.35667649805686	2.24331147542352	0.0271758016410741	0.386941773471987
800	chr1--157158328	chr1:157138312-157138801;-	8.13341145909943	1.78963510466521	0.0766657339592002	0.567675577916472
801	chr1--157143237	chr1:157138864-157139014;-	-0.493713529581559	-1.37588104812149	0.172059934738122	0.716903430041681
802	chr1--1559703	chr1:1574475-1574927;-	19.3250663278282	2.70024595238493	0.00819014039152552	0.215731028822302
803	chr1--1587754	chr1:1574912-1575010;+	-0.242524292932517	-2.17012139973628	0.0324650540911573	0.416458128283091
804	chr1--157549249	chr1:157552369-157552597;-	56.5121086535579	2.62394315286974	0.0101120901569931	0.241655067233229
805	chr1--157578193	chr1:157597976-157598116;-	-0.722228327723183	-2.0450287714084	0.0435887822084709	0.468278622734113
806	chr1--157704895	chr1:157700521-157700799;-	13.1495595613963	2.29519154854933	0.023899293617584	0.367208503954031
807	chr1--157754045	chr1:157777119-157777149;-	0.165080703921946	2.22616818288754	0.0283418854964991	0.393950045762328
808	chr1--15835374	chr1:15828239-15828264;+	1.45911715530415	1.02360236781479	0.308595591862642	0.8201997688876
809	chr1--158279337	chr1:158289739-158290040;+	-0.279794143923521	-1.9843643124819	0.0500701813591022	0.491965203667181
810	chr1--15854003	chr1:15847562-15848362;+	-1.16414081646539	-1.59121141084687	0.114849751781836	0.641502660026505
811	chr1--15844875	chr1:15848572-15848670;-	-0.348461528137862	-1.62797290092734	0.106808319752284	0.628680039646557
812	chr1--158820963	chr1:158831222-158831481;+	-8.7951303792334	-3.09097924252673	0.00261097706140975	0.111095657408229
813	chr1--158924318	chr1:158931525-158931629;+	4.09106561174611	1.95738088158121	0.0532068864372886	0.502240525681771
814	chr1--159004494	chr1:159008926-159009084;+	-2.01753926461795	-2.72402717407689	0.0076628628675793	0.207947755485878
815	chr1--159026789	chr1:159009343-159009490;+	0.0666187663365399	2.31879027370208	0.0225277239614156	0.35746126292038
816	chr1--159006046	chr1:159009786-159010139;+	25.784677211831	3.01316583934254	0.00330599335513253	0.128373649001912
817	chr1--159008913	chr1:159014657-159014963;+	0.542797390335151	3.91198302998954	0.00017088751648268	0.017541811468613
818	chr1--159013200	chr1:159015642-159016007;+	0.689198598658926	2.66271945102404	0.00908952969425493	0.228170786826173
819	chr1--159031249	chr1:159016529-159016703;+	-0.210365414912386	-4.3686778139375	3.16140992084176e-05	0.00493132976493366
820	chr1--159031249	chr1:159018234-159018654;+	-0.105823114215389	-2.78908584014275	0.00637445419135759	0.187325364321153
821	chr1--159022260	chr1:159020339-159020510;+	0.46693503436524	2.58209732843024	0.0113313375743849	0.256308976179278
822	chr1--159023478	chr1:159032520-159032694;+	-0.103482871222162	-2.62289668169216	0.0101410744350343	0.242119027100685
823	chr1--159052767	chr1:159076652-159076940;-	3.13475971018419	2.23550043136375	0.0277017889374043	0.389996285426886
824	chr1--159221070	chr1:159204635-159204911;+	-0.366644883757888	-2.3812885901691	0.0192254119020616	0.331200402997451
825	chr1--15949011	chr1:15944747-15944828;-	0.0900111275493713	2.58952043538547	0.01110582219261	0.25372210105918
826	chr1--15966247	chr1:15948356-15948498;-	-0.10297186750284	-2.09859536419404	0.0384776138549185	0.446024358852316
827	chr1--15952454	chr1:15976003-15976131;-	-1.74928694185646	-2.02580331760001	0.0455602002787962	0.476071181566896
828	chr1--159764605	chr1:159780848-159781039;+	-1.86807048229315	-2.7163184321778	0.00783029617381264	0.210630589629829
829	chr1--159926504	chr1:159910454-159910570;-	0.143620964164033	2.43501245399714	0.0167379148391047	0.310233310922675
830	chr1--159921179	chr1:159920377-159920510;-	-0.38126707870639	-1.90751698832952	0.0594427371232875	0.521851997156323
831	chr1--159916632	chr1:159923573-159924693;-	-2.42962276343645	-2.14166882491344	0.0347512344848593	0.427981709077165
832	chr1--159912287	chr1:159925401-159925570;-	-65.2723240476105	-2.26608441426615	0.0256919456563847	0.378295886884076
833	chr1--159906666	chr1:159925751-159925931;-	0.323332957247157	3.28987830725714	0.00140236951456312	0.0749653390523344
834	chr1--1604574	chr1:1600014-1600180;-	-0.747848618030594	-2.92575398203691	0.00428863109994763	0.150158971818001
835	chr1--160017136	chr1:160031714-160032049;-	4.37178034415924	2.94644868686205	0.00403428696193934	0.144624316198083
836	chr1--160078148	chr1:160098471-160098722;-	-3.87376857465833	-2.74485229897891	0.00722671036297776	0.200754989601053
837	chr1--160179835	chr1:160177344-160177481;+	1.28784431610072	2.7464149366169	0.00719491373992254	0.200353919112272
838	chr1--160205301	chr1:160204615-160204861;+	0.302865343446186	2.18301135704394	0.0314731570830404	0.411527469958113
839	chr1--160193082	chr1:160205313-160205591;+	35.5866616708226	2.62697527279931	0.0100285315808353	0.240636641844601
840	chr1--160194318	chr1:160211540-160211719;+	1.36909637372145	2.60201894135025	0.0107352491517687	0.249681457031771
841	chr1--160263511	chr1:160261506-160261691;-	-0.0762611095413723	-2.04754423008043	0.0433363357714525	0.467176177030887
842	chr1--160250423	chr1:160261676-160261804;+	-1.22017483506638	-2.53007310468642	0.0130311862173293	0.275554023873065
843	chr1--160255806	chr1:160261902-160262679;-	-15.0166483149891	-2.69871888131359	0.00822510002339153	0.216271532461411
844	chr1--160263555	chr1:160282091-160282155;-	0.0929716285060762	1.73923063139469	0.0851995892080543	0.587287083360305
845	chr1--160268974	chr1:160285075-160285174;-	-8.74584892087068	-3.20994863631673	0.0018059186375437	0.0874773480186487
846	chr1--160316466	chr1:160297582-160297729;-	0.103662239184341	1.97883057044622	0.0507003016001547	0.49373652530151
847	chr1--160327402	chr1:160317277-160317316;+	0.0820549966105583	0.917401466816273	0.361231345526106	0.846176822880519
848	chr1--160328134	chr1:160343089-160343314;-	-3.41843884778659	-2.41260835677805	0.0177381037091862	0.31906130003625
849	chr1--160321317	chr1:160343145-160343550;+	15.7150642919236	2.48002887209347	0.0148789994033039	0.294392892456255
850	chr1--160357308	chr1:160343403-160343632;-	0.168562767555798	2.42314425585207	0.0172613044494377	0.315235820006675
851	chr1--160349150	chr1:160343625-160343807;+	-0.176002783950456	-2.35711912656049	0.0204478023154477	0.341167929095945
852	chr1--160349150	chr1:160349014-160349078;+	-0.168054080311203	-2.31274011354774	0.022872572178279	0.359764963068721
853	chr1--160375489	chr1:160351245-160351420;+	-1.17110998618766	-2.31740590729574	0.0226062228203789	0.357915864122097
854	chr1--160524502	chr1:160523128-160523312;-	-16.1886140457666	-2.06508977189203	0.0416101568300356	0.45937491721557
855	chr1--160581802	chr1:160579410-160579579;-	-8.82662552219118	-2.72795745386399	0.00757875784300923	0.206569928743085
856	chr1--160643329	chr1:160646805-160647562;-	-234.083965184884	-2.58770381656389	0.0111606340241833	0.254386952829411
857	chr1--160632458	chr1:160647701-160647737;-	0.159359416129849	2.27322854585143	0.025241344543402	0.375780206089739
858	chr1--160694477	chr1:160670202-160670213;+	-0.131692943337789	-2.45034401356111	0.0160827603324599	0.304931959812879
859	chr1--160675456	chr1:160673192-160673601;+	-0.511202778726156	-1.8731776301944	0.0640863346943788	0.535866103582365
860	chr1--160712046	chr1:160711305-160712315;-	99.7654851384597	3.06477918536141	0.00282821481710167	0.116571611012844
861	chr1--160714021	chr1:160712759-160712921;-	0.425189427226005	2.43473125219041	0.0167501503739452	0.310305877337127
862	chr1--16057479	chr1:16073570-16073737;-	0.972120143396058	2.73847923926857	0.00735772038060108	0.202938981291526
863	chr1--160723029	chr1:160739025-160739722;+	41.4809603574472	2.10286762102034	0.0380932037045571	0.444116144229925
864	chr1--160767291	chr1:160749819-160750910;+	4.01661022456651	2.05454777094964	0.0426400739788737	0.464091713797199
865	chr1--160803301	chr1:160795965-160796335;+	-73.4402570129783	-3.04364604937589	0.00301552724732064	0.12154189218269
866	chr1--160831701	chr1:160813653-160813794;+	0.0789395677802936	1.74381479112716	0.0843925056001571	0.585688574819567
867	chr1--160817204	chr1:160839002-160839170;-	-0.159412949915408	-2.13991455902965	0.0348966529116231	0.428773330406593
868	chr1--160851840	chr1:160862652-160862935;-	10.5109656109654	2.43043139632976	0.0169382397652069	0.312153089665799
869	chr1--161030674	chr1:161021044-161021382;-	-3.51679551333354	-1.89978301732438	0.0604630680833842	0.525191776409734
870	chr1--161040984	chr1:161038739-161038783;-	-0.426381949846461	-3.86856995245022	0.000199419466609551	0.0196128275341043
871	chr1--161038782	chr1:161038903-161039019;-	-33.9379770479154	-7.85988108371168	5.61652369323194e-12	8.1568352505802e-09
872	chr1--161047612	chr1:161045839-161046020;-	-5.88690075844318	-1.82613018021298	0.0709389815771062	0.553951760553485
873	chr1--161064833	chr1:161046649-161046769;-	0.553618109809873	2.70227881702687	0.00814381107056284	0.215132857342186
874	chr1--161078294	chr1:161069576-161070044;-	-8.71016971661962	-2.18172444787936	0.0315709856279617	0.412039262993807
875	chr1--161083854	chr1:161098268-161098455;+	0.122964218938644	1.90584558196246	0.0596620055357329	0.522649481751877
876	chr1--161105440	chr1:161117573-161117688;+	0.197291647836142	2.63587559462389	0.00978685329986615	0.237726331106062
877	chr1--161119962	chr1:161117970-161118091;-	6.0291469416431	1.41723686970421	0.159651016706042	0.703505848738074
878	chr1--161097847	chr1:161118064-161118160;+	-5.41284392653389	-2.02553364573612	0.0455883870615725	0.476201801419512
879	chr1--161103675	chr1:161124194-161124528;-	0.16711619449178	1.14094915121506	0.256729332064852	0.788829588566789
880	chr1--161119962	chr1:161132357-161132871;-	-7.90864564955932	-1.4706077574236	0.144667365197445	0.684433736480668
881	chr1--161119962	chr1:161133225-161133285;-	-0.0471055139433695	-0.87680305667916	0.382782474271759	0.855700998232098
882	chr1--161167053	chr1:161153740-161154096;+	14.376966542095	3.38388811039017	0.00103605801398812	0.0613666478850072
883	chr1--161167053	chr1:161158411-161158642;+	0.213418932015409	1.82057108684378	0.0717875982180328	0.556014796326065
884	chr1--161153366	chr1:161159433-161159762;+	-1.43431049194759	-1.95250312875994	0.0537913446805987	0.504205892987741
885	chr1--161153366	chr1:161166366-161166698;+	-0.984874032604301	-2.52607676408198	0.0131707901866995	0.27721931269875
886	chr1--161195934	chr1:161172251-161172314;-	-0.0602301066718127	-1.34765034962188	0.180942725308629	0.726144178514818
887	chr1--161161838	chr1:161175853-161176171;-	-0.117418698630126	-1.77178396742303	0.0796033839226837	0.574694716734143
888	chr1--161194376	chr1:161176232-161176557;-	0.203050688240362	1.42713425907561	0.156785768157069	0.700237769797352
889	chr1--161151881	chr1:161176711-161176843;-	-0.085757631838615	-1.45976372056045	0.147619736290636	0.688130135476337
890	chr1--161198214	chr1:161176933-161177286;-	0.112322993896107	1.83135877043917	0.070148457636843	0.552542292062429
891	chr1--161182189	chr1:161177353-161177551;-	-8.40452546480906	-2.65478522918207	0.00929079586464083	0.231195466845557
892	chr1--161195163	chr1:161202236-161202477;+	-2.61441601704273	-1.33274562176007	0.185769867917687	0.730863373774849
893	chr1--161220494	chr1:161215176-161215305;+	1.77188725384538	2.18318878998589	0.0314596896843513	0.411442422757607
894	chr1--161229238	chr1:161225985-161226091;+	0.235994645354358	1.76621620052223	0.0805384325218035	0.576465922207057
895	chr1--161272325	chr1:161258717-161258748;+	-0.311241481212022	-2.83097993410401	0.00565299918274542	0.175381732407309
896	chr1--161291996	chr1:161306181-161306260;-	0.21415099301226	2.45281456287684	0.0159793569075327	0.304008054547748
897	chr1--161305115	chr1:161307393-161307514;-	-0.529886154630551	-2.2013713440861	0.0301059614905379	0.404036069373865
898	chr1--161316069	chr1:161314363-161314651;+	-5.55604097782231	-5.50865881588308	3.02365077221437e-07	0.00010304771165141
899	chr1--161361715	chr1:161367757-161367904;-	-0.725121811671229	-2.18653149879507	0.0312069102327638	0.41016555878263
900	chr1--161418379	chr1:161399360-161399506;+	0.144799375847204	3.37636191072739	0.00106169637949691	0.062369917619378
901	chr1--161527631	chr1:161505389-161505531;+	-0.646363322839308	-2.16786322558041	0.03264159498478	0.417266606771815
902	chr1--161511246	chr1:161524279-161524554;+	-109.126424057738	-3.83922342446024	0.000221223044447754	0.0212622872017142
903	chr1--1598099	chr1:1615416-1615548;+	-0.306688107266976	-2.39013486633182	0.0187944886831158	0.327853414383942
904	chr1--1618792	chr1:1615696-1615831;-	-1.34974894246026	-1.95556035064909	0.0534243913984557	0.502903160699004
905	chr1--1618982	chr1:1615844-1615927;+	-0.471330184676774	-3.45722861832258	0.000814922793038981	0.052306922604432
906	chr1--1637577	chr1:1615995-1616196;-	0.261998841408544	2.47419349231414	0.0151090617106758	0.29642249666184
907	chr1--161618704	chr1:161606138-161606179;+	4.5396117923509	2.06739435361891	0.0413878783977167	0.45862747460001
908	chr1--1624086	chr1:1616232-1616357;+	-0.0896861590810355	-2.95641085074017	0.00391687421005001	0.141928293803011
909	chr1--161706604	chr1:161706913-161707081;+	0.3440868246043	3.60854834752869	0.000491338839107539	0.0369786923246262
910	chr1--161708017	chr1:161707144-161707399;+	67.3532003753722	4.31907050092205	3.81785906649426e-05	0.00564266482100903
911	chr1--161705365	chr1:161725818-161725902;+	0.190040464330412	2.5985342459765	0.0108374292716959	0.25081571191213
912	chr1--161746604	chr1:161749660-161750125;+	-1.80933148682965	-2.197930362359	0.0303581790500212	0.405422574943358
913	chr1--161763537	chr1:161766101-161766226;-	0.22176837344213	3.03663270901314	0.00308018708156084	0.123268520549361
914	chr1--161746537	chr1:161766198-161766414;+	1.75966432043337	1.32231118499006	0.189206351135171	0.734034030593488
915	chr1--16203554	chr1:16206484-16206550;-	-0.703091401596745	-10.5630006454335	9.22909693288059e-18	4.03592077037401e-14
916	chr1--16203554	chr1:16206974-16207072;-	-0.243701992409037	-3.1570906047478	0.00212978240825051	0.0974186238130039
917	chr1--16216340	chr1:16217194-16217465;-	2.57521185037227	3.22202462594715	0.00173868129415146	0.0854504322524898
918	chr1--16235740	chr1:16237042-16237220;-	-0.496084808664441	-2.09163094144851	0.0391114396627203	0.448873737291878
919	chr1--162495406	chr1:162497802-162498243;+	10.4551405104712	1.5507717021049	0.124246959736548	0.656004638733137
920	chr1--162538242	chr1:162561463-162561725;+	0.884371009606264	2.4574485784966	0.0157870027869633	0.302091875583962
921	chr1--162650038	chr1:162631146-162631419;+	-0.947228441989617	-2.70134364401765	0.00816509414808279	0.215506370202241
922	chr1--1623829	chr1:1626687-1626744;+	-0.179857608925211	-1.73143850915366	0.086586001904396	0.590573375397485
923	chr1--162766944	chr1:162790740-162790812;+	-16.8468041453767	-18.1211649512803	9.57252461904216e-33	7.97896614035496e-28
924	chr1--1624591	chr1:1628525-1628628;+	0.131755839734029	2.19895758382901	0.0302826932777073	0.40490116585285
925	chr1--1606019	chr1:1628899-1629533;+	3.22013291945746	1.77254810855613	0.0794757566387991	0.574340113004226
926	chr1--163335555	chr1:163321655-163321892;-	0.345433293626048	1.86094238004228	0.0658127535067094	0.540846591532451
927	chr1--163319781	chr1:163321826-163322312;+	3.5120662043308	2.27204198979254	0.0253156995559468	0.376266280232182
928	chr1--16328618	chr1:16352417-16352517;-	1.07625771429192	1.75921845563924	0.0817264619354195	0.579291955460007
929	chr1--16331141	chr1:16352531-16352681;+	-0.0675057412396416	-2.12518468694984	0.0361386283598942	0.434997094868
930	chr1--16367940	chr1:16367031-16367288;+	33.4578353641121	3.00047209294353	0.00343442671060149	0.131434829302293
931	chr1--163942739	chr1:163923671-163923672;+	0.243989947867748	1.8991605663772	0.0605458243414111	0.525449155760719
932	chr1--16416325	chr1:16440618-16440808;+	11.9891482476603	2.95668071039604	0.00391373797656752	0.141837073681361
933	chr1--164539816	chr1:164559043-164559045;+	0.136709771160222	2.42209067894939	0.0173084646420206	0.315495306248539
934	chr1--16490636	chr1:16499026-16499283;-	0.283310717265765	2.3544476547994	0.0205870530773737	0.342280756100951
935	chr1--165627831	chr1:165631120-165631364;+	3.59568527534834	1.99827986622837	0.0485150353594042	0.486330849229674
936	chr1--165707547	chr1:165698485-165698644;-	-0.779357708341588	-2.73923921045024	0.00734198492138014	0.202729379576716
937	chr1--165756167	chr1:165768213-165768272;-	0.0617543244717396	1.15615262680421	0.250487872248737	0.784590746784979
938	chr1--165776553	chr1:165768531-165768998;-	-12.8069538437636	-2.44853176970789	0.0161589901607555	0.30541459619713
939	chr1--165754533	chr1:165768904-165769073;+	-0.22497133418832	-2.35691519812027	0.0204584026176069	0.341232990087979
940	chr1--165850954	chr1:165827455-165827910;+	-3.59215771543902	-2.91767560046671	0.00439186369859458	0.152370241233322
941	chr1--165825340	chr1:165827869-165828077;-	-0.0766031639536763	-1.85150330993532	0.0671710809183726	0.544698416487259
942	chr1--1651453	chr1:1658890-1659087;-	1.46805630468386	2.661793354993	0.0091128163083759	0.228519680880523
943	chr1--1650383	chr1:1659018-1659062;+	-0.325287494655038	-6.73116918222295	1.22644967076523e-09	9.23999993232819e-07
944	chr1--1652061	chr1:1659149-1659255;-	-0.414191635630636	-8.62388756654417	1.33688862821794e-13	2.95840869678089e-10
945	chr1--16611796	chr1:16613525-16613609;-	0.555767073730745	4.49562652443792	1.93964748693897e-05	0.00338855245650606
946	chr1--166141675	chr1:166166295-166166409;-	0.0578055099191591	1.3815677342652	0.170311402615485	0.715168571191249
947	chr1--166166854	chr1:166166682-166167073;-	1.01193279455619	1.85488027778944	0.0666824505915716	0.543102934399458
948	chr1--16650401	chr1:16644436-16644755;-	7.16086149876172	3.55118401500683	0.000596215957406385	0.0420938566096564
949	chr1--16645799	chr1:16644714-16644853;+	5.64014266903548	2.22490892501805	0.0284292412486483	0.394484512973135
950	chr1--166498663	chr1:166490038-166490310;-	0.405660429802761	2.76787617422702	0.00677093609309712	0.193653390697994
951	chr1--166816558	chr1:166839170-166839561;+	1.42457320664716	2.86195829299214	0.00516850611551501	0.166755146309219
952	chr1--16685746	chr1:16686250-16686258;-	-0.38953473918047	-2.18480366647513	0.0313373490040465	0.410753662098088
953	chr1--166878409	chr1:166863859-166863891;-	0.0855346488992687	2.4705759340085	0.0152532782483587	0.297703574716404
954	chr1--166892359	chr1:166876159-166876463;-	1.92233623084104	1.83235846000055	0.0699981511769374	0.552170699717825
955	chr1--166990218	chr1:166975358-166975561;-	-0.20883819085337	-2.35409772074285	0.0206053555010917	0.342473269844793
956	chr1--167103274	chr1:167090325-167090645;-	0.353516441707755	2.13046201206819	0.0356893298801734	0.432785548397817
957	chr1--167151652	chr1:167162784-167162862;-	-0.379471103314008	-3.38628661707734	0.00102801041789735	0.0610441827189243
958	chr1--167230575	chr1:167220492-167220693;-	0.247739758898628	1.93742148685485	0.0556329909174119	0.510130430264348
959	chr1--167210182	chr1:167220821-167220933;+	10.1945088290539	3.58366130764762	0.000534491702770295	0.0391259135163798
960	chr1--167319709	chr1:167328396-167328442;+	0.114305056518896	1.70505230559726	0.0914187571916006	0.600484837908165
961	chr1--167346228	chr1:167328916-167329279;+	-2.24855933224522	-2.6012008827205	0.0107591582581219	0.24995114526304
962	chr1--167394756	chr1:167371921-167372007;+	0.149751989801797	1.88253893821552	0.0627912230445248	0.532215514270599
963	chr1--167532374	chr1:167553714-167553848;-	5.30882677863271	2.21077153564452	0.0294262465386563	0.400226978655747
964	chr1--167621941	chr1:167630214-167630432;+	-6.00878507337328	-2.15223496633435	0.0338864326727753	0.423616261548204
965	chr1--167629184	chr1:167631074-167631326;-	0.664482881787902	2.70271349831772	0.0081339355819846	0.215022705254423
966	chr1--167742489	chr1:167721920-167722181;+	-4.49600736971288	-2.23767891613376	0.0275542028163727	0.389002789747445
967	chr1--167925546	chr1:167935730-167936193;-	4.56757581301272	1.36785651970256	0.174550465081902	0.719633563266659
968	chr1--167953615	chr1:167936248-167936387;+	-0.126400180905096	-2.17101237407086	0.0323956278452893	0.416077279877208
969	chr1--167936285	chr1:167936497-167936572;-	0.260481866879341	1.53305800679586	0.12855059193039	0.662384537750943
970	chr1--167953615	chr1:167936560-167936981;+	-13.4815745058432	-2.13421283072602	0.0353729437962317	0.431184439887384
971	chr1--167925443	chr1:167937061-167937303;+	-0.0459734421745471	-1.67027184963859	0.0981230527480092	0.61257969917815
972	chr1--167934245	chr1:167937374-167937598;-	-0.274277190141829	-2.08246086206849	0.0399597211192633	0.4526077514286
973	chr1--168169579	chr1:168178806-168179149;+	-9.1295664310286	-2.78337059128219	0.00647914936410842	0.189032768327941
974	chr1--168219555	chr1:168225917-168226121;+	-27.5462125776617	-3.05093171308785	0.00294969016302416	0.119840475463986
975	chr1--168359894	chr1:168368978-168369068;+	0.112547127677149	3.06447112270938	0.00283086604254065	0.116613349527166
976	chr1--168554509	chr1:168544021-168544043;-	0.0985772638582129	1.51913999798989	0.13201390423328	0.667250351388478
977	chr1--16883829	chr1:16889449-16889513;-	-0.247264548244477	-4.47130068929927	2.1313161331738e-05	0.00364991138786293
978	chr1--16913942	chr1:16889633-16889686;-	-0.151336603116031	-3.1137309671874	0.00243500669316856	0.106205211773734
979	chr1--16905393	chr1:16904789-16904876;-	0.135276771977874	2.93399971706803	0.00418556853210397	0.147894897269752
980	chr1--169088731	chr1:169105821-169105962;+	0.0914503575832697	2.55832894005934	0.0120814696840835	0.265027497685355
981	chr1--169110442	chr1:169106263-169106918;+	20.0866917307341	3.11533906220155	0.00242299584590621	0.105854231752091
982	chr1--1689465	chr1:1692790-1692866;-	-0.166701120587555	-1.9972142522596	0.0486326499123802	0.486610316319332
983	chr1--1694167	chr1:1692984-1692999;-	0.164725198928559	6.44121771662688	4.70147028157483e-09	2.94579991304135e-06
984	chr1--169379196	chr1:169367726-169367858;-	-1.38987072125236	-1.79931045738203	0.0751114014232841	0.564207717578191
985	chr1--169367021	chr1:169367852-169368072;+	0.813834902219819	3.06614201151646	0.00281651376838248	0.116454886731604
986	chr1--169379196	chr1:169368175-169368366;+	1.01724375771696	0.940817231948137	0.349159905459397	0.8408368154709
987	chr1--169486983	chr1:169485685-169486079;-	5.10131411080189	2.41276368133761	0.0177309902467223	0.318993926931563
988	chr1--169470936	chr1:169486076-169486223;+	0.283261931378241	2.22157273071555	0.0286618155341826	0.396003210866113
989	chr1--169690861	chr1:169708543-169708731;-	-0.141654663659455	-4.00036581210978	0.000124380882099345	0.0138423401156946
990	chr1--169690861	chr1:169708792-169708982;-	-0.809113357900303	-4.2069944299376	5.81962893946377e-05	0.00780940373953777
991	chr1--169690861	chr1:169711215-169711361;-	-0.178278470416782	-2.60412017717266	0.0106740568133579	0.248889484808208
992	chr1--169698838	chr1:169711517-169711740;-	28.8324169304745	2.86671866529092	0.00509752765368427	0.16534561691944
993	chr1--169770739	chr1:169794587-169794757;-	-0.204416058031248	-1.987385491812	0.0497289860660704	0.49055408054571
994	chr1--169794999	chr1:169794679-169794812;+	0.145399608292126	2.4962426764238	0.0142561327180392	0.288064406153043
995	chr1--169779175	chr1:169794855-169795041;-	-1.00527578373262	-2.4097290477658	0.0178704293551689	0.320367325643222
996	chr1--169796199	chr1:169794976-169795231;+	2.3649987560694	3.85397098786816	0.000209996415112305	0.0203877226901504
997	chr1--169880870	chr1:169893843-169894064;-	0.818595187468649	1.32853492265875	0.187150938928869	0.73205778837289
998	chr1--170088691	chr1:170067542-170067655;-	-0.112116197369918	-1.48838218118824	0.139927794976035	0.678147218596829
999	chr1--170098804	chr1:170074448-170074809;-	3.09564403539311	1.6942159206916	0.0934662714789025	0.604119809061607
1000	chr1--17023324	chr1:17011867-17011985;-	0.779588886269132	2.83727257180277	0.00555133941519048	0.173433139699223
1001	chr1--17023335	chr1:17023118-17023193;-	0.205014377177598	3.2635551920142	0.00152487379895706	0.079028524738771
1002	chr1--17023303	chr1:17044798-17044892;-	-0.0466677460193941	-1.31917219382032	0.190249404750605	0.73511117551654
1003	chr1--170554645	chr1:170532007-170532073;-	0.148246099611261	2.96653058851474	0.00380083846246212	0.139335304600159
1004	chr1--170507281	chr1:170532117-170532259;+	-0.739711291855277	-1.52627503734828	0.130229379577961	0.664731195997736
1005	chr1--17052140	chr1:17053922-17054237;-	-4.92841839158237	-2.75411584337106	0.00704007035674489	0.197782553834311
1006	chr1--170665861	chr1:170662747-170663025;+	-2.73093000818527	-1.84970796439417	0.0674320748034827	0.545243177778756
1007	chr1--170664181	chr1:170663117-170663449;+	4.76670040408273	1.96386358772233	0.0524384669749245	0.499483856667395
1008	chr1--170672662	chr1:170663513-170664026;+	-2.32403731272999	-1.86710712881955	0.0649380887050484	0.538472278052061
1009	chr1--170674662	chr1:170664195-170664423;+	-0.499658748928484	-2.03868161681996	0.0442313840789693	0.470916327314077
1010	chr1--17135506	chr1:17119151-17119519;-	8.41355185947603	2.47964201164452	0.0148941539544564	0.294568458113344
1011	chr1--171298072	chr1:171314126-171314209;+	-0.46434656687873	-1.95397917820443	0.0536139109361731	0.503576461079766
1012	chr1--171482482	chr1:171485408-171486044;+	5.46591821862031	2.13610807035372	0.0352140045311258	0.430480473280853
1013	chr1--171521236	chr1:171512033-171512203;+	0.322124378609578	0.990598767680495	0.324371789745708	0.828517557593663
1014	chr1--171515023	chr1:171513006-171513147;+	-0.100485463226149	-1.517543854474	0.132415733286913	0.667828868234091
1015	chr1--171524393	chr1:171514532-171514648;+	0.0650003653484886	1.15237682729087	0.252027810289945	0.785755829423536
1016	chr1--171490986	chr1:171515731-171515832;+	0.125600508305888	1.3392864362012	0.183639738994638	0.728855088373954
1017	chr1--171516314	chr1:171540916-171541187;+	0.079577402729761	1.46286522190012	0.146770592585287	0.687055299404785
1018	chr1--171564475	chr1:171541786-171542196;+	-0.090449184045816	-1.37103671083959	0.173560195228303	0.718456837067707
1019	chr1--171549270	chr1:171557250-171557680;+	-0.114820464868483	-1.85920607284614	0.0660608763648009	0.541511347080573
1020	chr1--171560346	chr1:171557810-171558103;+	0.176182708395443	1.86761860681871	0.0648659589768262	0.538226107631131
1021	chr1--171605398	chr1:171587003-171587174;+	-0.0783396137707884	-1.41028439874395	0.161687658280078	0.705636467998224
1022	chr1--171748190	chr1:171741853-171742376;-	1.94718241076906	3.12383108466069	0.00236047717930613	0.104095098429489
1023	chr1--171759843	chr1:171781618-171781755;+	0.483631467302352	1.18444539522535	0.23916097788814	0.776577461709396
1024	chr1--171854457	chr1:171841473-171841581;+	0.865529788278931	3.71170950822014	0.000345221270214016	0.0290213974677269
1025	chr1--1715745	chr1:1721619-1721672;-	0.0522857060663065	1.72201631439625	0.0882871024061349	0.594117683522378
1026	chr1--1748780	chr1:1724228-1724550;-	-2.05244847742491	-2.03512910636524	0.0445945812921763	0.472513083697361
1027	chr1--1724543	chr1:1724385-1724505;+	-0.412176898540151	-6.37871555488896	6.26414850661433e-09	3.81795479205199e-06
1028	chr1--172447720	chr1:172443962-172444148;-	-1.2836892331152	-2.56415930659122	0.0118934362228551	0.262678223088407
1029	chr1--172511325	chr1:172532952-172533427;+	3.53396352024024	2.50293081182263	0.0140060822898649	0.285790090691047
1030	chr1--17325142	chr1:17308195-17308202;+	0.198862295468791	3.63166610216212	0.000454227770912288	0.0350861551316405
1031	chr1--173204681	chr1:173207143-173207408;-	2.07951296202006	2.22786489415399	0.0282245547427637	0.393143632613636
1032	chr1--173487878	chr1:173477227-173477711;+	10.5662914608373	3.73557459817488	0.000317865131240897	0.0274403910594333
1033	chr1--173727885	chr1:173714880-173715368;+	4.77966836664309	2.92043314068271	0.00435637102671056	0.151606353741399
1034	chr1--173836366	chr1:173824096-173824622;-	1.76238170299789	3.29883233902949	0.00136284354695273	0.0736207447058495
1035	chr1--173808675	chr1:173824535-173825095;+	-1.86959123263319	-2.16531796389462	0.0328415804671013	0.418403790058083
1036	chr1--173808675	chr1:173824700-173825088;-	-0.461701544298784	-1.93461672449412	0.0559813049147458	0.511301321260007
1037	chr1--1732580	chr1:1738318-1738319;-	-0.102892872119648	-2.68083444218099	0.00864474746086359	0.222423278599575
1038	chr1--173851227	chr1:173867957-173868102;-	1.76885486519205	3.17839252021985	0.00199324886190549	0.0933704706404876
1039	chr1--173845086	chr1:173868162-173868510;+	-0.303091616307314	-2.46760260622925	0.015372732406386	0.29890491999326
1040	chr1--173873329	chr1:173868744-173868821;+	-0.114425034761607	-1.90439926454732	0.059852294593763	0.5234094012838
1041	chr1--174035869	chr1:174022132-174022432;-	-8.95077990763337	-2.37399418353884	0.0195873141760564	0.334099567934883
1042	chr1--174011272	chr1:174022483-174022565;+	-0.381983329860147	-2.62917971081686	0.00996817474246439	0.240038520752202
1043	chr1--17415528	chr1:17408878-17409160;-	0.144299647543535	3.07559760771497	0.00273655754413333	0.114412219470903
1044	chr1--174134264	chr1:174158931-174158986;+	0.0985136548415619	2.3280408719162	0.0220093290901858	0.353271810837998
1045	chr1--174180326	chr1:174159140-174159462;-	0.434634496242985	3.57748076212575	0.000545751476265857	0.039624308622908
1046	chr1--174134368	chr1:174159366-174160102;+	5.53499543799133	1.8905115836094	0.0617056265060778	0.529153093310006
1047	chr1--174176736	chr1:174159939-174160242;-	-0.611137519988171	-2.15865463356122	0.0333701828871449	0.421081389072927
1048	chr1--174232776	chr1:174219121-174219275;+	0.223984768347234	2.04185623889766	0.0439089692950737	0.469598260922651
1049	chr1--17413861	chr1:17438396-17438669;-	0.55206011022689	2.73616993752139	0.00740572398127663	0.203762264923303
1050	chr1--17446663	chr1:17439588-17439774;-	0.602809373084521	1.75191077748964	0.082982485252811	0.58234533372718
1051	chr1--1724543	chr1:1746063-1746086;-	0.809369581202067	6.73884307577996	1.1832859047082e-09	8.9294812277047e-07
1052	chr1--174791810	chr1:174799540-174800037;+	-1.71523955792973	-1.72741484844779	0.0873091238858101	0.592307507190386
1053	chr1--174822675	chr1:174800110-174800218;+	-0.147608909402857	-1.61678621951819	0.109205932086325	0.632454019128498
1054	chr1--174882677	chr1:174874384-174874523;+	-3.12115045800826	-2.44935809255661	0.0161241919829285	0.305092312717073
1055	chr1--174939750	chr1:174964662-174964847;+	-0.608807059019323	-2.08718499493749	0.0395207540099977	0.450689057169539
1056	chr1--174982612	chr1:174999377-174999601;+	0.216394159438425	1.13054280240745	0.261064167223178	0.791887986295619
1057	chr1--174982612	chr1:174999693-174999804;+	0.0623718726304914	1.91128258050827	0.0589512243136989	0.520233670037541
1058	chr1--174981151	chr1:174999868-175000573;+	16.847273236249	1.06473774645492	0.289665341076716	0.80893488840763
1059	chr1--174982612	chr1:175004651-175004737;+	0.0676153399981738	1.41639424656307	0.159896798345949	0.70375407296759
1060	chr1--175014497	chr1:175023399-175023551;-	6.787914532952	2.13357934738122	0.0354262076650791	0.431526896934152
1061	chr1--175188702	chr1:175192679-175193146;-	4.84818291744655	2.80804180518452	0.00603818028177081	0.181762065800044
1062	chr1--17553103	chr1:17539683-17539850;+	-0.157197832469205	-2.44950622384021	0.0161179609417452	0.305016376250234
1063	chr1--176220005	chr1:176206611-176206739;-	0.0617895922125773	0.898704159355603	0.371058860108127	0.850819221444337
1064	chr1--176220827	chr1:176207047-176207297;-	-0.93103868389827	-3.32950714320596	0.00123520591108545	0.0688165206529997
1065	chr1--176218026	chr1:176207455-176207549;-	0.0963988423839195	2.13944462065053	0.0349356975725614	0.428999448984875
1066	chr1--176218228	chr1:176207632-176207775;+	-0.150506522257834	-1.7437168840732	0.0844096771415267	0.585725710395899
1067	chr1--1755523	chr1:1765269-1765450;-	0.308490171474912	1.92933581238752	0.05664213092658	0.513187051515709
1068	chr1--1761862	chr1:1778295-1778565;-	-8.98039685333577	-3.48239747234419	0.00074988644254587	0.0494537187252689
1069	chr1--1774334	chr1:1778703-1779040;-	-0.915297299774284	-1.59207495582808	0.114655454805715	0.641186038682573
1070	chr1--1779975	chr1:1779924-1780208;-	7.50627729505829	1.48449176253586	0.140954668438477	0.679554047357932
1071	chr1--1762664	chr1:1780296-1780561;-	0.156658104103714	1.7207725258765	0.0885136893461312	0.594532909367239
1072	chr1--178539480	chr1:178542701-178542834;+	0.207002027074168	2.24099807491067	0.0273306635645315	0.387702709811842
1073	chr1--178736976	chr1:178724982-178725341;+	2.07431414170051	1.96615121680586	0.0521695646768532	0.49839454040545
1074	chr1--178737440	chr1:178726276-178726405;-	-0.212988208539468	-1.9897415365078	0.0494642836176469	0.489607323990234
1075	chr1--179003078	chr1:179025818-179026166;+	-0.235171885817653	-1.71603135437651	0.0893817812451525	0.596157789421248
1076	chr1--179093323	chr1:179081438-179081702;+	-0.407697995934141	-2.75179224156016	0.0070864681892909	0.198520329008068
1077	chr1--179093323	chr1:179081768-179082715;+	-31.4697882551752	-2.22921087851256	0.0281317800097957	0.392652270154522
1078	chr1--179128071	chr1:179143010-179143114;-	0.076554457922781	0.851385117393232	0.396674216703263	0.861825093911924
1079	chr1--179208082	chr1:179229672-179229710;-	0.165582627037359	1.57295215144961	0.119019991948395	0.648140082027674
1080	chr1--179296377	chr1:179293681-179293907;+	-7.20014638890848	-2.13058783604135	0.035678676866191	0.432737622053174
1081	chr1--179366839	chr1:179365951-179366091;+	0.141024622721311	3.48910204272066	0.000733406035436579	0.0487479748719363
1082	chr1--179842058	chr1:179865739-179865855;-	0.150429145623074	3.68726811520934	0.000375547852641409	0.0306934703438399
1083	chr1--179886265	chr1:179877701-179877843;-	5.43873029433194	2.36176515321091	0.0202076140681424	0.338965562934873
1084	chr1--179870348	chr1:179881855-179882117;+	0.268256472902665	2.406480047236	0.0180207992632954	0.321521403809945
1085	chr1--179895471	chr1:179882130-179882785;-	-0.593824221722633	-2.17431446927204	0.0321394483376766	0.414888921266025
1086	chr1--179880717	chr1:179882183-179882397;+	-0.155851524119558	-1.47775448722429	0.142746874194741	0.681944312526365
1087	chr1--179886265	chr1:179882584-179883027;+	15.3741404050616	2.46296454008475	0.015560738116123	0.300590758065416
1088	chr1--179870348	chr1:179882910-179883070;-	0.0922664985437907	1.82413146423839	0.0712431262711913	0.554695699386052
1089	chr1--179872618	chr1:179883104-179883221;+	0.0956641753262751	2.22414283765331	0.0284825005339908	0.394771473083931
1090	chr1--179870348	chr1:179883291-179883421;+	0.101533511811196	2.97444471802742	0.00371231258172812	0.13752779203399
1091	chr1--179867193	chr1:179883958-179884097;+	-0.235808318040947	-1.28754203564968	0.201000769460743	0.745400327670651
1092	chr1--179933570	chr1:179954330-179954825;-	0.416488975242289	1.67413455246088	0.0973593216668865	0.611378996811339
1093	chr1--179951256	chr1:179954565-179955357;+	2.89761418707711	1.94053765785889	0.0552481564793917	0.50878134398469
1094	chr1--180170496	chr1:180154334-180154335;+	-0.211213282106598	-2.35644011915397	0.0204831163410898	0.341485666396072
1095	chr1--180156237	chr1:180154797-180155120;+	8.69182482010632	2.73140704592	0.00750563271518179	0.205428000108987
1096	chr1--1801780	chr1:1804430-1804586;-	0.131574872630233	0.976688751711783	0.33117805536835	0.832175324809475
1097	chr1--180508231	chr1:180502078-180503009;-	-2.60047026539988	-2.07887699588259	0.0402955310362871	0.454148522403341
1098	chr1--180611527	chr1:180631947-180632248;+	13.0374189685846	3.62599330341105	0.000463080234256927	0.0355423835514521
1099	chr1--1814717	chr1:1806507-1806545;-	-0.0454968193077826	-1.20185208761717	0.232377235689719	0.771578487239278
1100	chr1--180886367	chr1:180863811-180863853;+	0.0893458226308476	2.75203198553138	0.00708166809764454	0.198434596180282
1101	chr1--180909027	chr1:180913168-180913240;+	0.286815208776708	3.20904503875536	0.00181104611035747	0.0876722896002445
1102	chr1--181012650	chr1:181022674-181023000;-	5.05385220971503	3.26228428078286	0.00153103464339106	0.0792124178231257
1103	chr1--181011146	chr1:181033922-181034053;+	7.17569708851186	1.70244369915593	0.0919082714420977	0.601229679081421
1104	chr1--181108155	chr1:181088555-181088557;+	-0.363140035550075	-2.09938843072861	0.0384060030332993	0.445767763613702
1105	chr1--181098614	chr1:181088662-181090407;+	-16.970068752403	-2.98926998832271	0.00355158340380424	0.134270715903719
1106	chr1--181470751	chr1:181482521-181483757;+	63.0572693627367	5.24948837366096	9.1321441682801e-07	0.000267710319719986
1107	chr1--182311072	chr1:182336009-182336026;+	-0.116486921775742	-2.63287070568508	0.00986785184899955	0.238720940571931
1108	chr1--182364372	chr1:182385784-182385886;-	0.1512723178353	1.92879791589412	0.056709809029684	0.513434139137115
1109	chr1--182374743	chr1:182391267-182391604;-	1.38239668891585	2.60772198688516	0.0105698970685748	0.247587928131029
1110	chr1--182392208	chr1:182391707-182391982;-	15.6603516507508	4.10618687764209	8.45446837610155e-05	0.010315936566995
1111	chr1--182416789	chr1:182392135-182392232;-	0.106874717981541	2.16859353260118	0.032584409460918	0.416996787621925
1112	chr1--1811084	chr1:1825418-1825504;-	0.176903350922138	1.36390093847652	0.175788152827048	0.72108320684993
1113	chr1--182571896	chr1:182589189-182589285;-	1.11191670279477	2.62009586186095	0.0102190191635525	0.243022006702971
1114	chr1--182589002	chr1:182604088-182604452;-	4.09650529924464	3.89554489860934	0.000181199235842001	0.0183058812382897
1115	chr1--182796904	chr1:182789711-182789780;+	0.957058320036113	1.72777357384635	0.0872444543491095	0.592095939086913
1116	chr1--182829789	chr1:182839284-182839464;+	-1.70114755419027	-1.44420135412606	0.151938163113708	0.693928208839814
1117	chr1--182828946	chr1:182839575-182839745;+	-0.0698078483588268	-1.47708523376323	0.142925870289984	0.682197188689355
1118	chr1--183005193	chr1:183022468-183022876;+	-1.39533765213796	-3.18902304830776	0.00192820688118724	0.0914528292453253
1119	chr1--183005967	chr1:183023177-183023339;+	-1.65478405824897	-2.8880059024187	0.00479094698975871	0.159654236749823
1120	chr1--183005193	chr1:183023413-183023685;+	-0.789137909029623	-3.36866793238409	0.00108852165625738	0.0633397513403804
1121	chr1--183186170	chr1:183186220-183186282;+	0.426178008009424	5.69845889298579	1.32498393618431e-07	5.01452457924308e-05
1122	chr1--183235869	chr1:183239385-183239475;+	-0.118475464269517	-2.08347450723178	0.0398651806588389	0.452157811134824
1123	chr1--183258626	chr1:183278627-183278957;-	0.694562518761577	1.98907707005001	0.0495388148398792	0.489895727420532
1124	chr1--183286097	chr1:183279038-183279181;-	-0.0700084974365807	-1.46799023206932	0.145375764792497	0.685200513615189
1125	chr1--183456751	chr1:183471184-183471513;+	0.261632921987145	2.28929861777978	0.0242530676610951	0.369422960840445
1126	chr1--183450846	chr1:183471865-183472622;+	2.85415885202684	1.93795327766504	0.0555671568431599	0.509943467231785
1127	chr1--183455912	chr1:183472147-183472321;-	-0.0962778376575372	-1.90566823574951	0.059685311165234	0.52277624763605
1128	chr1--183488261	chr1:183472729-183473088;-	-0.176388156916575	-1.40507982738981	0.163225269290878	0.70744384035245
1129	chr1--183585314	chr1:183590215-183590795;-	-18.2478498234134	-3.16778475769211	0.00206018540845558	0.0953964027454012
1130	chr1--183594322	chr1:183590880-183590968;-	-1.78036578918813	-6.17092135790039	1.61423691885113e-08	8.27466989739563e-06
1131	chr1--183633173	chr1:183635538-183635963;-	-22.8251155893803	-1.78071202500499	0.0781227325487986	0.571126284842523
1132	chr1--183611902	chr1:183635981-183636177;+	-0.351739334828882	-1.93612419903088	0.055793868120764	0.510613998210163
1133	chr1--183616999	chr1:183636269-183636386;-	-0.0917133174925987	-2.35589062508671	0.0205117341351957	0.341772194455501
1134	chr1--183672221	chr1:183653236-183653293;-	0.135343066976735	2.8847611951266	0.00483655591247653	0.160491643784231
1135	chr1--183828836	chr1:183805038-183805328;+	-5.16294053792335	-3.20816881135005	0.00181603124512015	0.0878718901116409
1136	chr1--1844830	chr1:1839212-1839242;-	-0.0707207334709554	-1.61803241212701	0.108936717679719	0.631987613966873
1137	chr1--184045459	chr1:184037700-184037765;-	-0.165737308801995	-2.68994615121591	0.00842857703831877	0.219316980435486
1138	chr1--184045458	chr1:184051603-184051843;+	1.73699871888689	2.15995811261751	0.0332661999042318	0.4206039479208
1139	chr1--184406491	chr1:184386941-184387148;+	-0.175525318020868	-1.35638044908441	0.178159604967705	0.723151909027908
1140	chr1--184760628	chr1:184754595-184754669;-	0.225345880969748	2.25788586235287	0.0262177465914448	0.381251129951302
1141	chr1--184779094	chr1:184754758-184754903;-	-2.12749512511539	-3.71052989927491	0.000346629852335375	0.029094449062894
1142	chr1--184969377	chr1:184974322-184974776;-	-4.194069131686	-2.46497095412802	0.0154791566329595	0.299952224470911
1143	chr1--185059944	chr1:185045302-185045626;+	0.49221281476855	1.1598841018628	0.248972579098711	0.783673067123894
1144	chr1--18512900	chr1:18513090-18513100;+	-0.139396797269555	-3.20092515025186	0.00185773600280362	0.0891780575652465
1145	chr1--185131125	chr1:185156103-185156260;+	0.173936862185902	2.08888210098775	0.039364076836075	0.449972028123015
1146	chr1--185171530	chr1:185156611-185157090;-	-7.40002598697024	-2.19205621526634	0.0307930046734096	0.407947681962132
1147	chr1--185140874	chr1:185157112-185157307;+	-0.295921021458219	-1.83152123859818	0.0701240117492965	0.552450985908784
1148	chr1--185144269	chr1:185157427-185157593;+	-0.403308128197869	-2.26840242428562	0.0255449736018024	0.377576384524081
1149	chr1--185168332	chr1:185171674-185171683;-	-0.0933518658187419	-1.71545603486645	0.0894875924438284	0.596369017807307
1150	chr1--185295332	chr1:185316977-185317238;+	0.111813040073764	2.25681765496117	0.0262869452284693	0.381767366060504
1151	chr1--185304214	chr1:185317016-185317404;-	19.7224282262009	2.00242704245087	0.0480596076271803	0.484843915962056
1152	chr1--186324625	chr1:186326132-186326229;-	0.0976174120208252	2.36878540678572	0.0198494266701087	0.335803841009371
1153	chr1--186399649	chr1:186374900-186375514;-	-8.91360252151542	-1.63047619609272	0.106277638545948	0.627555645767526
1154	chr1--186385014	chr1:186375396-186375572;+	-0.147039658805453	-2.5915345825571	0.0110453344550027	0.253228630378547
1155	chr1--186378054	chr1:186375579-186375784;-	0.600637402846324	1.36858775539532	0.174322389396305	0.71936282677303
1156	chr1--186366319	chr1:186375744-186375968;+	-1.13538867564613	-2.8903036797138	0.00475888794695288	0.159055084723895
1157	chr1--186703109	chr1:186680302-186680582;-	-1.63139448989859	-2.60561556510375	0.0106307000745667	0.248371997278078
1158	chr1--186807053	chr1:186828928-186829013;+	0.810937641331262	2.34195415965803	0.0212494856675068	0.347697638168355
1159	chr1--18880127	chr1:18902517-18902613;-	-1.83706909746655	-1.92590207245262	0.0570753393974432	0.514493216594115
1160	chr1--18923049	chr1:18902737-18902857;-	0.30402119727799	2.12650860279999	0.0360254556447308	0.434460701707312
1161	chr1--1868514	chr1:1890389-1890495;-	0.383357610288392	2.5455298306648	0.0125036661817041	0.26968219233898
1162	chr1--1878651	chr1:1890840-1891182;-	7.51770120302501	1.55923715526876	0.122230949690658	0.65333227379905
1163	chr1--1915022	chr1:1891156-1891256;+	0.194446915748879	2.19789786567287	0.0303605697585557	0.405440560404372
1164	chr1--1869595	chr1:1891524-1891621;+	0.126010542305301	2.45655569197513	0.015823904089845	0.302429077017943
1165	chr1--1912983	chr1:1891627-1891766;-	0.0934902282729674	1.62104465944872	0.108288184901497	0.631091700041363
1166	chr1--18942865	chr1:18955665-18955874;-	-0.189986050438654	-1.31879221234485	0.190375959872396	0.735253142344312
1167	chr1--18933903	chr1:18956089-18956307;-	0.108123320529365	1.65289825777201	0.101618446488666	0.619072528051106
1168	chr1--18972746	chr1:18956434-18956718;-	10.0662537728908	1.68011465619134	0.0961864658931842	0.609326016372833
1169	chr1--19143236	chr1:19128261-19128315;-	0.133625630210471	3.5696618848353	0.00056031767626829	0.0403158160999754
1170	chr1--19166875	chr1:19168050-19168181;-	-0.144912750930714	-3.20211605883074	0.00185081862172084	0.0890071058847046
1171	chr1--1919773	chr1:1919250-1919330;-	-0.198812325542358	-2.8575225551657	0.00523545941047387	0.167910855754033
1172	chr1--19193052	chr1:19210030-19210490;-	36.9048670389773	2.27138962070138	0.0253566619452706	0.376553377386762
1173	chr1--19226620	chr1:19210331-19210670;+	1.46640955363473	2.40649315463893	0.0180201903733513	0.321513494946653
1174	chr1--19274726	chr1:19251445-19251565;-	5.7262251162293	3.37793081080523	0.00105630315743943	0.0621898936127034
1175	chr1--19248759	chr1:19251520-19251699;+	-1.53569450043012	-3.27464580091214	0.00147208693279663	0.0773232024939674
1176	chr1--192516340	chr1:192517170-192517311;+	0.215235431222193	1.57790690354858	0.117876630729868	0.64618560103998
1177	chr1--19243652	chr1:19251767-19252019;+	4.44965425056422	3.08352527928209	0.00267114992057026	0.112666909336993
1178	chr1--192562261	chr1:192575638-192576525;+	-469.708454589746	-1.84240203785512	0.0685029128818448	0.547985451078491
1179	chr1--192634400	chr1:192636115-192636282;+	3.18750148421273	2.34827530556437	0.0209120038694051	0.34506788493634
1180	chr1--192791243	chr1:192808979-192809184;+	-55.7141135214409	-3.04560319013127	0.00299770902150859	0.121056811767373
1181	chr1--193058991	chr1:193058582-193058954;+	0.674521828915712	2.01244449201564	0.0469745551118672	0.481024411984822
1182	chr1--193071873	chr1:193059134-193059577;-	-1.47626811936451	-1.3352918055811	0.18493846403415	0.730130592010355
1183	chr1--193076217	chr1:193059334-193059760;+	-2.46579780268148	-1.34690663548656	0.181181325544111	0.726348421213055
1184	chr1--193042623	chr1:193059966-193060195;+	0.138213964452805	2.87539436124117	0.00497046756947106	0.162930378561427
1185	chr1--193041493	chr1:193060002-193060093;-	0.0986224899100039	2.42736474592069	0.0170735326319299	0.313602147159721
1186	chr1--193108716	chr1:193105314-193105473;-	-1.01416471853814	-2.02251094766888	0.0459053495840477	0.477431534772774
1187	chr1--19292107	chr1:19311979-19312190;-	1.86022845502794	2.54774815944909	0.0124295540383332	0.268942012815016
1188	chr1--193117466	chr1:193121766-193122287;+	-4.67924279467981	-2.04925480520827	0.0431653834172001	0.466338971580743
1189	chr1--19321847	chr1:19312189-19312353;+	2.96964556801069	3.41381592082506	0.000939753939470455	0.0572875017856676
1190	chr1--193117834	chr1:193122425-193122536;+	-0.058729711532786	-1.70091509047598	0.0921961128453803	0.601876433471204
1191	chr1--19297460	chr1:19312716-19312844;-	0.248709509131966	2.39179267463476	0.0187146943354002	0.327102470904431
1192	chr1--19310500	chr1:19317640-19317663;+	0.0853542310941773	3.16849978148369	0.00205560848030519	0.0952351101450764
1193	chr1--19405379	chr1:19419684-19419752;-	-0.381680065982517	-2.13250672333543	0.0355165533809035	0.432010512402438
1194	chr1--19482572	chr1:19485063-19485333;-	-0.15417435263802	-2.07482731073877	0.0406779107794874	0.455897749283043
1195	chr1--19474774	chr1:19485400-19485724;-	57.1538270481398	2.70061216847789	0.00818177661569453	0.215626839843914
1196	chr1--19471661	chr1:19485836-19486034;-	0.133921374187732	1.97099900354771	0.0516035946512608	0.496319758708461
1197	chr1--19574606	chr1:19596461-19596922;-	-0.622190408368731	-1.8984001479938	0.0606470530476782	0.525690382943432
1198	chr1--19572806	chr1:19596886-19597378;+	3.19990344237804	1.9705846399277	0.0516517660018969	0.496400910307717
1199	chr1--19578660	chr1:19597331-19597732;-	0.878377083586814	1.22146966968992	0.22489938552166	0.765558604784845
1200	chr1--19592177	chr1:19608088-19608100;+	-1.4596829377132	-1.50615620349763	0.135310555220329	0.672036219150903
1201	chr1--19647882	chr1:19644210-19644381;+	0.808640618938955	3.00150112559895	0.0034238457637444	0.131241711273533
1202	chr1--19669953	chr1:19664695-19664939;+	3.6591451376522	2.65303833384132	0.00933564803687024	0.231910858928481
1203	chr1--197123968	chr1:197146276-197146734;-	5.71636520399739	2.27287665033594	0.0252633758703208	0.375971490141281
1204	chr1--197225931	chr1:197201125-197201472;-	2.68057447452374	2.68083858122717	0.00864464813189033	0.222422803460976
1205	chr1--197756078	chr1:197775029-197775851;-	-4.89294639918301	-1.83576904257645	0.0694873783298059	0.550837812477732
1206	chr1--197761435	chr1:197776506-197776544;-	0.0837598022071838	1.64577627791668	0.10308011779325	0.621818274877321
1207	chr1--19801684	chr1:19799234-19799409;-	0.166511607317356	1.92793052117065	0.0568190885465997	0.513777970375057
1208	chr1--19805479	chr1:19799557-19800121;-	-1.93765311738807	-1.84166208721664	0.0686121557307555	0.54829008155915
1209	chr1--19814790	chr1:19800184-19800503;-	-0.380910257995133	-2.51539180562964	0.0135506665034928	0.281448484898642
1210	chr1--198146554	chr1:198156957-198157143;+	1.06556025960298	1.9668031582819	0.0520931461797328	0.498192385739859
1211	chr1--198583200	chr1:198598782-198598906;-	-0.982797814634405	-2.45834256004329	0.0157501332611004	0.30193271426488
1212	chr1--198652957	chr1:198638411-198638786;+	1.58908927367355	2.97269076794882	0.0037317661147788	0.13795560560272
1213	chr1--198630725	chr1:198638931-198639344;+	81.105247732733	2.81132320213467	0.00598164465848181	0.180919838576186
1214	chr1--198705809	chr1:198696708-198696886;+	1.99613809335512	3.42863048459192	0.000895260748215284	0.0554976520101051
1215	chr1--19875286	chr1:19882355-19882509;+	-0.884827282466702	-2.91025403870471	0.00448871407028868	0.154224648407488
1216	chr1--198914940	chr1:198937258-198937479;-	-1.78747076384742	-2.30944386788775	0.0230624054770356	0.361298453266987
1217	chr1--200384758	chr1:200374096-200374142;-	-0.114451763354553	-1.23336275717909	0.220451834736757	0.761675341618374
1218	chr1--200385864	chr1:200409915-200410147;-	4.17263361882007	3.33353553444407	0.00121930219632567	0.0682248180781878
1219	chr1--200393040	chr1:200411656-200411698;+	0.19455399035148	1.94663857152205	0.0545012413288606	0.506245283969431
1220	chr1--200393040	chr1:200411801-200411883;+	0.216459929251767	2.148777596176	0.0341673265392009	0.425142350980946
1221	chr1--200506107	chr1:200483578-200483662;-	-0.0641762319470908	-1.56969209398475	0.119777087998185	0.649269876645918
1222	chr1--200623579	chr1:200620550-200620830;-	-2.96155342238215	-2.62300614710877	0.0101380390396411	0.242079587305559
1223	chr1--200655357	chr1:200654754-200654881;-	0.135036760822271	1.58391321061496	0.11650236750741	0.644288574862331
1224	chr1--200660007	chr1:200669302-200669568;-	-0.106733816499415	-2.90665105603402	0.00453643773753656	0.154900112550693
1225	chr1--200686144	chr1:200669446-200669682;+	-0.979457404412298	-4.3286722295349	3.68131634904021e-05	0.00548298861000469
1226	chr1--200660656	chr1:200669670-200670026;-	-0.771443557239287	-2.38364116303546	0.0191099646209991	0.33035287898484
1227	chr1--200737508	chr1:200738856-200739234;+	-1.14756831640094	-1.40984526547228	0.161816962924313	0.705782935587402
1228	chr1--200751229	chr1:200739478-200739710;+	-0.515479029968627	-2.58664635340278	0.0111926525292532	0.25475998691213
1229	chr1--200862687	chr1:200872910-200873010;+	0.363061015736505	2.06916003445799	0.0412182690430012	0.457945072955543
1230	chr1--200866426	chr1:200890969-200891255;+	-0.33229980452274	-1.96976895236673	0.0517467044654628	0.496791264115603
1231	chr1--200905203	chr1:200891497-200891672;+	-0.519917331071119	-2.26012680789439	0.0260730971829563	0.380268243166213
1232	chr1--200914418	chr1:200907678-200907867;+	1.66591150666501	1.86129983778318	0.0657617688148117	0.540846591532451
1233	chr1--200894323	chr1:200911455-200911498;+	0.137670346999816	1.86035497686638	0.0658966074988389	0.541078155702903
1234	chr1--201007365	chr1:201023366-201023789;-	-3.81857555012443	-2.77983036624093	0.00654478675051462	0.190082836898773
1235	chr1--201134866	chr1:201154206-201154286;-	-0.481856197981668	-2.86531956100635	0.00511829527665592	0.165755368234569
1236	chr1--201172655	chr1:201154386-201154558;-	-9.19162856446657	-3.24354847279368	0.00162460227511453	0.082217751899205
1237	chr1--201189446	chr1:201171407-201171652;-	0.832774513681334	2.77601977675176	0.0066161150889152	0.191035913965332
1238	chr1--20110062	chr1:20119513-20119631;-	-1.52829868234061	-2.27655365915158	0.0250339996531938	0.374777532165829
1239	chr1--20125527	chr1:20139306-20139386;+	-0.683522718215697	-3.38332215090952	0.0010379655659271	0.0614403221337405
1240	chr1--201392581	chr1:201399293-201399451;-	4.0718644764481	2.34723419570977	0.0209672595954082	0.345577475391173
1241	chr1--201392581	chr1:201399382-201399531;+	0.237943410267176	3.22275840775518	0.00173467200097445	0.0853830621495691
1242	chr1--201414487	chr1:201421703-201421805;-	5.10857450031045	4.31833275606233	3.82854988326415e-05	0.0056575535124108
1243	chr1--201440268	chr1:201421913-201422168;-	0.278433213603499	2.01266256460499	0.0469511690158224	0.480966784650083
1244	chr1--201450780	chr1:201468677-201469509;-	2.66164288779943	2.31126579631819	0.022957308149729	0.36039297334513
1245	chr1--201490493	chr1:201496220-201496306;-	0.217591045925696	2.47006117890451	0.0152738990606016	0.297939382888345
1246	chr1--201494831	chr1:201507070-201507408;-	-14.0230400971559	-2.37766904869385	0.0194042420283366	0.332667235539594
1247	chr1--201509697	chr1:201507178-201507317;+	0.732413838689013	3.31926603756855	0.00127651720582071	0.0703740297441193
1248	chr1--20173449	chr1:20175071-20175135;-	0.109297272499177	2.192355145649	0.030770746302075	0.407792185925813
1249	chr1--201847444	chr1:201829108-201829326;+	10.2684016461153	2.58588686554747	0.0112156998585554	0.254974420965803
1250	chr1--201827425	chr1:201829525-201829594;-	0.410161035732665	2.58294998390563	0.0113052254585432	0.256070137821323
1251	chr1--20172540	chr1:20186086-20186179;+	0.186787719486921	2.59447095471579	0.0109576835072659	0.252267465226467
1252	chr1--201871670	chr1:201888859-201889019;+	-2.13445072187446	-1.91988840447159	0.0578407818376953	0.516676897961867
1253	chr1--201941481	chr1:201955460-201955556;+	-1.11628033818657	-1.81620407764759	0.0724601479964578	0.55761453922174
1254	chr1--201978644	chr1:201982561-201983155;+	10.0010432827336	3.39027957392025	0.00101474322597991	0.0605058493550072
1255	chr1--201981821	chr1:201983313-201983406;+	1.31204430460759	5.54313975207752	2.6052338477879e-07	9.10092156660783e-05
1256	chr1--202017801	chr1:201996149-201996237;+	0.312362762210194	2.73652020151313	0.00739842471323341	0.203646730211726
1257	chr1--201980662	chr1:202001378-202001467;+	0.225464676832335	2.50020870499614	0.0141073757900266	0.286882793081799
1258	chr1--202028813	chr1:202010304-202010461;-	-0.386738662529294	-2.49052584550765	0.0144730316632127	0.290397232953428
1259	chr1--201987954	chr1:202010499-202010675;+	3.5926986535175	2.55312550966793	0.0122515393632879	0.266887442750448
1260	chr1--202153980	chr1:202135481-202135831;-	1.85514257274097	4.46949684619894	2.14623624198978e-05	0.00367134797832043
1261	chr1--202153980	chr1:202137990-202138042;-	1.6133659129022	3.53434222540771	0.000630819955702425	0.0438727842822394
1262	chr1--202153712	chr1:202138365-202138453;-	0.256451239155617	2.88823797217754	0.00478770011829812	0.159573102811116
1263	chr1--202153980	chr1:202144472-202144839;-	26.0812772225872	4.66069692347315	1.01554818701372e-05	0.00199045852659527
1264	chr1--202153712	chr1:202159261-202159478;-	0.553759235272551	2.30807431322573	0.0231416869555433	0.361979721984917
1265	chr1--202160403	chr1:202159768-202160172;-	1.01396587517593	2.47788831674	0.014963025112559	0.295037604677632
1266	chr1--202161263	chr1:202160332-202160712;-	-8.4204515987982	-2.57688521017929	0.0114921415533011	0.258189934381185
1267	chr1--202322217	chr1:202335672-202335808;-	0.296511681807232	3.47312679596965	0.000773250633130598	0.050459910038092
1268	chr1--202318409	chr1:202341878-202342006;-	18.7867393065672	2.76092776144952	0.00690564171188625	0.195629873235255
1269	chr1--202329766	chr1:202348637-202349028;+	-1.01556032627763	-1.51623638211973	0.132745605764165	0.668347222659666
1270	chr1--202429673	chr1:202438353-202438365;+	-0.096835431659057	-1.69709737746606	0.0929182120626817	0.603127048098524
1271	chr1--202446285	chr1:202438776-202438788;+	-0.0976494810985997	-1.61670752428216	0.109222950502152	0.632459520984983
1272	chr1--202446285	chr1:202439326-202439345;+	-0.0590024225611065	-0.982452284620357	0.328346616592596	0.830787636729186
1273	chr1--202435149	chr1:202439459-202439478;+	0.117799446700193	1.9066885612842	0.0595513317581799	0.522304200396276
1274	chr1--202472954	chr1:202472150-202472157;-	-0.0661086516111696	-2.15893412780207	0.0333478629179726	0.420924289534912
1275	chr1--202772101	chr1:202767499-202767527;-	0.104546417238269	1.44637901377981	0.151328066824201	0.693208191586318
1276	chr1--202794722	chr1:202774640-202774733;-	0.081552948713359	1.25514243906078	0.21247383780722	0.755282502791858
1277	chr1--202790285	chr1:202807577-202807643;-	-0.0918781402418498	-2.24827105168198	0.0268463912174257	0.385429058081786
1278	chr1--202783784	chr1:202808124-202808524;-	4.45876272770332	2.51452469764965	0.0135819214696575	0.281612000483779
1279	chr1--202799397	chr1:202810700-202810823;-	-0.102049719091394	-1.34694185600228	0.181170020661512	0.726348421213055
1280	chr1--202811535	chr1:202810850-202811238;+	1.80007458853311	4.82236469456375	5.3217045770972e-06	0.00116777854976911
1281	chr1--202854649	chr1:202861729-202861787;+	0.261470329995794	3.38476085894194	0.00103312289389195	0.0612510912300299
1282	chr1--202867352	chr1:202888999-202889256;-	1.50301093794976	2.10605249752081	0.0378087963138212	0.443083771162692
1283	chr1--202945228	chr1:202926969-202927312;-	2.6970650572014	3.21431340080769	0.0017813409977316	0.0869427287592036
1284	chr1--202962711	chr1:202950927-202951165;-	-0.668515613753682	-2.83495416640294	0.0055885975192397	0.17420246367441
1285	chr1--202969650	chr1:202958202-202958392;-	11.2442384670556	1.89317707919631	0.0613462166796272	0.528036575271567
1286	chr1--202940475	chr1:202965393-202965462;-	0.0625578381323163	2.49187624678674	0.0144215319427949	0.289741227566965
1287	chr1--202982127	chr1:202966575-202967048;-	-0.241958321937664	-2.64426564845589	0.00956387044271699	0.234838438615041
1288	chr1--202982325	chr1:202967112-202967297;-	5.10822750158127	2.65210960677934	0.00935957324182309	0.232171807885818
1289	chr1--203001610	chr1:203007325-203007455;+	2.45246441000557	2.5989618913495	0.0108248425338246	0.250669426743931
1290	chr1--202988405	chr1:203007645-203007866;+	0.133617340658346	2.12977617680399	0.0357474452754398	0.43296330873422
1291	chr1--203030626	chr1:203026422-203026633;+	3.72693709086587	2.92088548916463	0.00435057406499369	0.151465864709866
1292	chr1--203187086	chr1:203175820-203175827;-	-1.45863822507281	-2.01276642850804	0.0469400341528461	0.48093795144863
1293	chr1--203199753	chr1:203186625-203186849;-	35.2330604553203	4.92997433418204	3.43867020082115e-06	0.000830061489997989
1294	chr1--203277875	chr1:203274404-203274514;-	0.187026315083039	3.22607961143267	0.00171663309886411	0.0848367368630882
1295	chr1--203291372	chr1:203287555-203287803;+	-0.605641776642382	-2.33498674612845	0.0216270453359562	0.350520636111253
1296	chr1--203322607	chr1:203305026-203305353;-	0.84746029833727	2.32261103294534	0.0223123195544	0.355747501920101
1297	chr1--203298326	chr1:203305429-203305785;+	19.7891631618989	2.39566164316343	0.0185296413127142	0.325687144251809
1298	chr1--203636507	chr1:203626586-203626621;+	0.173907004125796	3.53296306397716	0.000633736166694227	0.0440073141504643
1299	chr1--203622446	chr1:203626766-203626861;+	-0.696987936145235	-2.54863090790356	0.0124001723651159	0.268536522893494
1300	chr1--203667632	chr1:203657867-203657872;-	0.354777128208814	3.6670358547467	0.000402548370707951	0.0323192202306134
1301	chr1--203760987	chr1:203765113-203765198;+	0.30262107255527	2.5892262368178	0.0111146823694854	0.253793375680581
1302	chr1--203771675	chr1:203795437-203795641;+	15.7416436256727	2.85864366039062	0.00521846264021258	0.167547419385559
1303	chr1--203815972	chr1:203795753-203795760;+	-0.0755357857317498	-1.85842019426987	0.0661734375825974	0.54175514894911
1304	chr1--203805253	chr1:203795850-203796431;+	0.165371092871728	1.61039132785445	0.110595834113456	0.634676057022005
1305	chr1--203862563	chr1:203849709-203849810;+	0.343225700525389	2.75068382074316	0.00710869929423654	0.19890550383189
1306	chr1--203831002	chr1:203849897-203850000;+	0.11302597555228	2.43817421399213	0.0166008892545055	0.309452383900839
1307	chr1--203842205	chr1:203861563-203861667;+	5.133814195711	1.76481983900065	0.0807743527584457	0.577034404789624
1308	chr1--203882733	chr1:203861814-203861884;+	-0.112293828008091	-1.37528277504328	0.172244680957679	0.717088379442632
1309	chr1--204094672	chr1:204073107-204073154;+	0.114260497276534	2.57302554107715	0.0116125423329788	0.259473340762365
1310	chr1--204206600	chr1:204213878-204214068;-	-0.226677662538317	-1.8237338945709	0.0713037537314449	0.554847748915581
1311	chr1--204387951	chr1:204409987-204412046;-	19.3841043063564	1.79533704881091	0.0757465327984948	0.565462496012786
1312	chr1--204465799	chr1:204466978-204467257;-	0.802169926166974	3.61893177064337	0.000474328327890819	0.0361454848317337
1313	chr1--204480029	chr1:204494395-204495173;-	8.33119380012565	2.2572104821351	0.0262614792106361	0.381586267880176
1314	chr1--204497894	chr1:204495335-204495554;-	0.397734001771791	1.65785355233524	0.100611375182244	0.617018766688827
1315	chr1--204535359	chr1:204516335-204516822;+	-7.50230299033785	-1.53618688860773	0.127781971916392	0.661299078412439
1316	chr1--204501001	chr1:204525127-204525387;+	-0.350528043053399	-2.07090532881156	0.0410512060043153	0.45719896421564
1317	chr1--204549714	chr1:204525480-204525574;+	-0.541917166139738	-2.83144919039285	0.00564535973077918	0.175277545410923
1318	chr1--204539019	chr1:204542786-204542921;+	0.101744426372441	1.53524839945299	0.128012132769148	0.661667258646215
1319	chr1--20488909	chr1:20486199-20486324;-	-0.356467654568821	-2.506658517797	0.0138684268747681	0.284295671038864
1320	chr1--20488909	chr1:20507903-20508180;-	-1.99340279384002	-2.25105279030127	0.0266631677864354	0.384242913624471
1321	chr1--205105488	chr1:205121883-205122043;-	-2.49543294825299	-3.31113079940985	0.00131025316967195	0.0716081342963005
1322	chr1--205190135	chr1:205211541-205211739;-	0.296757282120195	1.78102684726697	0.0780709401023784	0.5709349899239
1323	chr1--205240925	chr1:205227899-205227995;+	0.348825910328135	2.23172958980851	0.0279588895791663	0.391528932348806
1324	chr1--205313547	chr1:205321732-205321818;-	-1.41000412774703	-2.32892290249187	0.0219604556303605	0.352887684066296
1325	chr1--205496345	chr1:205504550-205504765;+	0.47353629820232	2.88165763824274	0.00488055376647708	0.161329133005855
1326	chr1--205597224	chr1:205592016-205592312;+	0.573314149549218	2.33755835413133	0.0214870064671388	0.349472049259309
1327	chr1--205640282	chr1:205625555-205625573;+	0.757792825766907	2.64864178081118	0.00944940070936044	0.233345768538771
1328	chr1--205612248	chr1:205631652-205632050;-	-1.78385821701375	-1.64160116890869	0.103944856445678	0.623609739540424
1329	chr1--205668373	chr1:205680416-205680530;-	0.637306573244416	2.35804810804976	0.0203995749346777	0.340736930090731
1330	chr1--205703229	chr1:205719588-205719678;-	-0.0916992711042809	-2.13226566684963	0.0355368847067763	0.432061009341422
1331	chr1--205695846	chr1:205720523-205720654;-	0.229453578207375	1.99731994274575	0.0486209737288254	0.48656688423371
1332	chr1--205753830	chr1:205749887-205750051;-	-0.368389751672311	-2.04519937187655	0.043571621293219	0.468191749470337
1333	chr1--205769715	chr1:205750119-205750282;-	1.85257127538449	1.60669738712638	0.111405139591482	0.636042879373479
1334	chr1--205755174	chr1:205774900-205775487;-	2.93792176646462	4.04596370251417	0.00010539884695574	0.0122331952904355
1335	chr1--205823552	chr1:205812992-205813235;-	-0.450146702960239	-3.67464793089559	0.000392180567821315	0.0316938305715644
1336	chr1--205795512	chr1:205813718-205813784;-	-0.0675295342182435	-2.48683360197888	0.014614683150382	0.291850366195491
1337	chr1--205828905	chr1:205850112-205850194;-	-1.01214465563144	-3.85251278777778	0.000211081791286289	0.0204786413849922
1338	chr1--20587958	chr1:20589043-20589125;+	0.84718717597605	4.59478753266037	1.31701907713948e-05	0.0024665677050324
1339	chr1--206052274	chr1:206035169-206035257;+	0.999708063269105	1.50849010241586	0.134713250313099	0.671014471558507
1340	chr1--206052115	chr1:206050971-206051092;+	-0.133196325278227	-1.98637992501741	0.0498423286873879	0.490950444816076
1341	chr1--206049018	chr1:206051189-206051351;+	0.69000332647515	2.49530589844437	0.0142914737322685	0.28839322198406
1342	chr1--20644971	chr1:20633439-20633534;+	-2.36368620609571	-2.1393310620041	0.0349451382331056	0.42904224326881
1343	chr1--206486023	chr1:206470419-206470556;+	-2.91788444048105	-2.7683249853125	0.00676231821551831	0.193559871183268
1344	chr1--206503050	chr1:206506949-206507109;+	0.272486475294734	2.46866926703889	0.0153297831896607	0.298528371465205
1345	chr1--206520410	chr1:206507494-206507593;+	0.320202115665144	2.23167486691574	0.0279626359819808	0.391553487969352
1346	chr1--206536206	chr1:206557111-206557666;+	5.87708638019047	2.44260032960592	0.0164107493014224	0.307719085603851
1347	chr1--206578477	chr1:206583266-206583356;+	0.216552034183401	2.28095676047364	0.0247617400053393	0.372929264342748
1348	chr1--206584525	chr1:206584390-206584687;+	0.0818773670452136	1.5567739138993	0.122814863045903	0.653820645844449
1349	chr1--206615113	chr1:206599719-206599818;-	0.0855347784196546	2.12738807688964	0.0359504450532514	0.43406127738957
1350	chr1--206613930	chr1:206602978-206603200;-	0.486796628818971	2.43595207265873	0.0166970883330198	0.309965887378573
1351	chr1--206621262	chr1:206608328-206608331;-	0.211002590337709	2.53036672444519	0.0130209818220558	0.275474245331215
1352	chr1--206587354	chr1:206609411-206609798;-	0.684935449523347	2.02565857324987	0.0455753274680684	0.476141571893008
1353	chr1--20677832	chr1:20661175-20661606;-	-17.9767905539693	-2.19883558025856	0.0302916501779657	0.404970596066138
1354	chr1--206618206	chr1:206612311-206612556;-	5.60817087575999	2.2260877585046	0.0283474575722666	0.393989668894106
1355	chr1--206659314	chr1:206635494-206635627;+	0.419876425432769	2.27995212938855	0.0248236295656951	0.37340726628081
1356	chr1--206661832	chr1:206684870-206685487;+	5.49770529969185	2.23924558862959	0.0274484914797603	0.38841545771147
1357	chr1--206737951	chr1:206728707-206728825;+	-0.178359969715311	-1.78751839649252	0.0770093076184119	0.568580294822226
1358	chr1--206747477	chr1:206729032-206729075;+	-0.201684008289171	-1.88070946533727	0.0630425834253271	0.533072471152216
1359	chr1--206742464	chr1:206731147-206731264;+	0.12767865132376	2.49752107271324	0.014208030115872	0.28777372636685
1360	chr1--206793807	chr1:206770133-206770679;-	0.957940147529613	1.73939809446144	0.0851699946364631	0.587239304945139
1361	chr1--206749614	chr1:206770929-206771470;-	-0.798959941269532	-1.94971141853336	0.0541282936365572	0.505184526225793
1362	chr1--206776658	chr1:206772113-206772650;-	-2.9990240069293	-2.07749153557917	0.0404259992468779	0.45489380617911
1363	chr1--206898194	chr1:206904851-206905071;+	0.220446062870299	2.00778817614214	0.0474762784839208	0.482764858790136
1364	chr1--206909564	chr1:206907592-206907595;+	0.229050319092346	1.83094255883711	0.0702111156190971	0.552698893709229
1365	chr1--206928014	chr1:206909746-206909905;-	0.442613246502227	2.59510118398115	0.0109389531344577	0.25201343379263
1366	chr1--206906270	chr1:206910233-206910344;-	-0.317573155453374	-2.54541922112927	0.0125073719162135	0.269717353036074
1367	chr1--206936080	chr1:206921711-206922192;-	31.8733793966374	2.33037243766474	0.0218803449256315	0.352387674638911
1368	chr1--206929196	chr1:206923026-206923310;-	2.17769286568388	3.17265284886469	0.00202921112900042	0.0943672374094807
1369	chr1--206953029	chr1:206931713-206931960;-	-8.42186984338927	-2.43226853658864	0.0168576482512537	0.311406454545073
1370	chr1--206944230	chr1:206932238-206932419;-	0.3075988000789	2.5550236742906	0.0121892514543003	0.266219902802556
1371	chr1--207041310	chr1:207050944-207051084;-	-0.972143853252978	-2.09878438199559	0.0384605358289875	0.445958491175851
1372	chr1--207033452	chr1:207053010-207053096;+	0.10718411879276	1.50187416752886	0.13641184053101	0.673510553304275
1373	chr1--207076955	chr1:207053092-207053166;-	0.1190060689593	2.14198646234811	0.0347249604683785	0.427783552152941
1374	chr1--207076955	chr1:207053232-207053344;+	0.563355714018346	2.01092526962012	0.0471377528222179	0.481550241732002
1375	chr1--207076955	chr1:207089314-207089654;+	2.82118690949965	2.63613421702731	0.0097799101832058	0.237666126436785
1376	chr1--20717035	chr1:20732051-20732221;-	-0.225447946241568	-2.69195881357145	0.00838149476080989	0.218639407430566
1377	chr1--207311819	chr1:207321142-207321274;+	-0.114651264435454	-2.0491720055198	0.0431736449456071	0.466386553370918
1378	chr1--207340604	chr1:207321390-207322226;+	-48.2967278365022	-2.27582409193385	0.0250793647549718	0.374910425516136
1379	chr1--20708615	chr1:20732250-20732489;+	0.160261655391862	3.17618276334439	0.00200702331867567	0.0937836158197906
1380	chr1--207304124	chr1:207324566-207324721;+	0.0749900240137731	1.63374586980957	0.105587690495136	0.626382044430236
1381	chr1--207300825	chr1:207325619-207325695;+	0.111655130834919	1.866862426972	0.0649726208463914	0.53861547496328
1382	chr1--207348089	chr1:207326749-207326876;+	0.236264360055435	2.67383038453116	0.00881432301639362	0.224847184806119
1383	chr1--20711146	chr1:20733103-20733262;-	0.181678443428794	2.10570410508571	0.0378398179048325	0.443095077690604
1384	chr1--207323254	chr1:207336019-207336055;+	0.104844595367844	1.71829515274118	0.0889664227958218	0.595338027018063
1385	chr1--207323254	chr1:207336197-207336413;+	0.122402524013412	1.13976511138007	0.257219977511363	0.789151805691528
1386	chr1--207321334	chr1:207336690-207336989;+	-0.0964608833496162	-1.73547293359493	0.0858658845346288	0.588944820920224
1387	chr1--207431210	chr1:207454217-207454454;+	-17.901959629377	-1.80936885879274	0.0735233314200339	0.56019383101735
1388	chr1--207475149	chr1:207496137-207496286;+	-7.58133526854848	-2.56647449986718	0.0118195035756479	0.261848384454102
1389	chr1--207474828	chr1:207496413-207496521;+	-0.130720763498175	-2.91327466042371	0.00444906060356653	0.15358205346003
1390	chr1--20727394	chr1:20749794-20749924;-	-0.257437574038963	-2.16135325519165	0.0331552167238566	0.419967910661704
1391	chr1--207645814	chr1:207645089-207645286;+	-3.6641858931655	-2.5258863550496	0.0131774751337958	0.277264633691923
1392	chr1--207680542	chr1:207669061-207669114;+	-0.0748157421855416	-1.46048499617337	0.147421922508488	0.687895445449825
1393	chr1--207739063	chr1:207752007-207752287;+	14.0301403595623	1.41915278224015	0.15909325147825	0.703010418757147
1394	chr1--20777465	chr1:20779844-20779916;-	0.0756018114698884	1.4057644216896	0.163022379095657	0.707225302232375
1395	chr1--20797797	chr1:20780336-20780544;-	-0.0638158075482892	-1.92115447323631	0.05767891555719	0.516209974331903
1396	chr1--207808074	chr1:207822225-207822755;-	3.68335032939948	1.6523715025659	0.101725977359571	0.619321051821944
1397	chr1--207803738	chr1:207823663-207823803;-	0.251980751655387	2.70818767042863	0.00801049679576141	0.213251605892985
1398	chr1--20787923	chr1:20786558-20786820;-	-2.01954905823201	-1.87788416410174	0.0634324249534655	0.533992699415541
1399	chr1--207864161	chr1:207869002-207869254;-	2.55089731028314	2.48282853741592	0.014769738282127	0.293321943393883
1400	chr1--20764845	chr1:20787215-20787349;-	-9.637378432537	-2.25252717068693	0.0265665009726125	0.383523967166437
1401	chr1--20764691	chr1:20787458-20787566;-	-0.0829235030227552	-2.15287460705784	0.0338346854937226	0.423322507087866
1402	chr1--208246938	chr1:208244261-208244453;-	-0.541601894708365	-2.64854823516653	0.00945183461360287	0.233387014598506
1403	chr1--209257421	chr1:209268261-209268279;-	0.146626715837268	1.86881932343407	0.0646968950937972	0.537771975359193
1404	chr1--209622094	chr1:209607568-209607835;+	1.67992287927712	3.07666783444848	0.00272764164053577	0.114183442768104
1405	chr1--209660712	chr1:209651124-209651434;-	-1.1902376398884	-3.15553729297206	0.00214007151305261	0.0976982102577875
1406	chr1--209628174	chr1:209653065-209653163;-	-0.165507102320829	-2.81815575170584	0.0058654771708888	0.178710750631796
1407	chr1--209653572	chr1:209675146-209675282;-	0.15647230003896	2.96758896023749	0.00378888791110597	0.139136584955066
1408	chr1--209658199	chr1:209675221-209676119;+	18.997642357367	2.77932492864806	0.00655420718342129	0.190249971564465
1409	chr1--209679426	chr1:209675967-209676191;-	0.175547918542353	3.09057083362259	0.00261424111911107	0.111201742462495
1410	chr1--209699245	chr1:209724112-209724171;-	0.113429344765803	2.47030766517454	0.0152640218450221	0.297850213005082
1411	chr1--209777415	chr1:209755964-209756185;+	7.34070879403493	2.97316435556126	0.00372650417265025	0.137837436513954
1412	chr1--209748495	chr1:209758607-209758612;+	0.330983782586077	2.38891476215857	0.0188534081964437	0.32835021608658
1413	chr1--209785235	chr1:209768422-209768640;+	-2.76329144737081	-2.25544371644291	0.0263761848298048	0.382354529494912
1414	chr1--209807959	chr1:209784458-209784609;-	1.23394682925545	2.49437207856593	0.0143267812519239	0.288714860992823
1415	chr1--209785235	chr1:209806133-209806203;-	-0.165876255155588	-2.30111427051513	0.0235483193118467	0.365001113250304
1416	chr1--209846356	chr1:209827913-209828206;+	3.84870950001813	2.3528649966327	0.0206699448894586	0.343038949630026
1417	chr1--210331227	chr1:210328824-210329067;+	2.03616170738937	3.00257049172726	0.00341288203074759	0.131035100287814
1418	chr1--210331257	chr1:210329226-210329439;+	0.864097448141932	2.8863080583151	0.00481476303849146	0.160188118967897
1419	chr1--210380597	chr1:210374268-210374271;-	0.873611483164772	3.81562283961946	0.000240388019852927	0.022554196667609
1420	chr1--2102611	chr1:2104657-2104743;+	2.30142001620596	2.68273197399359	0.00859931891681261	0.221770966865864
1421	chr1--21057627	chr1:21050889-21050982;-	0.355181078387338	2.14934605015623	0.0341210041413397	0.424828217774617
1422	chr1--211259566	chr1:211259227-211259697;+	-0.706918506661078	-0.941079613334546	0.349026131648893	0.840750219030064
1423	chr1--211250786	chr1:211259827-211259984;+	0.19029380257819	1.87662639053718	0.0636066251156936	0.534469283800819
1424	chr1--211320231	chr1:211304065-211304121;+	-0.732756608895529	-0.817519934509354	0.415655733648256	0.869667600572093
1425	chr1--211301521	chr1:211326298-211326424;+	-0.199581398331413	-1.70556140099554	0.0913234723113378	0.600280157045378
1426	chr1--211344423	chr1:211326521-211326711;+	0.568967616101203	3.9535458286725	0.000147256212132729	0.0156885487627727
1427	chr1--211309563	chr1:211326772-211327016;+	2.86242914380593	2.44140708119275	0.0164618173917109	0.308127282774421
1428	chr1--211357854	chr1:211382756-211383046;+	1.09838256203304	2.37191700039598	0.0196914704255899	0.334733214231152
1429	chr1--211573694	chr1:211578712-211578856;-	0.107804254857642	3.33510087905264	0.00121317434113422	0.0680009026561675
1430	chr1--211580147	chr1:211578981-211579279;-	-6.86656993908469	-2.22383718557913	0.0285037741712202	0.394923051009543
1431	chr1--211688342	chr1:211675481-211675684;-	1.98878102167741	2.83977820140936	0.00551132858409376	0.172645907880932
1432	chr1--21196217	chr1:21176198-21176302;-	-0.127488493777332	-1.4388036528631	0.153458590968484	0.695688010705096
1433	chr1--21196215	chr1:21176621-21177362;-	-6.45429629545515	-1.46613059464092	0.145880688984774	0.685852413109851
1434	chr1--211809703	chr1:211829412-211829529;-	0.254165426764369	2.71657791980673	0.00782460640994984	0.210534105045312
1435	chr1--211847934	chr1:211830039-211830876;-	-6.74032484846846	-2.44400727729376	0.0163507170348714	0.307164106061035
1436	chr1--212052740	chr1:212035271-212035394;+	-0.0402440527742239	-1.36838970821605	0.174384138867661	0.719468506548276
1437	chr1--212037942	chr1:212035381-212035690;-	-1.86015805505851	-1.85755220987121	0.0662979452803789	0.542118883942047
1438	chr1--212052740	chr1:212035581-212035901;+	3.26138395349303	1.20451639125511	0.231351263177956	0.770762072771025
1439	chr1--212054409	chr1:212052045-212052050;-	0.171942947244084	2.40637577044017	0.01802564397884	0.321558219989551
1440	chr1--212250447	chr1:212234683-212234742;-	-0.249909660064875	-2.60956457236778	0.0105169676269114	0.246894766254068
1441	chr1--212265079	chr1:212285325-212285782;+	-17.3642472877237	-3.27119372747699	0.00148833126462291	0.0777946656731698
1442	chr1--212264378	chr1:212285867-212286609;+	0.207599332589299	1.02267107332618	0.309033577523168	0.820448091754976
1443	chr1--212428834	chr1:212414746-212414940;-	-1.42741187067558	-1.84267331321735	0.0684628994495562	0.547905955931215
1444	chr1--212441446	chr1:212432829-212433097;+	0.876478327514488	1.04628673146342	0.298055933673514	0.814220963647934
1445	chr1--212586060	chr1:212565331-212565413;+	0.338211423371373	2.53375054104746	0.0129038984266133	0.274241455625188
1446	chr1--212612821	chr1:212607611-212607827;+	0.105984419590989	2.96871812720659	0.00377617622284442	0.138819733477102
1447	chr1--212586450	chr1:212608569-212609015;+	28.864252304949	2.70153974570623	0.00816062699484981	0.215426048085066
1448	chr1--212620163	chr1:212614995-212615155;+	0.0953113032256754	2.00816244338379	0.04743578231277	0.482547958601148
1449	chr1--212652337	chr1:212665618-212665681;-	0.168766854566109	3.70036491433911	0.000358996250380752	0.0296591026653395
1450	chr1--212714448	chr1:212699701-212699996;-	0.397834979155909	2.02699737865113	0.0454355731804268	0.475579251354339
1451	chr1--212704943	chr1:212700058-212700118;-	0.0856990685520304	2.76506255340945	0.00682519082777562	0.194467070809666
1452	chr1--212688012	chr1:212700480-212700542;-	-0.112022204859679	-2.3125053096256	0.0228860489658513	0.359894481294384
1453	chr1--212790930	chr1:212791510-212791837;-	5.2686576496357	5.22066675632693	1.0310060593255e-06	0.000297391838195808
1454	chr1--212779643	chr1:212791815-212792076;+	-3.97953058699279	-6.36445437775441	6.68709223920285e-09	4.04437044217797e-06
1455	chr1--212768236	chr1:212792417-212792444;-	0.0821800217033114	3.07030114641812	0.00278108098909924	0.115584941359834
1456	chr1--212771535	chr1:212794656-212794813;+	0.380672193867554	2.57709677052277	0.0114855746615315	0.258121984002771
1457	chr1--212857816	chr1:212858073-212858178;-	0.603240868901508	8.21761502788084	9.81926665729056e-13	1.7025504281344e-09
1458	chr1--212858367	chr1:212858204-212858731;+	-2.3246847873228	-2.27464180721892	0.0251530337020524	0.375377704927384
1459	chr1--21311781	chr1:21290091-21290333;-	0.982123776582485	2.95679658851786	0.00391239198445207	0.141808846100796
1460	chr1--21311781	chr1:21290400-21290589;-	2.95350694851146	4.23599566542456	5.22152256004659e-05	0.00718270617003985
1461	chr1--21302199	chr1:21290658-21290868;-	1.34288205146218	2.48037564707537	0.0148654268568126	0.294219631161327
1462	chr1--21318691	chr1:21294229-21294526;-	-0.218975261607267	-1.7681129045373	0.0802188883602452	0.575757863263234
1463	chr1--212929082	chr1:212950465-212950900;+	3.34638639673143	1.82541183718369	0.0710481671576189	0.554234499422213
1464	chr1--212969114	chr1:212951280-212951870;+	0.416408947594028	2.21460458958176	0.0291529553114839	0.398878743918129
1465	chr1--213027575	chr1:213015311-213015524;-	2.44608187259608	2.04824891060221	0.0432658407945848	0.466840043897508
1466	chr1--213007021	chr1:213015673-213015901;-	1.29899911540618	3.39303205927454	0.00100569158550657	0.0601449809969468
1467	chr1--213032432	chr1:213051230-213051488;+	2.14861562450853	2.25631678182338	0.0263194470345157	0.381983430300869
1468	chr1--21357847	chr1:21345410-21345560;-	-7.29819144320792	-2.20758655434398	0.0296550311633892	0.401607386943819
1469	chr1--21384462	chr1:21397853-21397879;+	0.111804506833181	2.16635406931691	0.0327600436993653	0.417839594020358
1470	chr1--213981768	chr1:213987912-213988050;+	0.45761662000661	3.22632523034515	0.00171530601767918	0.0847863854061441
1471	chr1--214258326	chr1:214280918-214281402;+	-1.03179787792229	-2.3331548718584	0.0217272929712019	0.351216213823761
1472	chr1--21433346	chr1:21440087-21440212;+	-0.840308427311379	-3.95590088318731	0.000146015316848984	0.015629679074138
1473	chr1--214538512	chr1:214551335-214551398;-	0.204563131447351	3.45996974617456	0.000807589945976848	0.0519793809477173
1474	chr1--214545170	chr1:214551551-214551807;-	0.475255820036051	1.5080581735611	0.134823635672016	0.671151648458351
1475	chr1--214613292	chr1:214603124-214603314;+	3.92965500622306	2.02266453471124	0.0458891989776923	0.47735117692606
1476	chr1--215592206	chr1:215567144-215567429;+	-0.285486887271799	-1.73699573699623	0.0855953554049447	0.588346576460777
1477	chr1--215556161	chr1:215567542-215567968;+	0.156639841887166	1.32913604879333	0.186953305122467	0.731855034289252
1478	chr1--21657074	chr1:21669274-21669465;-	1.39672931579431	2.307474202603	0.023176502137318	0.362335581453062
1479	chr1--21708509	chr1:21729727-21729829;-	0.0368372012180445	1.20419035987618	0.231476635870379	0.770860872324712
1480	chr1--217622549	chr1:217631020-217631111;-	-1.86569186108629	-3.27388114976192	0.00147567076019004	0.0774729824814506
1481	chr1--217622549	chr1:217631345-217631429;+	-0.0904069514706884	-1.12241827582426	0.264484043962614	0.793931027915382
1482	chr1--21796274	chr1:21782247-21782327;-	0.126751133027573	2.63525440093819	0.00980354843185577	0.237947766909356
1483	chr1--21790579	chr1:21782457-21782729;-	0.228244761110157	2.12587294588967	0.0360797553447755	0.434757532165207
1484	chr1--21780382	chr1:21782835-21783409;-	5.82451311683147	2.63448901661314	0.00982415425809346	0.238186469315576
1485	chr1--21790579	chr1:21783493-21783685;-	0.556765644543421	2.88181979714335	0.00487824583162503	0.161329133005855
1486	chr1--218300144	chr1:218285246-218285385;+	3.99306205872196	3.46470932571667	0.000795057504067235	0.0514532753712092
1487	chr1--218340861	chr1:218345335-218345340;+	-0.421841484766627	-2.07983782380755	0.0402052633876819	0.453906715598853
1488	chr1--218364806	chr1:218345847-218346041;-	-0.141354152268103	-3.05405381839286	0.00292188701043615	0.119016498543738
1489	chr1--218371068	chr1:218346078-218346123;+	0.147343672685024	2.3029785423315	0.0234387884811045	0.364060994203508
1490	chr1--218339838	chr1:218346903-218346995;+	0.367905160145813	3.0075307809915	0.0033624496197735	0.129854617718961
1491	chr1--219195006	chr1:219173743-219174022;+	5.19333269106972	2.46533799113869	0.015464274214726	0.299803231943041
1492	chr1--219197261	chr1:219174087-219174275;+	-0.253604573369754	-1.38786238221444	0.168391741911101	0.713061442211439
1493	chr1--219197261	chr1:219174699-219174840;-	0.0671412532344065	2.08782956317087	0.0394611841327298	0.450410197101366
1494	chr1--219194620	chr1:219174848-219175030;+	-1.47540601631672	-2.39771061786702	0.0184322989119969	0.32481264602858
1495	chr1--21935732	chr1:21937237-21937346;-	-1.40072658967201	-1.97891014761974	0.0506911926523971	0.493733573436028
1496	chr1--2175324	chr1:2194025-2194137;-	0.146327482010039	2.5364177444146	0.0128122782006227	0.273062485737997
1497	chr1--2208044	chr1:2194586-2194800;-	-11.4530727822929	-3.32547501963758	0.00125131902938404	0.0693755805458844
1498	chr1--2205929	chr1:2195055-2195096;-	-0.205582966104822	-3.46625919923686	0.000790999243951097	0.0512424809792777
1499	chr1--219913028	chr1:219919466-219919474;-	16.6689968360464	2.03188108722021	0.0449288815648158	0.473916741362918
1500	chr1--220066106	chr1:220046381-220046679;-	-1.85094844048871	-2.60645691644604	0.010606376220774	0.248100617833029
1501	chr1--220066106	chr1:220089659-220089859;-	-3.34684567195857	-3.09722599783209	0.00256152142923194	0.109695138284402
1502	chr1--220100222	chr1:220094040-220094402;+	3.07476703921217	2.9085690697074	0.0045109746952043	0.154598510560256
1503	chr1--220208877	chr1:220220097-220220460;+	-1.30273430826786	-2.53495147546872	0.0128625729077932	0.273699654731975
1504	chr1--22032080	chr1:22024496-22024633;+	-0.110036963552496	-2.02078013257393	0.0460876916984949	0.47782299307197
1505	chr1--22020645	chr1:22024895-22025289;+	2.39535879811492	5.20413562510119	1.10513834754952e-06	0.000315336094873477
1506	chr1--22026834	chr1:22025380-22025485;-	0.246668740891388	2.68017885872373	0.00866049325998216	0.222668029814027
1507	chr1--22026834	chr1:22025481-22025585;+	-1.51895224051216	-4.84315775460562	4.89303106039487e-06	0.00109556180236277
1508	chr1--22026834	chr1:22025806-22025908;-	-0.313541634533078	-3.54277978248498	0.000613253117061293	0.0429516405779978
1509	chr1--220283623	chr1:220271865-220272586;-	11.7860512744953	2.58754396460021	0.0111654688109403	0.254459198822352
1510	chr1--22061503	chr1:22052546-22052771;+	-81.9231063562722	-1.81420191424674	0.0727702422590054	0.558100243431818
1511	chr1--220511010	chr1:220528079-220528277;+	-0.322496729795121	-2.07406870516003	0.0407498862432468	0.456277254378268
1512	chr1--22049695	chr1:22053174-22053257;-	0.107045716554783	2.45499843899676	0.0158884467948673	0.303098218787337
1513	chr1--22049959	chr1:22053277-22053572;+	0.210150709726458	2.19906274432683	0.0302749747674374	0.40490116585285
1514	chr1--220634413	chr1:220625766-220625768;+	-0.165271588542894	-2.07210985571817	0.0409362464227061	0.456858900323184
1515	chr1--220713693	chr1:220690287-220690662;+	5.66656474621452	4.72274593242872	7.93608746115277e-06	0.00164737268782131
1516	chr1--220755350	chr1:220748223-220748352;+	0.482390375699578	2.68018225418908	0.00866041164069038	0.222668029814027
1517	chr1--220793705	chr1:220786827-220786926;+	-0.109306064149149	-2.07832432982704	0.0403475318214953	0.454440475798595
1518	chr1--22146582	chr1:22142347-22142389;+	3.76537691450757	2.91254432107956	0.00445861853324154	0.153627308663248
1519	chr1--22164231	chr1:22143043-22143135;-	0.20401254404059	3.00377215092178	0.00340060069302065	0.130797257760043
1520	chr1--221729705	chr1:221706276-221706461;-	-0.305682425179852	-2.83848365343912	0.00553196728757256	0.17300280329513
1521	chr1--221736572	chr1:221712306-221712394;-	0.455489860401693	1.69722462931244	0.0928940690156918	0.603084937223266
1522	chr1--221763631	chr1:221738955-221739900;-	2.69013714615274	2.77551688271318	0.00662558132985887	0.191206307488326
1523	chr1--221751312	chr1:221741917-221742276;-	67.9572275686921	1.92030941445031	0.0577869134103952	0.516485642845853
1524	chr1--221731905	chr1:221742602-221743045;-	0.831684627673829	2.25827715277747	0.0261924387803817	0.381081349975937
1525	chr1--221821183	chr1:221840519-221840706;-	-0.105617996305503	-1.65309232236925	0.101578853665793	0.618957135171031
1526	chr1--222606241	chr1:222589747-222589960;-	-0.873295440122008	-2.33349925670516	0.0217084155344577	0.351074054717267
1527	chr1--222596251	chr1:222589851-222590043;+	-0.161183797624433	-1.73801669100324	0.0854143729498722	0.587788505673918
1528	chr1--222608203	chr1:222618050-222618140;+	0.684992853187548	1.8244357810389	0.0711967484270625	0.554592294268283
1529	chr1--222637883	chr1:222643805-222643930;+	0.0412308007711309	1.18312498621045	0.239681299205124	0.776986194803784
1530	chr1--222637575	chr1:222644248-222644563;+	-4.58684457324383	-2.50963370893107	0.0137594319463556	0.283263768870165
1531	chr1--222681993	chr1:222663994-222664125;+	0.0923237709785386	1.99860047336221	0.04847969663815	0.486230924438946
1532	chr1--222689650	chr1:222711467-222711656;+	0.59572485481578	1.98925625389385	0.049518706906704	0.489818037991312
1533	chr1--222721506	chr1:222711771-222711899;+	-0.142374554584346	-2.03587323763924	0.0445182928448547	0.472151415512282
1534	chr1--222714565	chr1:222712447-222712538;-	-2.5211851141634	-1.6270670986113	0.107000868268585	0.628992001487495
1535	chr1--222689483	chr1:222712517-222712897;+	-1.16215342012997	-1.56456183531722	0.120976261310047	0.651250423249844
1536	chr1--222736869	chr1:222713281-222713539;+	2.42026539857598	2.25063131801926	0.0266908579966248	0.384476782357711
1537	chr1--2226509	chr1:2228033-2228044;+	0.0998138088370085	2.0956856711958	0.0387413359020218	0.447175090164253
1538	chr1--222807712	chr1:222814997-222815129;+	-0.325268413741739	-1.53592055622946	0.127847255663094	0.661391761455043
1539	chr1--223695585	chr1:223712372-223712856;+	5.0708623518838	2.07638190401241	0.0405307549795981	0.455106474020199
1540	chr1--223863517	chr1:223845701-223846047;-	0.983198024019904	3.10422005247394	0.00250718254299082	0.108215722837145
1541	chr1--223849704	chr1:223846380-223846501;-	-0.0738154892283298	-1.60068498743625	0.112732540193613	0.637946920861686
1542	chr1--223971939	chr1:223992559-223992596;-	-0.510732561346691	-1.96075749469884	0.052805459908036	0.500910148816636
1543	chr1--223998558	chr1:223992669-223992754;+	0.27390105529093	2.19574643968646	0.0305192112428146	0.40646010202417
1544	chr1--224125577	chr1:224114059-224114376;+	-5.12036232373309	-2.97843184327609	0.00366843814024232	0.136600298035303
1545	chr1--224172998	chr1:224182846-224183093;+	0.436643914354089	2.98718679654596	0.00357377344679892	0.134712321984924
1546	chr1--224208013	chr1:224183175-224183468;+	3.38567900860455	2.04635387622886	0.0434556405155769	0.467739860136462
1547	chr1--224166958	chr1:224183634-224183806;+	0.144821238551878	2.45383875725525	0.0159366641955359	0.303636890462958
1548	chr1--22424039	chr1:22428828-22428917;+	-0.272145785984622	-2.77109967687297	0.00670926169799319	0.192751263948565
1549	chr1--224314730	chr1:224330067-224330202;-	3.35290492168457	2.66093377225697	0.00913447883947794	0.228795107935613
1550	chr1--224369741	chr1:224356795-224356988;+	-1.94460219713222	-2.25731793329883	0.0262545171891521	0.381532738575869
1551	chr1--224431275	chr1:224433710-224434863;-	-9.83671859547422	-1.34492880876053	0.181817011054096	0.72694826163596
1552	chr1--224414068	chr1:224434449-224434716;+	-0.229555575547078	-1.04350084117022	0.29933700549096	0.814965944138318
1553	chr1--224414068	chr1:224434840-224435207;+	0.363059854954889	1.47480851496943	0.143536103325229	0.682981100853802
1554	chr1--224442116	chr1:224435574-224435713;-	-0.0349452606893252	-0.992499978283783	0.323448751075779	0.828109325902352
1555	chr1--22477102	chr1:22451790-22452220;+	1.60476498352565	1.69399999696979	0.0935074465144839	0.604189052556108
1556	chr1--224913821	chr1:224929627-224929808;+	-0.230051849099572	-1.73630098276369	0.0857186929956116	0.588615557221622
1557	chr1--225442111	chr1:225423939-225424093;-	-0.0938988434123462	-1.84146107266534	0.0686418576844471	0.548378339614452
1558	chr1--225423159	chr1:225427876-225428155;-	-7.07747188609472	-1.75595707427639	0.0822850702363287	0.580647841320304
1559	chr1--225423416	chr1:225428728-225428924;-	-0.111929005507049	-1.42806834527609	0.156517412578538	0.699892329352355
1560	chr1--225768599	chr1:225777752-225777846;+	-4.68120312626171	-2.08173534736955	0.0400275068477503	0.453036904684745
1561	chr1--225753597	chr1:225778009-225778259;+	0.209502122079715	1.69493135782924	0.0933299485408202	0.603954073465165
1562	chr1--225831560	chr1:225809998-225810130;+	2.24404392541399	2.23764920902137	0.0275562107467466	0.389018948978762
1563	chr1--225903450	chr1:225882272-225882468;-	-5.21932235964322	-2.11530013203582	0.0369933627014788	0.438881859276411
1564	chr1--225882729	chr1:225882710-225882758;-	-0.177962790531721	-2.21878367413087	0.0288575229492481	0.397111088517183
1565	chr1--225902125	chr1:225921880-225922083;-	0.278904802331798	2.48736958584497	0.0145940436152661	0.291667071913276
1566	chr1--225906697	chr1:225923892-225924342;-	21.8542559358653	2.05837613653891	0.0422635515598139	0.462382326171347
1567	chr1--225989307	chr1:225999226-225999424;-	4.09326310323457	2.03272460139372	0.0448418577258619	0.473627864606124
1568	chr1--225993564	chr1:225999898-226000082;-	-0.285559326229266	-1.83863519968774	0.0690605464774985	0.549451673579837
1569	chr1--226068253	chr1:226061791-226061869;+	0.0736976346345789	2.19083321086943	0.0308842159348761	0.408422259181724
1570	chr1--226068253	chr1:226062491-226062538;-	-0.0638275667048823	-1.69177923627638	0.0939317872093601	0.605026610806521
1571	chr1--226077422	chr1:226062642-226062726;+	-1.47633617500829	-1.53054643201566	0.129170205128307	0.663313229487207
1572	chr1--226066225	chr1:226062795-226063045;+	0.144415602214449	1.42388106230774	0.157723152286324	0.70129971349544
1573	chr1--226057311	chr1:226063433-226063545;+	-0.267659607456731	-1.89376273251343	0.0612674847756709	0.527730458410407
1574	chr1--226065426	chr1:226083573-226083633;+	0.10774319701717	2.29263185634534	0.0240523989831592	0.368279322240168
1575	chr1--226199917	chr1:226186421-226186775;-	16.2273007985205	2.02655536847888	0.0454816728134029	0.475778229574459
1576	chr1--226206974	chr1:226223445-226224039;+	3.13905352731117	4.76943799259586	6.58423417605788e-06	0.00140263871301891
1577	chr1--226333491	chr1:226309132-226309304;-	2.76847198634856	3.3056570832848	0.00133342042024866	0.0724625061560301
1578	chr1--226352626	chr1:226333512-226333566;-	-0.101879053722097	-2.67254800057234	0.00884569582207592	0.224994738382966
1579	chr1--226373847	chr1:226370460-226370798;-	-7.08990059097614	-2.22134215471504	0.028677950862055	0.396120817049437
1580	chr1--226348500	chr1:226371102-226371213;-	-0.102953831035154	-1.76360143488359	0.0809806718196258	0.577574067184959
1581	chr1--226421638	chr1:226407833-226408224;-	-18.7433551390203	-1.35779325096476	0.177712267802869	0.722721011315923
1582	chr1--226657805	chr1:226674979-226675119;-	-0.0545678616420643	-0.888340153086822	0.376578217244065	0.853022551194108
1583	chr1--226748607	chr1:226739200-226739331;-	3.07193434002653	2.51305721098888	0.0136349645211241	0.282214576021023
1584	chr1--226721532	chr1:226739396-226739485;-	-0.806235235000148	-1.94333458476454	0.0549046687990326	0.507510982050665
1585	chr1--226861058	chr1:226870547-226870907;+	-1.35580026710167	-2.39405804599468	0.0186061432232553	0.326309210325832
1586	chr1--226950712	chr1:226939382-226939552;+	0.112364880310691	2.58658639561654	0.0111944704468554	0.254790823311814
1587	chr1--226941882	chr1:226940232-226940400;+	0.964262944718416	1.61605752898298	0.10936359816697	0.632729507240742
1588	chr1--227308528	chr1:227318100-227318710;-	8.7224751204439	2.99522250120433	0.00348887724361065	0.13271542358069
1589	chr1--227562367	chr1:227563501-227563613;+	2.36538139968571	3.05268290800092	0.00293406527297197	0.119372902179892
1590	chr1--227712349	chr1:227728569-227728712;+	0.313837955485759	1.20140450240312	0.232549913476957	0.771703213711453
1591	chr1--227747743	chr1:227735164-227735410;-	4.61428246459661	2.20053842660833	0.0301668444229452	0.404453683166046
1592	chr1--227756258	chr1:227735351-227735499;+	-1.56701423678156	-2.16818539348328	0.0326163573900269	0.417185093431159
1593	chr1--227967845	chr1:227947929-227947991;-	-0.737530090566136	-3.15854795494199	0.00212017085580289	0.0971243401306917
1594	chr1--228070094	chr1:228081788-228081915;+	-0.123618935999781	-1.86876040984279	0.0647051816499703	0.537808677373753
1595	chr1--228085666	chr1:228082600-228082824;+	24.4519376765872	1.73617443076266	0.08574117508349	0.588654572876942
1596	chr1--228094994	chr1:228083067-228083198;+	0.181590208352993	3.55365133402061	0.000591299766301095	0.0418358919612618
1597	chr1--228100123	chr1:228097080-228097240;+	0.299707043947579	1.48904782875052	0.139752684924394	0.677877163456861
1598	chr1--228102275	chr1:228097340-228097429;+	0.31226201242998	1.22773393425797	0.222548745030998	0.763375129539333
1599	chr1--228110657	chr1:228102923-228103463;-	-3.10796365050007	-1.73802579704338	0.0854127601552914	0.587787715395648
1600	chr1--228102275	chr1:228109198-228109386;-	-1.06706244444079	-1.54761869746003	0.125004534087019	0.657201795230406
1601	chr1--228116264	chr1:228139914-228140766;+	22.8515356472385	2.49565051335763	0.0142784636264177	0.28830300486168
1602	chr1--228127400	chr1:228145478-228145744;+	-0.271420004566788	-2.88714155894292	0.00480305777119978	0.159926067472322
1603	chr1--228146387	chr1:228145939-228146438;+	-0.826671767380743	-4.21134369002676	5.72590887062066e-05	0.00771412324420911
1604	chr1--228153478	chr1:228147405-228147514;+	-0.0945413566309155	-2.41451236895857	0.0176510799155143	0.318414229806991
1605	chr1--228164459	chr1:228147576-228147669;+	-0.116007009857314	-2.07568034974916	0.0405971063547624	0.455438154224719
1606	chr1--228176904	chr1:228165717-228165859;+	1.37895577812417	2.23846635595657	0.0275010257600076	0.388760857938642
1607	chr1--228190212	chr1:228165956-228166048;-	0.146801862123103	2.46178153245816	0.0156090194874857	0.300901349811067
1608	chr1--228426422	chr1:228406482-228406873;-	1.13649611089918	1.91504546572829	0.0584634924008805	0.518944690946398
1609	chr1--228429362	chr1:228407130-228407208;+	-0.167045624880728	-2.10550120878233	0.0378578943464124	0.443172254773121
1610	chr1--228434646	chr1:228457631-228457953;-	-7.60536225947054	-2.8262667595431	0.00573025623650953	0.176510783955844
1611	chr1--228443940	chr1:228458053-228458177;+	-6.48344911828412	-2.94312543127057	0.00407417059996792	0.145534755152096
1612	chr1--228485264	chr1:228464601-228464669;-	1.22534849535646	2.37646377907669	0.0194641173695668	0.333122728814818
1613	chr1--228502588	chr1:228486736-228486864;+	-0.115413173231422	-2.7872382769135	0.00640812856232755	0.187926469926026
1614	chr1--228472800	chr1:228487118-228488248;+	12.2881654851724	2.33065675495134	0.0218646620412467	0.352269670924888
1615	chr1--228724034	chr1:228735423-228735533;+	0.379098165819029	2.4051108609609	0.0180845041995005	0.322049297737007
1616	chr1--229253038	chr1:229271004-229271048;-	0.142834136018974	2.61816446910161	0.0102730834943131	0.24359056026053
1617	chr1--229284139	chr1:229271063-229271328;+	-0.47635484405471	-2.12071601704874	0.0365229010214051	0.436727109227806
1618	chr1--229338751	chr1:229342095-229342622;-	-15.2089434442674	-2.56202146948753	0.0119620747992531	0.263617216472085
1619	chr1--229348304	chr1:229342940-229343439;-	-1.40750698992656	-2.32635966995652	0.0221027509921077	0.35408671314638
1620	chr1--229503004	chr1:229507961-229508386;-	1.76193439583466	1.44333019503397	0.152182760334178	0.694268788574436
1621	chr1--229491783	chr1:229508416-229508520;+	-0.315864305561774	-1.91197845887983	0.0588607693119626	0.51997077637282
1622	chr1--229550490	chr1:229558647-229559075;-	-0.680353717207756	-1.60472337241338	0.111839568709946	0.636709709181934
1623	chr1--229651133	chr1:229625907-229626192;-	-6.89586688471241	-1.87482916815566	0.0638562347141997	0.535173226829404
1624	chr1--229607177	chr1:229626162-229626321;+	-2.48400440305039	-2.26676088052478	0.0256489781435142	0.378121221636292
1625	chr1--229647493	chr1:229626304-229626412;-	0.0803486760383816	3.03427984889061	0.00310216545105212	0.123590663373206
1626	chr1--230063514	chr1:230066827-230066962;+	-0.0941575428507594	-2.60515546661719	0.0106440230326753	0.248522186151394
1627	chr1--230063514	chr1:230067032-230067462;+	-10.0220027987249	-2.39669189192136	0.0184806394354653	0.325266491032596
1628	chr1--23017177	chr1:23019382-23019816;+	1.29627707894901	1.34036357016686	0.183290720975905	0.728469457523079
1629	chr1--230644997	chr1:230642421-230642568;+	-0.628383610871138	-1.5963838972387	0.113689868932555	0.639446719774165
1630	chr1--230881354	chr1:230868511-230868557;-	0.684849175938621	1.96638977226674	0.0521415909280074	0.498349289180458
1631	chr1--230972529	chr1:230978725-230978915;-	-3.42464439832123	-3.27564473125654	0.00146741733802276	0.0771338982494145
1632	chr1--230972529	chr1:230979017-230979230;+	6.9871257774227	2.01607764442267	0.0465862318210102	0.479777811665819
1633	chr1--230975058	chr1:230995803-230995911;+	-0.090415506396435	-1.76672221101719	0.080453080688351	0.576208565954977
1634	chr1--231032152	chr1:231040204-231040288;-	-0.736854052388561	-2.42742549895176	0.0170708430389215	0.313563214701034
1635	chr1--231235690	chr1:231241040-231241255;-	2.7660851614325	1.51622496225106	0.132748489817093	0.668352274483132
1636	chr1--231226510	chr1:231241185-231241371;+	-1.42889128289957	-2.40798421317103	0.0179510442407701	0.3210816295203
1637	chr1--231353679	chr1:231337393-231337586;+	0.105008060567385	1.72287391409503	0.0881311461529325	0.593825128276693
1638	chr1--231341724	chr1:231337586-231337931;-	0.631644331129131	2.06366162623957	0.0417484169874351	0.460068619507629
1639	chr1--231346192	chr1:231337954-231338106;+	-0.484081555876692	-1.4249449109626	0.157416138940161	0.700931651753586
1640	chr1--231344042	chr1:231338173-231338360;+	0.173767008162053	0.804309336529024	0.423205661361515	0.872776340332
1641	chr1--231424480	chr1:231421018-231421528;-	0.107162711241991	1.70408810923206	0.091599443508029	0.600670372476458
1642	chr1--231443605	chr1:231421953-231422361;-	-3.71719652514518	-1.68946441982488	0.0943757681252148	0.605928274491014
1643	chr1--231511517	chr1:231528471-231528655;-	2.99130332766608	1.85246750018391	0.0670312630551434	0.544234467357928
1644	chr1--231509879	chr1:231528611-231528778;+	-1.55132468466159	-2.58924476979037	0.0111141240364827	0.253793375680581
1645	chr1--231514759	chr1:231528743-231528877;-	-0.103294225351865	-2.79145005110019	0.00633159910780489	0.186532641162331
1646	chr1--23181397	chr1:23168786-23168881;-	-3.24973885714198	-3.03229407730783	0.00312082770867033	0.123938653540633
1647	chr1--232926956	chr1:232950556-232950723;+	1.04445381932043	2.62028005487366	0.010213876617776	0.242949827115813
1648	chr1--233279621	chr1:233295632-233295773;-	0.808283751186982	3.20490840883813	0.00183469341439466	0.0885056296794389
1649	chr1--23364286	chr1:23344163-23344433;-	7.93328769566673	1.92250317521041	0.0575069055492244	0.515775496847602
1650	chr1--233625559	chr1:233613506-233614506;+	13.9290898773337	2.59919703832778	0.0108179271593488	0.250608448974578
1651	chr1--233647150	chr1:233655695-233655723;+	-0.444795583795355	-2.53590930232785	0.012829698294474	0.27332637349519
1652	chr1--23383241	chr1:23368049-23368389;-	0.39107906961627	1.60663981029649	0.111417791570953	0.636042879373479
1653	chr1--23381993	chr1:23368896-23369119;+	-0.349898502515325	-1.34631767621735	0.181370445184294	0.726552025143023
1654	chr1--23383241	chr1:23369385-23369696;-	0.185532174784936	1.68479937373496	0.0952757132193736	0.60763569934836
1655	chr1--23384299	chr1:23369772-23369863;-	0.125080707867099	1.83844527193582	0.0690887629303438	0.549538813342514
1656	chr1--234235949	chr1:234214177-234214345;+	0.790126351714916	1.42586888735148	0.157149864380022	0.700714586224954
1657	chr1--23434717	chr1:23424718-23424784;-	0.0935155254660706	1.4907870926332	0.13929595006376	0.6771921566839
1658	chr1--234360671	chr1:234356976-234357042;+	-0.150176528043194	-2.71970418465481	0.00775635212244037	0.209515348274316
1659	chr1--234397697	chr1:234373403-234373870;+	5.6398635641244	2.47863473955298	0.0149336768189221	0.294698922227709
1660	chr1--234370338	chr1:234373573-234373719;-	0.576838841618048	3.17009145606026	0.00204545403295244	0.0948931839926525
1661	chr1--234410182	chr1:234400875-234400973;-	0.229410101271872	2.56235992001024	0.0119511846107918	0.263440560485616
1662	chr1--234474275	chr1:234478205-234479226;-	5.14378296769135	1.68726864484316	0.0947984944664445	0.6066969010755
1663	chr1--234594997	chr1:234606093-234609604;-	-27.4870278798167	-2.60305171070979	0.0107051332938498	0.249252926741517
1664	chr1--234602243	chr1:234609671-234610270;-	16.3477782284293	3.55487688038147	0.000588872105639436	0.0417145595261465
1665	chr1--234598544	chr1:234610349-234610497;-	0.273012818625215	2.59851385803103	0.0108380296728534	0.250824874344968
1666	chr1--234646302	chr1:234629221-234629395;+	0.463461338721902	3.5085752318737	0.000687455355780613	0.0467072637948647
1667	chr1--234702375	chr1:234696159-234696435;-	0.7705885250644	2.43638998718811	0.0166780912675494	0.309885560121281
1668	chr1--234722850	chr1:234724603-234724748;+	-0.361631385194024	-3.826193455477	0.00023161623817903	0.0219861736072486
1669	chr1--234959582	chr1:234980688-234980856;-	-0.361700577733109	-3.59797919270958	0.000509245939355909	0.037919687848452
1670	chr1--235000038	chr1:234980931-234981102;-	-0.178489311468616	-2.80020976335424	0.00617510100276691	0.18366601809702
1671	chr1--235085097	chr1:235074489-235074676;-	-0.158665675732717	-2.88231248941972	0.00487123971388778	0.161190620412785
1672	chr1--235068463	chr1:235074965-235075150;-	0.164495186183355	2.40222743445808	0.0182193185840586	0.323161596292739
1673	chr1--235152356	chr1:235128683-235128962;-	2.25064296545094	1.80346355843891	0.0744522741685961	0.562488985483053
1674	chr1--235158049	chr1:235160948-235161302;-	4.33870608164219	1.70863418980632	0.0907500739998433	0.599019392216946
1675	chr1--23509302	chr1:23531185-23531347;-	-0.419862560724571	-2.12163513597804	0.036443575963644	0.436416904963375
1676	chr1--235346395	chr1:235326801-235326947;+	-0.088639639666979	-1.63308721351858	0.105726385368613	0.62660309117779
1677	chr1--235316752	chr1:235327217-235327351;+	-0.0859290993686657	-2.02154390832228	0.0460071513630282	0.477764426468334
1678	chr1--235302932	chr1:235327789-235328267;-	-4.73741660836737	-1.84982843850631	0.0674145346906121	0.545239276031942
1679	chr1--235304625	chr1:235328535-235328779;+	0.808394939545713	1.99713608839311	0.04864128662372	0.486610316319332
1680	chr1--235322032	chr1:235328735-235328898;-	0.274437551087613	2.37991599270469	0.019293054684153	0.331873319626776
1681	chr1--235309616	chr1:235328849-235329034;+	-0.122600081085785	-2.66821132656714	0.00895254218775789	0.226537833050865
1682	chr1--235360240	chr1:235367236-235367413;-	-0.380991376532189	-2.39650372721939	0.0184895805349263	0.325328101515078
1683	chr1--235375001	chr1:235367346-235367482;+	-3.50981031573024	-3.4372196376433	0.000870380642127458	0.0546674327584316
1684	chr1--235484006	chr1:235503990-235504514;-	3.62197559943863	3.65084688679119	0.00042546911693855	0.0336170728361133
1685	chr1--235488976	chr1:235504577-235504631;-	0.299843329112464	5.01404473491592	2.43604266681486e-06	0.000619229394060897
1686	chr1--23561519	chr1:23559148-23559675;-	-119.910013107257	-2.05782526642794	0.042317553442321	0.462637180291463
1687	chr1--235842598	chr1:235866687-235867045;-	-4.94255691144858	-3.18135042929666	0.0019749487162968	0.092848446142272
1688	chr1--235862848	chr1:235883275-235883548;-	-0.351767434890139	-1.59151620142854	0.114781144107452	0.641372310199263
1689	chr1--235868399	chr1:235883613-235883811;-	0.386770755106685	1.99766357446266	0.048583027448573	0.486445101190956
1690	chr1--236077213	chr1:236064894-236065425;-	-15.9960302963876	-2.51862421986696	0.0134347218708175	0.280233491087284
1691	chr1--236133650	chr1:236142308-236143020;+	-19.4702152664502	-2.49144295546064	0.0144380382909211	0.289911921806722
1692	chr1--23620824	chr1:23627332-23627468;+	-0.232488443819336	-2.65872853336244	0.00919026722830363	0.229657909109369
1693	chr1--236286694	chr1:236281472-236281626;-	0.287574556855627	2.2683348847228	0.0255492454369204	0.377583162346921
1694	chr1--236300036	chr1:236281719-236282055;-	5.61692196526313	1.71161845003677	0.0901960141401915	0.597878708716954
1695	chr1--236369640	chr1:236394287-236394450;+	-0.6513618307517	-3.08602609439299	0.00265081981800665	0.112072799352005
1696	chr1--236370450	chr1:236395254-236395504;+	-0.8968865349175	-3.49619682508066	0.000716338859580668	0.0478726828493085
1697	chr1--236482140	chr1:236483138-236483152;+	-0.459512272554502	-3.99089973764825	0.000128712460370657	0.0141877346218248
1698	chr1--236481049	chr1:236483230-236483247;+	-0.234572338803384	-2.16669676895891	0.0327331135752374	0.417669791672394
1699	chr1--236499359	chr1:236523770-236524054;+	-23.7182259807757	-3.123953401513	0.00235958773526924	0.10406421663513
1700	chr1--236503607	chr1:236524403-236524613;-	-0.328253654995688	-2.82266451833662	0.00578995387318323	0.177489025985072
1701	chr1--236505858	chr1:236524571-236524635;+	-0.179229074209667	-1.9176595131524	0.0581266763127868	0.517674677455759
1702	chr1--236513650	chr1:236524701-236524764;+	-0.278006920513516	-3.36059444441242	0.00111735381381866	0.0643989592278633
1703	chr1--236627550	chr1:236604290-236604602;-	4.72465295013725	2.11774905172616	0.036779987091312	0.437925084854084
1704	chr1--236706955	chr1:236686499-236686501;+	0.0872645739734788	2.11722639565517	0.0368254367960967	0.438118181337476
1705	chr1--236800567	chr1:236795241-236795740;+	-2.22090927903605	-2.25737703656365	0.0262506884359378	0.381506077141509
1706	chr1--23686455	chr1:23691668-23691900;+	-4.08190541892794	-1.92112209750876	0.0576830500082984	0.516209974331903
1707	chr1--23716321	chr1:23692608-23692762;+	-1.33315691741871	-2.22018119214784	0.0287593138692655	0.396644194500248
1708	chr1--23736314	chr1:23743401-23743550;+	-0.709502289480188	-1.56310927670162	0.121317517479381	0.651818612524008
1709	chr1--23757830	chr1:23778248-23778340;-	-2.41468838214946	-2.43066130209242	0.0169281355141167	0.312036492477948
1710	chr1--23761638	chr1:23778353-23778693;+	1.80294067123057	1.14795685578858	0.253838973153133	0.786962152763621
1711	chr1--23767993	chr1:23791095-23791249;+	4.07966281715784	1.53716124384142	0.127543361027931	0.661009425775921
1712	chr1--23782549	chr1:23793161-23793219;+	-0.126612678183073	-2.36780298078407	0.0198992108196018	0.336242493409281
1713	chr1--237944802	chr1:237943685-237943702;-	-0.246314109028177	-2.29866675086647	0.0236928022488109	0.365809451167382
1714	chr1--23782549	chr1:23799539-23799617;-	0.37170040191922	3.617194219946	0.000477135434508507	0.0362960470656641
1715	chr1--23782549	chr1:23800531-23800624;-	1.23922833849677	5.12470573458758	1.54042473425162e-06	0.00041749502136874
1716	chr1--23781138	chr1:23800712-23800822;-	8.24631714172095	5.06066758476591	2.00954087240277e-06	0.000522796512281066
1717	chr1--23840210	chr1:23825374-23825511;-	-3.34736172960233	-1.72739814595159	0.0873121358999611	0.59231718474574
1718	chr1--23822546	chr1:23838418-23838468;-	0.34881459899697	1.37418038238694	0.172585493556569	0.717505733359601
1719	chr1--23829434	chr1:23838576-23838679;-	-0.159084458209766	-1.73564255309006	0.0858357165994883	0.588897963650591
1720	chr1--23860811	chr1:23868213-23868368;-	-16.5442324770166	-4.05891366074753	0.000100535552681246	0.0118169971276253
1721	chr1--23853200	chr1:23875348-23875695;-	1.04090890452949	3.16262066855018	0.00209352416617185	0.0964304218143454
1722	chr1--2371226	chr1:2388266-2388341;-	0.88318560078552	2.59539407115173	0.0109302583858105	0.25190795185587
1723	chr1--23920746	chr1:23913269-23913598;-	14.2228660018825	2.21282277614421	0.0292797188952317	0.399450560743987
1724	chr1--2407700	chr1:2391506-2391742;-	0.530403946405195	2.58657331204731	0.011194867175532	0.254797744676919
1725	chr1--2367055	chr1:2391740-2391936;+	-2.71148728246896	-1.49355080708028	0.138572593953404	0.676337862491843
1726	chr1--23936751	chr1:23959115-23959379;+	-0.26362073117294	-2.23081488684595	0.0280215691272517	0.391987797873875
1727	chr1--23957226	chr1:23959774-23959855;+	0.857285222552974	1.77292357683794	0.0794131076528341	0.574249175985121
1728	chr1--23936751	chr1:23959941-23960163;+	-0.062534000317461	-1.9830428975421	0.0502200400504289	0.492422232895134
1729	chr1--23990162	chr1:23977908-23978235;-	-0.0675203033254415	-1.4164148014878	0.15989079929964	0.703740225204526
1730	chr1--23959581	chr1:23978675-23978726;-	-0.0690669166664939	-1.19097150040237	0.236601180368812	0.774687835698074
1731	chr1--23954974	chr1:23979876-23980017;-	-0.258719183140499	-2.82773818085504	0.00570603389608583	0.175989330791713
1732	chr1--23968635	chr1:23980091-23980496;-	10.6886494856308	1.72695270842169	0.0873924944890655	0.592508697830623
1733	chr1--2406687	chr1:2412410-2412643;-	1.17764354116184	2.11272713511448	0.0372187017530614	0.440053318722009
1734	chr1--241500525	chr1:241519626-241519816;-	17.5566638205574	6.78073112634205	9.72872733171683e-10	7.4624221988757e-07
1735	chr1--241523216	chr1:241532100-241532156;+	0.161658982641773	3.10958633823991	0.00246621847771568	0.107141816725591
1736	chr1--241515368	chr1:241532240-241532464;+	0.942663631755492	3.22103635264231	0.00174409477463019	0.085669035859182
1737	chr1--241655898	chr1:241639865-241640495;-	-4.75706631075834	-1.78711956712376	0.0770741861274775	0.568735057916949
1738	chr1--24153591	chr1:24169445-24169576;-	0.14470668977023	3.24954827239768	0.00159407238830787	0.0813688359403924
1739	chr1--241857193	chr1:241847862-241848032;+	0.278470591225975	3.07964546084164	0.00270297708904214	0.113583096125104
1740	chr1--241845525	chr1:241848155-241848331;+	2.91411217709545	3.72975855923709	0.000324335424192775	0.0277533252410161
1741	chr1--24194927	chr1:24187212-24187409;-	12.7652129278666	2.84742647970607	0.00539082729605261	0.170800887341581
1742	chr1--243105239	chr1:243101719-243101763;-	0.128676308324038	2.47479514133786	0.0150851951906629	0.296171843667321
1743	chr1--24331370	chr1:24319289-24319358;+	0.176131604310268	2.23766356380509	0.027555240478034	0.389015155423652
1744	chr1--243238695	chr1:243254364-243254568;-	0.214972363139783	3.76285790207572	0.000289116687723882	0.0257289625725256
1745	chr1--243231190	chr1:243255009-243255496;-	-5.02358300242251	-2.54489005720734	0.0125251140842268	0.269818968836565
1746	chr1--243267516	chr1:243255702-243255909;-	0.953147143245148	2.87389202242783	0.00499225974973881	0.163294439995494
1747	chr1--243231193	chr1:243256005-243256218;+	-1.84603480385209	-1.87372861295469	0.064009492030113	0.53571212270647
1748	chr1--243299221	chr1:243293140-243293143;+	0.0855130848089429	2.71686251712068	0.00781837039374436	0.210444407493991
1749	chr1--243699400	chr1:243695692-243695717;-	-0.0443120418805892	-1.27573899677067	0.205126027667693	0.748670807011198
1750	chr1--243860819	chr1:243850063-243850143;-	-0.128382962292879	-2.29059670181194	0.0241747454229453	0.368956952243051
1751	chr1--243828880	chr1:243850232-243850789;-	0.426905460778655	2.56120953351857	0.0119882365795986	0.263950588663895
1752	chr1--24393856	chr1:24392038-24392122;-	0.128197962409397	2.14844770195426	0.0341942341122041	0.425214654566184
1753	chr1--244043722	chr1:244048486-244048562;+	-0.159861396997897	-3.0798640251879	0.0027011748348556	0.113537309718364
1754	chr1--244032049	chr1:244048643-244048710;+	0.21841347591076	1.86717513585525	0.064928494334415	0.538444157376327
1755	chr1--244056272	chr1:244048813-244048970;+	0.0995587183463487	2.24582195473283	0.0270086177510247	0.386157872270984
1756	chr1--24393856	chr1:24413663-24413807;-	1.0726952898002	3.18439003676331	0.00195630638719103	0.0922084121024695
1757	chr1--24428513	chr1:24415750-24415882;+	1.96348257725899	2.16375034569756	0.0329652803434107	0.419027322102874
1758	chr1--244427198	chr1:244451658-244452128;-	3.52731737471304	1.84268513781952	0.0684611557508493	0.547905955931215
1759	chr1--244475522	chr1:244461274-244461323;+	0.108227116545141	2.05745947850956	0.0423534444322862	0.462795955571716
1760	chr1--244650459	chr1:244653049-244653502;+	-1.45160319382531	-2.38342721088259	0.0191204383449905	0.330446162454787
1761	chr1--244849443	chr1:244834962-244835081;+	0.111777333853129	2.46294808654481	0.0155614087081933	0.300597378942682
1762	chr1--244814551	chr1:244835294-244835503;+	0.59604687188583	2.6594169454267	0.00917281862926099	0.22939277013599
1763	chr1--244813977	chr1:244835572-244835733;+	1.30877504868877	1.81231735068491	0.0730631297633277	0.559058787796459
1764	chr1--244878012	chr1:244856492-244856622;-	0.109923181369805	1.91340947326101	0.0586751241102456	0.519501199349502
1765	chr1--244877717	chr1:244856750-244856881;-	0.121837213571081	2.04142301431865	0.0439528485158244	0.4697396675663
1766	chr1--244832781	chr1:244857595-244857720;-	-0.117180157462208	-1.50060265978525	0.136740205665165	0.673891183349841
1767	chr1--244871053	chr1:244858032-244858273;-	0.274803196079226	2.60127746983048	0.0107569178358686	0.249936055462642
1768	chr1--244866839	chr1:244862645-244863110;-	-0.817331122916044	-2.66948102841938	0.00892113888591901	0.22607917107307
1769	chr1--244839128	chr1:244863494-244864048;+	-0.68276263534967	-2.49146246033165	0.0144372948841074	0.289910311387895
1770	chr1--244846494	chr1:244863639-244864606;-	-6.14676250202324	-1.37131697956633	0.173473128072811	0.718441260781289
1771	chr1--244840249	chr1:244864658-244864729;+	-0.0798699025497726	-1.77534075411635	0.0790107638277222	0.573130341274132
1772	chr1--244991029	chr1:244969655-244969792;+	-0.443835897030007	-2.90971658892344	0.00449580347559872	0.154312149681301
1773	chr1--244987122	chr1:244970311-244970465;+	-0.691246509196451	-2.38646314748203	0.0189722943129542	0.329362111030081
1774	chr1--244985097	chr1:244970919-244971203;-	1.13123538131484	10.5203002672089	1.1390727676817e-17	4.94973364271961e-14
1775	chr1--24500396	chr1:24502318-24502396;+	-0.127567138884715	-2.95431249995554	0.0039413398648361	0.142576277236283
1776	chr1--24479656	chr1:24502801-24503032;+	1.09311100342792	2.8166145386218	0.00589149911249743	0.179220135199717
1777	chr1--245652877	chr1:245645965-245646241;+	-1.10666068330236	-2.31139502889925	0.0229498694849639	0.36031938275119
1778	chr1--24631036	chr1:24643118-24643355;+	28.5098472910412	1.92488436622489	0.0572042720813698	0.514972577786116
1779	chr1--24636026	chr1:24643530-24643609;+	0.100775178657727	1.54264750132414	0.126206390767837	0.659161266100622
1780	chr1--24623861	chr1:24645984-24646002;+	0.0548689408595475	1.62815331153604	0.106770002772071	0.628590193068446
1781	chr1--24641799	chr1:24646668-24646764;+	0.190341851887819	2.88305576690886	0.00486068774991588	0.160974305988452
1782	chr1--246521004	chr1:246507077-246507338;-	5.17504474512267	2.9300345208618	0.00423484089554337	0.148992494827444
1783	chr1--24649478	chr1:24651411-24651516;+	0.0504216710134126	1.29482416867385	0.198486456214865	0.743031681828848
1784	chr1--24661179	chr1:24652434-24652605;+	0.132831083906965	1.54190039479565	0.126387801761609	0.659377392346685
1785	chr1--24633425	chr1:24654854-24655126;+	0.558137674113737	2.2061415086386	0.0297593434955842	0.402225433079198
1786	chr1--246548202	chr1:246565858-246566421;-	-5.28557992988077	-2.56773665005763	0.0117793730568012	0.261400378082514
1787	chr1--246590621	chr1:246566306-246566995;+	-4.65909724720633	-2.90833172131072	0.00451411852436503	0.154643340703525
1788	chr1--246576677	chr1:246566726-246567034;-	-1.18121888691328	-3.36238327502264	0.00111090434150638	0.0641348021947953
1789	chr1--24687336	chr1:24669388-24669451;+	0.0994631162997044	2.03998169650274	0.0440991033647855	0.470363895139398
1790	chr1--246734832	chr1:246724220-246724593;+	-1.7160928352824	-2.47104672831665	0.0152344402822644	0.297585340636519
1791	chr1--246929012	chr1:246931482-246932021;-	1.1702659829783	1.86710785690635	0.0649379859809357	0.538472278052061
1792	chr1--247008088	chr1:247007975-247008112;-	-1.19808851991486	-5.27231088548279	8.29372930097698e-07	0.000246974993524932
1793	chr1--247100009	chr1:247078742-247078841;-	0.605783737447537	2.38972293260029	0.0188143628776459	0.328039999981928
1794	chr1--247103362	chr1:247104217-247104422;-	1.36646951497714	3.68779922732555	0.000374862773094166	0.0306650791943281
1795	chr1--247230353	chr1:247210775-247210910;-	-2.47468270063372	-3.43676992377359	0.000871667004838046	0.0547344342497479
1796	chr1--247334225	chr1:247331440-247331955;-	-1.60966304262846	-2.57542241460053	0.0115376398100624	0.258517905869368
1797	chr1--247330821	chr1:247332283-247332489;-	-0.127811818100839	-2.0671698880376	0.0414094832644451	0.45874270286618
1798	chr1--24724058	chr1:24745175-24745657;+	8.82297344759149	2.05441624847667	0.0426530603309421	0.464123924699103
1799	chr1--248472009	chr1:248449282-248449306;+	1.93338978830979	3.10485498148335	0.00250230298674887	0.108147503175113
1800	chr1--248818688	chr1:248825864-248825961;-	1.26258977690405	5.17581040391438	1.24444433438046e-06	0.000348682983886007
1801	chr1--248812780	chr1:248826301-248826364;+	-0.228454805667244	-4.06766886166426	9.73702607082125e-05	0.0115344844381981
1802	chr1--248811727	chr1:248826538-248826737;-	-0.131661101145643	-2.23452077555348	0.0277683832003076	0.390545218473018
1803	chr1--248826724	chr1:248838156-248838527;+	2.00376876492062	2.03387688493495	0.0447232120747368	0.47302247924627
1804	chr1--248816408	chr1:248838760-248838946;+	0.195140977832099	3.99145039462591	0.000128456579487818	0.0141877346218248
1805	chr1--248838071	chr1:248839026-248839179;+	-0.166296777672471	-2.81675322364372	0.00588915322597336	0.179188348750923
1806	chr1--248833251	chr1:248844479-248844603;+	0.0959437196536069	3.19584326543707	0.00188752604894127	0.0901232683602138
1807	chr1--248866854	chr1:248845562-248845641;+	-0.12803921589491	-2.2758097015784	0.0250802602858319	0.374913283960569
1808	chr1--248838882	chr1:248847061-248847630;+	-0.365900672615269	-3.13572257160412	0.00227544963090779	0.101789707486859
1809	chr1--248860166	chr1:248858115-248858344;-	0.109443205886051	1.54933943899204	0.12459063832932	0.656477520847139
1810	chr1--248870676	chr1:248858522-248859143;-	-2.11535850489618	-1.68646206020461	0.0949541630470379	0.606974141426326
1811	chr1--248864519	chr1:248859101-248859228;+	-0.18295156882579	-2.82663653714895	0.00572416016304149	0.176434830456023
1812	chr1--248899685	chr1:248906194-248906290;+	-0.22266558023228	-2.99554657719328	0.00348549284526812	0.132638042816939
1813	chr1--24899184	chr1:24919237-24919348;-	0.551272307902669	3.24222052883189	0.00163143296289477	0.0823433593400724
1814	chr1--24925215	chr1:24928601-24928893;-	0.516364146953371	2.44054239681196	0.0164989122968987	0.308549883026324
1815	chr1--24916085	chr1:24929251-24929278;-	0.0618103504301687	1.35736655123304	0.177847284635523	0.722881587143468
1816	chr1--24907697	chr1:24929583-24930406;-	-22.7726302741327	-2.13789002217367	0.0350651308965641	0.429710910239319
1817	chr1--24948507	chr1:24930474-24930597;-	0.123086607703402	1.75000256270804	0.0833130670226739	0.583108249967612
1818	chr1--24967450	chr1:24964447-24965262;-	-10.9520922268799	-2.18020471595831	0.0316868539562167	0.412701197677164
1819	chr1--25003261	chr1:25022507-25022754;+	0.364181690414416	2.10732694108765	0.0376955043244925	0.442442172832553
1820	chr1--25028211	chr1:25022968-25023370;+	0.199818647235667	1.831975543517	0.0700556921195353	0.552291498615797
1821	chr1--2534986	chr1:2521142-2521173;-	0.123525482557911	1.656339891943	0.100918137901244	0.617735281124883
1822	chr1--2508160	chr1:2521684-2521796;-	-0.128564842903168	-2.33395579020944	0.0216834130252894	0.35093677347999
1823	chr1--25223246	chr1:25232130-25232587;-	28.5087575264798	4.00482108101997	0.000122390827332416	0.0136831198356045
1824	chr1--25229181	chr1:25232558-25232695;+	-0.411609670463296	-2.03566608534429	0.0445395188873435	0.472259995726264
1825	chr1--25220890	chr1:25233094-25233261;-	0.0921833608393538	2.3659850606739	0.0199916254357836	0.336996890302096
1826	chr1--25267707	chr1:25246473-25246708;-	0.0771582592108885	2.07687820787761	0.04048387212433	0.455052434482509
1827	chr1--25267707	chr1:25247006-25247109;-	-0.0889895827360643	-1.85476161824771	0.0666995694994484	0.543131808470648
1828	chr1--25225501	chr1:25247113-25247233;+	-0.2382973982219	-2.25683812252313	0.0262856178318193	0.38176421354956
1829	chr1--25223246	chr1:25247335-25247546;-	6.14559903959191	4.2227239057522	5.48750069977904e-05	0.00746081680415857
1830	chr1--25266592	chr1:25247607-25247728;+	0.0677888036814241	2.17546764341611	0.0320504004040667	0.414410599666338
1831	chr1--2543037	chr1:2526492-2526646;-	-3.08859665347759	-1.77269234440735	0.0794516852530069	0.57431096921991
1832	chr1--2524061	chr1:2526837-2527052;-	0.468016319131788	3.29134605017402	0.00139581769930642	0.0747599741277866
1833	chr1--2542766	chr1:2529959-2530442;-	-1.22424422667484	-1.36018108727686	0.176958136075762	0.721984869540533
1834	chr1--25336580	chr1:25338300-25338701;+	15.1328295892667	2.17005236889228	0.0324704384920168	0.416485823484285
1835	chr1--25350444	chr1:25340471-25340548;+	0.310236113694333	1.44116289967784	0.152792597376057	0.695027533727414
1836	chr1--25426899	chr1:25430146-25430225;-	-0.15436243194603	-1.77446478252723	0.0791563759935634	0.573566096630183
1837	chr1--25406057	chr1:25430274-25430345;+	-0.24711491066249	-2.95812030507026	0.00389704651334914	0.14150809646832
1838	chr1--25426899	chr1:25430817-25431178;+	-1.21363891052689	-2.10038959568314	0.0383157660671574	0.44523817656989
1839	chr1--2566613	chr1:2546313-2546515;+	1.07530045354646	1.63130876234922	0.106101611520754	0.627218618201317
1840	chr1--25551789	chr1:25543544-25543690;+	-2.94660934266689	-4.76118979858802	6.80555535905664e-06	0.00144341478941678
1841	chr1--25553165	chr1:25549864-25549947;+	-0.257687713721881	-2.8367372899113	0.00555992143304877	0.173621196210986
1842	chr1--2566613	chr1:2555069-2555381;+	0.125201842297834	2.57570149703444	0.0115289468201321	0.258396849673298
1843	chr1--2555429	chr1:2555225-2557132;-	-2.88773803331636	-1.68709368509099	0.0948322435582227	0.606714345057838
1844	chr1--2540642	chr1:2555533-2557813;+	167.67604921767	2.04922934440462	0.04316792368267	0.466352872533401
1845	chr1--2566202	chr1:2557751-2557838;-	0.225421637754052	2.89260086489636	0.00472703438840805	0.158459317825842
1846	chr1--2559503	chr1:2558338-2558813;+	1.4857682401479	2.12960542855152	0.0357619266524963	0.433037227473013
1847	chr1--2583136	chr1:2559077-2559231;+	0.0501027667229155	1.14421756721075	0.255378383979699	0.787849662528247
1848	chr1--2548544	chr1:2559314-2559997;+	0.28710380031187	3.00359354440999	0.00340242351899406	0.13083443819735
1849	chr1--2548544	chr1:2560624-2561427;+	1.0850845512138	2.87707935784047	0.00494612981726157	0.162502477399154
1850	chr1--2581013	chr1:2561597-2561939;+	0.147946477401284	1.50905327644135	0.134569430030021	0.670818580473505
1851	chr1--25620100	chr1:25616784-25616868;+	0.173057907459095	1.75986892125136	0.0816154249911893	0.579087646916851
1852	chr1--25804697	chr1:25800174-25800304;+	2.99641317204154	2.92098173083405	0.0043493416199918	0.151430727090079
1853	chr1--25812901	chr1:25819778-25819935;-	-0.232352488614211	-1.94651626870614	0.0545161300125223	0.50631445172273
1854	chr1--25819123	chr1:25819917-25820343;+	-2.40097730546094	-1.55020543031489	0.124382749549477	0.656173528387756
1855	chr1--25811771	chr1:25820637-25820845;-	0.376110697351982	1.98256918620471	0.0502738554808915	0.492579810953563
1856	chr1--25826161	chr1:25820775-25820896;+	0.587906179757077	3.72006771144847	0.000335395321845624	0.0284201296183328
1857	chr1--2608914	chr1:2585588-2586022;+	0.349221296752733	2.10361088131835	0.0380266662721323	0.443874716708086
1858	chr1--25862371	chr1:25859309-25859476;-	0.819871818014484	2.34534013111507	0.0210681163932474	0.346517991921299
1859	chr1--25883034	chr1:25859529-25859658;+	1.99053915723156	2.63715133842211	0.00975264721811371	0.237445376319007
1860	chr1--2608914	chr1:2586457-2586540;+	0.96737468038277	1.72834964145057	0.0871406854068859	0.591809304767374
1861	chr1--2608914	chr1:2586714-2586868;+	2.06127335969416	1.96510552621622	0.0522923360397675	0.498854586981562
1862	chr1--2608914	chr1:2587035-2587264;+	2.28236731070787	2.71428193766396	0.00787508109129163	0.211259850813016
1863	chr1--25886795	chr1:25903663-25903805;-	-1.0270259947025	-1.82894775767004	0.0705120679352883	0.553274794376736
1864	chr1--25888112	chr1:25904689-25904743;-	-0.166312600312958	-1.5979281570014	0.113345404878045	0.638884514906837
1865	chr1--25909325	chr1:25905075-25905141;-	-0.172944582448019	-1.72535722887609	0.087680822426772	0.593168444044903
1866	chr1--25914865	chr1:25905438-25905510;-	0.177553830344915	2.19747483088268	0.0303917064737973	0.405650502057709
1867	chr1--25908644	chr1:25906363-25906543;-	-70.9114917360398	-1.76255240310477	0.0811586580870302	0.57799639629479
1868	chr1--25993344	chr1:25997913-25998189;-	-0.832362689257532	-2.56988756956035	0.0117112665287527	0.260679802319063
1869	chr1--26128691	chr1:26111023-26111229;+	0.163937010061989	2.31768073501519	0.0225906198585981	0.35784086167553
1870	chr1--26116245	chr1:26111665-26111893;+	0.93763712002986	1.98378331737147	0.050136023740386	0.492188414592811
1871	chr1--26149725	chr1:26169845-26170160;+	3.07961761990269	1.95250601968827	0.0537909966802907	0.504205892987741
1872	chr1--26191176	chr1:26177471-26177538;+	-0.794494533583139	-3.2754567917952	0.00146829481876705	0.0771711741068701
1873	chr1--26162456	chr1:26181791-26181905;+	0.256483672879191	1.92824484207515	0.0567794679975192	0.513626345454641
1874	chr1--26234471	chr1:26234147-26234285;+	0.907917753079266	1.83700112494962	0.0693036261573567	0.550194662263908
1875	chr1--26282344	chr1:26279997-26280234;+	-52.6724879803494	-1.30357400180064	0.195496373539552	0.740205941216529
1876	chr1--26330500	chr1:26306551-26306786;-	1.9411507630911	1.47904717828058	0.142401630575754	0.681526127441739
1877	chr1--26322335	chr1:26317390-26317448;+	0.205343001616605	4.29220550545959	4.22633462841829e-05	0.00609475387175303
1878	chr1--26340011	chr1:26317677-26318102;+	99.7849142377231	1.01671449828439	0.311844808597465	0.82204204755943
1879	chr1--26339705	chr1:26318738-26318836;-	0.367635457320924	2.77111483497598	0.00670897289759949	0.192746993263133
1880	chr1--26439094	chr1:26432283-26432538;+	-1.34155800613763	-2.30423805596341	0.0233650432098954	0.363694504313815
1881	chr1--26476057	chr1:26472390-26472594;+	11.7429614187236	2.12292464271015	0.036332535764992	0.435901367583163
1882	chr1--26478487	chr1:26473169-26473366;+	0.681292407762895	2.44301452332396	0.0163930559075323	0.307551885778118
1883	chr1--26504886	chr1:26529723-26529850;+	-2.94394543524118	-2.0133653346329	0.0468758716636206	0.480744400077349
1884	chr1--26540962	chr1:26542570-26542638;+	-0.144118266798993	-2.76602768398732	0.00680653577747676	0.194173627654014
1885	chr1--26563170	chr1:26543071-26543229;+	0.949054437410131	2.54880879343054	0.0123942591370867	0.268480333758756
1886	chr1--26537812	chr1:26545783-26545974;+	8.30053939754964	3.00310130636689	0.00340745188906601	0.130907012473034
1887	chr1--26590164	chr1:26571449-26571587;+	0.0874419457828662	3.0982041132504	0.0025538569230866	0.109486123194622
1888	chr1--26553535	chr1:26572177-26572264;+	-0.10889962613434	-2.01407642908623	0.0467997874610365	0.48042344087106
1889	chr1--26683437	chr1:26692538-26692607;+	-0.178179506615626	-1.64226362630081	0.103807260387406	0.623309305041921
1890	chr1--26705451	chr1:26693185-26693352;+	0.0581691865020455	1.16636308065553	0.246357054231636	0.782102554362976
1891	chr1--26671444	chr1:26695471-26695890;+	5.95862349386838	1.98304564598424	0.0502197279599718	0.492422232895134
1892	chr1--26705451	chr1:26696003-26696094;+	0.846322636269924	1.6029117761513	0.112239447188603	0.637245922577009
1893	chr1--26715223	chr1:26729674-26729842;+	0.105130363049917	1.42371315526305	0.157771650217986	0.701336223553013
1894	chr1--26775697	chr1:26774335-26774773;+	-0.02648314235813	-0.447377388987481	0.655610412964052	0.940671911112442
1895	chr1--26775697	chr1:26787451-26787678;+	-0.301517627725511	-1.73229766582976	0.0864322345901714	0.590202360911325
1896	chr1--26809288	chr1:26787917-26788030;+	-0.380743932274296	-1.92341298885446	0.0573911150801813	0.515489709741326
1897	chr1--26763642	chr1:26788166-26788293;+	-0.628285184285425	-2.07349593459455	0.0408043025438203	0.456565694971102
1898	chr1--26809221	chr1:26790697-26790788;+	0.128851199035045	0.776883668396853	0.439137495987559	0.878569483611576
1899	chr1--26835179	chr1:26826661-26827185;+	2.36273858235866	1.5370538570658	0.12756964181616	0.661055951140201
1900	chr1--26837261	chr1:26831973-26832084;+	0.0821458390781737	2.04351326268472	0.0437414838321964	0.468960893106142
1901	chr1--26835179	chr1:26832464-26832571;+	-0.104652742988307	-1.37530392266319	0.172238148021865	0.717083331745827
1902	chr1--26865263	chr1:26850301-26850403;+	0.179097317885357	1.866750165077	0.0649884683085415	0.538675662079974
1903	chr1--26856493	chr1:26850530-26850608;+	-0.153385506700066	-2.14503931841296	0.0344733147988048	0.42677450780115
1904	chr1--26864364	chr1:26862992-26863034;+	0.30286848120862	2.52911614286352	0.0130644941341578	0.276011573165953
1905	chr1--26864364	chr1:26863097-26863208;+	0.824437825103897	2.6613562936209	0.00912382495948405	0.22867065881425
1906	chr1--26912380	chr1:26889589-26890331;-	-1.93620541791934	-1.30848746357532	0.19383206775516	0.738506962358473
1907	chr1--26887754	chr1:26900143-26900240;+	0.0819202162431287	1.44933768188708	0.150502201447611	0.691991482352862
1908	chr1--26875936	chr1:26900188-26900524;-	-0.887316285873755	-1.35443708407541	0.178776324995555	0.723866418918438
1909	chr1--26933881	chr1:26921646-26921933;+	18.296053898398	2.18501888544918	0.0313210756766449	0.410710563739325
1910	chr1--27017146	chr1:26993692-26993698;+	-0.307071386039772	-1.90879886694171	0.059275030569845	0.521224988448897
1911	chr1--27075261	chr1:27099290-27099765;-	0.471295703278005	2.67918601532691	0.00868438893953131	0.223075978086253
1912	chr1--27084162	chr1:27099834-27100074;-	0.322048927693173	2.87034180795134	0.00504410651684699	0.16429719468935
1913	chr1--27167188	chr1:27154232-27155251;-	-11.1203463654333	-2.65167471104162	0.0093707958035114	0.232290328905213
1914	chr1--27131953	chr1:27155346-27155541;-	-0.287444683470751	-1.46817908041161	0.145324565274825	0.685146748932907
1915	chr1--27202569	chr1:27201398-27201412;-	0.0936590596853862	2.62744942866863	0.0100155215028212	0.240452415053968
1916	chr1--27235492	chr1:27234409-27234931;+	4.06933150190655	2.76931313147919	0.00674337953547075	0.193292215702235
1917	chr1--27297591	chr1:27322111-27322455;+	-5.72631182729138	-0.988352008002677	0.325464836243796	0.829128356820907
1918	chr1--27362353	chr1:27341928-27342100;+	-1.519676784875	-2.19595836477152	0.0305035523034097	0.40635386362404
1919	chr1--27356343	chr1:27357560-27357666;-	0.794083748056324	2.64422966007261	0.00956481700142958	0.234857014777736
1920	chr1--27353801	chr1:27366894-27367013;-	-0.353887381745183	-2.43533634139453	0.0167238318634102	0.310156098198457
1921	chr1--27400096	chr1:27392594-27392700;+	0.112120576698392	1.01833074034747	0.311080328904925	0.82168240832899
1922	chr1--27509503	chr1:27490009-27490235;-	-9.22718665408668	-1.98039271740849	0.050521742030913	0.493429338290471
1923	chr1--27621301	chr1:27603833-27604226;-	-2.07068177493722	-2.18846590720977	0.0310614381365885	0.409410744623798
1924	chr1--27618848	chr1:27624720-27625412;-	-3.00258830488288	-1.82765712285445	0.0707073559026765	0.553609087183687
1925	chr1--27605417	chr1:27626013-27626284;-	-1.29969981916411	-2.33193507993387	0.0217942725698263	0.351771769942214
1926	chr1--27633739	chr1:27626484-27626640;-	-4.62009284104034	-1.74067117862059	0.0849452873599453	0.587017803224631
1927	chr1--27645664	chr1:27635065-27635585;-	-5.22242114092989	-2.54154634850583	0.0126377485289749	0.271170758621728
1928	chr1--27652949	chr1:27669248-27669349;-	-0.16782970151331	-2.20335366914854	0.0299614926809721	0.403454954745823
1929	chr1--27669070	chr1:27669281-27669308;+	0.209210591695198	2.12100792818704	0.0364976912953818	0.436605009089891
1930	chr1--27670624	chr1:27672145-27672355;-	-192.02242594519	-3.25297670628019	0.00157686853758391	0.0807875791117729
1931	chr1--27741897	chr1:27725952-27726046;+	-0.74968186551382	-1.63742593613227	0.1048154656697	0.62496574428789
1932	chr1--27797331	chr1:27773061-27773400;+	-1.62776257689437	-2.48307496852953	0.0147601554140445	0.293212076671516
1933	chr1--27824095	chr1:27830720-27831016;+	2.48023325900334	1.85215443265017	0.067076634483247	0.544379627791759
1934	chr1--27875690	chr1:27872435-27873038;+	52.8650228716359	1.96912754685651	0.0518214622318655	0.497068308364252
1935	chr1--27880664	chr1:27876585-27876738;+	4.15460393773998	2.95968927306434	0.00387892982807926	0.141088654247618
1936	chr1--27885761	chr1:27879560-27880056;+	2.19613219026925	2.33329952683866	0.0217193619495473	0.35114991913166
1937	chr1--27880088	chr1:27881972-27883089;+	3.5851906132933	1.90823753880647	0.0593484192722554	0.521475224754989
1938	chr1--27899870	chr1:27914456-27914783;-	-2.34382694355493	-2.42381606575183	0.0172312927037627	0.315004610219946
1939	chr1--27942062	chr1:27934924-27935039;+	-0.473487358553143	-1.74985312686405	0.0833390011786162	0.583121476802415
1940	chr1--27971605	chr1:27959508-27959662;+	-0.0784150621348295	-1.54098576151574	0.126610171996943	0.659711815013094
1941	chr1--27965265	chr1:27959915-27960297;+	1.25379800826617	2.83594390091279	0.00557266397507556	0.173874221077268
1942	chr1--28097877	chr1:28088258-28088737;-	10.813795244621	2.21854115252788	0.0288745957228231	0.397212057836617
1943	chr1--28154179	chr1:28176615-28177366;-	-13.8643121955068	-3.07291227938134	0.00275904780508413	0.114980194725656
1944	chr1--28244307	chr1:28232906-28233071;-	-5.47536116733623	-2.49709904552201	0.0142238937542415	0.287898567778439
1945	chr1--28244307	chr1:28236062-28236810;+	-8.7683181350058	-1.36483117036318	0.175496490276507	0.720746679796453
1946	chr1--28247131	chr1:28259396-28259668;+	10.2639145111029	2.02272515990887	0.0458828252098261	0.477324434565991
1947	chr1--28247131	chr1:28259738-28259914;+	0.259664206204773	3.44306396025722	0.00085382526972799	0.054009101274466
1948	chr1--28307609	chr1:28328916-28329168;+	-1.05480047388469	-2.26295603316821	0.0258914763253072	0.379209412973933
1949	chr1--28376371	chr1:28369535-28369867;+	-4.78580289027732	-3.25141316346307	0.00158469273497222	0.0810539305340112
1950	chr1--28462201	chr1:28438090-28438284;+	-1.04494570457736	-4.07522841596119	9.47143076596284e-05	0.0112879182257147
1951	chr1--28520382	chr1:28505906-28506253;+	23.4975793478422	2.79930968637632	0.0061910168448743	0.183927522703758
1952	chr1--28511406	chr1:28506469-28506740;+	-0.554827217208118	-1.69889053709918	0.0925784736601151	0.602595383522443
1953	chr1--28486233	chr1:28508770-28509291;+	0.816802457857295	2.5273410259831	0.0131264812269143	0.276717951855535
1954	chr1--28511976	chr1:28518216-28518307;+	0.324227594811275	1.03710190654676	0.302293620353799	0.816690749026248
1955	chr1--28549688	chr1:28552902-28553290;+	-1.5922145246898	-3.06356914234757	0.00283864185644379	0.116852551830175
1956	chr1--28591407	chr1:28581839-28581940;-	-0.789234427084366	-1.4980071440091	0.13741241660584	0.674712540040355
1957	chr1--28617013	chr1:28592193-28592294;+	0.14014563368846	2.65745109987268	0.00922272499064217	0.230195044768883
1958	chr1--28617013	chr1:28592438-28592501;+	1.12250331459745	2.11734254072236	0.0368153327283485	0.43809371556502
1959	chr1--28650459	chr1:28642917-28643209;-	1.76115232481128	1.10345657131608	0.272587302905546	0.798568169993936
1960	chr1--28665035	chr1:28643160-28643264;+	0.473882046599323	2.54362763633963	0.0125675328309759	0.270310601477726
1961	chr1--28649045	chr1:28648593-28648695;+	0.238068569056233	2.23479836112038	0.0277494994890982	0.390381430278084
1962	chr1--28664299	chr1:28668702-28668846;+	0.342126008465691	1.46715120275534	0.145603407429589	0.685539240037436
1963	chr1--28754257	chr1:28736482-28736638;+	-0.169039991714561	-2.45132997698354	0.0160414219784001	0.304601088185825
1964	chr1--28727817	chr1:28736779-28737528;+	10.6041572041398	2.24048390069984	0.0273651878893283	0.387935160933649
1965	chr1--28731587	chr1:28742343-28742818;+	-0.365876821789629	-1.46815940494224	0.145329898924613	0.685159585808751
1966	chr1--28893243	chr1:28887056-28887181;+	-2.99733204567274	-3.08223548580732	0.00268169163341876	0.112949203575884
1967	chr1--28930685	chr1:28914507-28914639;+	-0.188083284728405	-2.67148154861127	0.00887186309644568	0.225386931657325
1968	chr1--28985829	chr1:28982578-28982645;-	136.094388909333	2.16197550544767	0.0331058207743431	0.419655293333797
1969	chr1--28980553	chr1:28987470-28987654;+	-0.0585840810575887	-1.91987160523888	0.0578429321867262	0.516692750547075
1970	chr1--29179101	chr1:29181610-29182010;-	-2.4631246496242	-2.78933828377692	0.00636986563983319	0.187234528722064
1971	chr1--29243133	chr1:29230770-29230982;-	3.66141822122731	3.05401112941444	0.00292226552330678	0.119026628613985
1972	chr1--30697806	chr1:30718718-30718876;+	0.599758537114956	1.67416823557262	0.0973526831506226	0.611364128250614
1973	chr1--30728493	chr1:30738962-30739185;-	-0.806572297644668	-2.46763241163655	0.0153715308288186	0.298886236307442
1974	chr1--30759429	chr1:30739806-30740245;-	-12.537582815399	-1.98707447956414	0.049764018388201	0.490581612459152
1975	chr1--30757821	chr1:30745825-30746613;-	-21.100262162273	-2.01140103493328	0.0470865932087879	0.481394996123394
1976	chr1--30730641	chr1:30746762-30747193;-	10.3164009063139	3.49512733615664	0.000718887406699915	0.0480021822143969
1977	chr1--30781542	chr1:30757678-30758269;-	-1098.6272926673	-2.55477732376925	0.0121973192735577	0.266257820704581
1978	chr1--30758833	chr1:30758776-30759017;-	-5.76176768191476	-3.95062889277993	0.000148807149909297	0.0158047425805339
1979	chr1--30879572	chr1:30881400-30881586;-	-0.435643852677275	-3.74290982610555	0.000309879629589903	0.0269709020520028
1980	chr1--30916990	chr1:30908686-30908815;-	-0.630471642614407	-2.9170259557969	0.00440026401545298	0.152572596528682
1981	chr1--30991480	chr1:30974683-30974798;-	0.247049431779493	2.18122063913413	0.0316093563599114	0.412310720552647
1982	chr1--30974020	chr1:30980084-30980162;-	0.154641529678603	1.51626256601023	0.132738993288672	0.668331374704452
1983	chr1--30971954	chr1:30995102-30995217;-	0.0837945316904286	1.80830319330503	0.0736902521395812	0.560753319848734
1984	chr1--31086583	chr1:31065613-31065998;-	-9.46621671929549	-2.38035736292755	0.0192712805738829	0.331669370117608
1985	chr1--31311824	chr1:31296590-31296884;-	5.36315637734406	1.60662020382534	0.111422100175737	0.636042879373479
1986	chr1--31298394	chr1:31296936-31297140;+	0.962707247390981	1.93462939340416	0.0559797274676177	0.511301321260007
1987	chr1--31379186	chr1:31369424-31369556;-	0.362024782472232	1.32629114443369	0.187890015908692	0.73278079326158
1988	chr1--31396375	chr1:31372971-31373212;-	-14.9433054143375	-1.72615922782319	0.0875357914885889	0.592861945882784
1989	chr1--31407154	chr1:31413097-31413308;+	-26.8804325490512	-2.09328447104426	0.0389601436951517	0.448048808580414
1990	chr1--31500579	chr1:31506070-31506525;+	9.37358564658259	1.64269641640243	0.103717446911825	0.623094807808594
1991	chr1--31644865	chr1:31644382-31644690;-	0.110886491201615	1.90284528339725	0.0600573182441574	0.523830316986006
1992	chr1--31666756	chr1:31644791-31644929;-	1.81201896152861	2.21216784253797	0.0293264337669426	0.399800365914993
1993	chr1--31691930	chr1:31703897-31704198;-	0.666722544576219	2.61196183770456	0.0104484631255739	0.245966029161634
1994	chr1--31740897	chr1:31764311-31764508;-	-0.308013443295626	-1.50018505498923	0.136848186563062	0.673961215726321
1995	chr1--31905781	chr1:31919333-31919372;-	0.156344824966481	1.33964131453256	0.183524694459864	0.728788606161466
1996	chr1--31908582	chr1:31919499-31919627;-	0.114411763974675	0.83405147567934	0.406322548313753	0.86589469521085
1997	chr1--31954558	chr1:31937774-31937929;-	1.44403794046288	2.11817707077323	0.036742803088181	0.43773435854248
1998	chr1--31933187	chr1:31938024-31938598;-	9.36945891153763	2.57375361548437	0.0115897437329854	0.259237685355211
1999	chr1--31960961	chr1:31938703-31938864;-	-0.0727609252230222	-1.83175399629819	0.0700890020688349	0.552361721054185
[truncated: 26,129 more rows]
