# Supplementary material for: Promoter sequence and architecture determine expression variability and confer robustness to genetic variants
Source: eLife. 2022 Nov 15;11:e80943. doi: 10.7554/eLife.80943 (PMC9844987; doi:10.7554/eLife.80943)
Supplement: Supplementary file 8. — [tab-delimited] Row names: Ensembl ID of the associated gene Columns: [file elife-80943-supp8.zip › supplementary_file_8.tsv]

symbol	median	CV	mean	log10_CV2	adjusted_log10_CV2
ENSG00000000419.12	DPM1	67.5495706881502	0.188299374554671	69.8527277236994	-1.45030224502144	-0.183630928816648
ENSG00000000457.13	SCYL3	8.19463280915888	0.204210588517971	8.18347814649441	-1.37984348614655	-0.278693382491207
ENSG00000000460.16	C1orf112	11.2994044455797	0.179499664666498	11.3702624293477	-1.4918727168301	-0.393933966486766
ENSG00000000938.12	FGR	66.8586195818097	0.411829196671541	69.75859781534	-0.770565734552749	0.501480370869487
ENSG00000001036.13	FUCA2	25.4727580889195	0.202790007596617	25.6800352127413	-1.38590689702618	-0.112107019394073
ENSG00000001084.10	GCLC	4.03198276205859	0.29115630881433	4.11545512488615	-1.07174759020471	-0.15326053459399
ENSG00000001167.14	NFYA	27.1528424823614	0.1808602330655	27.5350041229215	-1.48531382768195	-0.126819100694799
ENSG00000001460.17	STPG1	0.680398145773372	0.348117811626155	0.707007204367655	-0.916547510495173	-0.419347178445699
ENSG00000001461.16	NIPAL3	4.79635846554033	0.262488664638384	5.04518403932326	-1.16177889302115	-0.152070444451755
ENSG00000001497.16	LAS1L	25.6919579391219	0.111844558111442	26.1878398896493	-1.90277028401386	-0.573862262086898
ENSG00000001561.6	ENPP4	13.4889925130333	0.43911595314584	14.7694089886825	-0.714841569255805	0.432582069126673
ENSG00000001629.9	ANKIB1	29.5333207310039	0.266312116507283	28.2244987304	-1.14921814768881	0.15655180346642
ENSG00000001630.15	CYP51A1	75.4788039760571	0.24529709096835	79.0181480973955	-1.22061520431193	0.15039592298212
ENSG00000001631.15	KRIT1	12.4662827104279	0.271157553057368	12.0701813812154	-1.13355658769068	0.0565395018122874
ENSG00000002016.17	RAD52	3.6230902877821	0.287985221042693	3.67611211347568	-1.08125959798359	-0.192703146516981
ENSG00000002330.13	BAD	22.5792183500763	0.407880691037747	21.4308313458204	-0.778933707160587	0.50395525777259
ENSG00000002549.12	LAP3	143.872438365642	0.215628241587487	144.113280921171	-1.33258871737538	-0.0375076693279011
ENSG00000002586.18	CD99	59.9338128788646	0.302133281777486	60.3523731730193	-1.03960286394415	0.302177910696444
ENSG00000002745.12	WNT16	0.238282590198482	1.22021942294499	0.427541786039858	0.172875867260444	0.0132840079105556
ENSG00000002822.15	MAD1L1	11.6698195794086	0.26297206953558	11.766330196981	-1.16018075161913	-0.0570233410420085
ENSG00000002834.17	LASP1	83.5927068751553	0.13286797884296	85.2769330548939	-1.75315934266559	-0.293002735343469
ENSG00000002919.14	SNX11	41.4179408000265	0.26348285316724	43.1401426399511	-1.15849528475223	0.195493900090346
ENSG00000003056.7	M6PR	85.126506209249	0.166761646495597	86.401318662956	-1.55580765116893	-0.165521948030372
ENSG00000003096.13	KLHL13	0.23730860067702	2.02305142807646	0.650424016839995	0.612013846259286	0.828720009876726
ENSG00000003147.17	ICA1	1.5585535738985	0.913705907252523	2.73044872800212	-0.0783871345939267	0.758313240223746
ENSG00000003249.13	DBNDD1	12.3310675601308	0.901193306165375	16.3966755478482	-0.0903640855303173	1.17286754154367
ENSG00000003393.14	ALS2	2.96117988203452	0.263152320744083	3.13003132343079	-1.15958559116113	-0.25591063902698
ENSG00000003400.14	CASP10	7.75597805581519	0.308485265453691	8.02319737147951	-1.0215311497119	0.100099081250526
ENSG00000003402.19	CFLAR	16.3682974445323	0.301822835735966	17.6891783451203	-1.04049580971107	0.259463227483575
ENSG00000003509.15	NDUFAF7	12.28034692705	0.197937328032073	12.5088778388963	-1.40694459319769	-0.0704121269280789
ENSG00000003756.16	RBM5	24.4352931864817	0.214932362005677	24.7063926325348	-1.33539637718515	-0.0718477512651974
ENSG00000004059.10	ARF5	101.082307598965	0.178016117776527	102.312838679056	-1.49908134881469	-0.0102641370457492
ENSG00000004139.13	SARM1	8.5787961852555	0.180557382676285	8.5558112469065	-1.48676949866127	-0.318630327467086
ENSG00000004142.11	POLDIP2	134.130227783606	0.115307378773822	134.749864812265	-1.87628580070603	-0.477307100522465
ENSG00000004455.16	AK2	87.2858291444939	0.140688137508405	88.3401393622972	-1.7034850394138	-0.321897182873325
ENSG00000004468.12	CD38	20.4499281251882	0.498900529788062	22.1739769481865	-0.603972069756794	0.642590208473888
ENSG00000004478.7	FKBP4	56.1395630280168	0.189898511634031	57.6585595477853	-1.44295687823171	-0.186013292947337
ENSG00000004487.15	KDM1A	49.1000284008188	0.191253860268228	50.5065631142813	-1.43677958057069	-0.0366738153387955
ENSG00000004534.14	RBM6	32.3797566784935	0.222726016482933	32.5066610171296	-1.30445810068678	0.0254487627530542
ENSG00000004660.14	CAMKK1	1.07708862199544	0.411113650127512	1.08944628719477	-0.772076206368083	-0.28216209883941
ENSG00000004700.15	RECQL	51.044533377364	0.307018228522935	49.5231484699684	-1.02567167698109	0.309752831738171
ENSG00000004766.15	VPS50	4.05847853468797	0.314889384472579	3.98672111129764	-1.00368396003965	-0.0809484250806207
ENSG00000004777.18	ARHGAP33	2.74615404356233	0.467521373182934	2.88594429413914	-0.660397060307068	0.160603519414583
ENSG00000004779.9	NDUFAB1	74.0098689188993	0.183676320217432	76.3016744461047	-1.47189365975405	-0.133646119633043
ENSG00000004864.13	SLC25A13	15.0046245820561	0.224726950762189	14.962132139455	-1.2966896819047	-0.11320132801928
ENSG00000004866.19	c("ST7", "ST7-OT3", "MIR6132")	17.8164148170605	0.213240731440746	18.1272507459787	-1.34225967292691	-0.078580201314113
ENSG00000004897.11	CDC27	35.8576883132005	0.227140429524451	35.4366418245838	-1.28741111459313	0.0823335273381052
ENSG00000004961.14	HCCS	24.6866359706229	0.140662727973293	24.5619871359285	-1.70364192851237	-0.403959557420976
ENSG00000004975.11	DVL2	17.0891287742508	0.172860044597541	16.9197571134679	-1.52461075857767	-0.272256085832578
ENSG00000005007.12	UPF1	30.2135507666517	0.228145101907142	30.1299886725495	-1.28357770149278	0.138990879690275
ENSG00000005020.12	SKAP2	29.9233586176941	0.281010379534646	31.0760449895437	-1.10255527697724	0.216794024087966
ENSG00000005022.5	SLC25A5	609.181227837828	0.131132472070621	616.70285509299	-1.7645795030445	-0.446780168819354
ENSG00000005059.15	MCUB	27.1760470483278	0.201114624806981	27.9272796228966	-1.39311269379379	-0.033945219552038
ENSG00000005075.15	POLR2J	51.5806426229766	0.199463932591529	52.264316471406	-1.40027124549406	0.0206558116625832
ENSG00000005100.12	DHX33	18.6851726826622	0.198662974277706	18.6436490210001	-1.40376613357348	-0.13223589399539
ENSG00000005156.11	LIG3	8.53196903838007	0.129173384013228	8.49604952044497	-1.77765392573109	-0.616632559299889
ENSG00000005175.9	RPAP3	12.7015281621327	0.298742830050439	12.6438351096968	-1.04940501832625	0.166134092321869
ENSG00000005187.11	ACSM3	4.88408855269258	0.384543693299854	5.14118449267156	-0.830108613774861	0.100039864874832
ENSG00000005189.19	LOC81691	7.51167936170306	0.266219844254167	7.38077597575965	-1.14951914994757	-0.0589674602485757
ENSG00000005194.14	CIAPIN1	23.3539174764834	0.180294269758374	23.5708006284924	-1.48803615223312	-0.149962716824425
ENSG00000005206.16	SPPL2B	6.92685173252608	0.423068751033573	7.21005407348216	-0.747178103224796	0.216211052855139
ENSG00000005238.19	FAM214B	3.95043287134874	0.239346234441564	4.11236192004411	-1.2419468014914	-0.339243963847181
ENSG00000005243.9	COPZ2	2.05162286160885	0.385136638844846	2.07811844016655	-0.828770328159664	-0.114102314188622
ENSG00000005302.17	MSL3	36.2928705883202	0.435701810817872	38.8738026279618	-0.72162127018323	0.635437926451371
ENSG00000005339.14	CREBBP	14.1417487646762	0.313619812595111	14.571190289586	-1.00719301806619	0.263761464060709
ENSG00000005379.15	TSPOAP1	1.25479662967284	0.503612492796527	1.3732127905354	-0.595807010324138	0.0311671517580848
ENSG00000005436.13	GCFC2	8.77874807153376	0.289435616539905	8.78504296317712	-1.07689605552177	0.0715511594911578
ENSG00000005448.16	WDR54	39.5872167033118	0.267031842548712	38.8945332594017	-1.14687389510881	0.200723589819139
ENSG00000005469.11	CROT	4.97481674573037	0.350972629216251	5.32082066785638	-0.909453501791098	0.13805763148901
ENSG00000005471.15	ABCB4	2.87982372479297	0.434294871544316	2.9967948797298	-0.724430598117147	0.10147424039922
ENSG00000005483.20	KMT2E	28.3078331990584	0.265447908889912	26.4593587904895	-1.15204138307284	0.115224582185949
ENSG00000005486.16	RHBDD2	15.2501078976614	0.201924453334582	15.3970702028684	-1.38962216840096	-0.0712956249390861
ENSG00000005700.14	IBTK	20.9565681715001	0.306959773622949	20.6069026515894	-1.02583706818724	0.296671142139495
ENSG00000005801.16	ZNF195	9.10023687457264	0.284783155770023	8.95378257822856	-1.09097140347254	0.0233828091576702
ENSG00000005810.17	MYCBP2	37.8238305664113	0.361156568136196	37.2684920688414	-0.88460896496129	0.498749049343528
ENSG00000005812.10	FBXL3	14.1703478139712	0.218667951740626	14.1172987449978	-1.32042972612499	-0.148421330034984
ENSG00000005844.17	ITGAL	55.4235152568216	0.351860984318498	57.694441556847	-0.907257773431482	0.369140300941372
ENSG00000005882.11	PDK2	2.07873618961438	0.358606025068766	2.16917757987333	-0.890764835949588	-0.0532630593184866
ENSG00000005884.17	ITGA3	0.822559335001612	0.641733588801704	0.945647179587823	-0.385290457651159	0.187628243338346
ENSG00000005889.15	ZFX	9.20388083517528	0.318586835999737	9.40070177489542	-0.993544346403025	0.103381028213308
ENSG00000005893.15	LAMP2	32.6363462676244	0.212711762726588	33.5123692508279	-1.34441698685181	-0.11772166042364
ENSG00000006007.11	GDE1	17.4725204211368	0.182421033707428	17.5108146628749	-1.47785017525629	-0.278018090609878
ENSG00000006015.17	C19orf60	9.64662721976071	0.55432144027889	8.84958551301228	-0.512476646514392	0.566662560561299
ENSG00000006016.10	CRLF1	3.46449261164707	0.138501094601229	3.51462449671319	-1.71709358854354	-0.861970197932124
ENSG00000006025.11	OSBPL7	4.09564940389257	0.238659005883776	4.17252189201769	-1.24444434545881	-0.248554257317322
ENSG00000006062.13	MAP3K14	19.1249773571961	0.165411253538042	18.9533972780569	-1.56286989424388	-0.233563577435199
ENSG00000006118.14	TMEM132A	1.65055433693448	0.554045732705085	1.71665601074114	-0.512908771475545	0.221294278633818
ENSG00000006125.16	AP2B1	61.1669744653366	0.186490148528052	60.9477091542272	-1.45868821031551	-0.070784709317276
ENSG00000006194.9	ZNF263	11.2206100826364	0.125460218518005	11.4451002650181	-1.80298792074736	-0.74755976538227
ENSG00000006282.20	SPATA20	5.23213082065407	0.515809345929384	6.4137227554753	-0.575021586324088	0.489271943475539
ENSG00000006327.13	TNFRSF12A	0.920797877015543	0.629872783291252	1.04005625463948	-0.401494314088611	0.0779045517036407
ENSG00000006432.15	MAP3K9	6.10019883490991	0.299952703009943	5.89385489507725	-1.04589444016842	0.0479702199490977
ENSG00000006451.7	RALA	28.2615840697642	0.20421433169022	28.8720006823129	-1.3798275650901	-0.0408987385530903
ENSG00000006453.13	BAIAP2L1	6.51168821493755	0.78791740311492	8.05336902879443	-0.20703861388265	0.949256355744669
ENSG00000006459.10	KDM7A	0.802423183476012	0.743750153630793	1.01408463666292	-0.257145863108976	0.29055713939664
ENSG00000006530.15	AGK	19.1878755769218	0.163532059354362	19.4962302960718	-1.57279418832141	-0.263571482532962
ENSG00000006555.10	TTC22	0.752019937501662	0.492408103091672	0.852641556663726	-0.615349617821638	-0.0716089254285923
ENSG00000006576.16	PHTF2	14.9517504367331	0.238968839963157	14.5732735324094	-1.24331744926945	0.0236305731774746
ENSG00000006607.13	FARP2	9.44098174783842	0.212154224447702	9.54439144497811	-1.34669663214486	-0.146532578708975
ENSG00000006625.17	GGCT	51.5841973723971	0.182108865331019	52.464294232272	-1.4793378231754	-0.0810089962852221
ENSG00000006634.7	DBF4	19.8644275636103	0.257150455845011	19.5763810585421	-1.17962540295568	0.128186670387782
ENSG00000006652.13	IFRD1	7.3751112109017	0.258571092019754	7.55151350359298	-1.17484006082983	-0.0402227741995564
ENSG00000006659.12	LGALS14	4.72560110089596	0.902977846502634	6.38942568765658	-0.0886458089182411	1.02558252826327
ENSG00000006695.10	COX10	16.5603832637144	0.140601916584455	16.5106364167139	-1.70401751857009	-0.387837553386193
ENSG00000006704.10	GTF2IRD1	2.22220032296451	0.505293219820615	2.23358421045413	-0.592913058438436	0.147013885513113
ENSG00000006712.14	PAF1	47.370927407141	0.118926118087125	47.9342343970531	-1.84944551371503	-0.50452191467507
ENSG00000006715.15	VPS41	20.0211489896835	0.225468479722215	20.2976549722626	-1.29382832699134	-0.00432683561241243
ENSG00000006740.16	ARHGAP44	0.770356619950708	0.955471034328259	1.1693493288389	-0.0395649486089976	0.50468025111703
ENSG00000006744.18	ELAC2	30.8998686926683	0.149777682913651	31.2791061277726	-1.64910578461479	-0.322216228606631
ENSG00000006747.14	SCIN	0.316698722699494	2.05087923950505	0.85411606659932	0.623880177722967	1.17189652083562
ENSG00000006756.15	ARSD	1.64421558669881	0.561509261380817	1.71730801425658	-0.50128615241711	0.234618786175756
ENSG00000006757.11	PNPLA4	6.38428501771935	0.329099156275822	6.86242413369822	-0.965346462243368	0.00226616392929735
ENSG00000006831.9	ADIPOR2	42.4080816208386	0.155155089978998	42.3980399023953	-1.61846794498036	-0.311017648478001
ENSG00000006837.11	CDKL3	0.833728450869784	0.266852383557216	0.820414224899439	-1.14745782734625	-0.681719377901512
ENSG00000007038.10	PRSS21	0.106176337616246	3.80836250464923	0.689402900558208	1.16147656129242	1.50436782289371
ENSG00000007047.14	MARK4	9.29441710606225	0.246334057688777	9.25395639102931	-1.21695107852429	-0.147967571167601
ENSG00000007080.10	CCDC124	62.2281705010206	0.438737822323479	54.6976149872451	-0.715589849410584	0.633276646890038
ENSG00000007129.17	CEACAM21	7.37335338683038	0.414754033215932	7.87145855910439	-0.764418764097705	0.364290766385477
ENSG00000007168.12	PAFAH1B1	35.9338629967868	0.181640266225853	35.9374837747532	-1.48157574047086	-0.109340409571942
ENSG00000007202.14	KIAA0100	57.2713774101074	0.231714709619336	58.3177337150479	-1.27009279125704	0.106324274955776
ENSG00000007237.18	GAS7	21.6598809743838	0.472078292420055	24.3516333300044	-0.651971938552589	0.652375240622607
ENSG00000007255.10	TRAPPC6A	52.1094541543016	0.366134359733682	52.0165321296438	-0.872719026025357	0.588632194652002
ENSG00000007264.14	MATK	0.171773233139415	1.9633786514791	0.514719628689766	0.586008128888863	0.59653201775297
ENSG00000007312.12	CD79B	112.571110910268	0.320349876653616	119.389193640427	-0.9887508777826	0.40054346998852
ENSG00000007341.18	ST7L	1.64170878715845	0.199186186672835	1.70804116058249	-1.4014815653565	-0.681217948242254
ENSG00000007376.7	RPUSD1	19.9461217528656	0.430481007064689	18.129482329055	-0.73209200994893	0.532101838608356
ENSG00000007392.16	LUC7L	10.1015257143274	0.233909330621815	10.3427632814198	-1.26190490775626	-0.119754476794357
ENSG00000007516.13	BAIAP3	1.97912540985076	0.227601201434429	2.00346472292577	-1.28565089953666	-0.580064479894366
ENSG00000007520.3	TSR3	57.0261302933301	0.326681142633673	55.6772485852712	-0.971751868095374	0.413976270378087
ENSG00000007541.16	PIGQ	4.03354128517079	0.411573098198881	3.81525293572382	-0.771106039858087	0.154879963779592
ENSG00000007545.15	CRAMP1	4.38340752772149	0.302606886977481	4.33923075819274	-1.03824238433564	-0.206056068258247
ENSG00000007923.15	DNAJC11	26.3592189934274	0.124351611818484	26.2959220330777	-1.81069716225432	-0.505306860249206
ENSG00000007944.14	MYLIP	21.8616516324575	0.347077137814268	21.7686692968911	-0.919147985265142	0.346360203694074
ENSG00000007968.6	E2F2	9.13792319522131	0.266045767000169	9.01386745003232	-1.15008729331008	0.0082444246463611
ENSG00000008018.8	PSMB1	140.520222249021	0.147236358913734	141.104389704745	-1.66396986198383	-0.313984407534095
ENSG00000008056.12	SYN1	0.55893684468327	0.725787643337487	0.699160017442341	-0.278380860025198	0.202183870786632
ENSG00000008083.13	JARID2	15.8800584633792	0.309774416577316	15.1513820314746	-1.01790890458093	0.320487805948094
ENSG00000008086.11	CDKL5	0.965669718197336	0.696470462432818	1.20797784109777	-0.31419459487473	0.225727932546437
ENSG00000008128.22	CDK11A	15.6382394831332	0.26515516581088	15.9176376219577	-1.15299981488601	0.0854478819266811
ENSG00000008130.15	NADK	28.1151598267917	0.178182831451585	28.3730213369847	-1.49826828819698	-0.135058635635482
ENSG00000008226.19	DLEC1	3.63524137979229	0.19601526513909	3.63148413866909	-1.41542021129195	-0.565820312216415
ENSG00000008256.15	CYTH3	6.16586750936309	0.538250775135997	6.65054330553096	-0.53803067215138	0.379743061522998
ENSG00000008277.14	ADAM22	3.63930773403522	0.386521480793641	3.75536449316609	-0.825652730627599	0.0441570330565344
ENSG00000008282.8	SYPL1	53.5937244581207	0.289985107264704	56.8105627153526	-1.07524861109064	0.203715132606024
ENSG00000008283.15	CYB561	2.08186362153512	0.455815385585493	2.20431450075282	-0.682422039477986	0.10701592786799
ENSG00000008294.20	SPAG9	13.0544070116287	0.263693778850933	12.6044892406326	-1.15780023220366	0.0325752381129243
ENSG00000008300.15	c("CELSR3", "MIR4793")	0.59530988375518	0.732409064370008	0.78808206047706	-0.270492578927694	0.256309657283361
ENSG00000008311.14	AASS	0.426186459768331	0.902192944907745	0.669326082132309	-0.0894011467612886	0.312152216895766
ENSG00000008323.15	PLEKHG6	0.915882007283965	0.839786983194108	1.21828828683937	-0.151661722532102	0.486140265120785
ENSG00000008324.10	SS18L2	47.8538600788217	0.204917173133909	47.7368957576876	-1.37684328783629	-0.0516878533953393
ENSG00000008382.15	MPND	13.8789605960191	0.233813946876721	13.4950831904619	-1.2622591739365	-0.021499225365081
ENSG00000008394.12	MGST1	8.67984122173502	0.594649975715347	8.92872529694015	-0.451477189033286	0.617701637100754
ENSG00000008405.11	CRY1	2.05476293336625	0.633977387163234	2.43362397767905	-0.395852464695107	0.418960237680833
ENSG00000008513.14	ST3GAL1	4.48572773453514	0.472196248963287	4.90389874589992	-0.651754934391824	0.372459371272486
ENSG00000008516.16	MMP25	0.558952596339143	0.54903939482395	0.634008817480167	-0.520792985632278	-0.220557210091164
ENSG00000008517.16	IL32	132.218587519412	0.74830266383939	164.291781239175	-0.251845417508791	1.17222108474537
ENSG00000008710.18	c("PKD1", "MIR6511B1")	5.19977833006711	0.523631283317871	5.36903347277801	-0.561948830558533	0.470807378600233
ENSG00000008838.18	c("MED24", "MIR6884")	27.0041017584034	0.138763765429171	26.781817350795	-1.71544784771295	-0.353590692791324
ENSG00000008853.16	RHOBTB2	18.7112990964595	0.374184229716054	19.4347533415008	-0.853829040254704	0.453712727915367
ENSG00000008869.11	HEATR5B	11.4866709499931	0.263701092105209	11.6836853145145	-1.15777614318686	0.0297836038378352
ENSG00000008952.16	SEC62	38.5264313429466	0.280631795408001	37.8445071930098	-1.10372625045021	0.281194818698719
ENSG00000008988.9	RPS20	639.281618632732	0.16543867713788	631.325600698272	-1.5627259024578	-0.24211228519534
ENSG00000009307.15	CSDE1	235.394289955713	0.202202269174208	232.001457218845	-1.38842794987078	0.00792503217738161
ENSG00000009335.17	UBE3C	25.8607932089033	0.181142194030434	26.0752878734555	-1.48396075259979	-0.210418846532661
ENSG00000009413.15	REV3L	9.75354804270346	0.361714174976567	9.47150988789122	-0.883268943253765	0.28028624245896
ENSG00000009724.16	MASP2	0.821636742008581	0.483159583265368	0.843805493432529	-0.631818803984772	-0.15994852712496
ENSG00000009780.15	FAM76A	3.62437108420139	0.155805484019715	3.61988797908322	-1.61483452031554	-0.780606048395132
ENSG00000009790.14	TRAF3IP3	26.8557247701065	0.194487353741999	27.3741140780542	-1.42221726557756	-0.0428281107910973
ENSG00000009830.11	POMT2	1.63275078582974	0.194035035392611	1.63625631749754	-1.42423969164561	-0.822544053076239
ENSG00000009844.15	VTA1	18.5182048934191	0.188668205889285	18.4089518861396	-1.44860256077484	-0.122631177304881
ENSG00000009954.10	BAZ1B	58.4260300827316	0.208634286918716	55.7920586420108	-1.36122863634465	0.0155536435643142
ENSG00000010017.12	RANBP9	35.2398792727677	0.152205169412455	34.3087709250791	-1.63514119435325	-0.234619784539897
ENSG00000010030.13	ETV7	2.29070042224054	1.27501732731158	3.58860581714902	0.211032173625706	1.03971915741294
ENSG00000010072.15	SPRTN	3.58282948016182	0.241699743349263	3.76697414781488	-1.2334476215021	-0.372210866076053
ENSG00000010165.19	METTL13	28.2177146923214	0.166767288433848	28.4615290862996	-1.55577826526092	-0.159021717182323
ENSG00000010219.13	DYRK4	4.67193856753761	0.182323632052889	4.74143565877224	-1.47831407239937	-0.406548936477688
ENSG00000010244.17	c("ZNF207", "MIR632")	31.6136838483608	0.131816203914362	31.8025236539159	-1.76006239893719	-0.521874221255824
ENSG00000010256.10	UQCRC1	102.337443785684	0.159300411534813	102.814726871205	-1.59556620449231	-0.103707188396741
ENSG00000010270.13	STARD3NL	24.1805521725808	0.17525603128054	24.3036617513164	-1.5126540544911	-0.215223431992375
ENSG00000010278.12	CD9	8.21132722043687	0.686681750343606	9.17767761765192	-0.32648898903389	0.649166139447012
ENSG00000010292.12	NCAPD2	119.358240708076	0.206903823383516	120.809167537077	-1.36846296783217	0.0133499364717315
ENSG00000010295.19	IFFO1	5.66188675701745	0.249629544224298	5.88068724179433	-1.20540803241615	-0.123735772101977
ENSG00000010310.8	GIPR	5.35900853654291	0.486011634441247	6.02769499410863	-0.626706668417162	0.489104871404196
ENSG00000010318.20	PHF7	2.66873691814318	0.233513138407237	2.7324310867103	-1.26337735844207	-0.420620327718681
ENSG00000010322.15	NISCH	13.5949975603784	0.215230752524539	13.2798422239533	-1.33419135172201	-0.0925792737821758
ENSG00000010361.13	FUZ	7.68546249239044	0.221844069798538	7.78664389881361	-1.30790435217922	-0.07523742778506
ENSG00000010404.17	IDS	42.8286799720684	0.260610040154732	42.2601933952239	-1.16801771370271	0.127012109243816
ENSG00000010539.11	ZNF200	3.22787196493665	0.174245924998416	3.22629251917616	-1.51767473947449	-0.709341662690545
ENSG00000010610.9	CD4	1.08805688143842	2.32999190816496	2.66385600394982	0.734708825532373	1.55469749727617
ENSG00000010626.14	LRRC23	5.42426030340039	0.214786501318699	5.51376677795822	-1.33598603241624	-0.336157464153343
ENSG00000010671.15	BTK	69.9154865492093	0.151104437993731	69.7932322635754	-1.64144556016532	-0.370743152047442
ENSG00000010704.18	HFE	2.10629735245489	0.307337130284606	2.16878466404008	-1.02476993641146	-0.20221644655271
ENSG00000010803.16	SCMH1	16.5128437449087	0.149346871952151	16.5309082816259	-1.65160773839485	-0.330428668083386
ENSG00000010810.17	FYN	5.27859968382603	1.01932051978049	8.43827272156389	0.0166215340273347	1.1351623826143
ENSG00000010818.8	HIVEP2	10.6570197700624	0.356776753161711	11.4180461828783	-0.895206902215707	0.146697907063258
ENSG00000011007.12	ELOA	29.5975565887198	0.178967264259186	29.9689853027415	-1.49445280118839	-0.134849899836682
ENSG00000011009.10	LYPLA2	50.1952379573383	0.202951907096326	49.5881115665831	-1.38521372670749	-0.0525489769189231
ENSG00000011021.21	CLCN6	9.94051671568646	0.261723211457307	10.0496531071383	-1.16431551871869	0.0962623012096384
ENSG00000011028.13	MRC2	0.926661930937141	1.23469594903789	1.91499075857614	0.1831200465072	0.733125245221232
ENSG00000011052.21	NME1-NME2	715.32331445603	0.148344175942728	703.043397607134	-1.65745899920775	-0.383819153143373
ENSG00000011114.14	BTBD7	6.33879830247002	0.244217327156939	6.35065942349808	-1.22444705243102	-0.0709322466790727
ENSG00000011132.11	APBA3	8.0890626898375	0.382218884844933	7.53573880014936	-0.835375717862228	0.28229420730515
ENSG00000011143.16	MKS1	8.22713917099578	0.175475117561877	8.16968495105179	-1.51156891590864	-0.406662293467595
ENSG00000011198.7	ABHD5	5.16135662330336	0.28593829615394	5.58330918208519	-1.08745535004287	-0.116769244351699
ENSG00000011243.17	AKAP8L	21.124137593098	0.156088566708496	21.2589821386474	-1.613257814596	-0.25713563522924
ENSG00000011258.15	MBTD1	6.40771253695347	0.265031418482412	6.13737802585078	-1.15340527805291	-0.040734573736469
ENSG00000011260.13	UTP18	42.3324820698652	0.144240741362614	42.7330173083377	-1.6818241082221	-0.328855874119933
ENSG00000011275.18	RNF216	18.2447724880328	0.139471309144457	18.2138275769592	-1.71103024516453	-0.445254827859247
ENSG00000011295.15	TTC19	9.88884334869588	0.195471874568159	10.1003528664894	-1.41783144429647	-0.136336278420357
ENSG00000011304.18	c("PTBP1", "MIR4745")	107.003529329467	0.229095846386175	106.66527477504	-1.27996556939874	0.0305618984681064
ENSG00000011376.9	LARS2	21.197022086798	0.201944873205588	21.8014948143813	-1.38953433566177	-0.121158826995929
ENSG00000011405.13	PIK3C2A	9.41222916589711	0.361801493235314	9.4078820069927	-0.883059290084976	0.230383317372373
ENSG00000011422.11	PLAUR	2.15499280891841	0.595707897052424	2.45980091999134	-0.449933285202484	0.425986174726882
ENSG00000011426.10	ANLN	14.0081027722142	0.293618335595867	13.2583391891103	-1.06443365500875	0.171204683889074
ENSG00000011451.17	WIZ	7.91868857997852	0.336442889870839	7.50763370846549	-0.946177290629901	0.153652286172564
ENSG00000011454.16	c("GPR21", "RABGAP1")	11.2683815997464	0.202471758162612	11.3397252649044	-1.38727109185674	-0.245034803445181
ENSG00000011478.11	QPCTL	20.4368228351337	0.210075104031172	20.5310757634795	-1.35525082543591	-0.0895499478444717
ENSG00000011485.14	PPP5C	21.5099572178654	0.156097175889827	21.2628475554947	-1.61320990824492	-0.251421689253824
ENSG00000011523.13	CEP68	4.41308584851008	0.31870577020574	4.59267393305679	-0.993220147004044	-0.0947533526818976
ENSG00000011566.14	MAP4K3	2.4205507313699	0.361961497610851	2.27821672987858	-0.882675247135077	-0.175830310504953
ENSG00000011590.13	ZBTB32	42.9358036427938	0.396470204948053	45.5078535098139	-0.803578889393161	0.506767575746864
ENSG00000011600.11	TYROBP	0.329474782874384	2.74089846358279	0.827432256916838	0.875785894849536	1.32891299088591
ENSG00000011638.10	TMEM159	18.1328908156518	0.356995271441138	18.1740720149062	-0.894675072540999	0.371781106016335
ENSG00000012048.20	BRCA1	17.0510618659524	0.287466079905711	16.2819392159707	-1.08282678667124	0.266817868766768
ENSG00000012061.15	ERCC1	20.5994072550429	0.128885007396792	20.594474258561	-1.77959519839695	-0.466554876859428
ENSG00000012124.15	c("CD22", "MIR5196")	150.308219387664	0.246192151973079	153.050866195747	-1.2174515909419	0.137894322746164
ENSG00000012174.11	MBTPS2	5.19941255092833	0.231722938152232	5.16316029181119	-1.27006194692277	-0.334386534640343
ENSG00000012211.12	PRICKLE3	11.9603696048747	0.273460630837602	12.4515412494941	-1.12621037734983	0.161185618114461
ENSG00000012232.8	EXTL3	5.1063237169658	0.230385927305434	5.03992909878661	-1.27508810501373	-0.255912200239879
ENSG00000012660.13	ELOVL5	73.3542652566181	0.222425414916502	74.8704223817897	-1.30563118123589	0.0198928517256174
ENSG00000012779.10	ALOX5	42.8504277459405	0.31372630368652	42.5530050514073	-1.00689813463508	0.325837155159401
ENSG00000012817.15	KDM5D	0.0312123718901355	1.12562735787653	7.05359704108653	0.102789279781645	1.19474362256348
ENSG00000012822.15	CALCOCO1	7.43506902695804	0.22499257897352	7.63787757195616	-1.29566361234617	-0.0948124587716745
ENSG00000012963.14	UBR7	64.0466548404461	0.276182094295784	67.4369485177885	-1.11760896288778	0.236885837144449
ENSG00000012983.11	MAP4K5	9.00348717506733	0.30586599076054	8.75943663078603	-1.0289376190685	0.114676219650628
ENSG00000013016.15	EHD3	1.06548365525149	1.07215958080011	1.60579304317039	0.0605188615772087	0.726982490805428
ENSG00000013275.7	PSMC4	77.8940332993071	0.149920841222904	78.9751167042301	-1.64827597914738	-0.278691375901508
ENSG00000013288.8	MAN2B2	7.06098142453613	0.259518859335027	7.00560500479449	-1.17166215264435	-0.104143105253182
ENSG00000013306.15	SLC25A39	74.0248031325884	0.1846958440907	73.1444678459961	-1.46708575334022	-0.0729195864778269
ENSG00000013364.18	MVP	40.0981307834548	0.271885468983312	43.6584562610975	-1.13122800563413	0.276285401688697
ENSG00000013374.15	NUB1	33.1033756951446	0.305405268948347	33.993199348517	-1.03024694925826	0.271484998370969
ENSG00000013375.15	PGM3	8.25012517133226	0.282970234686425	8.63024271763661	-1.09651849002066	0.0277279057596551
ENSG00000013392.7	RWDD2A	4.708184329976	0.269695998354262	4.92546573806624	-1.13825099478837	-0.177810522926419
ENSG00000013441.15	CLK1	23.443661531863	0.302304883411137	24.2777183227109	-1.03910967440798	0.254064605520614
ENSG00000013503.9	POLR3B	5.348844089506	0.257690975924582	5.49783752096408	-1.17780157946613	-0.150942072228816
ENSG00000013523.9	ANGEL1	8.97754479843439	0.193791415575571	9.09041815666061	-1.42533092981026	-0.31663707761177
ENSG00000013561.17	RNF14	12.7427938093143	0.178584657912629	13.2145927908353	-1.49631170758122	-0.274194989746516
ENSG00000013563.13	DNASE1L1	12.45531751816	0.260453826873899	12.6644960895182	-1.16853851410505	0.0561824534137843
ENSG00000013573.16	DDX11	11.325720766183	0.170218734151895	11.5648081464868	-1.53798528696296	-0.319345500529993
ENSG00000013583.8	HEBP1	0.559342542993167	1.07341779548315	0.82104631511985	0.0615375817829202	0.533670108326301
ENSG00000013725.14	CD6	0.582798476883681	0.769479425000909	0.735819251410985	-0.227605976429224	0.179380984234436
ENSG00000013810.18	TACC3	48.5019429848574	0.205570612624661	46.8534926897969	-1.37407793973442	-0.0719562662676314
ENSG00000014123.9	UFL1	25.2585648800116	0.298917604848933	24.5232014201293	-1.04889701258725	0.25252867601312
ENSG00000014138.8	POLA2	24.0859437899019	0.124225764137835	23.8889403470587	-1.81157664628179	-0.562135489280824
ENSG00000014164.6	ZC3H3	11.0621090078887	0.363522698750753	10.8318398470277	-0.878936932281571	0.0868382672282479
ENSG00000014216.15	CAPN1	47.5376900600504	0.222271548954864	47.615203027601	-1.30623224799539	0.0031086547663548
ENSG00000014257.15	ACPP	0.281013729531216	1.36138288400256	0.558684631357068	0.267960572263957	0.378872593801708
ENSG00000014641.17	MDH1	91.6591395977763	0.193747663876669	94.7226459075198	-1.42552705064034	-0.0698910315260008
ENSG00000014824.13	SLC30A9	21.813041025975	0.232868042300832	21.6155558702641	-1.26578021575766	-0.026642382469855
ENSG00000014919.12	COX15	37.1801998128422	0.144259493709412	36.676793624613	-1.68171119267114	-0.339730472847737
ENSG00000015133.18	CCDC88C	17.9461467707425	0.206074571130892	17.8187291168701	-1.37195119061798	-0.0454890882373788
ENSG00000015153.14	YAF2	3.92375812917175	0.202737426037639	3.93791565344785	-1.38613214325268	-0.408265006745816
ENSG00000015171.18	ZMYND11	9.93174285686392	0.246866922708457	10.1471960033217	-1.21507419314173	0.058809608993927
ENSG00000015285.10	WAS	83.1785764941922	0.164702990171349	81.9108450457798	-1.56659703234502	-0.223656432450901
ENSG00000015475.18	BID	27.3701893193448	0.266308034395028	27.5927560045489	-1.14923146178385	0.201498426129018
ENSG00000015479.17	MATR3	69.4570398526127	0.247492007568101	67.587440573537	-1.21287764295672	0.139168280684112
ENSG00000015532.9	XYLT2	7.23932804653595	0.248380784965859	7.36627938420834	-1.20976400947141	-0.0801993264328551
ENSG00000015568.12	c("RGPD5", "RGPD6")	1.0980113159274	0.484781001412973	1.16484938513225	-0.628908817053118	-0.116334878483187
ENSG00000015676.17	NUDCD3	22.2421454815864	0.178095516607968	22.6175353436406	-1.49869402673244	-0.208937528302986
ENSG00000016391.10	CHDH	13.1868781866186	0.502501975983267	14.6696300736983	-0.597724452264929	0.572262110854152
ENSG00000016864.17	GLT8D1	19.598281197385	0.189996327429336	19.8057788572553	-1.44250958749001	-0.176028318792841
ENSG00000017260.19	ATP2C1	38.4398577501334	0.228117638267443	40.0590029978362	-1.28368226674555	0.0762948714357077
ENSG00000017427.15	IGF1	2.71122491063563	0.560342934006162	3.05477251410705	-0.503092200406263	0.30249424767848
ENSG00000017483.14	SLC38A5	27.0530232637451	0.174799527510528	27.59509288734	-1.51491949122758	-0.161001945773483
ENSG00000017797.11	RALBP1	37.8763727215925	0.171383711185154	37.563426789301	-1.53206091416715	-0.133440190702123
ENSG00000018189.12	RUFY3	4.68825936814052	0.376444629141247	4.78454690564658	-0.848597789401311	0.187429792585924
ENSG00000018408.14	WWTR1	1.81305565416285	0.539283646322316	2.14458389479898	-0.536365498825358	0.0650243545755416
ENSG00000018510.13	AGPS	17.0875310604734	0.242017625862349	17.0317805332118	-1.232306007411	0.0141770336000038
ENSG00000018610.13	CXorf56	18.8442328395207	0.125377444805412	19.0896786048337	-1.8035611706725	-0.498616707830792
ENSG00000018699.11	TTC27	19.5032524891994	0.218746918297625	19.7669796224462	-1.32011611318971	-0.0103431491807449
ENSG00000019582.14	CD74	3145.81303350956	0.184498155304916	3161.1530985061	-1.46801594350741	-0.241698808088451
ENSG00000019995.6	ZRANB1	11.2351534060237	0.195875261708857	11.2723703653661	-1.41604082052457	-0.26884214367636
ENSG00000020129.15	NCDN	14.6253078301593	0.266915720252566	14.4133289991359	-1.14725169455393	0.144159906750563
ENSG00000020181.17	ADGRA2	1.88053347166166	0.185246000584527	1.86997594506846	-1.46450231911638	-0.737390054502634
ENSG00000020256.19	ZFP64	8.17382245874704	0.20008981392001	8.16032546294947	-1.39755003932859	-0.285964125560948
ENSG00000020426.10	MNAT1	10.0757426858184	0.211564833415378	10.2280029195142	-1.34911303927464	-0.1279337138921
ENSG00000020577.13	SAMD4A	1.3702535543675	0.403698989911	1.37968336942591	-0.787884674459668	-0.192752192043741
ENSG00000020633.18	RUNX3	122.87891902911	0.194208867299848	122.298332993243	-1.42346188941755	-0.0631006254754394
ENSG00000020922.12	MRE11	13.3881053265965	0.267986273149465	13.0605919784191	-1.14377490185376	0.0714203973319922
ENSG00000021355.12	SERPINB1	21.575312458388	0.68902907817835	26.9825812124837	-0.323524899505719	1.0695172095853
ENSG00000021574.11	SPAST	10.1859351508869	0.245364001446675	10.1711236710037	-1.22037830880791	0.0420104957302629
ENSG00000021776.10	AQR	12.5335080252536	0.212841517168119	12.2932010601913	-1.34388730803256	-0.0476404017470304
ENSG00000021826.14	CPS1	0.430109940270867	0.80816690114925	0.566625179439198	-0.184997880522684	-0.0140298269729054
ENSG00000022267.16	FHL1	0.297042783903574	2.75011651555908	1.35478330264025	0.878702188382275	1.55268047429138
ENSG00000022277.12	RTFDC1	53.9950084156465	0.131691718138298	54.5717953028636	-1.76088307239886	-0.425671357770224
ENSG00000022556.15	NLRP2	8.92807467825207	0.970137920695329	10.6432801517518	-0.026333038809831	1.12567479702844
ENSG00000022567.9	SLC45A4	1.29636625216749	0.313109693921228	1.3408924031461	-1.00860697271044	-0.325947437863792
ENSG00000022840.15	RNF10	49.4696247449027	0.130228182561563	50.2521041646186	-1.77059004065233	-0.378498049273089
ENSG00000022976.15	ZNF839	5.49511953853679	0.159483192555225	5.43745717998231	-1.59457015831877	-0.625221706542878
ENSG00000023041.11	ZDHHC6	23.6686443283357	0.173525342264483	23.7760582878803	-1.52127418062914	-0.20983390325491
ENSG00000023171.15	GRAMD1B	1.2767040596517	0.770802257102026	1.68458223128788	-0.226114044583456	0.345303732265432
ENSG00000023191.16	RNH1	27.6661323620801	0.353912102711557	26.3885977417793	-0.902209171130891	0.371641318174873
ENSG00000023228.13	NDUFS1	19.8708512918392	0.179753810482782	19.950685451646	-1.49064378904893	-0.209577579336433
ENSG00000023287.12	RB1CC1	8.30173606031128	0.354534501260354	7.88462007992111	-0.900682990762096	0.217758259146249
ENSG00000023318.7	ERP44	43.4347047467123	0.15910187256	43.993934389192	-1.59664941773149	-0.135585854505772
ENSG00000023330.14	ALAS1	78.7575685738259	0.13373112590037	79.0684524828809	-1.74753499798884	-0.37295756057435
ENSG00000023445.13	BIRC3	66.4585662891925	0.432433615741274	70.1294796765782	-0.728161106017078	0.527760631752812
ENSG00000023516.8	AKAP11	24.2341533646957	0.339197288212956	23.6934116100751	-0.939095256927681	0.404380323080196
ENSG00000023572.8	GLRX2	13.3873492348064	0.257287588996054	13.8761584008869	-1.17916232544583	0.0136967066374079
ENSG00000023608.4	SNAPC1	11.9142769199978	0.281279546318418	12.1597945812238	-1.10172369417657	0.00125154207849509
ENSG00000023697.12	DERA	27.0716126691189	0.182797844268675	27.3799206130857	-1.47605786039627	-0.096956493789496
ENSG00000023734.10	STRAP	112.761754151734	0.147522963303054	115.077967326507	-1.66228074500444	-0.348005683432189
ENSG00000023892.10	DEF6	52.7693808165821	0.215674170254932	53.3716299082862	-1.33240372822289	-0.0292042857724182
ENSG00000023902.13	PLEKHO1	36.2324810220153	0.19220107312794	35.5154241938924	-1.43248838367582	-0.0636654839441264
ENSG00000023909.9	GCLM	6.21249314039621	0.205040059330273	6.2701606063586	-1.37632256231319	-0.320145430916301
ENSG00000024048.10	UBR2	14.5344849641362	0.227305643631108	14.180917279373	-1.28677956262467	-0.0927083741371952
ENSG00000024526.16	DEPDC1	9.70196286412016	0.294967135984651	9.34940855818134	-1.06045273723411	0.0336298519248264
ENSG00000024862.17	CCDC28A	25.6126518033439	0.177600914811952	26.2123519298904	-1.50110960305223	-0.157871525807886
ENSG00000025039.14	RRAGD	15.8915990818777	0.619597195122578	17.328305251252	-0.415781113864216	0.913953254428578
ENSG00000025156.12	HSF2	16.2438540096884	0.230140366880837	16.942751463021	-1.27601439781247	-0.0220399412144872
ENSG00000025293.16	PHF20	19.0194547877775	0.205893633465594	18.7957915302544	-1.3727141643988	-0.0470464157317463
ENSG00000025423.11	HSD17B6	2.14345540448357	0.202127090739823	2.20052041112256	-1.38875094971026	-0.573811254201343
ENSG00000025434.18	NR1H3	1.88513102979965	0.239708993082695	1.85430224114591	-1.24063134475768	-0.529423805322719
ENSG00000025708.13	TYMP	19.6947777357213	0.633773135491656	22.6950849772614	-0.396132347441967	0.902334753804818
ENSG00000025770.18	NCAPH2	36.887682984279	0.191879316792178	37.3660960143762	-1.43394367311517	-0.0433559544713087
ENSG00000025772.7	TOMM34	49.3788217241581	0.15635464240656	50.0135340608305	-1.61177843873503	-0.244386452016655
ENSG00000025796.13	SEC63	19.2022652140099	0.252182258784325	18.866429799658	-1.19657093927755	0.145275659737336
ENSG00000025800.13	KPNA6	29.9274593599835	0.195078408237757	30.249019748373	-1.4195815934726	-0.0318416728191726
ENSG00000026025.14	VIM	202.279173437957	0.45082156099362	203.529228857002	-0.691990643119507	0.644958472370985
ENSG00000026036.21	c("RTEL1", "RTEL1-TNFRSF6B")	5.61923718955754	0.273501514865224	5.48922980481679	-1.126080527723	-0.108718217130092
ENSG00000026103.20	FAS	48.4515516922543	0.331854786939796	49.2273439039745	-0.958103826729161	0.392818695114541
ENSG00000026297.15	RNASET2	61.5340401975363	0.3047745812156	62.0024895592596	-1.03204251362902	0.39421761843495
ENSG00000026508.16	CD44	49.852080096622	0.436722557224095	56.3577063254576	-0.719588751376246	0.637810834976315
ENSG00000026652.13	AGPAT4	1.00392524159869	0.365663080331928	1.07971023783996	-0.87383777315786	-0.374133485743829
ENSG00000026751.16	SLAMF7	129.967133093508	0.347930801191109	134.399304144435	-0.917014245722899	0.476579736564245
ENSG00000026950.16	BTN3A1	21.659477844981	0.294432349022952	22.251028716261	-1.06202895232153	0.193268237507035
ENSG00000027001.9	MIPEP	13.7332507161231	0.198773942034481	13.4173482533222	-1.40328109875451	-0.146375918518806
ENSG00000027075.13	PRKCH	2.34772088778102	1.24078059720557	4.38145736756596	0.187389987095882	1.11922061474528
ENSG00000027697.13	IFNGR1	64.134026352604	0.579707557668573	70.2900516042127	-0.47358207535864	0.774277478585077
ENSG00000027847.13	B4GALT7	7.6025351952492	0.20780239585106	7.62347659839034	-1.36469889913135	-0.159853318604813
ENSG00000027869.11	SH2D2A	8.51206976227478	0.455678520084813	8.78553183391413	-0.682682885685668	0.462787946450371
ENSG00000028116.16	VRK2	36.0935443913697	0.264538961439514	36.7986666142079	-1.1550207115897	0.212581521273057
ENSG00000028137.17	c("TNFRSF1B", "MIR7846")	101.327115140317	0.358037659733004	109.24562443361	-0.892142580488554	0.421777379664231
ENSG00000028203.17	VEZT	17.1247343188828	0.236506522731772	17.1188171770768	-1.2523137542722	-0.000473437186202963
ENSG00000028277.21	POU2F2	38.1843009019792	0.260776588996421	38.0860589064748	-1.1674627992394	0.174229025255489
ENSG00000028310.17	BRD9	8.51818776733884	0.121639019492186	8.63156408397613	-1.82985417854955	-0.712792206823179
ENSG00000028528.14	SNX1	24.722751000821	0.123834431003974	25.0817331115772	-1.8143171740237	-0.537040461909778
ENSG00000028839.9	TBPL1	9.72618427071631	0.160341719892677	9.94490362980889	-1.58990692457701	-0.354765657267269
ENSG00000029153.14	ARNTL2	38.2843935082266	0.296988823962687	38.7934273236475	-1.05451978677068	0.314366549497231
ENSG00000029363.15	BCLAF1	33.21400232237	0.305126084466118	32.8388365671289	-1.03104132804217	0.245272792562441
ENSG00000029364.11	SLC39A9	37.7346543066343	0.196077721947259	38.2106780106462	-1.41514349481634	-0.0791670718406925
ENSG00000029534.19	ANK1	4.14214680469062	0.80989205027478	4.92902600989136	-0.183145727907573	0.748074512035432
ENSG00000029639.10	TFB1M	17.769438978863	0.203377910035988	18.37625550613	-1.38339243980256	-0.0460032291113899
ENSG00000029725.16	RABEP1	45.7548416772448	0.267597377343836	45.1597567891766	-1.14503629459379	0.193436228635892
ENSG00000029993.14	HMGB3	24.4789621939103	0.191973898802021	24.9629835540311	-1.4335156298515	-0.225381372750665
ENSG00000030066.13	NUP160	24.0986072385642	0.201330834361347	24.2229862829222	-1.39217941328792	-0.124203262126059
ENSG00000030110.12	BAK1	41.4187439790254	0.23410083417943	41.2925589072126	-1.26119407752877	0.186337829292285
ENSG00000030419.16	IKZF2	55.8967282124545	0.420879336842488	60.812591691202	-0.751684791010823	0.621026213582491
ENSG00000030582.16	GRN	139.175999454579	0.282449594917287	136.151022139965	-1.09811808756473	0.30669653080563
ENSG00000031003.10	FAM13B	13.4145462516516	0.313979014645403	13.5660180860892	-1.00619875562596	0.218253424150858
ENSG00000031081.10	ARHGAP31	18.2277246165632	0.263279197973939	17.7876148448714	-1.15916690740141	0.161350901468281
ENSG00000031691.6	CENPQ	15.5605712669094	0.310301030605108	15.7416243046643	-1.01643356397593	0.193971990992788
ENSG00000031698.12	SARS	83.8475462767225	0.151409825945949	84.9107517417335	-1.63969187958425	-0.15928038591694
ENSG00000031823.14	RANBP3	19.879809240124	0.148584529746415	19.4808395047336	-1.65605281177697	-0.346586180588984
ENSG00000032219.18	ARID4A	6.71882167262548	0.358921161677722	6.35786675110561	-0.890001870578279	0.268353089178875
ENSG00000032389.12	TSSC1	15.9855172542755	0.148345419212109	16.0372792046718	-1.65745171961264	-0.344007208292794
ENSG00000032444.15	PNPLA6	21.0180989120794	0.331572902754259	20.5624509882723	-0.958841937336137	0.325794717833736
ENSG00000032742.17	IFT88	2.59148919987647	0.313324464190817	2.60139825271444	-1.0080113886708	-0.353598278845849
ENSG00000033011.11	ALG1	12.4968840400824	0.164910132589742	12.473833175341	-1.56550531827289	-0.25333348137971
ENSG00000033030.13	ZCCHC8	9.10606141167979	0.182897640081369	9.19201944164508	-1.47558379633258	-0.488428910776088
ENSG00000033050.7	ABCF2	45.9408509383007	0.168394884262292	45.4525684455221	-1.54734221249465	-0.240221393669982
ENSG00000033100.15	c("CHPF2", "MIR671")	21.6366721148175	0.280408107137424	22.9242530366678	-1.10441886847104	0.134441416518755
ENSG00000033170.16	FUT8	22.8381552087013	0.303586093310553	23.3817346109601	-1.03543625301568	0.279515181736019
ENSG00000033178.12	UBA6	16.9230851419604	0.322243992727289	17.0565204150548	-0.983630340034192	0.259275706545894
ENSG00000033327.12	GAB2	4.29313683458889	0.381346914537539	4.59652038393926	-0.837359526240277	0.034395644776483
ENSG00000033627.15	c("ATP6V0A1", "MIR5010")	12.5032097974942	0.182904191901573	12.5498585660469	-1.4755526820066	-0.26482041549544
ENSG00000033800.13	PIAS1	13.2661418738457	0.225887074674524	13.1546468911728	-1.29221723765576	-0.0492506065118234
ENSG00000033867.16	SLC4A7	10.1498075911203	0.30509515687397	10.0324789496975	-1.03112937271652	0.205686583859695
ENSG00000034152.18	MAP2K3	32.3885627496598	0.250739898830348	32.9336427041387	-1.20155310740754	0.098929125523737
ENSG00000034510.5	TMSB10	3224.61123752852	0.201135756625382	3237.68355010481	-1.393021432902	-0.166704297483044
ENSG00000034533.11	ASTE1	7.53173202109405	0.142669439251513	7.61538590015164	-1.69133809141393	-0.48643524902435
ENSG00000034677.12	RNF19A	41.1101101650892	0.304438572554706	41.6362652361145	-1.03300064607374	0.350832944400101
ENSG00000034693.14	PEX3	22.4101686512032	0.263525592995097	23.5868643415592	-1.15835440145845	0.186613453825918
ENSG00000034713.7	GABARAPL2	50.4234114924714	0.19307317492231	50.5350771947717	-1.42855612351826	-0.0280112475454986
ENSG00000035115.21	SH3YL1	1.83270849013277	0.283032581352831	1.93941722768571	-1.09632713540173	-0.420892528609487
ENSG00000035141.7	FAM136A	33.5769842655726	0.155960737455134	33.4725861270142	-1.61396943986451	-0.368998646797017
ENSG00000035403.16	VCL	10.9721801448958	0.414055591789492	11.3016934485702	-0.765882691736032	0.381248681689699
ENSG00000035499.12	DEPDC1B	20.0161380451598	0.183639127783351	20.6831217650672	-1.47206955727247	-0.154822182535694
ENSG00000035664.11	DAPK2	0.615630484814966	0.941569985344911	0.900604338063901	-0.0522947881092826	0.472288392171059
ENSG00000035681.7	NSMAF	18.5349605130981	0.187643190989836	18.732000962243	-1.45333438042552	-0.147320717466308
ENSG00000035687.9	ADSS	33.2332887277751	0.212221440224592	34.0445166518876	-1.34642148497056	-0.0406788867418579
ENSG00000035720.7	STAP1	50.0573270569404	0.328074425830633	50.5505195151383	-0.968055245131724	0.432928741581894
ENSG00000035928.14	RFC1	37.436985124424	0.264101426331983	36.9184777384468	-1.15645850658701	0.239876176918841
ENSG00000036054.12	TBC1D23	8.75672557128528	0.267184865069944	8.37671591909699	-1.14637629301253	-0.00714868200614172
ENSG00000036257.12	CUL3	20.1480564796581	0.204255070134101	19.6842096062897	-1.37965430872026	-0.0701307288049962
ENSG00000036448.9	MYOM2	0.545244132818601	0.643406643699048	0.603285131991802	-0.383028917931389	-0.259296119290588
ENSG00000036549.12	ZZZ3	9.21968294407387	0.252650307219347	8.91788228246936	-1.19496033865846	-0.1336033786454
ENSG00000037042.8	TUBG2	12.4199931471933	0.209266412795669	12.9958312282857	-1.35860094043705	-0.138671664328844
ENSG00000037241.7	RPL26L1	40.6324442916297	0.170507952029869	39.4629925828645	-1.53651072375752	-0.271859215360515
ENSG00000037474.14	NSUN2	41.7207594954731	0.138817567560627	41.2170012506697	-1.71511113963756	-0.297843234687464
ENSG00000037637.10	FBXO42	9.60701134087426	0.140921929599295	9.62187348918351	-1.70204283758691	-0.52039873558724
ENSG00000037749.11	MFAP3	6.54737649372409	0.274636499990384	6.44141612421837	-1.12248348852485	-0.0645569278607498
ENSG00000037757.13	MRI1	22.717433227767	0.181223409212396	23.1332280725825	-1.48357140763274	-0.118763996244558
ENSG00000037897.16	METTL1	9.56406279436154	0.190275357935219	9.90403617170048	-1.44123490483127	-0.167832323606827
ENSG00000038002.8	AGA	11.2456672895017	0.177306063577945	11.450038740081	-1.50255282396553	-0.444870777586089
ENSG00000038210.12	PI4K2B	61.3187505628736	0.225014995072469	62.5951664651009	-1.29557707879742	0.113204016197228
ENSG00000038219.12	BOD1L1	12.1869323873062	0.329734455186416	11.274780189923	-0.963671338862012	0.184237579449972
ENSG00000038274.16	MAT2B	41.479336291493	0.158251700055143	42.3604152767262	-1.60130323155516	-0.297240336931663
ENSG00000038358.14	EDC4	30.1664260573536	0.182274537798137	30.1588208399523	-1.47854798870312	-0.0688110192941318
ENSG00000038382.17	TRIO	17.8481136143972	0.2486266802232	17.2010767027247	-1.20890453777666	0.0725586503241649
ENSG00000038427.15	VCAN	0.860386819795741	1.08458514337033	1.08599201960681	0.0705273023628493	0.562267671485706
ENSG00000038532.14	CLEC16A	10.5757342094205	0.226050451450868	10.2976494560537	-1.29158924257745	-0.0509403722462805
ENSG00000039068.18	CDH1	0.768427259302003	2.30918821138037	3.59537018352017	0.72691866343742	1.55781792542475
ENSG00000039123.15	SKIV2L2	27.327534660433	0.249661463143056	26.4487356435526	-1.20529697725914	0.0620540838479877
ENSG00000039319.16	ZFYVE16	2.98803268807337	0.345290286797965	3.013927884687	-0.923631276833542	-0.114443124073083
ENSG00000039523.18	RIPOR1	12.6535790433347	0.414358938354056	12.8313785154653	-0.765246576650219	0.335910559001538
ENSG00000039650.10	PNKP	15.452581874598	0.195216223018144	15.5831030733788	-1.41896818814912	-0.161300708855062
ENSG00000040199.18	PHLPP2	4.76144533790814	0.290971908631875	4.91795273969741	-1.07229787436535	-0.093636307131296
ENSG00000040275.16	SPDL1	15.5926702517029	0.266079054061892	15.7587333842791	-1.14997862416576	0.0661499102232823
ENSG00000040341.17	STAU2	11.0446023403952	0.233362647566312	11.2409699276173	-1.2639373133253	-0.119802844393163
ENSG00000040487.12	PQLC2	6.94508743974992	0.233563404678666	7.06645620417441	-1.26319040523523	-0.156349597899434
ENSG00000040531.14	CTNS	5.41756273657765	0.226420457266148	5.52188543754725	-1.29016867372698	-0.306558668848727
ENSG00000040608.13	RTN4R	0.351947696522993	1.0859718408882	0.511079845527206	0.0716371283962209	0.079145903853278
ENSG00000040633.12	PHF23	30.3556821953352	0.158986560165976	30.1479028423947	-1.59727917390569	-0.180209854911522
ENSG00000040933.15	INPP4A	10.2368138871756	0.290585035306737	10.5238024465604	-1.07345350995246	0.0356733688259183
ENSG00000041357.15	PSMA4	46.6205722029073	0.188194877666088	48.0093953564296	-1.45078440296128	-0.0999303545416086
ENSG00000041802.10	LSG1	19.5265551856332	0.167016304944286	20.0002633756681	-1.55448225768481	-0.247080194792729
ENSG00000041880.14	PARP3	17.3780766065301	0.234040009369953	17.1789066475865	-1.26141978634808	0.0127867564818691
ENSG00000041988.15	THAP3	16.2321676499138	0.213007930372049	16.26066318108	-1.34320845459946	0.00790153486995693
ENSG00000042088.13	TDP1	21.8051844249215	0.153760660089222	21.931337503706	-1.62630953052053	-0.329527202671372
ENSG00000042286.14	AIFM2	19.7161418544942	0.201067019617045	19.5791658032654	-1.39331831900501	-0.0872705004868435
ENSG00000042317.16	SPATA7	0.88763497893463	0.358854799747405	0.938067607898995	-0.890162481252226	-0.316792927300231
ENSG00000042429.10	MED17	5.99738752828969	0.169700839919913	6.00774335018811	-1.54063201634661	-0.405380972314306
ENSG00000042445.13	RETSAT	16.9287908401798	0.244343655116698	16.8439384008892	-1.22399786766968	0.00038159896010681
ENSG00000042493.15	CAPG	47.6251997193213	0.508681864315358	51.3836664177216	-0.587107491390197	0.846363089930233
ENSG00000042753.11	AP2S1	58.5649625088553	0.179762555147109	59.3947410604772	-1.49060153495619	-0.103721604092001
ENSG00000043093.13	DCUN1D1	10.800005269681	0.263864250867879	10.9159769186022	-1.15723889066635	0.0273494747245893
ENSG00000043143.20	JADE2	20.515470550049	0.236808746368621	20.0940377847499	-1.25120452256817	0.0363237219285253
ENSG00000043462.11	LCP2	6.19305113297497	0.517356568788184	7.06048618612083	-0.572420064757798	0.529750102610339
ENSG00000043514.15	TRIT1	22.2019666125861	0.279188629860386	23.8955019731052	-1.1082045452313	0.140335072611312
ENSG00000043591.5	ADRB1	0.398025862830303	0.860410422804179	0.507628320738189	-0.130588674628369	-0.12835634763365
ENSG00000044090.8	CUL7	16.7673485405964	0.236065964981302	16.9554391272449	-1.25393324639577	0.00105357511026249
ENSG00000044115.20	CTNNA1	44.4900712199792	0.195797579322211	45.1020961632297	-1.4163853635081	-0.0696151609659561
ENSG00000044446.11	PHKA2	8.05478506144114	0.153708269412399	7.95823146240083	-1.62660553417988	-0.464966260332333
ENSG00000044459.14	CNTLN	1.51753855954434	0.706971619716198	1.76234757888253	-0.301196039868828	0.311090889737188
ENSG00000044574.7	HSPA5	373.786158835851	0.361404506870473	409.905160057212	-0.884012871802678	0.415477578950715
ENSG00000046604.12	DSG2	20.9443472479855	0.534352775133407	22.7096697372199	-0.544343861563653	0.754745425598656
ENSG00000046647.13	GEMIN8	16.1062576454514	0.21162323614021	16.5015037138798	-1.34887329734325	-0.0378442817351281
ENSG00000046651.14	OFD1	15.912973072727	0.369313030888252	16.0686165007969	-0.865210736753172	0.428249236243354
ENSG00000046653.14	GPM6B	0.518560669416346	0.53204064547818	0.56645526476001	-0.548110376640729	-0.376083295111775
ENSG00000047056.14	WDR37	7.80774101733304	0.170398494173371	7.86219433926932	-1.53706849490255	-0.374887903051642
ENSG00000047188.15	YTHDC2	9.11205873541082	0.269452791321239	8.87522462318584	-1.13903462618355	-0.0859763535061868
ENSG00000047230.14	CTPS2	10.5656295164083	0.191548374714619	10.5415567048299	-1.4354430572962	-0.305262424211185
ENSG00000047249.16	ATP6V1H	17.0878329947203	0.140341512323849	17.1202182580707	-1.70562769562633	-0.452198972499597
ENSG00000047315.14	POLR2B	55.6145249476191	0.193694159507557	56.3855274800797	-1.42576694887547	-0.0728402918051534
ENSG00000047346.12	FAM214A	7.82798799004565	0.375099907842143	8.14765752374223	-0.851706085101133	0.27323841131971
ENSG00000047365.11	ARAP2	6.40809953636186	0.374864585696033	6.40784098294626	-0.852251172842005	0.237009760648566
ENSG00000047410.13	TPR	36.7847672969632	0.338234746993617	34.1066456872396	-0.94156355839411	0.386237618131711
ENSG00000047457.13	CP	2.2466405279851	0.245454545860142	2.32762318589928	-1.22005784056319	-0.44636764812494
ENSG00000047578.12	KIAA0556	3.56228655786079	0.206930008823956	3.45677932375216	-1.36835304745912	-0.527045777939447
ENSG00000047579.19	DTNBP1	17.1716270104792	0.179502131786599	17.3873383426927	-1.49186077865423	-0.208199366834496
ENSG00000047621.11	C12orf4	10.6945550255729	0.264019791681785	10.597057257121	-1.15672703189662	0.00356720053781445
ENSG00000047634.14	SCML1	2.62262302827428	0.87625793175932	2.98095463406493	-0.114736075674047	0.74835364505473
ENSG00000047644.18	WWC3	9.84713020201349	0.71936135564654	11.7124294383876	-0.286105792696544	0.871104075521541
ENSG00000047648.21	ARHGAP6	3.84809597013333	0.571260681918491	4.00109417015363	-0.486331332076542	0.434364085995643
ENSG00000047662.4	FAM184B	3.01517922731401	0.287990041381646	3.14780092175434	-1.08124505953554	-0.136728192897491
ENSG00000047849.21	MAP4	38.6704760235303	0.173619556666464	38.8843836119237	-1.52080271414898	-0.170839801294365
ENSG00000047932.13	GOPC	24.1343301261151	0.242718134924302	24.0982109957032	-1.22979554743239	0.0126953011249351
ENSG00000048028.11	USP28	18.3532296095744	0.218691811809103	18.5850056785396	-1.32033495475413	-0.102710096229501
ENSG00000048052.21	HDAC9	2.57254271753332	0.56596540787794	2.88376748427545	-0.49442022464406	0.326580355077591
ENSG00000048140.17	TSPAN17	7.9194364893626	0.199188157180343	7.88660516581203	-1.40147297262908	-0.287139034950665
ENSG00000048162.20	NOP16	49.1371095543503	0.145641535094682	48.7927909120115	-1.67342950430404	-0.29701870539636
ENSG00000048392.11	RRM2B	24.5579445034847	0.379986897974221	26.0368166341206	-0.840462755374773	0.430765065251011
ENSG00000048405.9	ZNF800	11.2550229142285	0.294530673746745	10.9837227159425	-1.06173893828857	0.135532671149599
ENSG00000048462.10	TNFRSF17	108.392885820413	0.370104450305671	113.353575405342	-0.863351385434876	0.520443777569861
ENSG00000048471.13	SNX29	21.6819829800838	0.292570582913705	23.0955323615246	-1.06753868602161	0.260816982601299
ENSG00000048540.14	LMO3	0.625646724507007	0.893682931263182	0.900659541155963	-0.0976330734312548	0.422847210898377
ENSG00000048544.5	MRPS10	37.7071218445511	0.165293378768553	37.8735214299357	-1.56348908562025	-0.180525109945048
ENSG00000048649.13	RSF1	7.40168335824543	0.310741826632876	7.04152797832233	-1.01520057135766	0.0703340421545675
ENSG00000048707.13	VPS13D	5.58455538721858	0.306011947984546	5.47769098856817	-1.02852323303385	-0.0238238513001552
ENSG00000048740.18	CELF2	34.5714020238971	0.245133132889228	35.0722824711129	-1.22119596861409	0.128764908255435
ENSG00000048828.16	FAM120A	66.7749794821895	0.178765066084517	66.5859037891848	-1.49543469243402	-0.104792930615433
ENSG00000048991.16	R3HDM1	28.5236676024613	0.18573450535793	27.8218757601708	-1.46221481293538	-0.076044669332261
ENSG00000049089.13	COL9A2	19.6412893034944	0.388585327407336	19.6480632860218	-0.821027203902386	0.468260193775416
ENSG00000049167.13	ERCC8	4.56924847626811	0.188327037257737	4.59900828794042	-1.4501746516404	-0.589690515077744
ENSG00000049192.14	ADAMTS6	0.808849425597142	0.565257856588466	0.950081200026673	-0.495506785256476	-0.0322498462335772
ENSG00000049239.12	H6PD	16.6970910362492	0.278954157216777	17.0769831095317	-1.10893432394474	0.136022900298085
ENSG00000049245.12	VAMP3	10.6300754367882	0.17518599467573	10.746290352472	-1.51300123330132	-0.451103408944396
ENSG00000049246.14	PER3	0.999467097410007	0.955628718438077	1.81268551808256	-0.0394216147221423	0.659814466990755
ENSG00000049247.13	UTS2	2.00293504700013	0.933187157159761	2.81245313149071	-0.0600624934921629	0.785342568370495
ENSG00000049249.8	TNFRSF9	2.25581662810158	0.616961019792498	2.49374087831449	-0.419484548509861	0.328837374802382
ENSG00000049449.8	c("RCN1", "DKFZp686K1684")	17.8690077629664	0.257301883564984	18.579952302665	-1.17911406909594	0.0321689798929863
ENSG00000049541.10	RFC2	59.7335066823935	0.155269379114902	59.4027982032649	-1.61782836726341	-0.241222313072558
ENSG00000049618.22	ARID1B	6.76809928610115	0.294372107383719	6.96867298066701	-1.06220668610942	-0.0108208239558174
ENSG00000049656.13	CLPTM1L	25.5490143590215	0.308563235125893	26.7093576810621	-1.02131164153035	0.317912903894286
ENSG00000049759.17	NEDD4L	3.25387508904205	0.511397268056914	3.76708213317437	-0.582483192709224	0.277896261891017
ENSG00000049769.12	PPP1R3F	1.9815956457114	0.326249347969292	2.10420051133536	-0.972900695237572	-0.254268553034395
ENSG00000049860.13	HEXB	20.493981090076	0.164311420218817	20.6087900162338	-1.56866450105866	-0.24300032780218
ENSG00000049883.14	PTCD2	2.97995130970574	0.226324705889951	2.99625710948935	-1.29053607064976	-0.459618413592845
ENSG00000050030.13	KIAA2022	1.22066891764429	1.01575943086938	1.66533821577342	0.0135817264921313	0.706424172102841
ENSG00000050130.17	JKAMP	12.8284173250619	0.211339093460082	12.9362335950142	-1.35004031963323	-0.145930918398392
ENSG00000050327.14	c("ARHGEF5", "LOC102725117")	4.63315547991667	0.342191317951537	4.96784776827072	-0.931462027074184	-0.0781606972749878
ENSG00000050344.8	NFE2L3	15.0754296550698	0.252131312455489	15.0774065984224	-1.19674643096228	0.0995834237520985
ENSG00000050393.11	MCUR1	11.4028029398688	0.165232221748387	11.4835820514971	-1.56381051496369	-0.452866391586046
ENSG00000050405.13	LIMA1	24.3642147733303	0.310554739301285	24.8986517356954	-1.01572367740817	0.169985736436227
ENSG00000050426.15	LETMD1	18.8487074462188	0.188069552109386	18.7842037376139	-1.45136301943865	-0.129428851621101
ENSG00000050730.15	TNIP3	1.94213580725766	0.756859161762032	2.34287800525823	-0.241969855161361	0.474446606450192
ENSG00000050748.17	MAPK9	10.3040153413103	0.168309851452333	10.3092025319414	-1.54778092662027	-0.333685157064038
ENSG00000050820.16	BCAR1	5.31785591265948	0.562450777467198	6.27013499920841	-0.499830957134551	0.555046793299942
ENSG00000051009.10	FAM160A2	7.77247584433465	0.167931272107459	7.96475294210472	-1.5497368443043	-0.376058835279816
ENSG00000051108.14	HERPUD1	78.2387665264362	0.332657256145042	82.6984018215011	-0.956005997979334	0.453761989246947
ENSG00000051180.16	RAD51	22.346131316964	0.142384599279451	21.861684737062	-1.69307396535421	-0.420875363746202
ENSG00000051341.13	POLQ	9.53372039716144	0.307587670605296	9.21828389286289	-1.02406215370611	-0.010074501639904
ENSG00000051382.8	PIK3CB	8.63131122764327	0.250620305964549	8.71842718581903	-1.20196748830319	-0.13265190227839
ENSG00000051523.10	CYBA	75.3540329372455	0.408027634750561	74.9804278425945	-0.778620844343537	0.546049503478485
ENSG00000051596.9	THOC3	26.2617476078491	0.329550055739026	28.6625639727311	-0.96415722113729	0.400203428158962
ENSG00000051620.10	HEBP2	1.33929245059215	0.839859018964824	1.28136380514649	-0.151587219362505	0.468555793371468
ENSG00000051825.14	MPHOSPH9	7.63247013527152	0.288695312891309	7.3648250695851	-1.07912053408799	0.053045015173204
ENSG00000052723.11	SIKE1	17.5919587947748	0.22515873143048	17.6264491656485	-1.29502241373742	-0.0626743805356007
ENSG00000052749.13	RRP12	10.1244394782231	0.184541641403881	10.1897889218879	-1.46781124175897	-0.225759162676969
ENSG00000052795.12	FNIP2	5.39578315071026	0.536942791354666	5.31229549140536	-0.540143967604677	0.514936290279757
ENSG00000052802.12	MSMO1	96.9770580884334	0.260393898969127	99.8339169350282	-1.16873839101477	0.113740817936858
ENSG00000052841.14	TTC17	12.1105880294302	0.224270501668733	12.476046816732	-1.2984556909524	0.018941067501284
ENSG00000053254.15	FOXN3	25.5868581796178	0.247908376370412	24.7563480186453	-1.2114175979368	0.0341351215156462
ENSG00000053371.12	AKR7A2	44.2863195580865	0.242435333690444	44.6877856693146	-1.23080816745633	0.201606774245943
ENSG00000053372.4	MRTO4	51.6837544785639	0.172522809459627	51.0189876881955	-1.52630695633993	-0.11310551232337
ENSG00000053438.8	NNAT	0.561724684234086	0.848572721574256	0.719301188224485	-0.142621866562774	0.153230508859416
ENSG00000053501.12	USE1	11.6820591303421	0.20107577918335	11.7901653939545	-1.39328047939856	-0.291501530793158
ENSG00000053702.14	NRIP2	1.11441119979952	0.292550345736213	1.07865338658529	-1.06759876860685	-0.566469610492842
ENSG00000053770.11	AP5M1	7.38857318546651	0.280746743014536	7.5214299510001	-1.10337054670661	-0.00160778075606083
ENSG00000053900.10	ANAPC4	7.75556586768172	0.268194529309582	7.98060013155602	-1.14310017045499	0.0205755778482175
ENSG00000054116.11	TRAPPC3	26.0498485317248	0.138604574806673	25.4639306814826	-1.71644487017707	-0.396678192076176
ENSG00000054118.13	THRAP3	114.056075929697	0.143400753537374	111.954063985284	-1.68689713309287	-0.260070260016895
ENSG00000054148.17	PHPT1	65.530716495703	0.262874075618121	65.9663840948265	-1.16050448295004	0.236381241790507
ENSG00000054179.11	ENTPD2	2.60370620025384	0.952348757215607	3.77630518363446	-0.0424079612197597	0.81282768842563
ENSG00000054219.10	LY75	52.7668960768096	0.368874173870455	53.4446077788339	-0.866243500271149	0.436149353502914
ENSG00000054267.20	ARID4B	17.5247073088069	0.268638062026812	16.9702513643129	-1.14166490844911	0.114131804983373
ENSG00000054277.13	OPN3	11.9641884629916	0.210310923905454	12.5501583433095	-1.35427633747427	-0.150532970949693
ENSG00000054282.15	SDCCAG8	8.84063691619965	0.204070563336201	8.55271878801978	-1.3804392732984	-0.215405820451497
ENSG00000054392.12	HHAT	1.71727981351582	0.354652937254512	1.83308533245165	-0.900392877901059	-0.167055634105915
ENSG00000054523.17	KIF1B	4.46912204882855	0.369590103418318	4.50924348125401	-0.864559332957749	0.105100085182485
ENSG00000054611.13	TBC1D22A	30.4735786490233	0.238790328431202	31.0867286602317	-1.24396653426474	0.0763356285486321
ENSG00000054654.15	SYNE2	13.3707506794241	0.449238610499854	14.4119325870912	-0.695045849405221	0.595888200045641
ENSG00000054965.10	FAM168A	16.0916483985857	0.210429650586214	15.9124041559494	-1.35378613190055	-0.118268506378069
ENSG00000054967.12	RELT	12.1122352819697	0.256728161257378	12.6162016954205	-1.18105297938582	0.0192809234191873
ENSG00000054983.16	GALC	2.99990082524317	0.264880811558171	3.07547669739445	-1.15389900327145	-0.353378545226343
ENSG00000055044.10	NOP58	66.7214504220775	0.292327536807898	65.806580926323	-1.06826054567625	0.324786947170072
ENSG00000055070.16	SZRD1	112.650848357076	0.135838957791278	111.790914157412	-1.73395131832323	-0.306426840167782
ENSG00000055130.15	CUL1	52.6604040614177	0.145647062812194	51.6796064606833	-1.67339653827336	-0.223110495908407
ENSG00000055147.18	FAM114A2	10.1459489941167	0.185061602774086	10.1523520758041	-1.46536736166417	-0.192760781483793
ENSG00000055163.19	CYFIP2	71.3412900872823	0.251932592373029	74.011883204336	-1.19743128888526	0.192048251528957
ENSG00000055208.18	TAB2	28.5886778717985	0.241331661205504	27.6329801949015	-1.23477139526386	0.128709122813927
ENSG00000055211.12	GINM1	34.78587838821	0.222347320887503	35.5691820574733	-1.30593619818933	0.0643477834639707
ENSG00000055332.16	EIF2AK2	53.1685289868383	0.295050258984958	52.6137305365008	-1.06020799963215	0.311756225280498
ENSG00000055483.19	USP36	13.0147141536085	0.149448918958788	13.0319447009796	-1.65101444417923	-0.440754785508491
ENSG00000055609.17	KMT2C	16.7540569964391	0.338576936945208	16.303084685744	-0.940685256651228	0.381793686742115
ENSG00000055732.12	MCOLN3	1.33739668679112	0.506310710223456	1.47471901657642	-0.591165771369909	0.00960426436052286
ENSG00000055917.15	PUM2	56.436298958163	0.21017994860644	54.7529963794723	-1.35481743698616	-0.0025372452675414
ENSG00000055950.16	MRPL43	19.4915124807267	0.207149589482513	19.4485624965766	-1.36743184605077	-0.0577619436965009
ENSG00000055955.15	ITIH4	1.21967336830062	0.498259508721543	1.37049810203937	-0.605088809054682	0.037806192860689
ENSG00000055957.10	ITIH1	0.692077989286494	1.61345762320283	1.64803199788646	0.41551512664953	1.07824416985586
ENSG00000056050.6	HPF1	27.984571612552	0.245380330624692	29.0924131973161	-1.2203205054146	0.107124604255459
ENSG00000056097.15	ZFR	35.6990670966628	0.225626550784563	34.8515103205916	-1.29321959146296	0.0537177924894272
ENSG00000056277.15	ZNF280C	3.33631856489696	0.251754675040241	3.3206151142626	-1.19804491185393	-0.367684382986016
ENSG00000056558.10	TRAF1	99.1975300742369	0.258428425509095	102.41468566008	-1.17531943675033	0.314106135883933
ENSG00000056586.15	RC3H2	8.93012903420841	0.260364525557064	8.83107777148116	-1.1688363766464	-0.0799168191713309
ENSG00000056736.9	IL17RB	19.1923251237565	0.859563505805607	24.3693617636934	-0.131444062963548	1.17343515903292
ENSG00000056972.18	TRAF3IP2	13.6492626182149	0.186384971905467	13.6637896312798	-1.45917821488296	-0.211072486449252
ENSG00000057019.15	DCBLD2	1.08695423787092	0.576620892450223	1.31491217977666	-0.478219252125017	0.107092440430855
ENSG00000057252.12	SOAT1	21.7695269150798	0.25626983624568	22.4305830670341	-1.18260501722946	0.132390823924872
ENSG00000057608.16	GDI2	182.557773830736	0.150967071394925	185.059166411257	-1.64223553946648	-0.293038554078369
ENSG00000057657.15	PRDM1	14.0566992826919	0.580219593413948	16.0923816830087	-0.472815219222923	0.804725813732247
ENSG00000057663.13	ATG5	9.8291698320274	0.2356225947504	9.88590816194478	-1.25556613146332	0.0282992081659379
ENSG00000057704.11	c("TMCC3", "MIR7844")	19.070812741168	0.2469511124133	19.3163183513195	-1.21477802635964	0.0647836363084844
ENSG00000057757.9	PITHD1	48.2459831975695	0.134803812248691	48.1048637054665	-1.74059565157826	-0.383205648482374
ENSG00000057935.13	MTA3	8.05077190434186	0.156233705106377	7.95593449868916	-1.61245053550593	-0.454824173384027
ENSG00000058056.8	USP13	6.81796032161049	0.283977809616054	6.85022163465571	-1.09343118989057	-0.127167770363832
ENSG00000058063.15	ATP11B	27.6409854691938	0.277233050667963	27.2092781719886	-1.11430999208087	0.26766925632278
ENSG00000058091.16	CDK14	10.7829831442005	0.457423686907192	11.0582102552089	-0.679362699892592	0.399781876747477
ENSG00000058262.9	SEC61A1	131.337717292401	0.188817717349709	135.397748919706	-1.44791451386616	-0.0466912297645949
ENSG00000058272.16	PPP1R12A	19.5291850921194	0.298463425482741	18.5557046742748	-1.05021776179435	0.15472347765888
ENSG00000058335.15	RASGRF1	0.758464464564087	0.573652994330547	0.895107107244275	-0.482701470321304	0.0406847538253054
ENSG00000058453.16	CROCC	1.00486471521835	0.531290117737047	1.15316339971648	-0.54933652422112	0.00178100412835647
ENSG00000058600.15	c("POLR3E", "LOC101060521")	8.4587240974857	0.158811011185921	8.43800373176596	-1.59823877798035	-0.478184446104207
ENSG00000058668.14	ATP2B4	0.580784236258587	1.16701123625492	1.04365184312315	0.134150075107049	0.587259597300754
ENSG00000058673.15	ZC3H11A	36.1935550501857	0.238958286448725	35.1355550337579	-1.24335580936938	0.109442894420167
ENSG00000058729.10	RIOK2	9.53337171516541	0.255313071648653	9.44293943878126	-1.18585389879298	-0.0375007504765648
ENSG00000058799.13	YIPF1	22.3248315824529	0.15827081865411	22.3336894494176	-1.60119830250206	-0.301328404457055
ENSG00000058804.11	NDC1	33.1050651481308	0.204423121646343	33.5414511106262	-1.37893996819489	-0.160858841003272
ENSG00000058866.14	DGKG	1.05370732148886	0.471415307069747	1.11338429039373	-0.6531926396862	-0.205978761032332
ENSG00000059122.16	FLYWCH1	6.4242951818163	0.393194735302642	6.19465578326532	-0.810784611610215	0.213577300346519
ENSG00000059145.18	UNKL	4.95291458660722	0.291625492920516	4.93378974067647	-1.07034902826108	-0.170237609097799
ENSG00000059377.15	TBXAS1	4.23499479650491	0.529708038720616	4.66129106054346	-0.551926872533507	0.413592453275499
ENSG00000059378.12	PARP12	11.8552446783442	0.409556706770053	12.0460498333765	-0.77537191561031	0.442655849949626
ENSG00000059573.8	ALDH18A1	86.2631048936384	0.116590166471356	86.359843184395	-1.86667615519726	-0.476979531832887
ENSG00000059588.9	TARBP1	15.990987222672	0.322935291344185	16.1676744693733	-0.981768982752754	0.321927537118105
ENSG00000059691.11	GATB	5.9221610600433	0.133637683775136	5.83211554846702	-1.7481421204287	-0.706423865221837
ENSG00000059728.10	MXD1	8.24038289402309	0.213812473606366	8.47835964703505	-1.33993392416287	-0.192691058393278
ENSG00000059758.7	CDK17	15.9555371030308	0.237297837078514	16.1671932621425	-1.24941244054086	0.0513537184110258
ENSG00000059769.19	DNAJC25	7.07267664862087	0.301351296950002	7.24256024331187	-1.04185387016737	-0.0582077565508069
ENSG00000059804.15	SLC2A3	42.7377701705837	0.358329989794346	44.9344715770994	-0.891433685609418	0.475566053480553
ENSG00000059915.16	PSD	0.727976256558455	0.508137379858741	0.796261588555707	-0.588037712248808	-0.1112083642917
ENSG00000060069.16	CTDP1	8.64719737893205	0.310839560261236	8.31903016232829	-1.01492742819901	0.0593172622341682
ENSG00000060138.12	YBX3	36.4704430204641	0.188316266687326	37.1265741672122	-1.45022432834245	-0.0678173186490885
ENSG00000060237.16	WNK1	68.4075541760167	0.260387345144815	67.8841621377516	-1.16876025270635	0.177571626021219
ENSG00000060339.13	CCAR1	31.3647651527699	0.301378736707131	30.5271800722678	-1.04177478378077	0.250143369741367
ENSG00000060491.16	OGFR	26.4969637887584	0.419507373653315	24.4146335994059	-0.754520802405712	0.549783357907196
ENSG00000060558.3	GNA15	36.2309738145859	0.537721342275749	37.8287588020472	-0.53888545187877	0.84799271074389
ENSG00000060642.10	PIGV	9.8461603613151	0.192771917278728	10.002880573388	-1.42991246637677	-0.214222930147876
ENSG00000060688.12	SNRNP40	36.8798834181374	0.131540274488674	37.5400238040298	-1.76188251244338	-0.36406508946047
ENSG00000060709.14	RIMBP2	0.475085185586576	1.89707398248874	1.18694038402657	0.556168535852286	1.13495695334671
ENSG00000060749.14	QSER1	8.64579168596669	0.313297383735906	8.50515154780521	-1.00808646356441	0.152445484242547
ENSG00000060762.18	MPC1	40.5941271508953	0.348232278757459	43.787650901689	-0.916261950432103	0.536094837774747
ENSG00000060971.17	ACAA1	17.5429767640889	0.192809460918979	17.3535095339257	-1.42974331924711	-0.111321952874201
ENSG00000060982.14	BCAT1	29.5878720141123	0.534974334743069	30.2241659184183	-0.543334105291478	0.853571252343433
ENSG00000061273.17	HDAC7	4.68342697368002	0.711063612276661	5.44895864112859	-0.296183090453388	0.680185127626303
ENSG00000061656.9	SPAG4	6.28113009625823	0.486671576374346	6.75312319397283	-0.625528035206626	0.388127058825592
ENSG00000061676.14	NCKAP1	1.65075059198682	0.627352552801359	1.91527637128	-0.40497666090281	0.146849521007812
ENSG00000061794.12	MRPS35	62.0267702250649	0.167450277342868	60.9599056324641	-1.55222825762921	-0.156728508428513
ENSG00000061918.12	GUCY1B3	23.9723323279435	0.689459890347055	29.9896246556044	-0.322981988077426	1.04772060212953
ENSG00000061936.9	SFSWAP	9.93837247749842	0.152263230913136	10.2075387141326	-1.63480991807452	-0.398896884198244
ENSG00000061938.16	TNK2	8.64267120454652	0.43572434624619	8.64119650646122	-0.721576346068484	0.378394710449966
ENSG00000061987.14	MON2	7.1879701827206	0.265915632939692	6.86380383375998	-1.15051226027578	-0.182562332441629
ENSG00000062194.15	GPBP1	30.4246207478423	0.259303557603128	30.3215502745624	-1.17238304947859	0.151362863691869
ENSG00000062282.14	DGAT2	4.14772239059576	0.282848342227033	4.16537622581895	-1.09689272462856	-0.105773395698097
ENSG00000062485.18	CS	75.1168800025777	0.138689049949459	75.3067223622712	-1.71591565368986	-0.392952676146807
ENSG00000062582.13	MRPS24	32.6945028754361	0.188946112855382	34.0766691065729	-1.4473240765897	-0.129549526562573
ENSG00000062598.17	ELMO2	16.6841815979917	0.179333434437942	16.2575418823489	-1.4926774684133	-0.142792392800966
ENSG00000062650.17	WAPL	37.1730777275387	0.223294225731877	35.4814470141359	-1.30224501480837	0.0667315086232483
ENSG00000062716.11	c("VMP1", "MIR21")	34.9959027466989	0.236892008442209	36.5386381054488	-1.25089917993051	0.08165570052116
ENSG00000062725.9	APPBP2	8.6863375969358	0.206195133157271	8.86836128071315	-1.37144317924841	-0.308604556171679
ENSG00000062822.12	POLD1	39.0101791224196	0.388262102460609	38.0639124038179	-0.821749996118618	0.52222798898397
ENSG00000063046.17	EIF4B	246.650912160917	0.203254320914484	244.796807189921	-1.38392042623413	0.0327816738153217
ENSG00000063127.15	SLC6A16	0.802128014392555	0.372252219757365	0.863823540164294	-0.858325407699587	-0.34245036026401
ENSG00000063169.10	BICRA	3.57048213014082	0.483149458049488	3.95119507007073	-0.631837006548122	0.342543419027183
ENSG00000063176.15	SPHK2	8.62045570391814	0.379292004009163	7.91019816901741	-0.84205262543703	0.239422814401902
ENSG00000063177.12	RPL18	400.976133531876	0.216655292205502	406.290174879397	-1.32846139611105	-0.0358151410953662
ENSG00000063180.8	CA11	3.52164547235066	0.438947416264935	3.80760547855526	-0.715175005956721	0.191837457944173
ENSG00000063241.7	ISOC2	16.5199785566811	0.343634262667247	16.9311611939875	-0.92780708115148	0.325357483520055
ENSG00000063244.12	U2AF2	123.785719605954	0.158634784380072	121.195269818361	-1.59920315474356	-0.224145054007097
ENSG00000063245.14	EPN1	7.67511794021806	0.399016677776682	7.02165816264121	-0.7980179032881	0.276817161441437
ENSG00000063322.13	MED29	23.9982831629507	0.125595205472357	23.8548923882538	-1.80205387846902	-0.55080964315133
ENSG00000063438.16	AHRR	17.8261955821913	0.280955951038988	18.6061830384733	-1.10272352901734	0.137097662882241
ENSG00000063587.13	c("ZNF275", "LOC105373378")	13.7887993863107	0.199029902175845	13.7101976667085	-1.40216334090536	-0.122946656223458
ENSG00000063601.16	MTMR1	17.8357240059307	0.140598142506995	17.4474854242609	-1.70404083380012	-0.473640671598512
ENSG00000063761.15	ADCK1	2.65729317053693	0.249123075587005	2.65116184916456	-1.20717208618791	-0.371104454565702
ENSG00000063854.12	HAGH	4.33653087883084	0.186378048259982	4.36904124414247	-1.45921048097017	-0.588002667063262
ENSG00000063978.15	RNF4	42.9578929726668	0.143968338749552	42.4106112604586	-1.68346601328477	-0.37420964583298
ENSG00000064012.21	CASP8	5.5228566243352	0.24303882830634	5.70105868864273	-1.22864867443228	-0.104364830456996
ENSG00000064102.14	INTS13	46.1065696350164	0.222090154090931	45.9663931306305	-1.30694138915033	0.0798922560958464
ENSG00000064115.10	TM7SF3	43.2733661842276	0.271803886676807	45.1868374860576	-1.13148867467562	0.198686169241605
ENSG00000064199.6	SPA17	1.46455009554797	0.392263778599052	1.53839678167052	-0.812843585019646	-0.166761131785143
ENSG00000064225.12	ST3GAL6	2.16166577471806	1.04036202082104	3.09222418603146	0.0343689791489557	0.873556568065841
ENSG00000064313.11	TAF2	17.2941371610336	0.236801145802773	16.9097434115424	-1.25123240107207	-0.000468837965277302
ENSG00000064393.15	HIPK2	29.3568526604999	0.395931291336335	32.7270344018167	-0.804760347252464	0.504818120309042
ENSG00000064419.13	TNPO3	67.5249805671268	0.155014584955151	66.7479724237697	-1.61925487633621	-0.236852738504235
ENSG00000064489.22	c("BORCS8-MEF2B", "BORCS8")	46.2025878672576	0.532183587007886	50.2332351979153	-0.54787704717476	0.841470499242166
ENSG00000064490.13	RFXANK	38.7612848212702	0.162963354527291	38.953722474087	-1.57582008831896	-0.242415170950983
ENSG00000064545.14	TMEM161A	10.9691483293448	0.292334083442641	10.9640138690538	-1.06824109396438	0.13686818147138
ENSG00000064547.13	LPAR2	5.83472401983994	0.293369221517738	5.93969569435616	-1.06517090318159	0.0547017711657962
ENSG00000064601.16	CTSA	16.888849427349	0.215283242685157	17.1529201870876	-1.3339795473442	-0.0711763042256179
ENSG00000064607.16	SUGP2	31.8290428867762	0.253640147124152	32.2130486911154	-1.19156400714435	0.0960692428520629
ENSG00000064651.13	SLC12A2	7.61528560994858	0.334113106836688	7.84197317930792	-0.952212974403487	0.251228507605179
ENSG00000064652.10	SNX24	2.69150286370996	0.514448728221835	3.0674332637509	-0.577315804135085	0.222571829567052
ENSG00000064655.18	EYA2	0.100012338507218	2.34062120139512	0.654720262503615	0.738662269123253	1.00715707546544
ENSG00000064666.14	CNN2	145.848754553673	0.236335486992355	144.537503435604	-1.25294212382946	0.0376210520053777
ENSG00000064687.12	ABCA7	5.8246109397459	0.449405722923256	6.28934438017249	-0.694722802782755	0.393413141344878
ENSG00000064703.11	DDX20	10.0342044487222	0.1988143624132	10.020667424154	-1.403104490466	-0.17765101279685
ENSG00000064726.9	BTBD1	49.6595982711383	0.218536540749979	47.5007909549951	-1.32095187144416	-0.0303319896183964
ENSG00000064763.10	FAR2	5.05881124295444	0.440259223480604	5.73353891977771	-0.712583073493569	0.318442120802507
ENSG00000064787.13	BCAS1	2.98316366631424	0.742224266272977	3.50309168286826	-0.258929701871071	0.603757015883742
ENSG00000064886.13	CHI3L2	198.6480432832	0.620528453625624	209.660677218005	-0.414476599259494	0.91380276803305
ENSG00000064932.15	SBNO2	15.9025766381112	0.447135780783264	15.3650614477451	-0.699121151093886	0.603244364966077
ENSG00000064933.16	PMS1	10.8751090345006	0.336934147677573	10.8003902825537	-0.94490994362749	0.0302212555157018
ENSG00000064961.18	HMG20B	25.3374462396523	0.353558968465202	24.2227630042763	-0.903076283715691	0.363290931237886
ENSG00000064989.12	CALCRL	0.952716894821662	0.604088587482051	1.11930469640635	-0.437798737878555	-0.049381544557338
ENSG00000064995.16	TAF11	48.8631357328672	0.123911234194077	49.4154920996519	-1.81377863458736	-0.470994768719556
ENSG00000064999.13	ANKS1A	5.34451487036379	0.260678240531854	5.2752021225217	-1.16779043794215	-0.0842772682160005
ENSG00000065000.15	AP3D1	40.8907654525643	0.216403963803361	40.9402933949151	-1.32946957731429	0.00107715753160131
ENSG00000065029.14	ZNF76	10.4315968208524	0.174382920084651	10.5494963165786	-1.51699210848854	-0.377788437843537
ENSG00000065057.7	NTHL1	10.9155926321613	0.336962163082551	11.2428665214854	-0.944837725183182	0.197333450903396
ENSG00000065060.16	UHRF1BP1	12.2225018624854	0.238225960309792	12.1481319013891	-1.24602182739446	-0.143409169575522
ENSG00000065135.9	c("GNAI3", "MIR197")	9.3384580754152	0.182329221178593	9.31031352625764	-1.47828744623774	-0.342999334202533
ENSG00000065150.18	IPO5	78.3332993686161	0.209679091452825	76.3100366313236	-1.35688974774252	-0.0169216722073302
ENSG00000065154.11	OAT	3.58673396021625	0.699924813180553	3.86007875575456	-0.309897219898802	0.446776778503455
ENSG00000065183.15	WDR3	14.1741151031408	0.193344214953375	14.2179846142381	-1.42733763581812	-0.221873435021616
ENSG00000065243.19	PKN2	8.55748206957351	0.321555534000869	8.65008379775127	-0.98548802353634	0.0955401956010611
ENSG00000065268.10	WDR18	34.2556074759027	0.38798609300844	33.6641067108521	-0.822367681996829	0.397153163923364
ENSG00000065308.4	TRAM2	14.7435402107154	0.398167295884141	15.8884779710739	-0.799868828649058	0.400487941390944
ENSG00000065320.8	NTN1	0.660667386387019	0.488248369757685	0.753646008733969	-0.622718396260139	-0.108022201728412
ENSG00000065328.16	MCM10	15.909122319431	0.185716222677717	16.1356370313569	-1.46230031625022	-0.187907405569136
ENSG00000065357.19	DGKA	6.31436437048752	0.178356066212386	6.4086486835299	-1.49742422986726	-0.420646998222165
ENSG00000065413.17	ANKRD44	14.065676281273	0.265819072493082	14.1589732235679	-1.15082772337544	0.0391745321445169
ENSG00000065427.14	KARS	121.02116563791	0.09656627598556	121.918856616921	-2.03034903310136	-0.666313559960663
ENSG00000065457.10	ADAT1	13.1427600489729	0.23810266526463	12.6674492413504	-1.24647148635746	-0.0178154373225976
ENSG00000065485.18	c("PDIA5", "MIR7110")	12.2828779933257	0.188607431590314	12.3734062495742	-1.44888239801097	-0.252892758097528
ENSG00000065491.8	TBC1D22B	18.3514107590413	0.233557177397313	18.2353122906278	-1.26321356391445	0.00198582463909114
ENSG00000065518.7	NDUFB4	95.3320525095656	0.158451624039522	96.6135032575185	-1.60020661035616	-0.260092328568683
ENSG00000065526.10	SPEN	25.257597322823	0.285770270753962	24.9207576231196	-1.08796590741671	0.0987909621037504
ENSG00000065548.17	ZC3H15	61.8674465834865	0.250209683356377	60.6406386443327	-1.203391773403	0.150328610684158
ENSG00000065559.14	MAP2K4	16.2861184999356	0.205682914766935	16.0598489635441	-1.37360356372391	-0.07019425320154
ENSG00000065600.12	TMEM206	11.0862677725419	0.216945506958197	10.844864945368	-1.32729867976249	-0.314404733533946
ENSG00000065613.13	SLK	13.4647054430703	0.318783679383333	12.9746419129421	-0.993007842150318	0.237207643905596
ENSG00000065615.13	CYB5R4	7.81282215797441	0.20640427342185	7.88420871454346	-1.3705626305207	-0.250067724497389
ENSG00000065665.20	SEC61A2	7.37383268478636	0.18230460252059	7.57629571114864	-1.47840473373708	-0.313016788451606
ENSG00000065802.11	ASB1	10.4337748293752	0.164354376978848	10.3659426580877	-1.56843745116047	-0.469584688631182
ENSG00000065809.13	FAM107B	46.9823560004619	0.328741158398781	49.5017201893195	-0.966291837675137	0.371892429974829
ENSG00000065833.8	ME1	8.84437053878928	0.641800996366143	9.69868241764101	-0.385199226036087	0.83877686677956
ENSG00000065882.15	TBC1D1	22.8701292623711	0.211726933153753	23.0373590892567	-1.34844778631301	-0.047780942699458
ENSG00000065883.14	CDK13	17.0502769498585	0.174927786208422	17.2089829637508	-1.5142824000418	-0.224854573949326
ENSG00000065911.11	MTHFD2	89.3326127704155	0.22115598793696	91.2615453789476	-1.31060259467988	0.0223614463949275
ENSG00000065923.9	SLC9A7	30.2279786942958	0.259084204027113	29.8598514097949	-1.17311812897225	0.150602322094447
ENSG00000065970.8	FOXJ2	9.82759817890572	0.192769639437335	9.55709082978661	-1.42992272990277	-0.219130509295072
ENSG00000065978.18	YBX1	852.423148027665	0.109368752387785	844.233444551387	-1.92221348404909	-0.574492154329042
ENSG00000065989.15	PDE4A	10.2698767153954	0.349805240373	10.8184810349947	-0.91234737743321	0.0581058218932953
ENSG00000066027.11	PPP2R5A	36.90646144877	0.173347485668314	37.0985837417073	-1.52216490643797	-0.138984137088351
ENSG00000066044.14	ELAVL1	45.1606943683039	0.111847180204755	44.8577220845711	-1.90274992097917	-0.510310936428862
ENSG00000066056.13	TIE1	0.906243647017006	1.46650618620093	1.77008471372732	0.332567798632136	0.880465095447728
ENSG00000066084.12	DIP2B	17.3202815653765	0.247920279111463	17.518243517701	-1.21137589566969	-0.00909627955705772
ENSG00000066117.14	SMARCD1	40.2282176439722	0.126821163909447	40.2060662078355	-1.79361653073005	-0.431129033332483
ENSG00000066135.12	KDM4A	21.4683946516646	0.1783339297064	21.7720809481073	-1.49753204071164	-0.231068078516885
ENSG00000066136.20	NFYC	20.8808650778796	0.134007779205298	21.1023615527721	-1.74573997986931	-0.435422153202296
ENSG00000066230.10	SLC9A3	2.11423085707162	0.770439160737242	2.78016563373692	-0.226523301040534	0.610814992887598
ENSG00000066279.16	ASPM	17.1990520414356	0.402861567757664	16.6922792069267	-0.789688323038531	0.448289466207869
ENSG00000066294.14	CD84	7.50487426092849	0.388579560218468	7.90948185051606	-0.821040095160555	0.262489000793344
ENSG00000066322.13	c("ELOVL1", "MIR6734")	52.6612826616706	0.134862031582113	52.0372128450274	-1.74022060466422	-0.281629830396807
ENSG00000066336.11	SPI1	22.7348940735002	0.323579853455335	22.3225383552653	-0.980037052027756	0.309756204629752
ENSG00000066379.14	ZNRD1	18.8580160459292	0.225271704499612	18.9268788298483	-1.2945867097739	0.0369251764997427
ENSG00000066422.4	ZBTB11	13.4103073495571	0.271435559359077	12.5766129344767	-1.13266651658164	0.0411115662542467
ENSG00000066427.21	ATXN3	1.93789609387263	0.234492378016306	1.88686947374433	-1.25974253821555	-0.567113242134225
ENSG00000066455.12	GOLGA5	23.3962056344459	0.226363833666516	23.6738195452636	-1.29038591904654	0.0534288144332697
ENSG00000066557.5	LRRC40	22.2893591309866	0.268457521473165	22.3087858698191	-1.14224884748395	0.134948607439184
ENSG00000066583.11	ISOC1	37.311604799796	0.206352505288336	38.7020093842577	-1.37078050812806	-0.00955582096727348
ENSG00000066651.17	TRMT11	15.7928963713415	0.282045085355559	16.4065889083605	-1.0993629269352	0.172768628064653
ENSG00000066654.13	THUMPD1	21.8540011673263	0.256367487412444	21.5531375933269	-1.18227410598728	0.0549809558969667
ENSG00000066697.14	MSANTD3	7.36543842550731	0.219294659298484	7.57294825853135	-1.31794389000056	-0.156695035357167
ENSG00000066739.11	ATG2B	5.53877533310663	0.301508974974396	5.4599028706158	-1.04139951149978	-0.0580115271162887
ENSG00000066777.8	ARFGEF1	12.9906245353885	0.302777985265123	12.6631642747059	-1.03775141042749	0.185657863252675
ENSG00000066827.15	ZFAT	25.5706733091221	0.252439689172272	25.5682126726601	-1.19568472648312	0.071761873880783
ENSG00000066855.15	MTFR1	8.76358500722314	0.179135082828117	8.61104727693488	-1.49363870226527	-0.340654610269196
ENSG00000066923.17	STAG3	19.3795607712737	0.317328115809873	19.3232897476803	-0.996982893932622	0.289690468582784
ENSG00000066926.10	FECH	14.444781366473	0.23647904930428	15.0734312150022	-1.25241465847459	0.0357575482849513
ENSG00000066933.15	MYO9A	4.75566131781928	0.336301244803683	4.7562802799171	-0.946543050322439	0.129487794009494
ENSG00000067048.16	DDX3Y	0.132608673730441	1.13237018120905	27.315337114763	0.107976849067383	1.48808547430307
ENSG00000067057.16	PFKP	116.92016995129	0.214396782940753	118.729892819563	-1.33756347118205	0.046315412806553
ENSG00000067064.10	IDI1	104.530377466138	0.262246239687626	107.19005388165	-1.16258146075592	0.138371356879224
ENSG00000067066.16	SP100	27.3386620503078	0.20291999449022	27.5878489305072	-1.38535031629361	-0.0362142571513566
ENSG00000067082.14	KLF6	29.5986956947441	0.266338884021259	29.6193738816839	-1.14913084862348	0.184082138655037
ENSG00000067113.16	PLPP1	7.98063750804715	0.193070554358207	7.77573391625336	-1.42856791287484	-0.207069135339038
ENSG00000067141.16	NEO1	0.681196909267612	0.658320623350333	0.814248454060297	-0.363125078918216	0.0357362372728703
ENSG00000067167.7	TRAM1	76.7423648846795	0.241451643796172	78.2577797363501	-1.23433966717728	0.126685791779547
ENSG00000067177.14	PHKA1	0.51104055456768	1.1071357232593	0.890691945532864	0.0884017282063759	0.571517762804686
ENSG00000067182.7	TNFRSF1A	8.71017287852405	0.396130124065466	8.7285563540533	-0.804324260064182	0.283348274477443
ENSG00000067191.15	CACNB1	2.09846366671334	0.273511538246893	2.19666783957395	-1.12604869594623	-0.295033848172656
ENSG00000067208.14	EVI5	0.972585905467561	0.431923178521907	1.03319237275829	-0.72918697910546	-0.127747079164485
ENSG00000067221.13	STOML1	1.46226658671257	0.23068961880044	1.50107644942343	-1.27394389720944	-0.637806039495827
ENSG00000067225.17	PKM	741.733182075978	0.178732815978572	761.652852263572	-1.49559140433408	-0.205046481347665
ENSG00000067248.9	DHX29	14.1202148273522	0.319055663806409	14.2971962177498	-0.992267082944881	0.258198089348883
ENSG00000067334.13	DNTTIP2	16.2690872561179	0.319460855947028	15.2163797470238	-0.991164698095257	0.306812239718131
ENSG00000067365.14	METTL22	3.53547762410947	0.189289589119977	3.48537825524403	-1.44574654293433	-0.577520624760164
ENSG00000067369.13	TP53BP1	13.7688493481604	0.176857660564317	13.7171347220283	-1.50475224807667	-0.22306721199465
ENSG00000067445.20	TRO	3.52908537140859	0.394138644560872	3.41291395602146	-0.808701962561416	-0.0732337540996617
ENSG00000067533.5	RRP15	5.70638584048127	0.260218219866625	5.60811396936114	-1.16932459686699	-0.0961841689940686
ENSG00000067560.10	RHOA	507.825082527431	0.133395149577742	503.521113730336	-1.7497199232965	-0.460619681498405
ENSG00000067596.10	DHX8	16.5501731788585	0.193723004991625	16.3606813972542	-1.42563760577217	-0.182430816531363
ENSG00000067601.7	NA	6.88753941052026	0.208650389549667	7.03495397234611	-1.36116160024998	-0.277766896494287
ENSG00000067606.16	PRKCZ	0.859334503953156	0.762191296021936	1.02788181869633	-0.235872030076082	0.340450473137722
ENSG00000067646.11	ZFY	0.021391720814238	1.12100524058619	3.77326927506842	0.0992152857650488	0.956165537062055
ENSG00000067704.9	IARS2	69.3706636103191	0.175936133494873	68.3930598639133	-1.50928991328672	-0.169554344789448
ENSG00000067829.18	IDH3G	50.7735158272056	0.159237106504301	50.6703328426764	-1.59591144515293	-0.189776055978817
ENSG00000067836.12	ROGDI	3.74834359093461	0.472017591176693	4.17884843757044	-0.652083631508913	0.344684935747127
ENSG00000067900.7	ROCK1	24.5076956066885	0.342932007133165	22.7435208745187	-0.929583957313995	0.375105003088024
ENSG00000067955.13	CBFB	50.4882295136898	0.185200904087511	50.8343721730984	-1.46471379514339	-0.053760641303972
ENSG00000067992.12	PDK3	24.7048236969243	0.227724733256566	25.7092290641118	-1.28517959591943	-0.0101090628336833
ENSG00000068001.13	HYAL2	3.91449712106845	0.246636020119329	3.90228489230769	-1.21588699257153	-0.369979541524275
ENSG00000068024.16	HDAC4	1.36502785390306	0.341263776191604	1.3963935697338	-0.933819615854118	-0.428954539320277
ENSG00000068028.17	RASSF1	20.5332532401806	0.206048200477745	21.0517138549902	-1.37206234806862	-0.0641511072323173
ENSG00000068079.7	IFI35	87.2819169163556	0.272766516552138	88.2753306082114	-1.1284178851069	0.254270689242945
ENSG00000068097.14	HEATR6	9.31481487318236	0.253196117934003	9.36983667502059	-1.19308591462979	-0.123689261415147
ENSG00000068120.14	COASY	40.8032929238885	0.144518147579898	40.2509616878963	-1.6801552276288	-0.316098755721034
ENSG00000068137.14	PLEKHH3	11.8601525617936	0.54839454013329	12.5333248564673	-0.521813755473977	0.737840810943246
ENSG00000068305.17	MEF2A	30.7633074512475	0.260662831051284	30.2818996630117	-1.16784178438498	0.186068045130662
ENSG00000068308.13	OTUD5	38.8852298082728	0.113770180253359	38.4916266474932	-1.88794310766524	-0.560810482419344
ENSG00000068323.16	TFE3	23.1275889556285	0.156341566396534	23.6276296872712	-1.61185108226371	-0.267222380451267
ENSG00000068354.15	TBC1D25	13.2722959936073	0.177173251791712	13.4255628520453	-1.5032036876531	-0.245608856195413
ENSG00000068366.19	ACSL4	42.3609965821322	0.329296858050777	43.6402575863631	-0.964824826081315	0.438699857474464
ENSG00000068383.18	INPP5A	8.92698353338756	0.404747143247399	9.42241183918953	-0.785632415729877	0.352586040988995
ENSG00000068394.10	GPKOW	27.8334236581101	0.154535695529179	27.7304800983443	-1.62194237771065	-0.233522926263928
ENSG00000068400.13	GRIPAP1	19.510856767633	0.138329516013215	19.6073063410557	-1.71817028513231	-0.417415231090049
ENSG00000068438.14	FTSJ1	33.0058692133686	0.119378816095686	33.1719956159464	-1.84614546482168	-0.513003136578835
ENSG00000068489.12	PRR11	43.456586415271	0.264371790090474	46.3614967442023	-1.15556977660021	0.214131069979211
ENSG00000068650.18	ATP11A	8.67478095246424	0.348558317697805	8.65601377900436	-0.915449098342924	0.156107702103953
ENSG00000068654.15	POLR1A	15.7303013109907	0.222600988993355	15.4890551345229	-1.3049458209424	0.00503303575691194
ENSG00000068697.6	LAPTM4A	45.9839680166969	0.155553040134805	44.9260676468184	-1.6162429932074	-0.24197489827162
ENSG00000068724.15	TTC7A	26.531356444667	0.161074955277185	26.3794174875463	-1.58594396112883	-0.305785509283194
ENSG00000068745.14	IP6K2	18.4943278248576	0.137183599568285	18.8055842073632	-1.72539561170074	-0.398483336083856
ENSG00000068784.12	SRBD1	13.6550813133747	0.231311753458349	13.2666537242686	-1.27160459842402	-0.0334060856510543
ENSG00000068796.16	KIF2A	43.295181364261	0.287736497260257	42.8597669302007	-1.0820100951041	0.27178200769178
ENSG00000068831.18	RASGRP2	1.55495232110475	0.917782552867585	2.06281592276568	-0.0745204050834464	0.559630136474357
ENSG00000068878.14	PSME4	22.9933667065087	0.250103813703868	22.4709963976213	-1.20375937177356	0.104054555572667
ENSG00000068885.14	IFT80	6.27840354236383	0.324695024138033	6.17042346713415	-0.977048733533049	0.0939804655132904
ENSG00000068903.19	SIRT2	8.89495983772884	0.171358470699398	9.01215545520922	-1.53218884477253	-0.375514123971222
ENSG00000068912.13	ERLEC1	34.4930235300921	0.270599390452551	36.8385761687338	-1.13534637204288	0.243902003110486
ENSG00000068971.13	PPP2R5B	10.4399701472298	0.307053670853116	10.4698787764385	-1.02557141244558	0.0432077193919
ENSG00000069011.15	PITX1	0.529358084930881	1.41918500834501	1.41267515644838	0.304078029626621	1.01161272390472
ENSG00000069248.11	NUP133	22.6269373086065	0.204669185835914	23.03537162011	-1.37789507606999	-0.0811837788863448
ENSG00000069275.12	NUCKS1	98.9535559238162	0.194147727014451	102.007927124586	-1.42373537918626	0.0647776521500181
ENSG00000069329.15	VPS35	27.4369404027439	0.195148596260859	26.91785786923	-1.41926913666048	-0.0238142312072296
ENSG00000069345.11	DNAJA2	37.838921690862	0.132106801442539	37.7363144014823	-1.75814964481751	-0.359528921352484
ENSG00000069399.13	c("BCL3", "MIR8085")	15.635001697669	0.394383722806054	16.420950257127	-0.80816203554172	0.475094429365453
ENSG00000069424.14	KCNAB2	44.5285069005252	0.242929554003448	45.3551504147685	-1.22903929431034	0.0667917624105716
ENSG00000069493.14	CLEC2D	67.5364859875009	0.297861219740256	69.5214837450553	-1.05197207278541	0.228136216463004
ENSG00000069509.5	FUNDC1	18.3832811219708	0.200913218105909	19.0744090569071	-1.39398298004638	-0.0800630973221081
ENSG00000069667.15	RORA	2.39053605861684	0.614764959835557	2.7463881781609	-0.422581788472569	0.454496292383182
ENSG00000069702.10	TGFBR3	1.30603936442203	0.92958028655039	1.81839394910154	-0.063426189729272	0.626846298627968
ENSG00000069849.10	ATP1B3	85.7420047460854	0.129920348953813	84.7370128576508	-1.77264564325457	-0.295531960834823
ENSG00000069869.15	NEDD4	2.25967751242503	0.51719905731786	2.33576099295209	-0.572684550731101	0.1527751315373
ENSG00000069943.9	PIGB	8.42290034922741	0.170921824847676	8.56178463317682	-1.53440495816598	-0.35539577275631
ENSG00000069956.11	MAPK6	41.2071951005385	0.287634675847768	41.7794909649195	-1.08231751737419	0.26935011525455
ENSG00000069966.18	GNB5	3.55163199838867	0.268560982901378	3.58157566486932	-1.14191416458157	-0.328441328554578
ENSG00000069974.15	RAB27A	20.1010555422583	0.387889996059214	20.3014535202965	-0.82258284199765	0.466330853193185
ENSG00000069998.12	HDHD5	21.8057482903849	0.263130691976988	21.8695989438697	-1.15965698433916	0.116053578160449
ENSG00000070010.18	UFD1	13.6015459102059	0.157744305599008	14.1771301964124	-1.60409261873584	-0.41083521684187
ENSG00000070018.8	LRP6	1.86703944688695	0.778942900331173	2.28690339873331	-0.216988753409601	0.473255581750188
ENSG00000070031.3	SCT	0.157773520698787	1.63666834807971	0.350753897502564	0.427921367142293	0.119837484623315
ENSG00000070047.11	PHRF1	25.9096491559804	0.330155939838754	24.7680426530129	-0.962561769848795	0.264995043136147
ENSG00000070061.14	IKBKAP	21.742452086792	0.194305659376781	21.4149798575134	-1.42302909977508	-0.126718398651042
ENSG00000070081.15	c("NUCB2", "LOC105376575")	4.79398537416586	0.524089153702021	5.01500247221015	-0.561189656309768	0.44411096986559
ENSG00000070087.13	PFN2	4.99732474376876	1.32518604630754	8.55647320715479	0.244553708564813	1.41735145727992
ENSG00000070190.12	DAPP1	27.3538811059139	0.252898143811502	27.6624967457178	-1.19410871644271	0.182122431799995
ENSG00000070214.15	SLC44A1	11.4504010127128	0.381862563294476	11.8375349247037	-0.83618583303904	0.270475325019532
ENSG00000070269.13	TMEM260	4.48819856082271	0.248396977398634	4.4694245093582	-1.20970738629108	-0.157713867265103
ENSG00000070366.13	SMG6	11.2281264470352	0.214838990778739	11.3176048948566	-1.33577379284121	-0.19190580942492
ENSG00000070367.15	EXOC5	17.7523350249367	0.296253256680422	17.2581174923644	-1.05667373360545	0.251338247800886
ENSG00000070404.9	FSTL3	3.59441072650463	0.845918697784749	5.26206592593172	-0.145342750990972	0.956859174727529
ENSG00000070413.19	DGCR2	18.8174003278459	0.215109435998446	18.9244981745061	-1.33468107683388	-0.00206640582774842
ENSG00000070423.17	RNF126	24.1758228361431	0.451485022147906	21.0177260818657	-0.690713305347291	0.616014889049152
ENSG00000070444.14	MNT	4.46098164281286	0.247245863082058	4.46570532204632	-1.21374193257109	-0.14526477047236
ENSG00000070476.14	ZXDC	4.98921192223337	0.176837025588271	4.96066370599544	-1.50485359713948	-0.679357471992994
ENSG00000070495.14	JMJD6	13.0190949131861	0.154585891219349	13.2965122988285	-1.62166029179517	-0.377931020074076
ENSG00000070501.11	POLB	10.3935724605016	0.176999138492709	10.6111207688884	-1.50405769494614	-0.338483920661321
ENSG00000070540.12	WIPI1	16.3320865249569	0.248063376334868	16.7974225743362	-1.21087469902304	0.0048777433735705
ENSG00000070610.14	GBA2	18.8348092786932	0.169457705138778	18.9670041629901	-1.54187735854343	-0.212571041734756
ENSG00000070614.14	NDST1	14.5390035334966	0.270549440448494	14.7993593816546	-1.13550671988034	0.0188847799799992
ENSG00000070669.16	ASNS	39.2919764321077	0.303323175880797	41.7339825930581	-1.03618881094734	0.326345674448933
ENSG00000070718.11	AP3M2	11.5889890317082	0.30980603344785	11.7847434303557	-1.01782025728795	0.0837440901623756
ENSG00000070756.14	c("PABPC1", "MIR7705")	828.781104859856	0.170909588994415	823.783981292335	-1.53446714043875	-0.199265064267175
ENSG00000070759.16	TESK2	9.64603607289787	0.266642206090739	9.64814551244394	-1.14814221230838	0.0555223549665107
ENSG00000070761.7	CFAP20	23.4744204003108	0.185803717037395	24.0907703910744	-1.46189120422961	-0.221749340802721
ENSG00000070770.8	CSNK2A2	39.2521864057823	0.176118786604593	39.8203596957673	-1.5083886306715	-0.16369686737672
ENSG00000070785.16	EIF2B3	18.0460263919787	0.158014730166847	18.400833484767	-1.60260485226844	-0.272827526391413
ENSG00000070814.17	TCOF1	23.4999394000306	0.147678113674733	23.3851495394916	-1.66136772724476	-0.348595243108103
ENSG00000070831.15	CDC42	194.866097872264	0.142451544465413	196.827966973792	-1.69266567552124	-0.382964414479178
ENSG00000070882.12	OSBPL3	15.2012865687504	0.254499384407865	15.1543815312025	-1.18862652762569	0.15088033160867
ENSG00000070915.9	SLC12A3	0.345723141958409	1.16612419757294	0.561502635679505	0.133489614479182	0.262786525843869
ENSG00000070950.9	RAD18	9.79170656842163	0.24503671578011	9.63809055651727	-1.22153767399727	-0.0270483005870528
ENSG00000070961.15	ATP2B1	16.8432092038998	0.303860336297587	16.3108507133434	-1.03465197168152	0.274244115689494
ENSG00000071051.13	NCK2	25.8709153889805	0.238818080933251	26.0558051858425	-1.24386559166594	0.0289820887687857
ENSG00000071054.16	MAP4K4	1.3904318498278	0.804802806017265	1.80496057949683	-0.188621036157584	0.500200408595962
ENSG00000071073.12	MGAT4A	0.664012606147878	0.880374432786372	1.002743841784	-0.11066515681945	0.416456402342052
ENSG00000071082.10	RPL31	298.08289824703	0.233088727826923	292.172150428917	-1.26495745691368	0.0563662412834447
ENSG00000071127.16	WDR1	117.093522750357	0.16843969183436	117.624466586409	-1.54711112361254	-0.173772227270155
ENSG00000071189.21	SNX13	2.95771443751102	0.315940849768586	2.90420232509616	-1.00078843617876	-0.196010441522195
ENSG00000071205.11	ARHGAP10	8.77740960314562	0.274734939133535	8.67996897575503	-1.12217221222553	-0.0885010865407518
ENSG00000071242.11	RPS6KA2	2.26232771201397	0.827648786780745	3.00692175197203	-0.164307834453438	0.634026502089939
ENSG00000071243.15	ING3	8.56211973364313	0.241750513505222	8.75222082171577	-1.23326518950752	-0.10655017136977
ENSG00000071246.10	VASH1	2.9369745574949	0.41536894991183	3.2566094569381	-0.763131942833231	0.0257884352736586
ENSG00000071282.11	LMCD1	1.59165866589929	0.649339318571572	1.6303395152145	-0.375056598161235	0.2188352156295
ENSG00000071462.11	BUD23	19.742620033621	0.142268622558837	19.8700392045189	-1.69378174659419	-0.427185731710882
ENSG00000071537.13	SEL1L	36.0704237469384	0.308506330555609	36.3370351916687	-1.021471839617	0.302973996050378
ENSG00000071539.13	TRIP13	16.5992097604505	0.172468639613954	16.734056857044	-1.52657972443685	-0.311180005449947
ENSG00000071553.16	ATP6AP1	25.7960836275572	0.140134425359309	26.1861042415568	-1.7069103260446	-0.383830316313412
ENSG00000071564.14	TCF3	74.6962048086179	0.402343584873802	70.8856703870873	-0.790805837691672	0.523841776833233
ENSG00000071575.11	TRIB2	1.01716004099877	0.890557565763234	1.53216581586629	-0.100676004876975	0.525638864465471
ENSG00000071626.16	DAZAP1	39.0686517691779	0.227406047064727	37.9835826349726	-1.28639598191816	0.0691686851248519
ENSG00000071655.17	MBD3	21.8948451978257	0.487540632771187	18.3833019328691	-0.623978366688072	0.711127278558856
ENSG00000071794.15	HLTF	25.3695047001133	0.32801303333872	26.2085499450676	-0.968217799194743	0.372346247123764
ENSG00000071859.14	FAM50A	45.2611499963807	0.126865572615398	45.0194746102577	-1.79331243195998	-0.441010443209533
ENSG00000071889.16	FAM3A	7.88131297595907	0.291553752838018	8.08313836022617	-1.07056272806157	0.0947950835607585
ENSG00000071894.15	c("CPSF1", "MIR939", "MIR1234", "MIR6849")	29.5063107134032	0.273881765662148	28.3507685859201	-1.12487376196831	0.226847950311934
ENSG00000071909.18	MYO3B	1.38374743460355	0.699716728713287	1.65920944203917	-0.310155485844372	0.384787848892881
ENSG00000071967.11	CYBRD1	18.5241640458131	0.393852274576819	18.9699587976707	-0.809333284097295	0.519973032711383
ENSG00000071994.10	PDCD2	22.4138293637925	0.151743226517137	22.7792387898846	-1.63778137153519	-0.379864807477716
ENSG00000072042.12	RDH11	37.3894194623103	0.198535507975945	37.7153168163232	-1.40432361720806	-0.00570289374302702
ENSG00000072062.13	PRKACA	23.5214788140893	0.148900318929506	23.79005761872	-1.65420874406346	-0.374600277239721
ENSG00000072110.13	ACTN1	7.03757065204374	0.714432079592767	7.93413058918248	-0.292078105782898	0.829432050808199
ENSG00000072121.15	ZFYVE26	7.4431861253728	0.266918572428969	7.31530516147532	-1.14724241313841	-0.0159944675860102
ENSG00000072133.10	RPS6KA6	0.778975142153244	0.809236350981302	0.859523009299171	-0.183849233819252	0.358953697839034
ENSG00000072134.15	EPN2	2.28960653425744	0.364771513981253	2.23480302987847	-0.875958168558933	-0.137602734902771
ENSG00000072135.12	PTPN18	29.4613525289273	0.268725414322368	30.9890674313271	-1.14138251768795	0.17034388939198
ENSG00000072201.13	LNX1	3.71785803049072	0.243281463937136	3.78740066785085	-1.22778195901043	-0.371365601074292
ENSG00000072210.18	ALDH3A2	9.28013669578186	0.213374351163016	9.07277347017952	-1.34171557298934	-0.208314624980889
ENSG00000072274.12	TFRC	173.024250262015	0.287200098777898	171.481917545026	-1.08363083012209	0.221714949992136
ENSG00000072310.16	SREBF1	12.6484752569225	0.415603203475064	12.9363977707156	-0.762642227108541	0.443625786183454
ENSG00000072364.12	AFF4	11.034884722461	0.287923700490097	10.7663709752101	-1.08144516924751	-0.059923371901011
ENSG00000072401.14	UBE2D1	11.8341569411723	0.234276259367392	12.2574120635115	-1.26054343772822	0.0338859049619262
ENSG00000072415.8	MPP5	5.03482555424525	0.24583324812871	4.83583489073589	-1.21871876118764	-0.292508553884133
ENSG00000072501.17	SMC1A	54.2057915400593	0.287247533148884	56.8716883189065	-1.08348738459652	0.161656121858577
ENSG00000072506.12	HSD17B10	132.229017984346	0.200986626523301	134.820969919632	-1.39366567839644	0.00576193857072371
ENSG00000072518.20	MARK2	17.8773952164159	0.185709460862248	17.943740050347	-1.46233194162538	-0.189057930359342
ENSG00000072571.19	HMMR	38.004315112886	0.313170403737806	37.7154014373189	-1.00843857560813	0.390182147856902
ENSG00000072609.17	CHFR	6.70575301564295	0.213999753196759	6.91205728431416	-1.33917345503384	-0.298629901433337
ENSG00000072682.18	P4HA2	3.63244615839116	0.489446925018836	3.88952132654597	-0.620588791260672	0.155031761114741
ENSG00000072694.20	FCGR2B	16.6828518612426	0.343854090259743	17.4054453942974	-0.92725161042539	0.33738792653073
ENSG00000072736.18	NFATC3	21.7384437574032	0.159356450050301	21.2709452520864	-1.5952607069966	-0.230639468193334
ENSG00000072756.16	TRNT1	10.4945657476159	0.265280800181469	10.4146417921475	-1.15258836228171	-0.0947564363042588
ENSG00000072778.19	ACADVL	70.9590025395046	0.172600429987244	72.590612159514	-1.52591625338467	-0.132617282435813
ENSG00000072786.12	STK10	48.1916416007222	0.194392364100242	47.2525587698069	-1.4226415970732	-0.168788482575143
ENSG00000072803.17	FBXW11	28.4896892866844	0.198559817533816	28.6805993076398	-1.40421726987858	-0.042349335690727
ENSG00000072818.11	ACAP1	49.4343400694556	0.228147099152406	50.596909778832	-1.28357009765827	0.120048553500517
ENSG00000072832.14	CRMP1	1.3004372905873	0.878394710065411	1.55884481684072	-0.112620576653903	0.438148020521899
ENSG00000072840.12	EVC	5.1297091312085	0.898894469141798	6.57566400690012	-0.0925825835182058	1.03385092522122
ENSG00000072849.10	DERL2	12.8204769614315	0.168262502049203	12.9665827015011	-1.54802531490021	-0.314723965859981
ENSG00000072858.10	SIDT1	16.7899258474373	0.30458613457837	17.623404587097	-1.032579741154	0.192804900684198
ENSG00000072864.13	c("NDE1", "MIR484")	48.0013367831739	0.167522903904109	47.8661085221114	-1.55185161475693	-0.210881648636765
ENSG00000072954.6	TMEM38A	22.0514254266258	0.307530376943124	21.831918798451	-1.02422395888481	0.245107323016577
ENSG00000072958.8	AP1M1	10.6072501787617	0.187138729282752	10.5748195316104	-1.45567264762761	-0.302920617836574
ENSG00000073008.14	PVR	1.61678738598456	0.682804105159146	1.89532907727211	-0.331407752962866	0.285107537381726
ENSG00000073050.11	XRCC1	28.30801068853	0.145073081600065	28.6195466353872	-1.676826327393	-0.3038009730831
ENSG00000073060.15	SCARB1	43.0347824756463	0.262846000838591	43.2209903702611	-1.16059725263785	0.192490522659807
ENSG00000073111.13	MCM2	115.633832419746	0.193193512878177	114.683356163653	-1.42801492114655	-0.122976185103694
ENSG00000073150.13	PANX2	0.403983415750487	0.921921261304603	0.575934516352067	-0.0706123384592579	0.103716680760167
ENSG00000073169.13	SELENOO	14.9354062401174	0.399283631163069	14.2421035398879	-0.797436987130828	0.427879323693945
ENSG00000073282.12	TP63	1.58984017670916	0.993016036575662	2.32644356388864	-0.00608747573817768	0.776645937356921
ENSG00000073331.17	ALPK1	6.71485773549841	0.279662332994625	6.94358657623273	-1.10673204740841	-0.0593269353876227
ENSG00000073350.13	LLGL2	0.958780340929928	0.690243654498887	1.09298623274355	-0.321995154393799	0.18435078193419
ENSG00000073417.14	PDE8A	9.81116988731871	0.311393355530524	9.74042608004685	-1.01338131717238	0.163599173974015
ENSG00000073464.11	CLCN4	1.25251864146401	1.02278360040979	1.72174708194819	0.0195675116287485	0.769143807369398
ENSG00000073536.17	NLE1	10.1004684876502	0.178173957639629	10.1022740413611	-1.49831154650085	-0.217448495603469
ENSG00000073578.16	SDHA	40.3255543996048	0.155367465113584	40.6209376119571	-1.61727983980845	-0.292485053546717
ENSG00000073584.18	SMARCE1	23.6877901990678	0.145835878846353	23.9455823660297	-1.67227123368116	-0.432747007422152
ENSG00000073598.5	FNDC8	1.4149864092455	0.261449484101453	1.43151633175476	-1.16522442158805	-0.5401601037915
ENSG00000073605.18	GSDMB	4.22462879486631	0.496730958353452	4.90986377458231	-0.607757544220994	0.398235666071212
ENSG00000073614.12	KDM5A	16.7267345802212	0.256851838591203	16.7485078331037	-1.18063464234254	0.0325920386294505
ENSG00000073712.14	FERMT2	0.301574268117458	1.74058128058266	0.605277542032351	0.481388617015183	0.617346147983931
ENSG00000073737.16	DHRS9	0.525224584070425	1.03084359698951	0.801500817265664	0.0263855553642227	0.488359195793452
ENSG00000073803.13	MAP3K13	4.22774253797278	0.184664162075115	4.25771619183286	-1.46723476053481	-0.552116725126068
ENSG00000073849.14	ST6GAL1	110.610100608107	0.204427997707375	113.40487828919	-1.37891925017506	-0.00466120579906026
ENSG00000073861.2	TBX21	30.7698692325731	0.734725582459328	33.7098891329986	-0.26774967632733	0.952687354238316
ENSG00000073905.8	NA	82.421752441534	0.177302300382058	84.4252526341179	-1.50257125934805	-0.0298546585917203
ENSG00000073910.19	FRY	0.81509644682232	0.806614665519079	0.9917771035248	-0.186667772204261	0.278070319756316
ENSG00000073921.17	PICALM	21.4531736341529	0.228425337702212	22.527628584033	-1.28251144871638	0.0143833140690404
ENSG00000073969.18	NSF	18.309854041513	0.259819045273993	18.5425568934882	-1.17065803482279	0.0297790718849
ENSG00000074054.17	CLASP1	20.3039141592536	0.226343271764182	20.3037536445198	-1.29046482145933	-0.00213892245659042
ENSG00000074071.14	MRPS34	108.10141463776	0.311098387225576	108.025596525834	-1.01420448064886	0.283619058391609
ENSG00000074201.8	CLNS1A	43.5130986910053	0.135478208781324	43.6079289315325	-1.73626110798646	-0.344702595731811
ENSG00000074266.18	c("EED", "MIR6755")	21.8083730086209	0.171969497247711	21.6607925873823	-1.52909715678698	-0.276297580461808
ENSG00000074319.12	TSG101	26.287104977823	0.161649252860465	26.6507391244967	-1.58285259669597	-0.264781775792543
ENSG00000074356.16	NCBP3	7.73480609550569	0.148798089983367	7.64046797105202	-1.65480528697555	-0.454841783834834
ENSG00000074370.17	ATP2A3	49.6525835671704	0.343888587476498	51.509766085978	-0.927164473469225	0.512056390583332
ENSG00000074416.13	MGLL	32.9656719634233	0.280736297485901	34.7908440225522	-1.10340286423088	0.247866398931726
ENSG00000074582.12	BCS1L	15.1216279512413	0.142260371528982	15.6192271199963	-1.69383212285547	-0.46438809185808
ENSG00000074603.18	DPP8	9.95081631033205	0.237151213162048	9.78085859317672	-1.24994929869101	-0.102235084373434
ENSG00000074621.13	SLC24A1	2.69800133812345	0.252312210547797	2.71703550655113	-1.19612346293465	-0.357254517753903
ENSG00000074657.13	ZNF532	1.56723615282096	0.475847306816688	1.70973854169724	-0.645064768699417	0.081905255355056
ENSG00000074660.15	SCARF1	6.18893412523791	0.647342297149352	6.30523879917692	-0.37773203077049	0.726770154539166
ENSG00000074695.5	LMAN1	61.4951669116727	0.267248637271064	61.4836819278222	-1.14616900125364	0.288210380889468
ENSG00000074696.12	HACD3	16.0255546361376	0.216727085789007	16.5839232806579	-1.32817361738241	-0.025907096884662
ENSG00000074706.13	IPCEF1	24.6070176403302	0.637647397312058	27.5386920073962	-0.390838817270217	0.962976575794484
ENSG00000074755.14	ZZEF1	12.5069548048888	0.209544950235525	12.2770148807339	-1.35744560128777	-0.0615813399696963
ENSG00000074800.13	ENO1	1918.53053369987	0.261140809798513	1932.29109559883	-1.16625050694498	0.181093822207928
ENSG00000074842.7	MYDGF	66.1297856370335	0.287504684596104	70.3256595394483	-1.08271014906061	0.185699577369625
ENSG00000074855.10	ANO8	1.25252119528524	0.440514596420599	1.33391212721864	-0.712079393391962	-0.0350599294923375
ENSG00000074935.13	TUBE1	2.93258787761626	0.281352745338986	3.09346847709059	-1.10149768559964	-0.258013748808116
ENSG00000074966.10	TXK	1.15139117174118	0.539387780421305	1.30010467009307	-0.536197793021393	0.0188909210426051
ENSG00000075089.9	ACTR6	12.4993362694092	0.239107780728098	12.8766863261788	-1.24281258283915	-0.079666943136131
ENSG00000075131.9	TIPIN	15.8122486076502	0.166179011393682	15.9009153979489	-1.55884765799329	-0.337980388921839
ENSG00000075142.13	SRI	47.4290907258835	0.248065210142479	49.6001243481951	-1.21086827800601	0.119956632495423
ENSG00000075151.20	EIF4G3	23.1829020163695	0.272761730785707	22.1882423733103	-1.12843312488202	0.11987613566824
ENSG00000075188.8	NUP37	29.3165977135473	0.174935643510991	29.934693789603	-1.51424338615399	-0.179327693889954
ENSG00000075218.18	GTSE1	26.1073568939796	0.201937535504889	26.2404684519146	-1.38956589656024	-0.0557897631257052
ENSG00000075234.16	TTC38	22.0801415754629	0.393182011465019	22.9652376378484	-0.810812719727557	0.439358385456422
ENSG00000075239.13	ACAT1	26.7886968215624	0.164104767067186	27.145742471757	-1.56975760595105	-0.183353044844702
ENSG00000075240.16	GRAMD4	7.91347079024975	0.361962902010261	7.98017287951388	-0.882671877043314	0.285675595408867
ENSG00000075275.16	CELSR1	0.380467128611239	1.70454896664321	0.910358815554784	0.463218963476533	0.911490717037828
ENSG00000075292.18	ZNF638	15.6158428724062	0.35022208230794	14.9436091034073	-0.911312948246226	0.271762751392137
ENSG00000075303.12	SLC25A40	17.2183476467545	0.217900042401007	17.0754183970862	-1.32348537048939	-0.0790576149268141
ENSG00000075336.11	TIMM21	10.2937108989979	0.20785195149539	10.5487113831279	-1.36449178720655	-0.228295795748208
ENSG00000075399.13	VPS9D1	3.81923247705866	0.242528244524442	3.82304536002781	-1.23047535348991	-0.331362390257882
ENSG00000075407.18	ZNF37A	6.27207644910745	0.339414707497785	6.09187037706946	-0.938538685576227	0.0668435448221715
ENSG00000075413.17	MARK3	15.0593895367952	0.156089203223389	15.0389041525606	-1.6132542725769	-0.391397947272311
ENSG00000075415.12	SLC25A3	117.307275367972	0.123713204944135	116.576186385766	-1.81516788403525	-0.450026755862161
ENSG00000075420.12	FNDC3B	4.97632034266898	0.453573958885673	5.43419743468227	-0.686703775236059	0.281864702506073
ENSG00000075426.11	FOSL2	1.53661422062604	0.858631204627256	1.92027366759983	-0.132386664624484	0.431275908063974
ENSG00000075539.13	FRYL	12.6333739640606	0.322538938168701	12.3351242784878	-0.982835696252761	0.253966301351449
ENSG00000075568.16	TMEM131	16.8430391393247	0.279336496578539	17.243266373492	-1.10774463610126	0.194957586643974
ENSG00000075618.17	FSCN1	183.832632385851	0.451504487401288	198.104977581278	-0.690675857948203	0.625513350623383
ENSG00000075624.13	ACTB	9553.84819453494	0.183469282210254	9453.52840447447	-1.47287327626584	-0.246556140846881
ENSG00000075643.5	MOCOS	0.371413476385619	1.28215961128079	0.599895044652607	0.21588418450558	0.332543198186735
ENSG00000075651.15	PLD1	7.90329197500613	0.653679331332746	9.151443845345	-0.369270493522487	0.59359411492617
ENSG00000075702.16	WDR62	5.20113075914888	0.226027470703389	5.28364631710635	-1.29167754958241	-0.216789959545039
ENSG00000075711.20	DLG1	11.1865016724601	0.251332772007285	11.2250357499087	-1.19950175760225	-0.0481685482364194
ENSG00000075785.12	RAB7A	171.926941805197	0.0991875525081062	171.81788154383	-2.00708565198666	-0.700787009795875
ENSG00000075790.10	BCAP29	6.73914390791542	0.297174652196849	6.8370470606173	-1.05397647381021	-0.08889361009866
ENSG00000075826.16	SEC31B	3.72139331836482	0.446283949365153	4.12582765622577	-0.700777464622748	0.270313350347667
ENSG00000075856.11	SART3	35.0908531194893	0.145920261290385	34.8502746116378	-1.6717688027014	-0.32374844894646
ENSG00000075884.12	ARHGAP15	15.4514398081218	0.184825983211563	14.9211515890505	-1.46647394964982	-0.284017231382042
ENSG00000075914.12	EXOSC7	23.8677222391136	0.202802616409672	24.5229067596996	-1.3858528927114	-0.0842057832100613
ENSG00000075945.12	KIFAP3	17.4316215907587	0.265861650621325	17.9110740341772	-1.15068860645522	0.143094901216372
ENSG00000075975.15	MKRN2	34.0629856727728	0.153931026663488	34.2322558882892	-1.62534766806078	-0.243072381881434
ENSG00000076003.4	MCM6	76.7876623348264	0.180924139967821	78.0752052680661	-1.48500696627619	-0.126834555415711
ENSG00000076043.9	REXO2	2.9413572031649	0.482235663284394	3.52249016234216	-0.633481349862834	0.211054921470639
ENSG00000076053.10	RBM7	7.50923393142885	0.210329105480341	7.75479578868458	-1.3542012503965	-0.155038766577408
ENSG00000076067.11	RBMS2	3.0480157029472	0.297469577101021	3.0823165021609	-1.05311488792305	-0.2375572123167
ENSG00000076108.11	BAZ2A	41.1304678282651	0.21625766175257	41.1500849131423	-1.33005699410393	0.0569469089752141
ENSG00000076201.14	PTPN23	16.1614229818009	0.243839827758605	16.1742049074409	-1.22579071422687	0.0954879711578542
ENSG00000076242.14	MLH1	41.9814738616442	0.141061262931198	42.3924323427364	-1.70118446441123	-0.394863301868496
ENSG00000076248.10	UNG	45.4633339470709	0.186832812109855	46.2059619756267	-1.4570936987509	-0.0811985163352325
ENSG00000076258.9	FMO4	2.91824689321119	0.263875879804173	2.98420623479289	-1.15720061134992	-0.294999386992291
ENSG00000076321.10	KLHL20	7.69656966354904	0.207736847623453	7.60560502171756	-1.36497292604198	-0.170378317679561
ENSG00000076351.12	SLC46A1	9.6921539945962	0.164508726240253	9.82368409727892	-1.56762212056509	-0.362644659236137
ENSG00000076382.16	SPAG5	58.5406811802937	0.137192421272118	58.5622949357881	-1.72533975817119	-0.295651511270567
ENSG00000076513.16	ANKRD13A	32.6841168405391	0.273620327870714	33.1394595862533	-1.12570328207537	0.208461347646385
ENSG00000076554.15	TPD52	26.8164829568018	0.203537242823887	28.0559997601826	-1.38271222572234	-0.0675191822577244
ENSG00000076604.14	TRAF4	47.520385391063	0.200518006239167	48.1825397130493	-1.3956932444997	-0.0284993093894788
ENSG00000076641.4	PAG1	13.4131672621598	0.425863812727742	12.7956648824508	-0.741458524033574	0.377851353272182
ENSG00000076650.6	GPATCH1	6.83124903863221	0.116191271247241	6.77191108229525	-1.86965299331556	-0.860684656832318
ENSG00000076662.9	ICAM3	113.436918239997	0.22793743636197	115.021612279697	-1.28436868118628	0.0252882176212719
ENSG00000076685.18	NT5C2	27.0545426470175	0.146283905554891	27.0119258462207	-1.66960690637136	-0.277570129097931
ENSG00000076706.15	c("MCAM", "MIR6756")	1.2811851793843	1.01933702041678	2.03493642162968	0.0166355945257698	0.613184726507211
ENSG00000076716.8	GPC4	2.1305150946297	1.51458794737675	5.74173991664246	0.360588993041897	1.35534693468495
ENSG00000076770.14	MBNL3	9.79040223237694	0.332045288906108	9.86340762091365	-0.957605354395495	0.341954122840988
ENSG00000076826.9	CAMSAP3	1.97443155472275	0.891971914609364	2.6548260960938	-0.0992976399522406	0.736782356386238
ENSG00000076924.11	XAB2	25.2015973052548	0.279655225875031	24.9423634341141	-1.10675412132883	0.0810502038677019
ENSG00000076928.17	c("ARHGEF1", "LOC100505585")	33.9052913663501	0.294237548523106	32.7362997036748	-1.06260381293931	0.242222605056923
ENSG00000076944.15	STXBP2	26.6670009460545	0.208707961344376	25.9044923008445	-1.36092196816536	-0.0744511341255891
ENSG00000076984.17	MAP2K7	15.2463024474284	0.306744538191305	14.5574628774739	-1.0264463229199	0.26854691728685
ENSG00000077044.10	DGKD	29.3150535001931	0.345979792864817	30.3328516244917	-0.92189853133687	0.38978181529551
ENSG00000077097.14	c("TOP2B", "MIR4442")	65.2379875354743	0.323989880615748	64.0607251926073	-0.978937108360683	0.409791789372086
ENSG00000077147.14	TM9SF3	42.1282179645216	0.21553043100906	40.9241335420877	-1.33298280519419	-0.00486898235622091
ENSG00000077150.18	NFKB2	109.627127457942	0.24714117809286	108.977920119621	-1.21410977484882	0.0827577224592444
ENSG00000077152.9	UBE2T	69.8902228395896	0.182957606699462	71.173263698326	-1.47529905889286	-0.134963728759805
ENSG00000077157.21	PPP1R12B	1.34657646464227	0.247246179559762	1.33253529352873	-1.21374082076739	-0.549277236499834
ENSG00000077232.16	DNAJC10	7.2366786244013	0.315884376876075	7.1498671852844	-1.00094370611497	0.150017433564022
ENSG00000077235.17	GTF3C1	17.8177155660082	0.192450514086995	17.6166721102694	-1.43136184890135	-0.216422294108598
ENSG00000077238.13	IL4R	17.7125312742016	0.299320982858785	18.398351742539	-1.04772567477021	0.284335216551062
ENSG00000077254.14	USP33	14.4107140794904	0.255855236290539	14.2196396793208	-1.18401138080514	0.0222666065848689
ENSG00000077312.8	SNRPA	109.865364467424	0.165075692661437	108.766570487439	-1.56463374348281	-0.267428819680956
ENSG00000077327.15	SPAG6	0.403472161515798	0.881910809550303	0.510417590487661	-0.109150668463727	-0.103149449710195
ENSG00000077348.8	EXOSC5	44.1059048579499	0.277544959386122	44.4615478398692	-1.11333331134031	0.349428636173041
ENSG00000077380.15	DYNC1I2	25.0246983052861	0.181879547243903	25.4821832754987	-1.48043227112562	-0.174063276322389
ENSG00000077420.15	APBB1IP	62.9584830791524	0.200027404078882	63.5292218183379	-1.39782100242259	-0.0039613816106534
ENSG00000077454.15	LRCH4	14.5737593757311	0.320049925607412	13.8179900869511	-0.989564538831674	0.221066856325513
ENSG00000077458.12	FAM76B	10.3263758936241	0.290408573952962	10.4507201395687	-1.07398113155345	-0.0137131931178645
ENSG00000077463.14	SIRT6	13.1359831365064	0.343082301528697	12.6288136274438	-0.929203370338706	0.277769487458579
ENSG00000077514.8	POLD3	20.382452929519	0.204216922160572	20.2065582348362	-1.37981654705983	-0.106429076729645
ENSG00000077549.17	CAPZB	237.594395812029	0.128787614376817	237.911095604026	-1.78025180293451	-0.364025496439179
ENSG00000077585.13	GPR137B	27.7353865975256	0.342659352589462	30.6392751416293	-0.930274819988151	0.385593954992443
ENSG00000077684.15	JADE1	9.39227325132253	0.199058013670404	9.29500310822039	-1.40204066783241	-0.263172596688783
ENSG00000077713.18	SLC25A43	12.114806610347	0.28173421036987	11.7661245868982	-1.10032082876347	0.00475154667306432
ENSG00000077721.15	UBE2A	29.3227114424515	0.134254805585906	29.2895777142477	-1.74414031997803	-0.38554398093115
ENSG00000077782.19	FGFR1	5.51250223223122	0.709256587614047	7.2138284162037	-0.298393243524868	0.667889763631728
ENSG00000077984.5	CST7	1.1103888500338	1.19884505328897	1.80286756816087	0.157526111235114	0.837951099084937
ENSG00000078043.15	PIAS2	4.54936049544711	0.282452332831382	4.63402031272939	-1.09810966797241	-0.131031769872241
ENSG00000078061.12	ARAF	38.6882442015551	0.183308273030334	39.0923838781495	-1.47363586821693	-0.166040236249013
ENSG00000078070.12	MCCC1	25.2026367685994	0.172097894506202	24.6671471708497	-1.52844888584031	-0.233020681197776
ENSG00000078081.7	LAMP3	76.5388164688859	0.367304859153922	82.6827930245792	-0.869946652485692	0.530529423282147
ENSG00000078124.11	ACER3	3.28190371190227	0.2339203513921	3.34910518908255	-1.26186398466048	-0.411781519968237
ENSG00000078140.13	UBE2K	44.1710176819921	0.195314283610262	45.5289856585085	-1.41853198996003	-0.100121409031609
ENSG00000078142.11	PIK3C3	5.55965132677471	0.253691986454556	5.53450073951699	-1.19138650184769	-0.233441358455019
ENSG00000078177.13	N4BP2	6.77536459877303	0.372946758786478	6.66028785008314	-0.856706325742504	0.0394808338783011
ENSG00000078237.6	TIGAR	11.2401258354958	0.330822377831976	12.1260505819105	-0.960810242252041	0.150146098422861
ENSG00000078246.16	TULP3	8.93598558493591	0.213396305317598	9.02039594119571	-1.34162620819301	-0.1750095044609
ENSG00000078269.13	SYNJ2	4.8062259599711	0.414154798368321	5.05635981983939	-0.765674605141262	0.231410568488849
ENSG00000078304.19	PPP2R5C	16.3310801828562	0.175766034291276	16.4808172529457	-1.51013009180166	-0.20322183585415
ENSG00000078319.8	NA	27.6540221352471	0.188925470289593	28.8439279745704	-1.44741897605104	-0.103000047622006
ENSG00000078369.17	GNB1	134.586007341137	0.137160322979453	133.676240932911	-1.72554300179443	-0.344288522289338
ENSG00000078401.6	EDN1	10.1695213112687	0.517422217931904	10.4944461392144	-0.572309853527095	0.515763270944649
ENSG00000078403.16	MLLT10	13.6574901384895	0.208939261278633	13.1674352301981	-1.35995989022071	-0.117136523569029
ENSG00000078487.17	ZCWPW1	3.1363123492951	0.196996477232455	3.06961619833527	-1.41108307998326	-0.612009562621495
ENSG00000078589.12	P2RY10	65.4325330040516	0.239788438480693	65.3912000349711	-1.2403435209154	0.141189276248238
ENSG00000078596.10	ITM2A	47.0367535759163	0.42008715207621	50.7087239121266	-0.753321201397861	0.654420109331351
ENSG00000078618.20	c("NRDC", "MIR761")	68.1875360417572	0.177355458063536	68.6869094257583	-1.50231088339563	-0.174631746561651
ENSG00000078668.13	VDAC3	99.6985783529805	0.150096694596152	101.35299927884	-1.64725774322109	-0.162090696644097
ENSG00000078674.17	PCM1	30.3634855356711	0.335694242769089	27.6936745638387	-0.948112213870114	0.436088078225662
ENSG00000078687.17	TNRC6C	1.69431902173199	0.371127508350473	1.74242020298248	-0.860953708214028	-0.110826787265122
ENSG00000078699.21	CBFA2T2	4.90984426108731	0.208224327012361	4.93565273128766	-1.36293706578889	-0.478380057015476
ENSG00000078747.13	ITCH	20.4484006368389	0.232803783564122	20.255851880115	-1.26601993148358	0.0255388465536643
ENSG00000078795.16	PKD2L2	2.76214647852801	0.303646508354336	2.76817411817825	-1.03526341697128	-0.226527010399205
ENSG00000078804.12	TP53INP2	5.11776549096907	0.388354954542932	5.61730397010075	-0.821542299690556	0.274297517206426
ENSG00000078808.16	SDF4	31.9823826214207	0.262688349275881	31.6866831584009	-1.16111837713361	0.11864130337252
ENSG00000078900.14	TP73	15.3639663808769	0.44803913096418	15.9278073196456	-0.697368107630211	0.558660016923714
ENSG00000078902.15	TOLLIP	10.6491167913737	0.261583420762739	10.3590979620787	-1.16477957038537	-0.0636478724920935
ENSG00000078967.12	UBE2D4	6.22083824108504	0.148703019239493	6.33452308587783	-1.65536042710216	-0.51055789855958
ENSG00000079134.11	THOC1	7.51946284085471	0.293779249045344	7.54323872855909	-1.06395776728467	0.0633963644329274
ENSG00000079150.17	FKBP7	2.37012134758286	0.228637271491373	2.32382627608694	-1.28170594260054	-0.48992930884859
ENSG00000079246.15	XRCC5	215.311380510585	0.164882614337868	216.063748236591	-1.56565027021716	-0.232719829340145
ENSG00000079257.7	LXN	14.0613399884727	0.191792992919578	13.9224852381514	-1.43433452730204	-0.186474345535322
ENSG00000079263.18	SP140	49.0244696345448	0.205536722151102	49.3869794041633	-1.37422114754848	-0.0295974423935421
ENSG00000079277.19	MKNK1	6.85519070567549	0.138566252697986	6.93212563399517	-1.71668505534509	-0.667708342759641
ENSG00000079313.12	c("REXO1", "MIR1909")	18.3605878404186	0.407932419522682	17.3383041367227	-0.77882355744466	0.54638561008018
ENSG00000079332.14	SAR1A	19.6314039047919	0.14626329822765	19.9690482659903	-1.66972927497932	-0.379086391383338
ENSG00000079335.18	CDC14A	3.04729133115222	0.31091127434963	3.14875738259201	-1.01472705833206	-0.0678427527120333
ENSG00000079385.21	CEACAM1	1.00250712485177	0.48292318908588	1.10660806830276	-0.632243880148815	-0.118334502928963
ENSG00000079387.13	SENP1	16.0648313166392	0.190820702206002	16.1042886164678	-1.43874902062546	-0.16916745769097
ENSG00000079432.7	CIC	16.8512998941288	0.418211535777806	16.7544398807318	-0.757207983899682	0.456229177191031
ENSG00000079435.9	LIPE	3.74912040621201	0.443327405473576	3.61083266009526	-0.70655084158332	0.128080116396627
ENSG00000079459.12	FDFT1	150.233132795959	0.223700428431473	152.818367427242	-1.30066636828196	0.0472067152286744
ENSG00000079462.7	PAFAH1B3	23.1125532311695	0.310768854496709	22.7459735391355	-1.01512502606144	0.284367001413411
ENSG00000079616.12	KIF22	48.3861578791287	0.166847727723204	49.1185754829312	-1.55535940713427	-0.199339229877776
ENSG00000079691.17	CARMIL1	7.38362711903333	0.637771445380119	8.18188646248032	-0.390669858212013	0.708273444164857
ENSG00000079739.15	PGM1	62.2904088911365	0.234728099396548	61.910429703375	-1.25886983543938	0.169710082361482
ENSG00000079785.14	DDX1	56.1549996179349	0.209778931760084	54.3647857695078	-1.35647626088154	-0.0374212555340048
ENSG00000079805.16	DNM2	26.6212755271877	0.165816781278121	26.2684211720916	-1.56074303867297	-0.239582830318173
ENSG00000079819.17	EPB41L2	29.9334087458411	0.310770830546983	30.4420536871125	-1.01511950308197	0.228487129768315
ENSG00000079931.14	MOXD1	7.74255176537938	0.945365951554997	10.7067522518145	-0.0488000867361178	1.0632462261879
ENSG00000079950.13	STX7	12.4172025456222	0.241351541530186	13.1180527697322	-1.23469984593076	-0.00393080363566423
ENSG00000079974.17	RABL2B	5.31804257279743	0.147030722735896	5.41146898373297	-1.66518381593819	-0.671011698851567
ENSG00000079999.13	KEAP1	30.1765122460237	0.181448037278676	30.2372472271088	-1.48249545039283	-0.0910893549468053
ENSG00000080007.7	DDX43	0.230685051252004	1.5666324651528	0.563196035594452	0.389934244273542	0.530443212168883
ENSG00000080189.14	SLC35C2	13.2900507172216	0.17521610196176	13.389371942865	-1.51285197131521	-0.258705395967426
ENSG00000080200.9	CRYBG3	2.01427242579541	0.560733431132264	2.32333677820067	-0.502487100667485	0.284511693912499
ENSG00000080298.15	RFX3	3.97930923796815	0.338844115094271	4.11912144530432	-0.940000105214082	-0.000467425648038589
ENSG00000080345.17	RIF1	10.7830301767159	0.360018325233006	10.5397676060456	-0.887350785437524	0.239822168460833
ENSG00000080371.5	RAB21	10.8473359093993	0.195800743639441	10.7898712997123	-1.41637132621088	-0.438566984315299
ENSG00000080493.14	SLC4A4	0.231592620502746	1.7227135109095	0.519941174020446	0.472426119636398	0.540369220719793
ENSG00000080503.21	SMARCA2	23.6912119131049	0.491825123561125	25.7953164688847	-0.616378580534671	0.675975628291979
ENSG00000080546.13	SESN1	3.76457749402192	0.407966368702534	4.0050548988226	-0.778751274256127	0.141944143816058
ENSG00000080603.16	SRCAP	25.2358025301896	0.25474859397613	25.3725629737074	-1.18777640859866	0.158785636097548
ENSG00000080608.9	PUM3	33.2374700198483	0.268175121797973	32.9475177966174	-1.14316302692113	0.167936860853868
ENSG00000080802.18	CNOT4	9.76221722068359	0.19080778737341	9.65234052886349	-1.43880780911411	-0.225968047974541
ENSG00000080815.18	PSEN1	12.9737883468715	0.178179292200721	12.8548610448215	-1.49828554117667	-0.362690347718656
ENSG00000080819.6	CPOX	86.1490301100898	0.212798291770615	85.6848714829769	-1.34406372528757	0.0768383860466246
ENSG00000080822.16	CLDND1	39.4741547540594	0.210289399791671	40.0608732735322	-1.35436523710963	0.00592569597366377
ENSG00000080823.21	MOK	0.204591379196597	1.11458144483403	0.427957925695999	0.0942236175924017	-0.0644208355133484
ENSG00000080824.18	HSP90AA1	478.014648522048	0.313721160273538	471.158992204194	-1.0069123749086	0.288783079668146
ENSG00000080839.11	RBL1	12.1671537851708	0.251354332382721	11.9177186711553	-1.19942724960709	0.0370009292325024
ENSG00000080845.17	DLGAP4	12.4426691460684	0.2241220157983	12.6794081504288	-1.29903096011069	-0.0651281357211393
ENSG00000080947.14	CROCCP3	0.517214046007092	0.526816214928228	0.575100505140857	-0.556681732623701	-0.389017608707156
ENSG00000080986.12	NDC80	25.6615964432271	0.257214963929181	25.4144552032792	-1.17940753834766	0.153756823050894
ENSG00000081014.10	AP4E1	7.96296882605972	0.293934825098578	8.14956111210821	-1.06349791222259	0.0569937233138551
ENSG00000081019.13	RSBN1	12.9989668742922	0.222233208314121	12.9444058026743	-1.30638208782029	-0.0893210142425236
ENSG00000081052.11	COL4A4	2.4744639402385	0.575584998693201	2.67407106309637	-0.479781066961005	0.327785802898542
ENSG00000081059.19	TCF7	9.16876714920267	0.532968513918371	10.7864610566161	-0.546596893899634	0.433880590748343
ENSG00000081087.14	OSTM1	5.19349591125949	0.327724254222625	5.53917381376066	-0.968982832308436	-0.0163857545501788
ENSG00000081154.11	PCNP	88.8378956846319	0.201327809373807	88.4877948838618	-1.39219246389956	-0.0128060429778285
ENSG00000081177.18	EXD2	5.36378135343896	0.208226249296934	5.49397562149558	-1.36292904718952	-0.342401004381807
ENSG00000081181.7	ARG2	16.0090440249303	0.239073239247894	16.7477759469686	-1.24293806815662	-0.0299218673033452
ENSG00000081189.14	MEF2C	44.6252620138669	0.27341892629137	45.9465548580172	-1.12634285298617	0.258217103879967
ENSG00000081237.18	PTPRC	58.2603238364082	0.324826125026277	59.6381317757101	-0.976698097417913	0.359085068651027
ENSG00000081307.12	UBA5	16.3060348453616	0.243042042180835	16.2013768557023	-1.2286371885414	0.112673490071352
ENSG00000081320.10	STK17B	45.9789503284571	0.347296420530075	49.2238667865902	-0.918599385592973	0.434022354721661
ENSG00000081377.16	CDC14B	0.925054174413645	0.410801863130526	0.974059781077618	-0.772735190785003	-0.353367709371236
ENSG00000081386.12	ZNF510	4.76783773661126	0.290697124136853	4.77012176080686	-1.0731185293568	0.0064382663424738
ENSG00000081665.13	ZNF506	3.29414099850788	0.390537877602456	3.48520538676458	-0.816673676526099	0.0546179805005942
ENSG00000081692.12	JMJD4	10.13191531712	0.20239280631775	10.0824178857652	-1.38760985552245	-0.103270172242011
ENSG00000081721.11	DUSP12	19.6362767964074	0.168163629824799	20.0544912675423	-1.54853585387017	-0.231737234751703
ENSG00000081760.16	AACS	7.76193570693101	0.223366909232765	8.12941376207617	-1.30196233031967	-0.159206390361228
ENSG00000081791.8	KIAA0141	22.6032526532718	0.133093263800992	22.6336043692799	-1.75168784950279	-0.46068697924229
ENSG00000081803.15	CADPS2	0.393924084722254	1.42727549512912	0.630471516559113	0.309015618922341	0.589306481506582
ENSG00000081853.14	PCDHGA2	2.85607041516018	0.563958182150317	3.06265610778553	-0.497506196057004	0.304416728496064
ENSG00000081870.11	HSPB11	22.1454190015132	0.213341583648468	22.9976657145477	-1.34184897087417	-0.0728264986998797
ENSG00000081913.13	PHLPP1	5.79120378681994	0.36887566094616	6.02613145317445	-0.866239998657228	0.253607581816002
ENSG00000081923.11	ATP8B1	1.60188702182526	0.736762605655936	1.97876563396291	-0.265344849687042	0.406722332602787
ENSG00000081985.10	IL12RB2	2.91167805336748	1.3479175693062	5.04361467531946	0.259326668241233	1.27219093554545
ENSG00000082014.16	SMARCD3	0.736211457722926	0.427848088628914	0.805555757922189	-0.737420807680191	-0.302446845465511
ENSG00000082068.8	WDR70	8.51080159074732	0.153262415336976	8.57141903850298	-1.62912866893469	-0.443908046830467
ENSG00000082074.15	FYB	0.273900139135941	1.50225056663395	0.642237706148831	0.35348475299372	0.68242399355813
ENSG00000082146.12	STRADB	8.00901259081252	0.259883240828093	8.48258303318668	-1.17044345216041	-0.0171556807860602
ENSG00000082153.17	BZW1	41.547662908521	0.219196226563241	41.2107109264575	-1.3183338529015	0.0938900517367682
ENSG00000082196.20	C1QTNF3	1.03214142939791	0.343141410274677	1.0332240109353	-0.929053736323831	-0.332392422945873
ENSG00000082212.11	ME2	30.4784237251918	0.183255412776726	30.2710891752137	-1.47388637766456	-0.0958454150727657
ENSG00000082213.17	C5orf22	16.1463746255445	0.197476444955545	16.59277915091	-1.40896939942605	-0.112613050745084
ENSG00000082258.12	CCNT2	8.26362029566524	0.324738414489403	8.43793432436934	-0.976932668119259	0.144635147046065
ENSG00000082269.16	FAM135A	3.46466173325376	0.352817685671142	3.44347997743934	-0.904899306281824	-0.10060520352057
ENSG00000082293.12	COL19A1	4.2094342408862	0.481766200231086	4.38782509457129	-0.634327345030867	0.32499237404851
ENSG00000082458.11	DLG3	3.2600974990076	0.524270393574406	3.25918303922871	-0.560889333858501	0.221819176234224
ENSG00000082512.14	TRAF5	10.0361264903099	0.344215275369646	10.5773824359442	-0.926339721465236	0.227166528590141
ENSG00000082515.17	MRPL22	13.0798679301834	0.164368531277601	13.0720537609246	-1.56836265097231	-0.350973733779879
ENSG00000082516.8	GEMIN5	21.6000468371646	0.174883057214067	21.3614008378119	-1.5145045264384	-0.172360153604873
ENSG00000082641.15	NFE2L1	77.7008636354726	0.205012932949623	78.2724685969231	-1.37643748245931	-0.0146987614783893
ENSG00000082701.14	GSK3B	25.6886598252361	0.205134160832927	25.1704650076036	-1.37592402177066	-0.0904798742576374
ENSG00000082781.11	ITGB5	0.941892771597574	1.27607063423525	1.85341220485165	0.211749429036093	0.924875790814843
ENSG00000082805.19	ERC1	1.77598764771092	0.602036094310729	2.04302798619707	-0.440754940773174	0.127125813922256
ENSG00000082898.16	XPO1	64.6050930566244	0.224968556539627	63.9668275062183	-1.29575635644933	0.0956933777174003
ENSG00000082996.19	RNF13	16.23717755357	0.230148075076066	16.5100468320227	-1.27598530625727	0.0381342790963131
ENSG00000083093.9	PALB2	9.24947002170713	0.222395639388127	9.06744173264155	-1.3057474648296	-0.168473872407424
ENSG00000083097.14	DOPEY1	7.1601654988284	0.329918068674867	7.13270875206842	-0.96318779745794	0.190982648889557
ENSG00000083099.10	LYRM2	7.18836196755155	0.236211155504106	7.12115072895591	-1.25339919177293	-0.0994364918704582
ENSG00000083123.14	BCKDHB	14.3453181047511	0.227082228554285	14.4004700598659	-1.28763370463678	0.00258401703363065
ENSG00000083168.9	KAT6A	12.7969340195888	0.278454406000685	12.7057587555054	-1.1104918117047	0.128428859927016
ENSG00000083223.17	ZCCHC6	23.2410166877801	0.320618059955509	22.7231468752315	-0.98802403621506	0.314176180524865
ENSG00000083290.19	ULK2	1.70723328265934	0.565966919771563	1.92106016335824	-0.494417904339069	0.0749864622074174
ENSG00000083312.17	TNPO1	31.7938832670225	0.261866101697762	31.4652425308019	-1.16384143383629	0.123133039025252
ENSG00000083444.16	PLOD1	41.0831370028984	0.177577613752561	40.9358230632794	-1.5012235685171	-0.171649998474382
ENSG00000083454.21	P2RX5	28.5544752688228	0.833317480544227	39.6047903462462	-0.158379015721614	1.1296247601981
ENSG00000083457.11	ITGAE	3.48202353959228	0.281114725550536	3.606057024193	-1.10223280855148	-0.267400607541761
ENSG00000083520.14	DIS3	18.9688745665396	0.272182195593409	18.3122873740057	-1.1302805739041	0.179602847198568
ENSG00000083535.15	PIBF1	6.94699640632278	0.375797082732205	7.07071938583586	-0.850093191197029	0.270759536041753
ENSG00000083544.13	TDRD3	6.08797359785727	0.250777258778103	6.02711667712161	-1.20142369832202	-0.0835941381747252
ENSG00000083635.7	NUFIP1	8.76429196596525	0.149051487522377	8.61979756321035	-1.65332737076842	-0.511119914853254
ENSG00000083642.18	PDS5B	14.7042398218413	0.260970987935108	13.9607750773559	-1.16681554072591	0.105282441641085
ENSG00000083720.12	OXCT1	59.6788575519953	0.21566503916061	62.1921320486191	-1.33244050284288	0.0909198970499636
ENSG00000083750.12	RRAGB	5.11188211715977	0.272716807530281	5.21180825305358	-1.12857619135019	-0.0602257210453889
ENSG00000083799.17	CYLD	24.9833587372389	0.269234472221065	24.6981330870157	-1.13973866945398	0.132807909699733
ENSG00000083807.9	SLC27A5	3.33296837872079	0.271382134967248	3.31004019615378	-1.13283749051184	-0.325835506382058
ENSG00000083812.11	ZNF324	4.88862872688104	0.172431218993417	4.98962994726877	-1.52676820313485	-0.635157583969361
ENSG00000083814.13	ZNF671	6.57499549534023	0.152599787155757	6.56911961069961	-1.63289214425827	-0.49878998212811
ENSG00000083817.8	ZNF416	4.78530681008479	0.168804972005035	4.79361058268768	-1.54522953150426	-0.554013327362638
ENSG00000083828.15	ZNF586	12.1252758968348	0.173616370256785	12.2918823109543	-1.52081865535821	-0.224667410314548
ENSG00000083838.15	ZNF446	4.20902986871013	0.205639291363839	4.21889398951632	-1.37378780277578	-0.433559109078052
ENSG00000083844.10	ZNF264	5.75326036039509	0.249052570719508	5.87089634168388	-1.20741794224557	-0.131841881833068
ENSG00000083845.8	RPS5	430.786971189228	0.170422485902918	426.672616785117	-1.53694620811412	-0.212802492647418
ENSG00000083896.12	YTHDC1	28.1985329693027	0.167883687301183	27.4232489819312	-1.54998300152092	-0.176280439285809
ENSG00000083937.8	CHMP2B	21.5598326070077	0.229464579638287	21.9339853054458	-1.27856868609078	0.020554949019437
ENSG00000084070.11	SMAP2	150.108977240379	0.172624544274866	150.274173869376	-1.52579490988003	-0.217120152563089
ENSG00000084072.16	PPIE	14.6177073920057	0.178899830482628	14.9156962081599	-1.49478014190041	-0.312529750756159
ENSG00000084073.8	ZMPSTE24	21.7633043283487	0.289268733784039	22.5261782500161	-1.07739701088502	0.220015115251838
ENSG00000084090.13	STARD7	121.016542908783	0.13568759768732	121.399536108069	-1.73491969306834	-0.365985274329523
ENSG00000084092.6	NOA1	29.8192274181134	0.183534804020676	30.4687338879735	-1.4725631351848	-0.215153210713985
ENSG00000084093.15	REST	12.4949958052842	0.300645705689832	12.1929984218299	-1.04388999014639	0.0910626816144402
ENSG00000084112.14	SSH1	15.7487778842094	0.269552667135029	15.4710031143096	-1.13871273322591	0.174212365860186
ENSG00000084207.15	GSTP1	360.873160253153	0.29024185619375	364.190498107068	-1.07447991430529	0.296743567368103
ENSG00000084234.16	APLP2	3.88522665584557	0.481028851071934	4.6550002163607	-0.635657749599224	0.341124993085546
ENSG00000084444.13	FAM234B	1.24098717845462	0.418923329684397	1.31918324648715	-0.755730906534326	-0.136710090092591
ENSG00000084463.7	WBP11	63.4798987363075	0.120993666952951	62.6649438671033	-1.83447472183597	-0.428924248025323
ENSG00000084623.11	EIF3I	348.629694431305	0.130101189865307	349.241733614236	-1.77143746299406	-0.396330932545093
ENSG00000084652.15	TXLNA	64.3201178349872	0.15402758773802	63.6363060320856	-1.62480297223155	-0.231498626265925
ENSG00000084676.15	NCOA1	17.2854958351214	0.329106651618749	18.1493338542581	-0.96532668006561	0.299895922380657
ENSG00000084693.15	AGBL5	20.8714655520156	0.123551235078356	20.7966593965854	-1.81630581764183	-0.514975797668301
ENSG00000084710.13	EFR3B	0.797811497471376	1.27927222429948	1.78674977825681	0.213925941078092	0.870579746170579
ENSG00000084731.14	KIF3C	1.12016330847608	0.415129761432535	1.21236311332153	-0.763632260235996	-0.173548999560095
ENSG00000084733.10	RAB10	68.0636565179768	0.153296660136435	68.6357778967708	-1.62893461397184	-0.294651598526267
ENSG00000084754.10	HADHA	180.265536160281	0.176193427287213	177.831382820244	-1.50802059305266	-0.181711847254174
ENSG00000084764.10	MAPRE3	0.981299675859598	0.387372875780812	1.03193743349239	-0.823741584534434	-0.222651531425483
ENSG00000084774.13	CAD	37.7941900917335	0.202003402312297	36.710657213063	-1.38928263147296	-0.0379849978170703
ENSG00000085063.14	CD59	50.8291209932149	0.170839066496585	51.3486994334044	-1.5348256206446	-0.105093471454046
ENSG00000085117.11	CD82	142.053698893353	0.317275780371161	139.917723472001	-0.997126158053304	0.388719645520562
ENSG00000085185.15	BCORL1	2.79648127535069	0.417912759329249	2.95681111800075	-0.757828738345945	0.063716557356113
ENSG00000085224.21	ATRX	10.7115258852682	0.3812311691235	10.3958447269575	-0.837623198098076	0.242998081519284
ENSG00000085231.13	AK6	31.8906843845757	0.230274130441893	32.5155539801763	-1.27550969799594	0.0550835358334936
ENSG00000085274.15	MYNN	8.01221486310667	0.218764011978457	7.92699383758673	-1.32004824113669	-0.214589731448171
ENSG00000085365.17	SCAMP1	8.82020387875639	0.25242501637727	9.00363071633008	-1.19573521378266	-0.0456884816018961
ENSG00000085377.13	PREP	29.3951103486469	0.156723683880278	30.1560361573489	-1.6097307371038	-0.196327592902227
ENSG00000085382.11	HACE1	2.72349538969927	0.294967590676114	2.74232260210169	-1.06045139830637	-0.199524399865849
ENSG00000085415.15	SEH1L	13.145000457245	0.165846703905249	13.2750782698447	-1.56058631075492	-0.319827624106811
ENSG00000085433.15	WDR47	6.28503222084815	0.238167140058898	6.30979123355904	-1.24623631673527	-0.133551010834606
ENSG00000085449.14	WDFY1	33.7974370988981	0.409514098899506	38.1902031867131	-0.775462283197351	0.562800300385996
ENSG00000085491.15	SLC25A24	1.61008643368884	0.883902129028637	2.18948319557169	-0.107191640055097	0.745926542082377
ENSG00000085511.19	MAP3K4	18.7802834518131	0.25291777994161	19.2958861002336	-1.19404127797305	0.0760381182320242
ENSG00000085514.15	PILRA	5.98695104541264	0.605762721246265	6.9185533575655	-0.435394913492611	0.614804155087582
ENSG00000085563.14	ABCB1	0.966930864660654	1.00132183052214	1.38155567055852	0.00114736925665366	0.566248116792312
ENSG00000085644.13	ZNF213	3.38782150853639	0.32355134891769	3.16364997345431	-0.980113570442391	-0.0309210600946415
ENSG00000085662.13	AKR1B1	52.8688931878564	0.202622115122571	52.6770565255714	-1.38662631092738	-0.0323826354061951
ENSG00000085719.12	CPNE3	46.9076391486619	0.279216964275107	47.4885003513147	-1.10811639797704	0.17817798181017
ENSG00000085721.12	RRN3	29.2376458224191	0.171896454277753	29.7560480108165	-1.52946616289684	-0.223160531470452
ENSG00000085733.15	CTTN	5.17452954997803	0.620708222358155	6.0941922691157	-0.414225003184021	0.582719437263439
ENSG00000085741.12	WNT11	1.6677928430232	0.905007511779495	2.14866568352392	-0.0866956320628646	0.49554236947502
ENSG00000085760.14	MTIF2	29.2903921646868	0.22759074165199	28.9988169330636	-1.28569081786883	0.0383542602181459
ENSG00000085788.13	DDHD2	10.7965879825162	0.251761108216995	11.2416391854743	-1.19802271677478	-0.0545426787911689
ENSG00000085831.15	TTC39A	0.46138882454527	0.686406882046866	0.583019256534209	-0.326836741635733	-0.0667715576535586
ENSG00000085832.16	EPS15	51.0616097737959	0.215652716948316	50.4030891553833	-1.3324901318575	0.0662983011518159
ENSG00000085840.12	ORC1	32.9282604115846	0.193335352407535	32.381086382452	-1.42737745126305	-0.105707032498488
ENSG00000085871.8	MGST2	6.82906698719482	0.362503020412972	7.36172258532551	-0.881376740981991	0.253389674501838
ENSG00000085872.14	CHERP	24.6867653412217	0.302269035128457	24.6721415616225	-1.03921268058072	0.256022152859593
ENSG00000085978.21	ATG16L1	7.15734209250038	0.161333619506591	7.14892257749688	-1.58455024544773	-0.433286558593938
ENSG00000085982.13	USP40	6.26604051982509	0.207567552018571	6.18061179186627	-1.36568107313743	-0.314117507784671
ENSG00000085998.13	POMGNT1	9.83401515997006	0.15857843468924	10.2718976290335	-1.5995117466757	-0.371162892642467
ENSG00000085999.11	RAD54L	28.2034952530531	0.165859890148471	28.775889413273	-1.56051725318689	-0.212359252095256
ENSG00000086015.20	MAST2	14.3846743051386	0.195518800481425	14.2695038363697	-1.41762295169971	-0.180699474043095
ENSG00000086061.15	DNAJA1	158.365920720801	0.27379640562798	163.495544751581	-1.12514451507886	0.312821995571571
ENSG00000086062.12	B4GALT1	96.8998509700542	0.32595123197451	98.8211307182459	-0.97369474629793	0.318977439390916
ENSG00000086065.13	CHMP5	84.1955493241514	0.224978793089601	86.6689968710201	-1.29571683469486	0.0992815066372084
ENSG00000086102.18	NFX1	23.2891048373715	0.163767315027923	23.1561563424526	-1.57154554238492	-0.214497434831237
ENSG00000086189.9	DIMT1	24.6814978434834	0.185301796572003	24.9241274613733	-1.46424074001817	-0.277064888227274
ENSG00000086200.16	c("IPO11", "IPO11-LRRC70")	9.99278373181228	0.23286031380165	10.1867009574086	-1.2658090432448	-0.0174696802146717
ENSG00000086232.12	EIF2AK1	62.3507430613839	0.109032390915096	63.030220051122	-1.92488892877987	-0.529141373490463
ENSG00000086288.11	NME8	0.358000780847194	1.3487874942372	0.708721390618088	0.259887061167274	0.692439800034517
ENSG00000086289.11	EPDR1	18.8101539548202	0.533466230869933	19.0327206802255	-0.545786133588742	0.783520183219936
ENSG00000086300.15	SNX10	29.0821666729008	0.389637883400555	29.7716927357017	-0.818677649007928	0.488871898107053
ENSG00000086475.14	SEPHS1	35.9523327685799	0.225245172769353	36.3225353166998	-1.29468901523362	0.0310247562268264
ENSG00000086504.15	MRPL28	53.7936590906806	0.233717842445735	52.8826119436647	-1.26261626302096	0.068370449699573
ENSG00000086544.2	ITPKC	8.17618727396204	0.222897916558866	8.06171607464952	-1.30378798175838	-0.139270656411199
ENSG00000086589.11	RBM22	31.1960901726038	0.12056452683627	31.7566523250683	-1.83756090786489	-0.570272678206189
ENSG00000086598.10	TMED2	105.459984255408	0.1727754175087	110.444624218306	-1.52503609778579	-0.0970581336750813
ENSG00000086619.13	ERO1B	10.9577897189529	0.353724121429179	10.8479385773497	-0.902670646859653	0.126375072067201
ENSG00000086666.18	ZFAND6	22.5417221085729	0.304433749745767	24.8190549566343	-1.03301440606403	0.154051617369027
ENSG00000086712.12	TXLNG	17.3830773096392	0.243421963665722	16.9881801791328	-1.22728047695735	0.0287412158694405
ENSG00000086730.16	LAT2	100.361564290898	0.172113510347889	100.044622559818	-1.52837007527466	-0.212160256790914
ENSG00000086758.15	HUWE1	80.4231909378773	0.279378309404241	80.9039546226641	-1.10761463002793	0.286841044777084
ENSG00000086827.8	ZW10	19.0325598091451	0.190955119991085	19.0099142349915	-1.43813738519598	-0.108831068387306
ENSG00000086848.14	ALG9	7.71407486270338	0.16571305652379	7.67295097454497	-1.56128654438227	-0.38402988597431
ENSG00000086967.9	MYBPC2	1.35856466715751	1.79766017575099	2.99303687947962	0.5094151948782	1.34785207974593
ENSG00000087008.15	ACOX3	15.0733073238299	0.189300928951705	15.2603862009249	-1.44569450965709	-0.180677472818409
ENSG00000087053.18	MTMR2	18.2909768044953	0.201977927494013	18.4658689844809	-1.38939217686238	-0.103809183668432
ENSG00000087074.7	PPP1R15A	72.4941017134369	0.292838160918828	74.8250821062036	-1.06674465852939	0.259206217001857
ENSG00000087076.8	HSD17B14	2.55855010232367	0.544453315950893	2.84112784834875	-0.528078705624005	0.31324581309522
ENSG00000087077.12	c("TRIP6", "MIR6875")	24.3740997814531	0.296766078260258	24.0569877377878	-1.05517148486098	0.181055403348525
ENSG00000087085.13	ACHE	1.07428405830435	0.537623004273863	1.18364176991518	-0.539044313184311	0.0514592006446855
ENSG00000087086.14	FTL	3450.0459061092	0.210892293159248	3446.73209808457	-1.35187858162646	-0.1255614462075
ENSG00000087087.18	SRRT	65.9733935022594	0.162043388116318	63.900581922869	-1.58073736972242	-0.1887434682689
ENSG00000087088.19	BAX	101.755386457999	0.223851505035138	105.302810585092	-1.30007996270172	0.030964612804492
ENSG00000087095.12	NLK	11.6028986449918	0.204712010776997	11.6422966733677	-1.37771335169357	-0.170550418904601
ENSG00000087111.20	PIGS	29.7615949104816	0.189179887670459	29.3820314383871	-1.44625007347974	-0.0863493562903859
ENSG00000087152.15	ATXN7L3	31.3919840882918	0.164813853992093	31.4596975293414	-1.56601256999342	-0.280712612816737
ENSG00000087157.18	PGS1	12.7664910017453	0.1937565921022	12.9408703567571	-1.42548702548942	-0.21490178808312
ENSG00000087191.12	PSMC5	57.5110514927005	0.15458736065035	57.4338607119759	-1.62165203537879	-0.379074516707459
ENSG00000087206.16	UIMC1	20.8649817354524	0.161411848226791	20.9687225808267	-1.58412917924454	-0.271803948449606
ENSG00000087237.10	CETP	5.85494536268506	0.653181153544097	6.5865537033717	-0.36993270919922	0.74201228048582
ENSG00000087263.16	OGFOD1	21.7215496261541	0.162981160417925	22.4318818173706	-1.57572518873083	-0.261447538957309
ENSG00000087266.15	SH3BP2	11.392460954926	0.247017160468296	11.497356243935	-1.21454574985468	-0.0537818606297267
ENSG00000087269.15	NOP14	72.1541532016208	0.139420940720266	71.5030243003713	-1.71134398251559	-0.334365816972548
ENSG00000087274.16	ADD1	38.0735852035448	0.192241350129058	37.2656242931395	-1.43230638420502	-0.0497516703823155
ENSG00000087299.11	L2HGDH	6.46290867532311	0.23314155203199	6.58007379817368	-1.26476063348234	-0.142161451438286
ENSG00000087301.8	TXNDC16	5.19603352281241	0.266290513486752	5.23340300636339	-1.14928860977132	-0.0647636037847121
ENSG00000087302.8	C14orf166	34.415149667581	0.168659415858544	35.043908456178	-1.54597881631678	-0.198855766367283
ENSG00000087338.4	GMCL1	11.6690035729726	0.187912817047203	11.9538911542728	-1.45208719357185	-0.177409137148764
ENSG00000087365.15	SF3B2	69.420764739021	0.111022497694979	69.1762413651892	-1.90917801297166	-0.614518269195687
ENSG00000087448.9	KLHL42	4.84009117876495	0.206861335704147	4.96931461008529	-1.36864135080482	-0.512559500540353
ENSG00000087460.23	GNAS	143.656794154153	0.120127440349998	143.646253260696	-1.84071555336441	-0.539610675700094
ENSG00000087470.17	DNM1L	27.9912165038542	0.278738008939563	27.5946174473104	-1.10960761300608	0.242716103677405
ENSG00000087502.17	ERGIC2	13.1209475350675	0.278026565361072	13.1718040559515	-1.11182741076444	0.130009924991201
ENSG00000087586.17	AURKA	47.6412125738904	0.202368474135612	48.7006244404752	-1.38771428579242	-0.00450661300101518
ENSG00000087842.10	PIR	16.6280936378308	0.313969286101074	16.3465693649142	-1.00622566900793	0.252866612947858
ENSG00000087884.14	AAMDC	4.84241100712535	0.248370990255302	4.74082213311039	-1.20979826230318	-0.139093424457809
ENSG00000087903.12	RFX2	2.15353976040061	0.389903208892536	2.18399451202846	-0.818086381131663	0.0429215909605181
ENSG00000087995.15	METTL2A	14.9799703762424	0.14171709478242	15.0437901826954	-1.697155518674	-0.473588019438193
ENSG00000088035.15	ALG6	5.79415668480942	0.19720873041242	5.83203692553671	-1.41014772558463	-0.36998340269377
ENSG00000088038.17	CNOT3	22.1476177434089	0.196876541884268	21.7271784855073	-1.41161205515023	-0.148015412662094
ENSG00000088179.8	PTPN4	2.2803707732245	0.268194962276229	2.25101772519807	-1.14309876822748	-0.435673040587249
ENSG00000088205.12	DDX18	35.1630250520448	0.23374483689166	35.3802659708038	-1.26251594665828	0.107843190072639
ENSG00000088247.16	c("KHSRP", "MIR3940")	120.950263601378	0.235756797231146	120.900257452732	-1.25507155406421	0.126301265329859
ENSG00000088256.8	GNA11	4.77641350308534	0.372977305429401	4.72156031477717	-0.856635185855184	0.191803392387712
ENSG00000088298.12	EDEM2	33.540874440674	0.184559372929592	33.6729211337746	-1.46772778814082	-0.248076058699844
ENSG00000088305.18	DNMT3B	0.738474896971701	0.445302012382517	0.822378802662019	-0.702690684452811	-0.231309379671174
ENSG00000088325.15	TPX2	120.089961949505	0.15612320640302	120.513348983589	-1.61306507582643	-0.229931916793016
ENSG00000088356.5	PDRG1	24.1856389468881	0.162415469098616	23.4630311411003	-1.57874521836423	-0.27342027736497
ENSG00000088387.18	DOCK9	2.46724211121796	0.592811586727717	2.82635086015892	-0.454166632990203	0.377284184279231
ENSG00000088448.14	ANKRD10	28.7217491212879	0.263720299788432	30.5638190248214	-1.15771287847317	0.154910212479759
ENSG00000088451.10	TGDS	15.6973736203522	0.208478425280996	15.8891253567845	-1.36187776403003	-0.158590922699817
ENSG00000088543.14	C3orf18	1.87275520458978	0.307255335869533	1.91520627413612	-1.02500113262868	-0.474085442316353
ENSG00000088682.13	COQ9	19.2546349240222	0.106938165709385	19.1257530570281	-1.94173453908973	-0.643201090449862
ENSG00000088727.12	KIF9	1.76893583964851	0.203117863099333	1.73682788695338	-1.38450376220732	-0.622771296816219
ENSG00000088766.11	CRLS1	14.8317810303295	0.154232689780737	14.9091903586967	-1.62364713471346	-0.44149990713098
ENSG00000088808.16	PPP1R13B	2.14358191545483	0.313575324802912	2.23579353207982	-1.00731623842645	-0.273363834022172
ENSG00000088812.17	ATRN	5.51491026507749	0.224882969301025	5.42725452790872	-1.29608686608426	-0.32829836237588
ENSG00000088826.17	SMOX	0.722395362160653	1.16843179834944	1.05135050995068	0.135206735185321	0.621203037253693
ENSG00000088832.15	c("FKBP1A", "MIR6869")	183.55026581033	0.14463957629535	186.38981763635	-1.67942571816305	-0.322823139091468
ENSG00000088833.17	NSFL1C	13.766406113883	0.128093367188789	13.9689706081164	-1.78494671580941	-0.510024645038439
ENSG00000088854.12	C20orf194	0.595243854400261	0.747043435296157	0.759938091160407	-0.253308292591332	0.209358039494412
ENSG00000088876.11	ZNF343	5.85481046916661	0.159298407921019	5.90242257443986	-1.59557712930886	-0.494957413808361
ENSG00000088882.7	CPXM1	45.2787293451592	0.63560152146388	47.8525522001421	-0.393630143751919	0.943386189448441
ENSG00000088888.17	MAVS	20.7172749420816	0.223978231484911	20.3176655132776	-1.29958837766546	-0.0124380710388947
ENSG00000088930.7	XRN2	81.3121951031136	0.179801194948806	80.3232677433455	-1.49041485259214	-0.088961752911116
ENSG00000088970.15	KIZ	4.26331156746027	0.271015828808185	4.40716189465582	-1.13401068641875	-0.114504440237263
ENSG00000088986.10	DYNLL1	84.7584187568036	0.164163848638001	85.1387301676167	-1.56944494980013	-0.0975119936816278
ENSG00000088992.17	TESC	21.3555562020178	0.565657822218672	22.8851906173361	-0.494892405681953	0.725116512317529
ENSG00000089006.16	SNX5	52.4995629608462	0.176764808871554	53.0328658263499	-1.50520838400936	-0.190501545249271
ENSG00000089009.15	RPL6	276.05002663508	0.154467746777362	277.202657501907	-1.6223243769301	-0.277215239524397
ENSG00000089022.13	MAPKAPK5	5.60809988662065	0.126950152196869	5.655895775663	-1.79273354825368	-0.643376530318564
ENSG00000089041.16	P2RX7	4.97448347435456	0.575210540042966	5.57762074582205	-0.480346329253963	0.465887400379942
ENSG00000089048.14	ESF1	15.4908307253615	0.373619967342429	15.2538134142719	-0.855139843711991	0.408733427795956
ENSG00000089050.15	RBBP9	17.5096193665771	0.275640323148114	17.8864788489967	-1.11931449922011	0.192699671923094
ENSG00000089053.12	ANAPC5	25.6417732860505	0.112523096574677	25.6685573439925	-1.8975166495869	-0.624563875590554
ENSG00000089057.14	SLC23A2	4.69352207019307	0.763149083510886	5.97576384450152	-0.234781225999729	0.882693040870591
ENSG00000089060.11	SLC8B1	2.08170541896447	0.236696699972098	2.16589737189108	-1.25161559393397	-0.444010390847564
ENSG00000089063.14	TMEM230	47.7621208156695	0.148196181452547	48.9784406409842	-1.65832597321882	-0.290411266665801
ENSG00000089091.16	DZANK1	2.01642167689144	0.372427658625943	2.15777605665476	-0.857916146559837	-0.12954740480651
ENSG00000089094.17	c("KDM2B", "MIR7107")	15.5402228181266	0.190270572463005	15.5545211967664	-1.4412567503328	-0.159397743927307
ENSG00000089123.15	TASP1	6.28633586119328	0.184466585092816	6.20294504985934	-1.46816458393225	-0.451546496737034
ENSG00000089127.12	OAS1	89.6463301091584	0.348113594654935	87.258453746605	-0.916558032326361	0.480439873545298
ENSG00000089154.10	GCN1	54.8220592012554	0.234249664463633	54.5997219228036	-1.26064204503573	0.0779833650108999
ENSG00000089157.15	RPLP0	1012.42942713577	0.180063142641223	1007.7726495574	-1.48915034877142	-0.110186449179264
ENSG00000089159.16	PXN	10.8633411374176	0.377999001805308	11.4880451615432	-0.845018694034646	0.28087135909719
ENSG00000089163.4	SIRT4	1.27638396832652	0.350753542766201	1.31601468408068	-0.909995867421491	-0.314312136746892
ENSG00000089177.18	KIF16B	2.87877872319817	0.38219016289772	2.82290435220916	-0.835440990680371	-0.00356548602629081
ENSG00000089195.14	TRMT6	12.2594405907277	0.215584137407856	12.4992331376985	-1.3327663950381	0.000305128097084939
ENSG00000089220.4	PEBP1	209.550805500733	0.142566568324738	210.974122159624	-1.69196460807518	-0.363457931860379
ENSG00000089234.15	BRAP	13.1206399000812	0.142558248540616	13.2133650591983	-1.69201529796427	-0.468912549233519
ENSG00000089248.6	ERP29	111.248786463366	0.211259132813276	116.255711072043	-1.35036901451109	0.0112587844465948
ENSG00000089280.18	FUS	77.4204537977912	0.136432187480588	76.1890432217726	-1.73016631513458	-0.39880091667029
ENSG00000089289.15	IGBP1	89.700146545264	0.165879014466316	91.8947350652406	-1.56041710713102	-0.229261854435678
ENSG00000089327.14	FXYD5	66.8796450801427	0.259782366559366	68.531105887443	-1.1707806623833	0.166787399326525
ENSG00000089335.20	ZNF302	7.72465841945201	0.355883385962686	7.70933405348939	-0.897384572197681	0.21045143446773
ENSG00000089351.14	GRAMD1A	31.5392673965925	0.254791810270112	31.8835087763683	-1.18762907113225	0.0271201649729795
ENSG00000089472.16	HEPH	1.01594563784965	0.764015006786487	1.1940255188386	-0.233796221852403	0.312795951604959
ENSG00000089486.16	CDIP1	11.3209217868896	0.501537637291325	12.5203299893281	-0.599392940622719	0.695206125727406
ENSG00000089597.16	GANAB	117.939318291096	0.142748895775308	116.002771570939	-1.69085448505103	-0.341943202743556
ENSG00000089639.10	GMIP	44.5076496333957	0.242476121900511	44.7837607527502	-1.23066204515382	0.18358200693392
ENSG00000089682.16	RBM41	4.10454679309284	0.346841797425184	3.99176421254171	-0.919737143629765	0.000958274442419915
ENSG00000089685.14	BIRC5	50.109782483311	0.210917428027085	51.0528676578252	-1.35177506637899	0.0639379623245389
ENSG00000089692.8	LAG3	14.4893792720009	0.884262903521802	18.7492472293856	-0.106837188132606	1.20364969177136
ENSG00000089693.10	MLF2	73.5152066479864	0.159183989051648	72.7549916624161	-1.59620123269673	-0.202702139613981
ENSG00000089723.9	OTUB2	0.643172552854225	0.4521657236264	0.711921785739235	-0.689404724777945	-0.32835742225904
ENSG00000089737.15	DDX24	50.1398398565658	0.144301180024891	49.9095143060337	-1.68146023488573	-0.327790472978948
ENSG00000089775.11	ZBTB25	10.1484119159325	0.227744342976111	10.4001164720173	-1.28510480363657	-0.215878200839162
ENSG00000089818.16	NECAP1	12.4121278834401	0.149592318658024	12.7207626624317	-1.65018141254312	-0.444572817939879
ENSG00000089820.15	ARHGAP4	40.6078505468219	0.30363301041915	37.5225903758771	-1.03530202903435	0.360105492502216
ENSG00000089847.12	ANKRD24	0.788819932060489	0.456991595419547	0.829837223269543	-0.680183574024316	-0.23855924684171
ENSG00000089876.11	DHX32	16.029484817814	0.274590471447884	16.8571016392238	-1.12262907454378	0.107304938712741
ENSG00000089902.9	RCOR1	9.97797511102988	0.25531038686565	10.4586429082131	-1.18586303261888	-0.121339497482347
ENSG00000089916.17	GPATCH2L	7.8108519433231	0.381913731076985	8.32793823605884	-0.836069454011348	0.255073323628105
ENSG00000090006.17	LTBP4	3.48977592527385	0.490624756168614	3.52184965050273	-0.61850108349381	0.227211534426101
ENSG00000090013.9	BLVRB	28.3213618655376	0.385576852724924	29.467495415318	-0.827778091839128	0.529041383112989
ENSG00000090020.10	SLC9A1	10.4331160609286	0.171960818664233	10.3572664880649	-1.52914099195639	-0.425730358699123
ENSG00000090054.13	SPTLC1	24.1008939867469	0.173191367986326	24.0197542663641	-1.52294751481433	-0.289069611735261
ENSG00000090060.17	PAPOLA	34.3301846667983	0.228540881662101	33.7808567261459	-1.28207220307292	-0.0418259779846402
ENSG00000090061.17	CCNK	25.0724615669237	0.119091242243645	24.8084962318566	-1.84824034916047	-0.652176372493663
ENSG00000090097.20	PCBP4	7.19587532242916	0.331562853713188	7.18603969512042	-0.958868262220858	0.0963831606060472
ENSG00000090104.11	RGS1	118.295824465687	0.576753855340541	133.398565520729	-0.478018987467135	0.898299690925136
ENSG00000090238.11	YPEL3	9.58921443455397	0.359590039939986	9.41974953659544	-0.888384692047858	0.247080892530846
ENSG00000090263.15	MRPS33	17.0473913049584	0.151637747490858	16.8867401232026	-1.63838535088578	-0.394564971062409
ENSG00000090266.12	NDUFB2	25.8716616966644	0.178624783695586	25.2024969630988	-1.49611656821295	-0.204173358988051
ENSG00000090273.13	NUDC	76.6166813077483	0.159905982489893	76.8558971261161	-1.59227057577525	-0.233376610684084
ENSG00000090316.15	MAEA	9.61428885288503	0.227092751128837	9.68251825264934	-1.28759345674759	-0.0626852149858692
ENSG00000090339.8	ICAM1	86.8874699138936	0.256754102728819	91.3089428674643	-1.18096521598132	0.151817946255537
ENSG00000090372.14	STRN4	15.6384451567914	0.225594397295591	15.3686769130135	-1.29334338077653	0.0150075205591489
ENSG00000090376.9	c("IRAK3", "MIR6502")	4.0881560166649	0.652107065312974	4.78486904897584	-0.371362188728419	0.660184255474254
ENSG00000090432.6	MUL1	21.6218302255213	0.166830454788251	21.0534547201674	-1.55544933258623	-0.24723726852109
ENSG00000090447.11	TFAP4	4.70491870946287	0.26225949781668	4.62662105736668	-1.16253754945522	-0.227570607180619
ENSG00000090470.14	PDCD7	27.0476307638569	0.119936576479816	27.0339878666294	-1.84209670401206	-0.451669131357796
ENSG00000090487.10	SPG21	47.2380864510013	0.121191691274137	48.5957384813229	-1.83305430749269	-0.442984531015686
ENSG00000090520.11	DNAJB11	26.8986499922518	0.293387553231933	28.3780573046792	-1.06511662950184	0.301922336486742
ENSG00000090530.9	P3H2	4.01599852508185	1.28368457042303	10.0475070728441	0.216916642241405	1.47101395398279
ENSG00000090554.12	FLT3LG	3.8413043516643	0.331817148014808	3.88507780124012	-0.958202347559006	-0.193395164210031
ENSG00000090565.15	RAB11FIP3	8.16285804204639	0.229616168878732	8.32707503396119	-1.27799506697696	-0.193611524220015
ENSG00000090581.9	GNPTG	9.61571887402489	0.202047798520392	9.64082828994551	-1.38909175439371	-0.192767342210561
ENSG00000090612.20	ZNF268	2.84333384432332	0.292370686471944	2.72613688735818	-1.06813234510864	-0.230518888032834
ENSG00000090615.13	GOLGA3	20.7984453270099	0.262364973121144	21.3889469418677	-1.16218829130307	0.148225078039272
ENSG00000090621.13	PABPC4	99.4517941911633	0.162768811814885	102.813337390166	-1.57685761356538	-0.0853027779024809
ENSG00000090661.11	CERS4	15.3157059385196	0.196669523432106	15.1744164637423	-1.41252586918769	-0.0702436381900138
ENSG00000090674.15	MCOLN1	2.50214108101672	0.24438855959705	2.55262016243562	-1.22383825659844	-0.448469664748721
ENSG00000090686.15	USP48	28.7238712604956	0.264278215572129	28.2299280109964	-1.15587726849052	0.149892682664708
ENSG00000090776.5	EFNB1	0.888100664692589	0.494281967174739	1.02688994553143	-0.61205046711956	-0.045634983863814
ENSG00000090857.13	PDPR	14.5441527429613	0.307798576337883	15.5022099673414	-1.02346678648817	0.285529989415547
ENSG00000090861.15	AARS	126.635696421599	0.238471775252851	130.034046657251	-1.24512603054175	0.0671846374042324
ENSG00000090863.11	GLG1	18.8379066261128	0.164243643181686	18.8982586118692	-1.5690228603953	-0.232548442825482
ENSG00000090889.11	KIF4A	23.8733182025748	0.17792998802457	24.1433163935333	-1.49950170095366	-0.252312882135471
ENSG00000090905.18	TNRC6A	10.4545949745363	0.249089851996041	10.1205782113544	-1.20728793081134	0.0713627176604525
ENSG00000090924.14	PLEKHG2	13.027015474855	0.260941328034265	13.3439028918297	-1.16691426329588	0.0831340208729798
ENSG00000090971.4	NAT14	7.49821018711358	0.34938490769429	8.01611052351635	-0.913391718148956	0.217581961111421
ENSG00000090989.17	EXOC1	12.162203065021	0.255101670083332	12.1897835797488	-1.18657339633902	-0.0667634259800944
ENSG00000091009.7	RBM27	24.7887762052654	0.249906412256029	23.9058838406182	-1.2044452006588	0.0413897997087245
ENSG00000091039.16	OSBPL8	15.4648264915283	0.335482971621517	15.4537575388164	-0.948659037538371	0.365248142343324
ENSG00000091073.19	DTX2	8.81891414436405	0.30007187377334	8.94266693155973	-1.04554941959672	0.0507346384350182
ENSG00000091127.13	PUS7	12.3081846003959	0.231773075943437	12.2592696896832	-1.26987403103587	0.0246509728961408
ENSG00000091129.19	NRCAM	0.379778201220797	1.60563958323386	1.11112317933728	0.411296132222611	0.878904712829593
ENSG00000091136.13	LAMB1	0.354046930303541	2.00654060953147	0.950369953305606	0.604895907324326	1.05568140401639
ENSG00000091140.12	DLD	43.7268027218016	0.244414628988499	43.690373129468	-1.22374560750672	0.207700142418371
ENSG00000091157.13	WDR7	4.46129082439958	0.273275939954658	4.55669496036117	-1.12679720646393	-0.10220201563724
ENSG00000091164.12	TXNL1	15.3905061457437	0.131772547076743	15.573939201921	-1.76035011870941	-0.490586875859633
ENSG00000091317.7	CMTM6	32.6472512232654	0.439018402099403	35.840519700032	-0.715034550573948	0.671688425206874
ENSG00000091436.16	MAP3K20	6.09665450771284	0.334185671810124	6.34579282048025	-0.952024348784686	0.197618333763098
ENSG00000091483.6	FH	109.69446720104	0.140923976284863	110.009731377688	-1.7020302226902	-0.331081260558452
ENSG00000091490.10	SEL1L3	27.9670726409666	0.446269177219575	31.3563192730982	-0.700806215679105	0.61438390009823
ENSG00000091527.15	CDV3	169.047179768728	0.223820851938931	173.47085819948	-1.30019891103837	0.0127697656883126
ENSG00000091542.8	ALKBH5	100.089538106352	0.19235035738442	101.425808708616	-1.43181400488603	0.0539614025562956
ENSG00000091592.15	NLRP1	7.12465418890752	0.472535589554757	7.70707502491142	-0.651130953081189	0.460358772096988
ENSG00000091640.7	SPAG7	39.6508343919625	0.135794496607817	38.9875079262078	-1.73423566101366	-0.405561599499007
ENSG00000091651.8	ORC6	18.0645567930956	0.235708902120764	18.8112870581867	-1.25524802995418	0.0729087726125432
ENSG00000091732.15	ZC3HC1	16.240328070755	0.120611307786773	16.1091104715203	-1.83722394692603	-0.568691758082897
ENSG00000091947.9	TMEM101	23.085476826846	0.157315791969682	22.913502860137	-1.60645535804592	-0.375135619852253
ENSG00000091972.18	CD200	17.8967368125958	0.432746716441169	18.7717452644893	-0.727532437485803	0.588179095582583
ENSG00000092009.10	CMA1	1.21810336691345	0.846985757740669	1.50206673446493	-0.144247784737974	0.482457630635625
ENSG00000092010.14	PSME1	361.994113672646	0.15771304285509	363.028919472048	-1.60426477813911	-0.22911362822765
ENSG00000092020.10	PPP2R3C	17.1091972700363	0.242525217840266	17.2081698350008	-1.23048619330316	0.0562867534587681
ENSG00000092036.17	c("HAUS4", "MIR4707")	56.4475234052748	0.192012272951861	57.6009873310266	-1.43334202274995	-0.186125682009811
ENSG00000092051.16	JPH4	1.36220887448272	0.791671556447087	1.7740450603707	-0.202909916638153	0.368974462609695
ENSG00000092094.10	OSGEP	15.5925817941551	0.159227473641724	15.8337023473872	-1.5959639910161	-0.363916149593246
ENSG00000092098.16	RNF31	28.7778827696501	0.164471195894921	28.9056496111027	-1.56782029949159	-0.233269046028121
ENSG00000092108.20	SCFD1	15.6969143503983	0.280379958492826	15.7864478887023	-1.10450606576913	0.130699066687669
ENSG00000092140.14	G2E3	5.52600144718587	0.321623981901194	5.45043257283561	-0.985303151072054	-0.00659501089109438
ENSG00000092148.12	HECTD1	20.280733459876	0.307350463123638	19.8475646071555	-1.02473225627292	0.241806385517324
ENSG00000092199.17	HNRNPC	216.232453479513	0.189227891984335	220.766777811149	-1.44602969736849	-0.102777138946299
ENSG00000092201.9	SUPT16H	80.6480695491178	0.214505022449879	79.7487655602905	-1.33712506945984	0.0512468300999542
ENSG00000092203.13	TOX4	27.2932450673975	0.118797539741066	27.4694138411756	-1.85038510672216	-0.482531711890111
ENSG00000092208.16	GEMIN2	13.0848215347943	0.189229891376234	13.2941575765732	-1.44602051986012	-0.20271251563554
ENSG00000092295.11	TGM1	0.837468858010132	0.295552144434674	0.868629510670973	-1.05873177039526	-0.584651642969942
ENSG00000092330.15	TINF2	52.642475038916	0.159810154241723	53.3101574942043	-1.59279125866679	-0.286768755848887
ENSG00000092421.16	SEMA6A	3.82987718495906	0.630250117324124	4.27171494685784	-0.400974129610958	0.523146174023106
ENSG00000092439.13	TRPM7	13.8694344240696	0.315550000223219	13.095315799258	-1.00186363036397	0.219912522841801
ENSG00000092470.11	WDR76	27.4716109151103	0.184973650641156	27.7666456714853	-1.46578026423353	-0.0788603513492161
ENSG00000092529.23	CAPN3	1.46754485251215	0.430585519476433	1.54799630806588	-0.731881159044687	-0.117256528956596
ENSG00000092531.9	SNAP23	37.0963749624708	0.191125486260721	37.6040421492506	-1.43736279329576	-0.0387420698307355
ENSG00000092607.13	TBX15	8.51127754614888	0.942645330784884	12.3102250056192	-0.0513033586533672	1.22122298090475
ENSG00000092621.11	PHGDH	15.1880868788945	0.621441458673377	17.6701019880813	-0.413199553425488	0.864410523639931
ENSG00000092758.15	COL9A3	1.27755295735859	0.983952490322364	1.91568116523558	-0.014051741529508	0.539595423577704
ENSG00000092820.17	EZR	259.202477333752	0.142558532688292	256.409395949879	-1.69201356669096	-0.294299722408471
ENSG00000092841.18	MYL6	219.313916053032	0.192683610567579	221.96776028713	-1.43031044866284	-0.084108713799169
ENSG00000092847.11	AGO1	10.2452290971289	0.230553599421975	10.2826464754582	-1.27445618630013	-0.0405164157678344
ENSG00000092853.13	CLSPN	13.3338584586761	0.348595540137927	13.3576687971154	-0.915356346935576	0.336798274715877
ENSG00000092871.16	RFFL	20.4548064251008	0.220841556360164	20.9137686062921	-1.31183840174294	0.00794954424997529
ENSG00000092929.11	UNC13D	21.8276199190438	0.290471785438473	21.4519937999925	-1.07379209159702	0.203728178859816
ENSG00000092931.11	MFSD11	35.544015838429	0.394412676536803	34.1215215356886	-0.808098270314033	0.52772420741074
ENSG00000092964.17	DPYSL2	12.39492477745	0.530804159391352	14.7273495702826	-0.55013136530912	0.588930839299926
ENSG00000092978.10	GPATCH2	2.66948099595704	0.253019900545131	2.70969565294644	-1.19369063862034	-0.356263318570463
ENSG00000093000.18	NUP50	32.2893061853474	0.211522631642977	32.2599156562086	-1.34928631783715	-0.0426222640732052
ENSG00000093009.9	CDC45	30.7863327760467	0.154921133951671	30.1552963953203	-1.61977866567567	-0.204542434077792
ENSG00000093010.12	c("COMT", "MIR4761")	19.9203731896896	0.26488000202334	20.3675834686361	-1.15390165787708	0.130897463997113
ENSG00000093072.15	ADA2	24.2568342893854	0.439287397134017	25.8619110721899	-0.714502512356977	0.587563439662795
ENSG00000093100.13	NA	4.3581393258891	0.649793703596757	5.0715025414238	-0.374449002437698	0.599329605118233
ENSG00000093144.18	ECHDC1	18.1259340587298	0.255766263886686	18.2247944032721	-1.1843134808882	0.0812001051662927
ENSG00000093167.17	LRRFIP2	7.20791108019209	0.232060926878415	7.34625683642907	-1.2687959549314	-0.135397833309797
ENSG00000093183.13	SEC22C	12.5190098618516	0.192289406225122	12.4921189126713	-1.43208928326205	-0.10075940064703
ENSG00000093217.9	XYLB	1.1433331537837	0.261319175643707	1.18098783721208	-1.16565744100696	-0.568951173374907
ENSG00000094631.18	HDAC6	9.60074417627585	0.163562065968504	9.68422436503388	-1.57263482493368	-0.348037299487322
ENSG00000094804.9	CDC6	22.6280570039554	0.172617669576012	22.749001400967	-1.52582950175388	-0.231534407206204
ENSG00000094841.13	UPRT	14.957982688918	0.169801845676936	15.2571600789126	-1.54011518692439	-0.275555656217998
ENSG00000094880.10	CDC23	29.8358512908283	0.143567369787505	29.9889801547376	-1.68588851199141	-0.318885818069534
ENSG00000094914.12	AAAS	25.6826686944319	0.13644661345794	26.3178476970019	-1.73007447769841	-0.430992138233161
ENSG00000094916.14	c("CBX5", "MIR3198-2")	57.4275245155863	0.254281553539238	57.0121103678993	-1.18937028780189	0.043266897864878
ENSG00000094975.13	SUCO	7.22448295527522	0.28434955794878	7.04989355255311	-1.09229488513525	-0.00248045210994752
ENSG00000095002.13	MSH2	29.5755827889433	0.279280096981091	28.902971266129	-1.10792002676684	0.227506741311342
ENSG00000095015.5	MAP3K1	7.55906488184068	0.308473361902752	7.63775948211156	-1.02156466668538	0.179730312106009
ENSG00000095059.15	DHPS	40.2969368099128	0.165267235117727	40.934804170055	-1.56362647698313	-0.234539489341995
ENSG00000095066.11	HOOK2	5.44435669590632	0.671781780075436	5.14173101101391	-0.345543558356981	0.584604920292712
ENSG00000095139.13	ARCN1	116.658524783906	0.16628953334925	114.419555383381	-1.55827017085401	-0.23646627893604
ENSG00000095209.11	TMEM38B	7.9427452462765	0.27277389421397	8.34617570934685	-1.12839439223444	-0.0135942925062009
ENSG00000095261.13	PSMD5	17.2963312345216	0.172629961397686	17.6148700086139	-1.5257676531577	-0.314309794046769
ENSG00000095303.14	PTGS1	3.37475739497787	0.75596453200126	3.91241935896382	-0.242997160102031	0.633734859060997
ENSG00000095319.14	NUP188	36.6607402420768	0.176389523294013	37.5172885071805	-1.50705442696531	-0.112450205910864
ENSG00000095321.16	CRAT	6.88742817888725	0.390249202515419	7.09252417183459	-0.817315951513828	0.336290611625734
ENSG00000095370.19	SH2D3C	20.9012567190254	0.301323933617991	21.6885218946957	-1.04193274345437	0.218318692709364
ENSG00000095380.10	NANS	19.7953062818144	0.172550606504362	20.094268764822	-1.52616701970489	-0.241891039055062
ENSG00000095485.16	CWF19L1	20.864897327593	0.12883237236608	21.0494334910421	-1.77994999175597	-0.472640397377338
ENSG00000095539.15	SEMA4G	1.62714293297861	0.365095058775627	1.56014544970155	-0.875188089570284	-0.331856284167303
ENSG00000095564.13	BTAF1	36.0569339987373	0.402873473730059	36.3835513332413	-0.789662653567318	0.532956971605295
ENSG00000095574.11	IKZF5	10.1634399120218	0.214222961850133	10.2176429273835	-1.33826796084265	-0.109721781213241
ENSG00000095585.16	BLNK	104.634733475413	0.190862586585785	106.418951107788	-1.43855838974772	-0.122559693177042
ENSG00000095739.10	BAMBI	0.498997639488976	1.77168147607937	1.00548729478002	0.496771288809129	1.03758008003556
ENSG00000095787.21	WAC	28.7921579867787	0.207273806648656	28.024523760076	-1.36691115313688	-0.0454360481326683
ENSG00000095794.19	CREM	12.9092930732708	0.276673819474013	12.7187090790383	-1.11606386889485	0.10203675459407
ENSG00000095906.16	NUBP2	13.8828555956332	0.44188401219633	13.038085388863	-0.709383422720717	0.503069853956693
ENSG00000095951.16	HIVEP1	11.2522945057692	0.330075867109115	11.0171100361218	-0.962772454304998	0.205862081279466
ENSG00000096060.14	FKBP5	21.9234543261523	0.267207396299972	22.8846584116677	-1.14630304952017	0.0699355950812461
ENSG00000096063.15	SRPK1	36.204001796355	0.214010913085767	36.0740222415555	-1.33912816010455	0.00814051983801267
ENSG00000096070.19	BRPF3	6.75357466132878	0.260043174118501	6.893859467117	-1.16990908309824	-0.158855941291704
ENSG00000096080.11	MRPS18A	74.1721921904009	0.152266332402888	75.2607976190465	-1.63479222573792	-0.311615826909996
ENSG00000096092.5	TMEM14A	32.7482352045217	0.215426908464198	33.8240349408866	-1.33340010191229	-0.0737373328637092
ENSG00000096093.15	EFHC1	0.683149277666447	0.366948987500696	0.717461152075356	-0.870788612568397	-0.582038841295497
ENSG00000096264.13	NCR2	0.691942903862154	0.990173666616589	1.03751628612104	-0.00857725557517388	0.516405259357528
ENSG00000096384.19	HSP90AB1	1450.60526237197	0.14620970765546	1445.67557699355	-1.67004758250961	-0.274359961432227
ENSG00000096401.7	CDC5L	21.8773793743187	0.228258077210968	21.071501656311	-1.28314769088559	0.025966842866072
ENSG00000096433.10	ITPR3	24.3815036631895	0.252964334712377	24.5372179251878	-1.19388141084574	0.106658594150773
ENSG00000096654.15	ZNF184	7.19639730422519	0.268290383895547	7.16775105779155	-1.14278978619502	0.00423824021157149
ENSG00000096717.11	SIRT1	10.719472805546	0.220446523631488	10.8307278015136	-1.313393490927	-0.346950005729078
ENSG00000096746.17	HNRNPH3	57.6657578926071	0.184244205086059	59.2277393029768	-1.46921232567568	-0.0463738264548144
ENSG00000096872.15	IFT74	5.41669636881779	0.335126874631739	5.51003654909538	-0.949581487294114	0.0556532687636682
ENSG00000096968.13	JAK2	11.7762812467979	0.364604332683898	12.0794714735681	-0.876356349642235	0.299773901832254
ENSG00000096996.15	IL12RB1	12.5329119399241	0.292693732445429	13.0726879036309	-1.06717315433644	0.150764167357658
ENSG00000097007.17	ABL1	23.4905575370561	0.242683184710001	24.2686708489222	-1.22992062896492	0.062189565321138
ENSG00000097021.19	ACOT7	31.5390358261256	0.181346629059123	31.5810085689613	-1.4829810256827	-0.165865270493647
ENSG00000097033.14	SH3GLB1	30.4699539917185	0.193539771425641	30.6969903597518	-1.4264595523923	-0.112784354481272
ENSG00000097046.12	CDC7	16.51423063647	0.271456351292101	16.9871210902088	-1.13259998531376	0.124614038990005
ENSG00000099194.5	SCD	262.880603864473	0.303879154441552	262.655284313613	-1.03459818142296	0.346084619703589
ENSG00000099203.6	TMED1	19.3760439000393	0.241799268509407	19.3475658429025	-1.23309003459986	0.0641499885873151
ENSG00000099204.18	ABLIM1	15.4327417427562	0.463059011085833	16.8907631347135	-0.66872732009851	0.57787033303823
ENSG00000099219.13	ERMP1	18.8102247286117	0.308061123198486	19.4943530888337	-1.02272621093309	0.286537149088613
ENSG00000099246.16	RAB18	12.1577577600049	0.206880425717586	12.4908645448462	-1.36856119754716	-0.0407145959724722
ENSG00000099251.14	HSD17B7P2	12.5106224442068	0.474564002283107	13.6975085213432	-0.647410415940398	0.624028529679454
ENSG00000099256.18	PRTFDC1	2.16779413835098	0.725266440071613	2.39015684445774	-0.279004835973833	0.508728666275497
ENSG00000099282.9	TSPAN15	1.27527533754739	0.748868189721491	1.5039865040593	-0.25118923379785	0.354293186310709
ENSG00000099290.15	WASHC2A	25.344958553918	0.172107306384152	25.0411524408368	-1.5284013847956	-0.272830619918069
ENSG00000099308.10	MAST3	16.3048962000664	0.275948019953035	16.1799262820669	-1.11834543567836	0.211724332463292
ENSG00000099326.8	MZF1	3.70201194421657	0.37092465516412	3.95562194413276	-0.861428596778447	0.111878994664072
ENSG00000099330.8	OCEL1	7.63850139023358	0.252657405390379	7.76444577164751	-1.19493593612959	0.0172560523575824
ENSG00000099331.13	MYO9B	59.1498448318208	0.251460095701356	59.3958809725755	-1.19906184699505	0.18268114553247
ENSG00000099337.4	KCNK6	1.58270125178498	0.66430069259984	1.94884898332145	-0.355270589525656	0.374868526582646
ENSG00000099341.11	PSMD8	92.5715435774834	0.116630824919076	93.7356088710532	-1.86637330527692	-0.520999557829404
ENSG00000099364.16	FBXL19	17.364578035482	0.431926353546644	17.097993600475	-0.729180594217017	0.517894504746781
ENSG00000099365.9	STX1B	0.886894558213553	0.511160591174992	0.938413465933484	-0.58288527251222	0.000773677289943042
ENSG00000099377.13	HSD3B7	0.887988581999398	0.51926441400993	1.05286808554841	-0.569222878509787	-0.0877988306038421
ENSG00000099381.16	SETD1A	13.0811613271598	0.263962181025829	13.3013263995887	-1.15691658374781	0.0876552229663241
ENSG00000099385.11	BCL7C	8.03160800735747	0.287598469575419	7.70373902962119	-1.08242685866954	0.0327165850214024
ENSG00000099622.13	CIRBP	46.7150927957929	0.216424143693485	48.700922683337	-1.32938858428467	0.0521198700358008
ENSG00000099624.7	ATP5D	51.1222865777769	0.470222142903844	47.238655942103	-0.65539384734038	0.596296516138397
ENSG00000099725.14	PRKY	0.369311751164893	1.05679747465281	2.20171939805747	0.0479835336155494	0.854607853038945
ENSG00000099783.11	HNRNPM	119.451228618569	0.215050580203974	121.074031086201	-1.33491876277366	0.0451338018909044
ENSG00000099785.10	MARCH2	8.30142449486914	0.25069847886279	8.63735138652947	-1.20169660231493	-0.0985684062329681
ENSG00000099795.6	NDUFB7	143.755122385572	0.380064977598431	130.719931940921	-0.840284296239798	0.485649483674917
ENSG00000099797.12	c("TECR", "MIR639")	12.4700645686463	0.189644276660513	12.3570719113663	-1.44412051897025	-0.247331847336345
ENSG00000099800.7	TIMM13	44.2168602710236	0.298002914132706	42.652941202691	-1.05155897798463	0.297430950354785
ENSG00000099804.8	CDC34	26.0871220155894	0.237424192990079	26.564500439918	-1.24895005899571	0.0449343782915621
ENSG00000099810.18	MTAP	4.68195129908539	0.258470250587036	4.79168389825626	-1.17517887225339	-0.170519254758081
ENSG00000099817.11	POLR2E	58.6590599345089	0.247333133043148	57.4196755975356	-1.21343540226368	0.0278167386737147
ENSG00000099821.13	POLRMT	14.5091446728046	0.358707764314605	14.3180216361125	-0.890518445630534	0.368370716985282
ENSG00000099840.13	IZUMO4	12.8687451835203	0.406577957996714	13.1797891757779	-0.781712339344203	0.456180872827246
ENSG00000099849.14	RASSF7	13.770951161077	0.416655794065495	13.6104612865423	-0.760445148890258	0.459142202982612
ENSG00000099860.8	GADD45B	86.8979820600418	0.331996668320972	90.5728858798395	-0.957732549080347	0.377221159211869
ENSG00000099875.14	MKNK2	375.857503300118	0.410914524008616	419.690815122248	-0.772497016160506	0.540681826068312
ENSG00000099899.14	TRMT2A	19.5931469139	0.252888558035133	18.8877306536644	-1.1941416398056	0.143435562496709
ENSG00000099901.16	RANBP1	57.8046749635232	0.20165962038103	58.7723667384139	-1.39076210938827	0.0693668121911093
ENSG00000099904.15	ZDHHC8	7.03472661816948	0.417858311128823	6.22635385977136	-0.757941910739025	0.274444588067011
ENSG00000099910.16	KLHL22	7.55004028184552	0.182064459859173	7.40194114350601	-1.47954964595484	-0.410288319752085
ENSG00000099917.17	MED15	16.6246896055814	0.251694312078789	16.8428949172323	-1.19825319751438	0.0247376324587238
ENSG00000099937.10	SERPIND1	0.480195813607853	0.792643026866158	0.615832052231006	-0.201844713301252	-0.0243012655637613
ENSG00000099940.11	SNAP29	17.2917476875407	0.135440337089622	17.292180533214	-1.73650394801471	-0.393978535311208
ENSG00000099942.12	CRKL	65.5993911052833	0.172031596380134	64.3131012878248	-1.52878356114633	-0.147673005428636
ENSG00000099949.18	LZTR1	10.1818325239029	0.207113034577383	10.2465854717017	-1.36758513618802	-0.152654481752544
ENSG00000099956.18	SMARCB1	96.7486872768955	0.178463248188988	98.2901613610409	-1.49690241346867	-0.195633783570478
ENSG00000099958.14	DERL3	7.51646581647643	0.516356404376513	8.21394219877706	-0.574100864096895	0.539554446803127
ENSG00000099968.17	BCL2L13	15.6218071260417	0.165448583679756	15.8233464528848	-1.56267389251988	-0.324367515436486
ENSG00000099974.7	DDTL	53.8503423697209	0.250660814767692	54.0092885834025	-1.20182710599885	0.10768694054733
ENSG00000099977.13	c("DDT", "DDTL")	51.0343835206761	0.256995143848984	52.7319491387162	-1.18015016594064	0.16944211702041
ENSG00000099985.3	OSM	1.01247144612419	0.517513286001774	1.09406712174359	-0.572156992367442	-0.0570244348916119
ENSG00000099991.17	CABIN1	21.4533163124814	0.215864133091684	21.4610315178223	-1.33163902375557	-0.0568031005369136
ENSG00000099992.15	TBC1D10A	6.19846311030733	0.2161681929581	6.18953421742686	-1.33041641576082	-0.294396652348648
ENSG00000099995.18	SF3A1	66.8404596239684	0.155168097828917	65.132312739317	-1.6183951275092	-0.242564613926493
ENSG00000099999.14	RNF215	1.24500867983167	0.201533096495562	1.28840457255181	-1.39130724450397	-0.809887531619165
ENSG00000100003.17	SEC14L2	0.930456687424164	0.506035111203795	1.04948097861154	-0.591638697257012	-0.106015354378849
ENSG00000100014.19	SPECC1L	19.7555105457122	0.210983946894417	18.8854515845776	-1.35150117509557	-0.0117184033282955
ENSG00000100023.18	PPIL2	16.3716238650676	0.145300131366325	16.317437245887	-1.67546798610948	-0.375627136086687
ENSG00000100024.14	UPB1	1.39249327088935	0.646011589570624	1.52465069661946	-0.379519381219057	0.231642551238055
ENSG00000100027.14	YPEL1	2.7286820324174	0.252269979554648	2.82286035125848	-1.19626885599602	-0.364287179495781
ENSG00000100028.11	SNRPD3	67.4929621247545	0.133400149613209	68.2795404012885	-1.7496873666837	-0.408145542530232
ENSG00000100029.17	PES1	54.4191493615667	0.139094195604453	55.3473713268011	-1.71338198544441	-0.33305231438994
ENSG00000100030.14	MAPK1	20.5009520087634	0.239621425363531	21.2975566580592	-1.24094870561095	0.135004612440988
ENSG00000100031.18	c("GGT1", "GGTLC2", "GGT2", "LOC102724197")	12.1582283975451	0.429697392475331	12.6823579165714	-0.733674563458402	0.5028516486085
ENSG00000100034.13	PPM1F	3.71561595262231	0.279798127365979	3.63934234341902	-1.1063103929646	-0.235251954190517
ENSG00000100036.12	SLC35E4	1.48683209610876	0.377829823709612	1.54511754059114	-0.845407528713431	-0.218798965998135
ENSG00000100038.19	TOP3B	6.88550325263664	0.20757937049339	7.12376788121977	-1.36563161885393	-0.211639240887887
ENSG00000100055.20	CYTH4	12.5219063556582	0.295859802149573	13.0419453930754	-1.05782807502204	0.156270415160378
ENSG00000100056.11	DGCR14	5.83182365830775	0.230025327086114	5.76815783458535	-1.27644868615463	-0.301072952315567
ENSG00000100058.12	CRYBB2P1	5.41354416440232	0.274288051376973	5.50771621474511	-1.12358622171455	-0.112945277861882
ENSG00000100060.17	MFNG	49.3788195590632	0.189068965712185	48.9534539156316	-1.44675950313537	-0.0754463596404924
ENSG00000100068.11	LRP5L	1.77132253589082	0.449563701318095	1.91220774667438	-0.694417523675392	-0.150785766149426
ENSG00000100075.9	SLC25A1	75.207326224261	0.272791346691386	78.4306187605042	-1.12833882040492	0.23553968664826
ENSG00000100077.14	GRK3	23.1712877903146	0.262335717300499	22.9925939656334	-1.16228515141181	0.102967047364416
ENSG00000100083.18	GGA1	11.6228010254383	0.200265924361315	11.7338704527853	-1.39678588095158	-0.264903997483294
ENSG00000100084.14	HIRA	26.3173788290745	0.175419466904889	26.3836967946552	-1.51184442627006	-0.234839955694355
ENSG00000100092.20	SH3BP1	33.8366175326087	0.186189617040619	34.4315842704115	-1.46008908266739	-0.0372885429607221
ENSG00000100097.11	LGALS1	636.161226851426	0.34630409948631	653.657494975356	-0.921084734638617	0.3797504526457
ENSG00000100099.20	HPS4	10.8283477741718	0.170441553832447	10.8189860418034	-1.53684903040549	-0.567064116767078
ENSG00000100100.12	PIK3IP1	4.27535471543813	0.405061299968487	4.41319858941637	-0.784958495676764	0.252120200775844
ENSG00000100101.15	NOL12	7.28765248859969	0.246347851654026	7.73397518884862	-1.21690244152034	-0.0555066351358451
ENSG00000100104.13	SRRD	19.7970531906201	0.101594280246906	20.1625787347431	-1.98626148424458	-0.727881297030516
ENSG00000100105.17	PATZ1	11.5265133144045	0.194753840048489	11.5791426736168	-1.42102794078523	-0.204083995960045
ENSG00000100106.19	TRIOBP	7.14613969740553	0.271142996475283	7.15802085220673	-1.13360321750348	0.0164502806511118
ENSG00000100109.16	TFIP11	23.0009138246823	0.10448571011996	23.400093160807	-1.96188620265435	-0.651292669132743
ENSG00000100116.16	GCAT	7.72206800791302	0.356078675597194	8.02950723796392	-0.896908068084072	0.232664245453695
ENSG00000100121.12	GGTLC2	1.9079127064827	0.591020264828564	2.18301227611209	-0.456795255657665	0.404114192316103
ENSG00000100124.13	c("ANKRD54", "MIR658")	7.58554391729452	0.153457620374102	7.47924600177853	-1.62802308114076	-0.536989717541104
ENSG00000100129.17	EIF3L	267.024421254853	0.153190998215033	263.392138461078	-1.62953350779324	-0.251283712831829
ENSG00000100138.13	SNU13	103.817812225602	0.130703714202557	104.359531835148	-1.76742414182811	-0.358185361892157
ENSG00000100139.13	MICALL1	9.96476403685598	0.248547956235455	9.94315083503431	-1.20917960726934	0.0318480160272741
ENSG00000100142.14	POLR2F	7.5591884521595	0.183436802945209	7.46163867457139	-1.47302705475241	-0.395008703115115
ENSG00000100147.13	CCDC134	12.5871613817001	0.298469093719403	13.0324570688934	-1.0502012662353	0.1606067969371
ENSG00000100150.16	DEPDC5	7.19526639340821	0.161144905107044	7.08419921713205	-1.58556684190895	-0.446031554799519
ENSG00000100151.15	PICK1	5.55853277304759	0.207177592627781	5.59399285325325	-1.36731443534725	-0.359949765570181
ENSG00000100154.14	TTC28	0.29307410381077	1.24226141589924	0.479308200495736	0.18842599286656	0.178357056989276
ENSG00000100162.14	CENPM	45.982619771988	0.280037369699934	46.5038803851641	-1.10556802037591	0.25948707432633
ENSG00000100167.19	SEPT3	1.55933780836044	0.680801339280289	1.73253592926231	-0.333959197146975	0.434736594909451
ENSG00000100196.10	KDELR3	0.974460774228624	0.610515977122747	1.10912345800022	-0.428605932281927	0.0592592468431855
ENSG00000100197.20	CYP2D6	0.702302661541858	0.467244955359225	0.778063697184211	-0.660910757625296	-0.208817793299594
ENSG00000100201.19	DDX17	116.813519242693	0.230725895298394	119.167186153306	-1.27380732024196	0.114756002700527
ENSG00000100206.9	DMC1	2.50972514523862	0.307051831788914	2.55165113607505	-1.02557661477926	-0.251842351304074
ENSG00000100207.18	TCF20	24.3861006326474	0.235708742460281	24.0116430665351	-1.25524861830438	-0.022936705312264
ENSG00000100209.9	HSCB	20.9834509644131	0.164061687472441	21.3607130373757	-1.5699856515679	-0.224315611679792
ENSG00000100211.10	CBY1	8.02456295071707	0.193556994081411	8.18440145533859	-1.42638226211208	-0.323760957604423
ENSG00000100216.5	TOMM22	96.512100602911	0.134391903249654	96.906529441035	-1.74325379113464	-0.405660276653825
ENSG00000100219.16	XBP1	179.492198256483	0.382979229862816	197.602537785003	-0.833649557026534	0.480917664662671
ENSG00000100220.11	RTCB	74.6619860502876	0.19067936537904	75.9416785260878	-1.43939260433161	-0.111468276695675
ENSG00000100221.10	JOSD1	45.7406945841712	0.180412471943386	45.9311454539857	-1.48746688581692	-0.107454305710867
ENSG00000100225.17	FBXO7	29.8893285361263	0.112367573231428	29.87789855716	-1.89871799672336	-0.571265798590885
ENSG00000100226.15	GTPBP1	37.4248254497289	0.206107733887537	37.534802588199	-1.37181142331529	0.0243993987033899
ENSG00000100227.17	POLDIP3	57.2282555455985	0.166397592459846	57.6927599170208	-1.55770592326569	-0.286171471164951
ENSG00000100228.12	RAB36	0.349684347892112	0.978026559014691	0.496304639892877	-0.0192987029464521	-0.00474966051125563
ENSG00000100239.15	PPP6R2	22.6822600052049	0.180607081437412	22.3562667985955	-1.48653045080362	-0.174064751024245
ENSG00000100241.20	SBF1	26.4324972903625	0.345908946323204	27.0169113424479	-0.922076411163201	0.469558064955435
ENSG00000100242.15	SUN2	41.6669420815303	0.260662788065537	42.5905425657657	-1.16784192762347	0.170311575019327
ENSG00000100243.20	CYB5R3	46.8557846799503	0.270543421627194	46.8884022322767	-1.13552604329827	0.15395944277777
ENSG00000100246.12	DNAL4	5.58110290519647	0.179427602691542	5.64087800692421	-1.49222149076115	-0.357733492106563
ENSG00000100258.17	LMF2	24.3137447754954	0.396869249519983	23.7747115058517	-0.802705100150677	0.512272045062495
ENSG00000100263.13	RHBDD3	9.72940140906679	0.361739623114499	9.68346845812107	-0.883207836457936	0.341622726224943
ENSG00000100266.18	PACSIN2	54.0630261191173	0.203809353067742	53.5499761910515	-1.38155177910371	-0.0811753970206694
ENSG00000100271.16	TTLL1	4.79087584805618	0.25162916448499	4.78140649012765	-1.19847804886323	-0.135563640168632
ENSG00000100280.16	AP1B1	54.6321402706632	0.214461753275465	54.6868026358501	-1.337300295746	0.00985935284562678
ENSG00000100281.13	HMGXB4	11.7932683974908	0.188028377331261	11.6118235820681	-1.45155320372424	-0.238170909067248
ENSG00000100284.20	TOM1	6.26973443809677	0.326638053625299	6.49688729730671	-0.971866441912898	0.0844858208723755
ENSG00000100285.9	NEFH	1.05324147283298	1.78729122794901	2.60006444764388	0.504390647693119	1.16394836692869
ENSG00000100288.19	CHKB	24.8807114434621	0.247198274818943	26.210611751772	-1.21390912897249	0.132482929541787
ENSG00000100290.2	BIK	6.71710999354217	0.893431188589578	9.69076081498305	-0.0978777818211985	1.12648670638865
ENSG00000100292.16	HMOX1	12.8862892257812	0.545923685468585	14.8558519571554	-0.52573612593228	0.64452289528957
ENSG00000100294.12	MCAT	10.3919827064003	0.223936484397965	10.4711893048148	-1.29975028821589	-0.227779458852693
ENSG00000100296.13	THOC5	12.7077778907923	0.121763452852858	12.8600052150074	-1.82896609017326	-0.689927090934626
ENSG00000100297.15	MCM5	65.3311381024701	0.197520275900763	63.721981187646	-1.4087766328868	-0.0155833418904394
ENSG00000100298.15	APOBEC3H	8.95860098506095	0.433780315450508	9.6135584967555	-0.725460319513132	0.467983839127119
ENSG00000100299.17	ARSA	11.2990802474168	0.4420935718319	11.6556459431984	-0.708971599630599	0.495703588411159
ENSG00000100300.17	TSPO	42.3877409056625	0.622143592378588	52.20311332412	-0.412218734861047	1.03130655256206
ENSG00000100304.12	TTLL12	46.0784863233526	0.282697397244557	45.9735997678401	-1.0973563799614	0.291750953664828
ENSG00000100307.12	CBX7	7.33860096722186	0.249569016251971	7.58560652540566	-1.205618665752	-0.0316405254438983
ENSG00000100311.16	PDGFB	1.32639710747983	0.887437468089474	1.6738695892144	-0.103724478169307	0.542980055201023
ENSG00000100314.3	CABP7	2.75083220931322	0.388728091687255	2.56865562065172	-0.820708147325434	-0.0539593013650963
ENSG00000100316.15	RPL3	890.470525214094	0.193896147046294	880.340250016665	-1.42486164159668	-0.0675982018738337
ENSG00000100319.12	ZMAT5	8.28732371584028	0.167814876765845	8.44366379995474	-1.5503390833087	-0.439365651167651
ENSG00000100321.14	SYNGR1	2.05539590078726	0.774955295503193	2.55251847627915	-0.22144669944224	0.553104728220215
ENSG00000100324.13	TAB1	14.1472107660899	0.186467695555554	13.9024297057322	-1.45879279266684	-0.23358014312273
ENSG00000100325.14	ASCC2	29.9037961869142	0.113912365640127	29.6078153920526	-1.88685825793879	-0.549801362681396
ENSG00000100330.15	MTMR3	8.40230058003354	0.184832328766521	8.30945646091644	-1.46644412925175	-0.409097526024843
ENSG00000100335.13	MIEF1	28.0527233026643	0.156766147470109	27.7247192087952	-1.60949542863745	-0.220888534870432
ENSG00000100342.20	APOL1	80.8268021529529	0.574245338600327	90.5174052142285	-0.481805042952411	0.853329544177752
ENSG00000100344.10	PNPLA3	3.36076119635541	0.277372620846207	3.51623150591691	-1.11387281977887	-0.264631162099645
ENSG00000100345.20	MYH9	289.104573409833	0.23080349804152	285.951654194693	-1.27351522665985	0.0547285076416226
ENSG00000100347.14	SAMM50	21.7281971563874	0.1369773651411	21.9911837641241	-1.72670238402982	-0.451740661345683
ENSG00000100348.9	TXN2	116.38476519451	0.148565695909269	118.172219906613	-1.65616291677909	-0.276968471744361
ENSG00000100350.14	FOXRED2	10.8923824518106	0.201723621496493	11.0050573035597	-1.39048648731349	-0.212431956050665
ENSG00000100351.16	GRAP2	2.78556718263858	1.0969312643978	4.96621375266065	0.0803588295742177	0.925318597977601
ENSG00000100353.17	EIF3D	186.996795173058	0.137383971173711	185.201755551795	-1.72412786842313	-0.37369661742111
ENSG00000100354.20	TNRC6B	6.22565547274313	0.244550034262979	6.10172801750059	-1.22326454399068	-0.213552201795667
ENSG00000100359.20	SGSM3	28.2691283930473	0.235791163450959	29.1435048358937	-1.25494494925707	0.0880757751014012
ENSG00000100360.14	IFT27	3.25997488569595	0.198404567053396	3.33551173621016	-1.40489667017759	-0.564430098648826
ENSG00000100364.18	KIAA0930	20.9624659469171	0.225630351098982	21.3703087636905	-1.29320496160955	0.0348367430056788
ENSG00000100365.14	NCF4	42.1845029270771	0.419429326960021	45.5147122807471	-0.754682412921981	0.558889698533403
ENSG00000100368.13	CSF2RB	16.2290927829835	0.531876697389867	18.5166759267611	-0.548378073191082	0.677101941306687
ENSG00000100372.14	SLC25A17	24.4929701663487	0.246058872696786	24.6398332797433	-1.21792194003421	0.0788598630238733
ENSG00000100376.11	FAM118A	5.31366118446288	0.450784860219151	6.00422531890589	-0.69206135665245	0.440967590234603
ENSG00000100379.17	KCTD17	5.77416179828422	0.214665030629305	5.95388481748248	-1.3364773945151	-0.217543227441344
ENSG00000100380.13	ST13	85.677226598104	0.135474547943229	86.4783136079774	-1.73628457896794	-0.343642556732625
ENSG00000100385.13	IL2RB	110.305792664228	0.26313728746504	115.077251439174	-1.15963521304256	0.152330767147338
ENSG00000100387.8	RBX1	55.1657875980318	0.170990655984018	55.4124045032185	-1.53405524313916	-0.151630467016233
ENSG00000100393.11	c("EP300", "MIR1281")	21.1842416817939	0.256262886853744	21.0634952614741	-1.18262857149193	0.125884315802058
ENSG00000100395.14	L3MBTL2	16.6079564262389	0.179013109913631	17.014304375631	-1.49423032513897	-0.242977958220077
ENSG00000100399.15	CHADL	1.49857488409064	0.218913092911128	1.50074266865755	-1.31945652611941	-0.678602447235788
ENSG00000100401.19	RANGAP1	50.0139753432068	0.234707673169673	50.0675752108491	-1.25894542403439	0.116679897570941
ENSG00000100403.11	ZC3H7B	21.4206498955251	0.214460708305001	21.4911902636311	-1.3373045279786	-0.0785746881889751
ENSG00000100410.7	PHF5A	54.7815851419526	0.174958095011894	55.1785911195996	-1.51413191730625	-0.139040008922915
ENSG00000100412.15	ACO2	114.034139769195	0.142502684020047	114.165924097843	-1.6923539113935	-0.341938663589323
ENSG00000100413.16	POLR3H	34.8225583578816	0.136520976106977	34.5755336655105	-1.72960123046804	-0.339886051886339
ENSG00000100416.12	TRMU	8.16965035782778	0.177634779210005	8.38960994299296	-1.50094399895895	-0.357609429367908
ENSG00000100417.11	PMM1	8.96391787909192	0.247127881537562	9.09266413726806	-1.21415650745717	-0.113052913126372
ENSG00000100418.7	DESI1	43.3203585564769	0.178218148326043	44.2206528622993	-1.49809614586724	-0.0263909687295789
ENSG00000100422.13	CERK	31.3884295896966	0.185399855246053	31.8069128043974	-1.46378121854772	-0.229750191148822
ENSG00000100425.18	BRD1	13.030955913075	0.242269946497402	12.4603843497695	-1.23140091320133	0.0720627210910192
ENSG00000100426.6	ZBED4	18.5500003842946	0.168039965421522	17.9647797248032	-1.54917483300224	-0.279595471650317
ENSG00000100427.15	MLC1	0.723390340959359	0.814748360026513	0.833434846581114	-0.177953010070902	0.249292856044492
ENSG00000100429.17	HDAC10	11.0777665162509	0.37734448939658	11.2013805794299	-0.846523975813867	0.311353543037146
ENSG00000100439.10	ABHD4	18.1865006580347	0.299456583041713	18.8202944547458	-1.04733227050424	0.282069059012312
ENSG00000100441.9	KHNYN	37.7545040816675	0.185829078936795	37.7646789924705	-1.46177265136672	-0.0670661148491478
ENSG00000100442.10	FKBP3	67.1160101905062	0.232329070029644	68.8223712919668	-1.26779289194851	0.0510810734033291
ENSG00000100445.17	SDR39U1	38.9761433724207	0.157621743732209	38.8995591129376	-1.60476774461239	-0.2595356876111
ENSG00000100450.12	GZMH	0.259067264583353	3.01166196350128	0.826437004175996	0.957612447922677	1.41780701515629
ENSG00000100461.17	RBM23	12.6018115421168	0.164743132079514	12.7956812504107	-1.56638536302348	-0.448864082375959
ENSG00000100462.15	PRMT5	55.3175019021961	0.146326994532523	55.6844286108793	-1.6693510949119	-0.285113932865853
ENSG00000100473.15	COCH	13.31212057223	0.413934526434041	14.8527735569169	-0.766136694845678	0.403088472871462
ENSG00000100478.14	AP4S1	2.00891945628472	0.256350912842255	2.06489773809285	-1.18233026347546	-0.537006158479815
ENSG00000100479.12	POLE2	8.81802516502344	0.214507132877239	9.06499114302259	-1.33711652380961	-0.197906609180565
ENSG00000100483.13	VCPKMT	9.74543431911627	0.258310918158366	9.99217470911701	-1.17571447378794	0.031431613680726
ENSG00000100485.11	SOS2	12.0832919643966	0.270614487571824	11.8526706398333	-1.13529791359892	0.0121377956760287
ENSG00000100490.9	CDKL1	2.18963324053699	0.263533168136863	2.14734070960364	-1.15832943390256	-0.569707481743674
ENSG00000100503.23	NIN	40.5738266358845	0.334647338566493	37.8757206856418	-0.950825249137977	0.430181633063499
ENSG00000100504.16	PYGL	2.07157452687596	1.01657781071767	2.82925942160329	0.0142812518743401	0.845519725451451
ENSG00000100519.11	PSMC6	14.9378824237236	0.238088167461348	14.9325372135474	-1.24652437537198	-0.0637581664189075
ENSG00000100522.8	GNPNAT1	21.6772725766388	0.219122198844886	22.4245589495578	-1.31862724535805	-0.00219502144210182
ENSG00000100523.14	DDHD1	11.1629393495638	0.261779075807872	10.6214826074542	-1.16413013974429	-0.000278148996906813
ENSG00000100526.19	CDKN3	31.0396362124949	0.213570839762243	31.2841635551631	-1.34091608938123	-0.0139305815597064
ENSG00000100528.11	CNIH1	23.6634906618027	0.203453502631804	24.8780829986823	-1.38306965796624	-0.198617190933132
ENSG00000100532.11	CGRRF1	3.46799049897817	0.20287617399515	3.54617722314535	-1.38553790800349	-0.603771063668252
ENSG00000100554.11	ATP6V1D	15.6165438626356	0.194195863496257	15.2848144117955	-1.42352005019365	-0.155986729627341
ENSG00000100557.9	C14orf105	10.6279542994776	0.712459035798918	12.205103767002	-0.294480202394485	0.88590057357206
ENSG00000100564.8	PIGH	8.06890314823323	0.164816189737017	8.17242698648189	-1.56600026042212	-0.463320068423277
ENSG00000100567.12	PSMA3	77.1218619086333	0.212972131105451	79.8500346849388	-1.34335444663413	0.0479243862859398
ENSG00000100568.10	VTI1B	22.1079918490815	0.168375070636867	22.7876308837828	-1.54744441814658	-0.305118652870621
ENSG00000100575.13	TIMM9	45.322906016348	0.160481089591317	45.5313132637255	-1.58915227131568	-0.269128867229579
ENSG00000100577.18	GSTZ1	6.56759803031538	0.19041023874414	6.59083642651461	-1.44061940485974	-0.342738540365526
ENSG00000100578.14	KIAA0586	6.40087238321495	0.266373450939053	6.18818088040832	-1.14901812570951	-0.109112411812196
ENSG00000100580.7	TMED8	33.5343130302255	0.233505340710306	33.5499133384038	-1.26340636369047	-0.0451943529780685
ENSG00000100591.7	AHSA1	100.17546094228	0.166196641689598	101.256708895011	-1.55875551237231	-0.0907579509940344
ENSG00000100592.15	DAAM1	6.27170353748276	0.474917048988954	6.88579348277156	-0.646764478907471	0.34462838836976
ENSG00000100596.6	SPTLC2	20.3527921712347	0.304297827416074	21.9443659669827	-1.03340229669398	0.2680626456773
ENSG00000100599.15	RIN3	19.0602061058076	0.458399581000098	20.8921824864066	-0.677511576014267	0.642002721955102
ENSG00000100600.14	LGMN	81.9730308176645	0.440627665243937	87.9723512218914	-0.711856477440897	0.674134250337059
ENSG00000100601.9	ALKBH1	11.1337414593769	0.147632685325197	11.2695434229782	-1.66163496138246	-0.514791405266128
ENSG00000100603.13	SNW1	71.8092089746896	0.14144150271647	71.3394409204183	-1.69884627646625	-0.343098316968306
ENSG00000100605.16	ITPK1	20.7210337027677	0.335230324488969	21.0666828250766	-0.949313405127982	0.359500305394839
ENSG00000100612.13	DHRS7	31.2138166830737	0.168162680668597	31.9676260447705	-1.54854075641021	-0.344493483863357
ENSG00000100614.17	PPM1A	17.0313281312446	0.258276907923626	17.3075515838703	-1.17582884316756	0.165218527045117
ENSG00000100628.11	ASB2	10.6965608854034	0.979788757556708	15.8726954293211	-0.0177350961996631	1.18510624547399
ENSG00000100629.16	CEP128	2.47097209652919	0.323800782518256	2.41726023905264	-0.979444212073566	-0.160922921696721
ENSG00000100632.10	ERH	236.237489122634	0.168862571664486	243.861782087788	-1.54493320199353	-0.128389699795448
ENSG00000100644.16	HIF1A	38.5728877499832	0.282279724470992	38.8269848852046	-1.09864063029206	0.265514850122528
ENSG00000100647.7	SUSD6	29.6236835074772	0.240717748901909	30.7153953788789	-1.23698377320171	0.0744978476397629
ENSG00000100650.15	SRSF5	71.8419571258349	0.201518137209015	73.3263738598123	-1.39137172003522	0.0032613984729315
ENSG00000100664.10	EIF5	45.0311432843925	0.203386054888854	44.2547898931374	-1.38335765535791	0.0905088119111812
ENSG00000100678.18	SLC8A3	5.95728283038423	0.570867766580214	6.23934766766492	-0.48692895652141	0.549399645187329
ENSG00000100697.14	DICER1	19.1097822556407	0.307860663451869	18.4720845769429	-1.02329159807646	0.247265650443444
ENSG00000100711.13	ZFYVE21	3.18802861387291	0.232465992145468	3.28986829505841	-1.26728114364556	-0.506589789741004
ENSG00000100714.15	MTHFD1	58.0253260458017	0.153645011217116	59.1252218741791	-1.62696307304172	-0.183576820474173
ENSG00000100721.10	TCL1A	157.744150674943	0.391897250967207	170.754726893838	-0.813655565893807	0.507056477264292
ENSG00000100722.18	ZC3H14	4.59433492541625	0.236492781208645	4.73811828889176	-1.25236422257199	-0.186960875108162
ENSG00000100726.14	TELO2	13.481698020422	0.448874121133219	12.8393876273793	-0.695750864371638	0.426069105963872
ENSG00000100731.15	PCNX1	11.2842648007043	0.284535959124739	11.3105390760638	-1.0917256809449	0.053773997476106
ENSG00000100744.14	GSKIP	10.755624302083	0.297581438969896	11.1967826063569	-1.05278832101267	0.0946353858158913
ENSG00000100749.7	VRK1	41.7265783904249	0.228579608503701	42.2676126476947	-1.28192503090269	0.0142339260034625
ENSG00000100764.13	PSMC1	7.59794822738393	0.208681280936711	7.93905819854003	-1.36103301227159	-0.231497032229201
ENSG00000100767.15	PAPLN	2.83898731281362	0.456280071014961	3.07989374060658	-0.68153699906324	0.127576154731149
ENSG00000100796.17	PPP4R3A	37.8376744940386	0.196413129451067	37.0587023040302	-1.41365896937548	-0.0281569210571218
ENSG00000100802.14	C14orf93	4.51773319020129	0.172108302787069	4.51475465869329	-1.52839635617659	-0.575668397745796
ENSG00000100804.18	PSMB5	86.5754572645206	0.174802406908295	86.8189678773465	-1.51490518345135	-0.116961443248337
ENSG00000100811.11	c("YY1", "MIR6764")	30.2534641047995	0.135037879941871	30.2207831629563	-1.7390887779412	-0.338517245513698
ENSG00000100813.14	ACIN1	46.0678050432817	0.115891550444995	45.5194284148285	-1.87189645385164	-0.556711519238579
ENSG00000100814.17	CCNB1IP1	36.9302589091735	0.238259906633157	37.8071575542779	-1.24589806547859	0.144894284091523
ENSG00000100815.12	TRIP11	8.39540128778758	0.359246183656035	8.03405241169523	-0.889215673532518	0.242412228935214
ENSG00000100823.11	APEX1	222.479126301978	0.144741384622966	221.655985916867	-1.67881455429685	-0.334087407653915
ENSG00000100836.10	PABPN1	94.2230294607416	0.130387829766008	95.9152966788075	-1.76952588641261	-0.396641629638539
ENSG00000100852.12	ARHGAP5	5.96623311719955	0.439426710980982	6.28464631234648	-0.714227095199394	0.360270314609887
ENSG00000100865.14	CINP	15.1217564448189	0.137906239474562	14.9717245204637	-1.72083216803887	-0.537034323468153
ENSG00000100883.11	SRP54	50.9380462036337	0.206000355060952	51.3501127693144	-1.37226406216578	0.0584026950572478
ENSG00000100888.12	CHD8	28.6762734131729	0.203610547090099	28.6213355355884	-1.38239945832487	-0.0105606637034064
ENSG00000100889.11	PCK2	43.0737547346164	0.1823123369517	42.5255720214347	-1.47836788387753	-0.151050806931359
ENSG00000100890.15	KIAA0391	16.9577838911607	0.154141245455536	16.9603958507032	-1.62416227250511	-0.368972978017465
ENSG00000100897.17	DCAF11	33.6744699550845	0.176419331752744	33.1587240937922	-1.50690765458149	-0.173083792019376
ENSG00000100902.10	PSMA6	51.3337415593524	0.181993709267014	52.5485380608578	-1.47988724686325	-0.0928575351063012
ENSG00000100906.10	NFKBIA	170.819484742962	0.247364804745469	177.973998716433	-1.21332418412817	0.11393742374687
ENSG00000100908.13	EMC9	19.0651043175994	0.242620917123522	19.767872229703	-1.23014351988429	0.0767420561462657
ENSG00000100911.14	c("PSME2", "MIR7703")	169.372881505867	0.200006231680256	170.593292511561	-1.39791294525018	-0.0717611937186025
ENSG00000100916.13	BRMS1L	5.0288750969694	0.377521819538511	5.50119178598438	-0.846115884989725	0.175337434452707
ENSG00000100918.12	REC8	23.7444612516084	0.516078227032888	26.4098506510193	-0.574568926227223	0.692952326576586
ENSG00000100926.14	TM9SF1	19.1769020583193	0.162526710593149	19.0826095951659	-1.57815050863258	-0.270641640110135
ENSG00000100934.14	SEC23A	16.9061698938549	0.226093722249918	17.0544707155344	-1.29142299233776	-0.0479207800191881
ENSG00000100938.17	GMPR2	34.6983672318328	0.151299018496558	35.289434855783	-1.64032777862529	-0.268125157495305
ENSG00000100941.8	PNN	62.7860474069734	0.316923091602586	63.494556067353	-0.998092232315372	0.396322663342879
ENSG00000100949.14	RABGGTA	22.9300881557534	0.160852491802638	22.9913492170617	-1.58714441391006	-0.32566248853189
ENSG00000100968.13	NFATC4	3.18201380615204	0.816096803596271	3.61439573522159	-0.176516646281079	0.657913068669101
ENSG00000100979.14	PLTP	10.3502169446574	0.323274101658585	10.9363980674898	-0.980858172943846	0.223808028828418
ENSG00000100982.11	PCIF1	26.4086617676158	0.194032198319666	26.5146979762231	-1.42425239176578	-0.157220440089923
ENSG00000100983.9	GSS	53.496924646088	0.145938849377331	53.836400062083	-1.67165816433781	-0.367709677092416
ENSG00000100991.11	TRPC4AP	56.8717409597727	0.125948526698506	55.7724315919682	-1.79961381672001	-0.421340560383624
ENSG00000100994.11	PYGB	26.9580273564243	0.191450475928935	26.9051786064259	-1.43588709939463	-0.0396279284873127
ENSG00000100997.18	ABHD12	23.7869207732533	0.149451008753453	24.1634527024525	-1.65100229849156	-0.400681499499458
ENSG00000101000.5	PROCR	1.35279895851025	0.895290242562561	1.7810822227802	-0.096072297392664	0.547773329151956
ENSG00000101003.9	GINS1	25.4032613653101	0.204885031372766	25.8905447239279	-1.37697953883132	-0.0842706575995444
ENSG00000101017.13	CD40	114.99981058004	0.244552034951987	117.97180272406	-1.22325743800401	0.15476589729225
ENSG00000101019.21	UQCC1	14.5963846282393	0.141808276833752	14.5459158995458	-1.69659684044522	-0.401603600238469
ENSG00000101040.19	ZMYND8	23.0901059654535	0.182272425811711	22.8010987294571	-1.47855805296525	-0.257020019397975
ENSG00000101052.12	IFT52	13.858993544747	0.141591838418605	13.9506157820095	-1.69792355871507	-0.429591027553381
ENSG00000101057.15	MYBL2	207.032693848858	0.288995026763193	218.278494179573	-1.07821926166951	0.260609532090466
ENSG00000101079.20	NDRG3	21.7403215468346	0.175258444137937	22.6556575264133	-1.51264209617581	-0.218530296337686
ENSG00000101082.13	SLA2	5.85652529429192	0.274653180113942	5.68496086490546	-1.12243073613657	0.019678926527626
ENSG00000101084.16	C20orf24	77.855031114892	0.188127073546338	78.6584193316767	-1.4510974004389	-0.0843658452893759
ENSG00000101096.19	NFATC2	10.984117538181	0.491789109382939	11.9061242144576	-0.616442185791039	0.611283784540811
ENSG00000101104.12	PABPC1L	4.79497952568631	0.458329597749385	5.47501146970691	-0.677644192452682	0.322306590958806
ENSG00000101109.11	STK4	56.0512882168437	0.206484492453065	54.8607314354779	-1.37022511895906	-0.00770384098645005
ENSG00000101126.15	ADNP	48.6497832667107	0.171257592917863	48.3446637395052	-1.53270032884798	-0.152434484385305
ENSG00000101132.9	PFDN4	23.119137912036	0.215654645514932	24.0594895864443	-1.33248236416409	-0.0946894858676286
ENSG00000101138.11	CSTF1	19.4073225737396	0.110177247364956	19.424140675125	-1.91581616421843	-0.609358790257087
ENSG00000101146.12	RAE1	15.3686031537876	0.126669535658906	15.427635463041	-1.79465564294169	-0.477311180275409
ENSG00000101150.17	TPD52L2	31.2528070006225	0.147084694231477	31.2716766796578	-1.66486503600865	-0.338167383627229
ENSG00000101152.10	DNAJC5	37.6305017912108	0.193182386873175	37.3499959383802	-1.42806494458313	-0.0390838269034959
ENSG00000101158.13	NELFCD	25.688795172379	0.137251364203965	25.880934842089	-1.72496666041061	-0.427579243784835
ENSG00000101160.13	CTSZ	174.63731650043	0.321606897838103	180.145022521658	-0.985349290115212	0.347802242292038
ENSG00000101161.7	PRPF6	122.712510622213	0.304047927503366	123.80521969539	-1.03411590508752	0.317672204057886
ENSG00000101166.15	PRELID3B	62.5225595244095	0.233685041759053	63.4992719396891	-1.26273817204406	0.131565668644926
ENSG00000101181.17	MTG2	11.8279154934956	0.171293532100101	12.044923879705	-1.53251807063952	-0.312129876293622
ENSG00000101182.14	PSMA7	205.678149059644	0.157958822330271	203.689183190613	-1.60291222565437	-0.266983080540105
ENSG00000101187.15	SLCO4A1	9.32412107208296	0.337475319995254	9.41542138767342	-0.943515964372816	0.18093813164521
ENSG00000101189.6	MRGBP	19.6858398640369	0.188888888741441	20.3417818342949	-1.44758717680013	-0.161024666361656
ENSG00000101190.12	TCFL5	8.67079742154987	0.519088673545297	9.70075770371149	-0.569516894546068	0.654381519190739
ENSG00000101191.16	DIDO1	14.6722964169414	0.182178745390445	14.6170739004226	-1.47900458620898	-0.252121160561809
ENSG00000101193.7	GID8	35.8332042937876	0.108414760887705	35.7711347538515	-1.9298231674098	-0.527395383481162
ENSG00000101194.17	SLC17A9	22.9177981051387	0.368070065069261	24.6420753112548	-0.868139004084588	0.428449427771273
ENSG00000101197.12	BIRC7	0.731853649898219	1.1734456709908	1.56607091890043	0.13892597426019	0.691743144795368
ENSG00000101199.12	ARFGAP1	16.7536530315286	0.264566924947011	17.1117377111003	-1.1549289008779	0.0963819475278556
ENSG00000101210.10	EEF1A2	1.19885545314345	2.32610901337036	3.36649858508036	0.733260128261897	1.63754236936407
ENSG00000101216.10	GMEB2	12.4186700589621	0.291166505517034	12.4070935909904	-1.07171717153238	0.127588319417786
ENSG00000101220.17	C20orf27	22.4058779029074	0.273920807179187	22.8327521910279	-1.12474995447791	0.0613265029390082
ENSG00000101224.17	CDC25B	37.0836708432814	0.249994164717523	37.889236629609	-1.20414025674038	0.174909531987374
ENSG00000101236.16	RNF24	7.58326263823954	0.284259319144658	7.83435739621621	-1.09257057703238	0.119205194436377
ENSG00000101246.19	ARFRP1	7.88089418144419	0.237545724847766	7.99436018990658	-1.2485055624974	-0.0988449866411165
ENSG00000101247.17	NDUFAF5	2.89092991598243	0.163869841362871	2.97559009953321	-1.5710019334309	-0.702581234475266
ENSG00000101255.10	TRIB3	24.519696563472	0.362549432069642	26.2001201784986	-0.881265541708912	0.453470492413823
ENSG00000101265.15	RASSF2	47.8312114939412	0.328200141815877	51.3370908761834	-0.967722471246903	0.461075069911185
ENSG00000101266.17	CSNK2A1	46.5145125241209	0.122828623447521	45.8121244426474	-1.82140083061177	-0.473219887826296
ENSG00000101278.6	NA	1.26386584057538	0.488172241241169	1.3850368750997	-0.62285383868867	-0.0917303224855034
ENSG00000101290.13	CDS2	13.6890958692391	0.176463605145338	13.7950404607238	-1.50668970479487	-0.284774444153612
ENSG00000101294.16	HM13	18.0490413936351	0.179957792116764	18.3349321019491	-1.48965868757427	-0.170838459961778
ENSG00000101310.14	SEC23B	71.1711779085596	0.158313914630933	71.4578152139808	-1.6009618243264	-0.240076321706825
ENSG00000101335.9	MYL9	4.24508058202458	0.588429307985616	4.46767352725728	-0.460611408872552	0.605118479380719
ENSG00000101336.12	HCK	13.3668957278753	1.23758085624019	24.8472168076242	0.185147165549474	1.36876166804172
ENSG00000101337.15	TM9SF4	32.5760299511336	0.14125273799535	32.5583544116243	-1.70000625041886	-0.368726646199813
ENSG00000101342.9	TLDC2	4.55934270166468	0.346234597182973	4.77151984051625	-0.921259075607955	0.158618261124709
ENSG00000101343.14	CRNKL1	14.9113242250563	0.202153249885078	14.8600262301137	-1.38863854481386	-0.214244109573167
ENSG00000101346.12	c("POFUT1", "MIR1825")	20.0747456956211	0.158843451697164	20.0834214698465	-1.59806136841469	-0.300776332377413
ENSG00000101347.8	SAMHD1	26.0790914021604	0.32940658337187	27.7374735692575	-0.964535450930559	0.42350911587556
ENSG00000101350.7	KIF3B	24.225468631975	0.329732067038402	25.0786216090194	-0.963677629762122	0.312237843118616
ENSG00000101353.14	MROH8	2.50748828647076	0.300209668249395	2.65633928752121	-1.04515065083607	-0.212514909428479
ENSG00000101361.15	c("NOP56", "MIR1292")	75.3701988717512	0.144006265563938	74.8120787264596	-1.68323722357829	-0.357072926762166
ENSG00000101363.12	MANBAL	20.8210084750871	0.133920093845293	20.8389294576572	-1.7463085100326	-0.436421182766904
ENSG00000101365.20	IDH3B	64.9964233024278	0.130750367675711	64.4091663142046	-1.76711416240806	-0.387636108550747
ENSG00000101367.8	MAPRE1	165.155241328721	0.143747960567191	167.048659753483	-1.68479661634725	-0.298808072707422
ENSG00000101384.11	JAG1	3.22122777331163	0.577686664765833	3.46732163853202	-0.476615315065892	0.414042843465014
ENSG00000101391.20	CDK5RAP1	12.9871440164793	0.122701462807824	13.1106377897504	-1.82230051944283	-0.596222857474206
ENSG00000101400.5	SNTA1	1.64747201952109	0.70243235272129	1.92188351698762	-0.306790987698345	0.26653418950958
ENSG00000101407.12	TTI1	23.4933057461177	0.147630719393003	23.2181677458276	-1.6616465279158	-0.315461445730405
ENSG00000101412.12	E2F1	33.2375421403249	0.184045594971531	33.9280121595346	-1.47014914537731	-0.194305923028486
ENSG00000101413.11	RPRD1B	20.4251594789889	0.176089464469908	20.7531411463206	-1.50853325466917	-0.211759937228731
ENSG00000101417.11	PXMP4	3.1556615985107	0.148411264205265	3.11027512025423	-1.65706627093692	-0.795111834869672
ENSG00000101421.3	CHMP4B	158.159697583459	0.179799835316959	162.087363423273	-1.49042142076697	-0.0585027019269462
ENSG00000101439.8	CST3	13.875688650532	0.482744721916419	15.1794370487504	-0.632564931752154	0.710272373598188
ENSG00000101442.9	ACTR5	8.2069535742899	0.138216578841288	8.11955709458646	-1.71887972192002	-0.566457162976375
ENSG00000101443.17	WFDC2	11.6807663711175	1.10400756008284	18.6223265595647	0.085944094777336	1.34161981051617
ENSG00000101444.12	AHCY	109.389888961952	0.174604926370521	109.976970022036	-1.51588701421221	-0.15064095227836
ENSG00000101445.9	PPP1R16B	123.827569585538	0.262778607609492	127.953344926907	-1.16081998579916	0.107896723846864
ENSG00000101447.13	FAM83D	18.7888877551057	0.22431915553612	19.3560476360892	-1.2982672772797	0.0011415343249277
ENSG00000101452.14	DHX35	8.00767477484075	0.183658188681004	8.07710341995931	-1.47197940640769	-0.303578005919787
ENSG00000101457.12	DNTTIP1	23.0994927119928	0.151150815506617	23.1654532858592	-1.64117901064658	-0.288786485393595
ENSG00000101460.12	MAP1LC3A	0.904321010901452	0.638974326353237	1.12159388690949	-0.389033182422216	-0.00646361657386352
ENSG00000101464.10	PIGU	17.5280185118125	0.120023574652064	17.7096040681943	-1.8414668856423	-0.537131490332659
ENSG00000101473.16	ACOT8	9.93609944833613	0.194525663784046	10.1708243606181	-1.42204618811571	-0.158380161622269
ENSG00000101474.11	APMAP	39.7387362598548	0.166844296208608	39.9833663552533	-1.55537727136532	-0.196655312792218
ENSG00000101493.10	ZNF516	5.95600075605229	0.412134381169831	6.31128411298844	-0.769922308298506	0.348218411329503
ENSG00000101544.8	ADNP2	13.2564909562522	0.202265024194878	13.25345093622	-1.38815841846634	-0.154226862151951
ENSG00000101546.12	RBFA	18.1580778158185	0.156181408844763	18.5468262621907	-1.61274132781451	-0.414141897896982
ENSG00000101557.14	USP14	38.9830714328369	0.174133014577004	39.2304985884767	-1.5182377628851	-0.224203433097465
ENSG00000101558.13	VAPA	21.2157710264546	0.132259791516779	21.3358775010833	-1.75714433243364	-0.397371624327236
ENSG00000101574.14	METTL4	4.92083584283969	0.214704017864907	4.92565936141174	-1.3363196566307	-0.380434458611784
ENSG00000101577.9	LPIN2	20.2600191086836	0.24373768196902	20.4161617556067	-1.22615464695576	0.0524132968989359
ENSG00000101596.14	SMCHD1	26.0635170395422	0.30793630592228	24.9533265962415	-1.02307820886348	0.178279404269253
ENSG00000101605.12	MYOM1	0.486569179016873	0.736911043847295	0.633559659556095	-0.265169869595213	0.0273942781393005
ENSG00000101608.12	MYL12A	194.527413195107	0.179754964778278	193.876669262451	-1.49063821139188	-0.185940729999966
ENSG00000101624.10	CEP76	4.19558545009736	0.172415587174464	4.19107327660475	-1.52684694897325	-0.539809081958389
ENSG00000101639.18	CEP192	13.3617722493274	0.286746921517567	12.7655220855286	-1.08500247187595	0.0748020168131478
ENSG00000101654.17	RNMT	26.9508695121866	0.284567860616039	26.9099403920476	-1.09162830228625	0.304429802257555
ENSG00000101665.8	SMAD7	14.7665021311881	0.212737719816489	14.728698266899	-1.34431099992375	-0.204552009166922
ENSG00000101670.11	LIPG	0.8918112353256	0.658802382721652	0.978726425745021	-0.36248967753221	0.0761945210464027
ENSG00000101695.8	RNF125	4.50186967674869	0.530631539230966	4.58999088316597	-0.550413880713036	0.368086631088151
ENSG00000101745.16	ANKRD12	9.17238114925014	0.407613772643348	8.69504446464101	-0.779502300548321	0.255721809659512
ENSG00000101751.10	POLI	2.54933944883188	0.418070741911912	2.86938365068777	-0.757500449739279	0.0948534847572413
ENSG00000101752.11	MIB1	17.0047861937313	0.322382004629068	17.1043773046982	-0.983258417036725	0.26593455664805
ENSG00000101773.17	c("RBBP8", "MIR4741")	20.7992122775485	0.269052157702789	20.4723180820419	-1.14032704143191	0.126668714672292
ENSG00000101782.14	RIOK3	45.5693186638544	0.252275323795841	45.8257289471252	-1.19625045547226	0.161025240833375
ENSG00000101811.13	CSTF2	31.2986797365689	0.126337063535005	31.3913454901534	-1.79693844334878	-0.488762699634895
ENSG00000101843.18	PSMD10	40.189183823071	0.151306119655309	41.0338420592622	-1.6402870127073	-0.293635112122766
ENSG00000101844.17	ATG4A	11.038326477851	0.215560817762842	11.3532368362265	-1.33286035502105	-0.196063049958566
ENSG00000101846.6	STS	13.8474553966238	0.560338725054031	14.9803845588252	-0.503098724737844	0.684534121942365
ENSG00000101849.15	TBL1X	11.7795519069472	0.365690545186791	12.2329396578075	-0.87377253612613	0.389893097550898
ENSG00000101856.9	PGRMC1	35.3656884773286	0.173377970341426	35.4264496607423	-1.52201217089323	-0.15211390526208
ENSG00000101868.10	POLA1	21.9488366916187	0.232855093100873	21.7534879365042	-1.26582851712525	-0.00175398801934312
ENSG00000101882.9	NKAP	6.0212356333845	0.194115222286327	5.97793960369359	-1.42388081283239	-0.305665846913654
ENSG00000101888.11	NXT2	14.5341267501426	0.206963837701816	14.7946125469762	-1.36821106230868	-0.2159099208917
ENSG00000101898.5	NA	11.2416362329682	0.226982295233729	11.2744220309351	-1.28801603347423	-0.140462235894131
ENSG00000101901.11	ALG13	7.40934703671235	0.245765417608971	7.85347010591952	-1.21895845606614	-0.0428315886453454
ENSG00000101911.12	PRPS2	67.3082129205302	0.148751893935982	66.7511490782587	-1.65507499209685	-0.274320779062189
ENSG00000101928.12	MOSPD1	5.5593211781763	0.229134901324235	5.60772714982767	-1.27981750998356	-0.21046031361465
ENSG00000101935.9	AMMECR1	6.77440711091809	0.266709199620827	6.89501709174803	-1.14792400779794	-0.133594153569853
ENSG00000101940.17	WDR13	8.8185788806091	0.25399208515892	8.73745439647329	-1.19035963310156	-0.0833599056420808
ENSG00000101945.16	SUV39H1	19.2581766118402	0.171563195374498	19.2742609982497	-1.53115174719528	-0.270554617453244
ENSG00000101966.12	XIAP	12.5797161438965	0.255907131415925	12.4123512900488	-1.18383522274357	0.0280546259943351
ENSG00000101972.18	STAG2	41.5781018426673	0.284973113779494	39.0704735250105	-1.09039222446023	0.219463624537738
ENSG00000101974.14	ATP11C	13.914409383507	0.317524419019769	13.2821086780292	-0.996445739876347	0.246019729355198
ENSG00000101986.11	ABCD1	3.09238193225934	0.370810940522974	3.10773852021372	-0.861694921554205	-0.00327753768217709
ENSG00000101997.12	CCDC22	23.1593127382481	0.228892869024228	22.5450091736735	-1.28073547442959	0.0156419250044013
ENSG00000102007.10	PLP2	124.541241855717	0.272480285056499	126.335140013098	-1.12932983008415	0.18067341851829
ENSG00000102024.17	PLS3	6.47062667016784	1.22391690627641	10.8073134889011	0.175503867693241	1.14796192408404
ENSG00000102030.15	NAA10	20.3628709630779	0.195046223102734	21.3824227502373	-1.4197249099971	-0.102260206545603
ENSG00000102032.12	RENBP	4.42780025215298	0.535903121981854	4.50258566207376	-0.541827425806254	0.438966506556777
ENSG00000102034.16	ELF4	44.0276265102291	0.234393288470282	44.9068242126158	-1.26010965580321	0.121426794978379
ENSG00000102043.15	MTMR8	1.87061309821833	0.237572242631715	1.92063308315143	-1.24840860529484	-0.682925049409788
ENSG00000102048.15	ASB9	0.827808140365371	1.07366516467515	1.13784857672052	0.0617377250983825	0.580618063376494
ENSG00000102054.17	RBBP7	41.5044926889634	0.135563888929701	41.6771801816311	-1.73571196204636	-0.35890563985546
ENSG00000102057.9	KCND1	0.795414836934404	0.36265226994784	0.842510206270255	-0.881019199632179	-0.429481819257938
ENSG00000102078.15	SLC25A14	3.89050879476698	0.162715075172205	4.01362412244541	-1.57714441765661	-0.658775479635551
ENSG00000102081.13	FMR1	11.7593527880637	0.228819802025892	11.766434138851	-1.2810127889674	-0.179770343249689
ENSG00000102096.9	PIM2	159.189553741057	0.353691500863422	168.673327920967	-0.90275075214016	0.456039249632278
ENSG00000102100.15	SLC35A2	8.79624238216763	0.171881931880556	9.25899554915165	-1.52953954734711	-0.440281176305219
ENSG00000102103.15	PQBP1	45.4179379122392	0.14755046082566	46.8263638540491	-1.66211885956995	-0.351573061175998
ENSG00000102119.10	EMD	50.9609613149508	0.192474694501886	50.6187718857991	-1.43125272203164	-0.0271949601319965
ENSG00000102125.15	TAZ	11.0299766187774	0.222999817403706	11.346440898616	-1.30339098511978	-0.164418086717664
ENSG00000102144.13	PGK1	690.161139127475	0.292900845193246	693.231745754421	-1.06655875023712	0.214498007069057
ENSG00000102158.19	MAGT1	50.1053954320291	0.18764345441531	51.046242780727	-1.45333316104581	-0.038554740374751
ENSG00000102172.15	SMS	107.250601115288	0.157726463096759	108.65910959488	-1.6041908706317	-0.306873471331913
ENSG00000102178.12	UBL4A	26.7797569358825	0.173447437876449	26.7673923380999	-1.52166422213492	-0.162321801601847
ENSG00000102181.20	CD99L2	13.9805957206236	0.251607554763517	14.6223671107455	-1.19855264582675	0.00829848142054201
ENSG00000102189.16	EEA1	10.1777069902787	0.385894303363361	9.83015935565873	-0.827063265019004	0.38692200734876
ENSG00000102218.5	RP2	7.7405862262427	0.276342852835633	8.20513627458037	-1.1171035265334	-0.00786181819032472
ENSG00000102221.13	JADE3	4.84342315475993	0.745578497927644	6.22025430868269	-0.255013250573244	0.774416671055764
ENSG00000102225.15	CDK16	20.7896762415591	0.198303303118675	20.9883011279354	-1.4053401034677	-0.0948805514722659
ENSG00000102226.9	USP11	27.4077176297877	0.167798235204737	27.3509780506332	-1.55042522223365	-0.170748279267494
ENSG00000102241.11	HTATSF1	38.6935273070754	0.181713994658319	38.9503517765228	-1.48122324864384	-0.145452903349197
ENSG00000102265.11	TIMP1	71.7371565731178	0.338825370842326	73.2347490081059	-0.940048155335023	0.454451548417196
ENSG00000102302.7	FGD1	0.965461179290971	0.246049192232937	0.955318515959877	-1.21795611278879	-0.782501700741069
ENSG00000102309.12	PIN4	5.24609004212307	0.231860020932917	5.4129222202136	-1.26954825852431	-0.279145229063154
ENSG00000102312.20	PORCN	7.24979313749339	0.164722368719667	7.2121197836781	-1.56649484231764	-0.601658760699378
ENSG00000102316.16	MAGED2	38.2003464699215	0.216463443320896	38.7107173663704	-1.32923087487572	0.0339992276918228
ENSG00000102317.17	RBM3	131.342126901416	0.382007050777853	154.116982736703	-0.835857242314512	0.53692527512089
ENSG00000102349.16	KLF8	2.56391953730754	0.384259184233561	2.74151527460713	-0.830751487139642	0.0281566259989735
ENSG00000102384.13	CENPI	10.1542435085482	0.229463713433507	10.1699875717677	-1.27857196492943	-0.0136287164807074
ENSG00000102390.10	PBDC1	42.9075945597072	0.206484773184849	43.3317022771438	-1.37022393804537	-0.0182951178769046
ENSG00000102393.9	GLA	23.4349809479238	0.224363747904151	23.4044937953034	-1.29809462778237	0.0114094304317096
ENSG00000102401.19	ARMCX3	25.7868630205101	0.237818085164007	26.5479896992291	-1.24751024402439	0.0329373134761326
ENSG00000102409.9	BEX4	10.2964606614019	0.720359639534323	11.3536867612098	-0.284901255832055	0.848010193758519
ENSG00000102445.18	RUBCNL	13.7317879470687	0.679051152561682	14.6181162064228	-0.336195018630395	0.886681947336801
ENSG00000102471.13	NDFIP2	17.2626976895951	0.183292435551508	17.3509633780951	-1.47371091585874	-0.153026949101853
ENSG00000102524.11	TNFSF13B	10.4182939619603	0.465888382972647	10.9745838635473	-0.663436237286759	0.536774496900506
ENSG00000102531.16	FNDC3A	24.7630707140296	0.294220525204783	24.1646752535409	-1.0626540672126	0.188449726822984
ENSG00000102543.14	CDADC1	2.6831479971889	0.186935892477157	2.75054370754387	-1.45661460849751	-0.571460986434144
ENSG00000102547.18	CAB39L	2.39908585639188	0.320047711834385	2.38884852474452	-0.989570546848911	-0.212946045068739
ENSG00000102554.13	KLF5	1.58404340419774	0.508744505636132	1.70829392950301	-0.587000536112491	0.139544015821106
ENSG00000102572.14	STK24	26.3602143863384	0.162029505600352	26.6887632284512	-1.58081178631448	-0.246616709666958
ENSG00000102575.10	ACP5	27.362249176338	0.369747175490633	27.1910348266156	-0.864190269813011	0.519398183209803
ENSG00000102580.14	DNAJC3	33.071474048912	0.314619805594991	32.8519070166574	-1.00442788326097	0.272164626271933
ENSG00000102595.18	UGGT2	3.24749427389723	0.379762287273574	3.34298083934257	-0.840976331131635	0.000259719473734044
ENSG00000102606.17	ARHGEF7	24.0024874110951	0.231341638388507	24.2555201038582	-1.27149238603776	0.0141820634151788
ENSG00000102699.5	PARP4	47.9190537405539	0.253422889992323	47.7217248637736	-1.19230832153822	0.130870296442838
ENSG00000102710.19	SUPT20H	10.7046589236695	0.168656590374899	10.676309786926	-1.5459933675617	-0.407704177832884
ENSG00000102738.7	MRPS31	30.2966058446863	0.216795166210747	32.1111092648207	-1.32790081060865	-0.0926022709729686
ENSG00000102743.14	SLC25A15	14.276704185313	0.287673903937545	14.1487041297256	-1.08219906586103	0.103806579913475
ENSG00000102753.9	KPNA3	42.2042231437559	0.243975835153133	42.2076097756276	-1.22530637338287	0.0674651816444165
ENSG00000102755.10	FLT1	3.15260871888731	0.722446852076724	3.58785946940584	-0.282388193886936	0.538691716020179
ENSG00000102760.12	RGCC	11.5250561453983	0.539721821263295	12.468693218398	-0.535660045608844	0.773028510244007
[truncated: 17,946 more rows]
